# Supplementary material for: Ni(I)–Alkyl Complexes Bearing Phenanthroline Ligands: Experimental Evidence for CO2 Insertion at Ni(I) Centers
Source: J Am Chem Soc. 2020 Jun 10;142(25):10936–41. doi: 10.1021/jacs.0c04695 (PMC7351122; doi:10.1021/jacs.0c04695)
Supplement: Supplementary file 1 — ja0c04695_si_001.cif [file ja0c04695_si_001.cif]

 
data_007c-18081 

_vrf_PLAT910_007c-18081
; 
PROBLEM: Missing # of FCF Reflection(s) Below Theta(Min).
RESPONSE: The crystal was destroyed before additional frames could be collected to overcome
this alert. However this does not present a problem since there are 27570 
independent reflections and a data/parameter ratio of ~22. 
;
  
_audit_creation_method            'SHELXL-2014/7' 
_shelx_SHELXL_version_number      '2014/7' 
_chemical_name_systematic         ? 
_chemical_name_common             ? 
_chemical_melting_point           ? 
_chemical_formula_moiety          'C30 H28 Cl N2 Ni' 
_chemical_formula_sum 
 'C30 H28 Cl N2 Ni' 
_chemical_formula_weight          510.70 
  
loop_ 
 _atom_type_symbol 
 _atom_type_description 
 _atom_type_scat_dispersion_real 
 _atom_type_scat_dispersion_imag 
 _atom_type_scat_source 
 'C'  'C'   0.0033   0.0016 
 'International Tables Vol C Tables 4.2.6.8 and 6.1.1.4' 
 'H'  'H'   0.0000   0.0000 
 'International Tables Vol C Tables 4.2.6.8 and 6.1.1.4' 
 'Cl'  'Cl'   0.1484   0.1585 
 'International Tables Vol C Tables 4.2.6.8 and 6.1.1.4' 
 'N'  'N'   0.0061   0.0033 
 'International Tables Vol C Tables 4.2.6.8 and 6.1.1.4' 
 'Ni'  'Ni'   0.3393   1.1124 
 'International Tables Vol C Tables 4.2.6.8 and 6.1.1.4' 
  
_space_group_crystal_system       triclinic 
_space_group_IT_number            2 
_space_group_name_H-M_alt         'P -1' 
_space_group_name_Hall            '-P 1' 
  
_shelx_space_group_comment 
; 
The symmetry employed for this shelxl refinement is uniquely defined 
by the following loop, which should always be used as a source of 
symmetry information in preference to the above space-group names. 
They are only intended as comments. 
; 
  
loop_ 
 _space_group_symop_operation_xyz 
 'x, y, z' 
 '-x, -y, -z' 
  
_cell_length_a                    18.0288(15) 
_cell_length_b                    18.5080(14) 
_cell_length_c                    22.4157(15) 
_cell_angle_alpha                 113.701(7) 
_cell_angle_beta                  90.846(7) 
_cell_angle_gamma                 114.996(8) 
_cell_volume                      6051.7(9) 
_cell_formula_units_Z             8 
_cell_measurement_temperature     93(2) 
_cell_measurement_reflns_used     10293 
_cell_measurement_theta_min       2.9420 
_cell_measurement_theta_max       26.9570 
  
_exptl_crystal_description        Block 
_exptl_crystal_colour             Yellow
_exptl_crystal_density_meas       ? 
_exptl_crystal_density_method     ? 
_exptl_crystal_density_diffrn     1.121 
_exptl_crystal_F_000              2136 
_exptl_transmission_factor_min    ? 
_exptl_transmission_factor_max    ? 
_exptl_crystal_size_max           0.200 
_exptl_crystal_size_mid           0.150 
_exptl_crystal_size_min           0.070 
_exptl_absorpt_coefficient_mu     0.747 
_shelx_estimated_absorpt_T_min    0.865 
_shelx_estimated_absorpt_T_max    0.950 
_exptl_absorpt_correction_type    multi-scan 
_exptl_absorpt_correction_T_min   0.49560 
_exptl_absorpt_correction_T_max   1.00000 
_exptl_absorpt_process_details     
; 
CrysAlisPro 1.171.39.16b (Rigaku Oxford Diffraction, 2015) 
Empirical absorption correction using spherical harmonics, 
 implemented in SCALE3 ABSPACK scaling algorithm. 
; 
_exptl_absorpt_special_details    ? 
_diffrn_ambient_temperature       93(2) 
_diffrn_radiation_wavelength      0.71073 
_diffrn_radiation_type            MoK\a 
_diffrn_source                    'microfocus rotating anode' 
_diffrn_measurement_device_type   'Dectris Pilatus 3R' 
_diffrn_measurement_method        \w 
_diffrn_detector_area_resol_mean  5.8 
_diffrn_reflns_number             116021 
_diffrn_reflns_av_unetI/netI      0.0951 
_diffrn_reflns_av_R_equivalents   0.1214 
_diffrn_reflns_limit_h_min        -21 
_diffrn_reflns_limit_h_max        23 
_diffrn_reflns_limit_k_min        -24 
_diffrn_reflns_limit_k_max        24 
_diffrn_reflns_limit_l_min        -28 
_diffrn_reflns_limit_l_max        29 
_diffrn_reflns_theta_min          2.725 
_diffrn_reflns_theta_max          27.484 
_diffrn_reflns_theta_full         25.242 
_diffrn_measured_fraction_theta_max   0.993 
_diffrn_measured_fraction_theta_full  0.998 
_diffrn_reflns_Laue_measured_fraction_max    0.993 
_diffrn_reflns_Laue_measured_fraction_full   0.998 
_diffrn_reflns_point_group_measured_fraction_max   0.993 
_diffrn_reflns_point_group_measured_fraction_full  0.998 
_reflns_number_total              27570 
_reflns_number_gt                 18198 
_reflns_threshold_expression      'I > 2\s(I)' 
_reflns_Friedel_coverage          0.000 
_reflns_Friedel_fraction_max      . 
_reflns_Friedel_fraction_full     . 
  
_reflns_special_details 
; 
 Reflections were merged by SHELXL according to the crystal 
 class for the calculation of statistics and refinement. 
  
 Structure factors included contributions from the .fab file. 
  
 _reflns_Friedel_fraction is defined as the number of unique 
 Friedel pairs measured divided by the number that would be 
 possible theoretically, ignoring centric projections and 
 systematic absences. 
; 
  
_computing_data_collection        'CrysAlisPro 1.171.39.16b (Rigaku OD, 2015)' 
_computing_cell_refinement        'CrysAlisPro 1.171.39.16b (Rigaku OD, 2015)' 
_computing_data_reduction         'CrysAlisPro 1.171.39.16b (Rigaku OD, 2015)' 
_computing_structure_solution     'SHELXT-2014/5 (Sheldrick, 2014)' 
_computing_structure_refinement 'SHELXL-2014/7 (Sheldrick, 2014)' 
_computing_molecular_graphics     'Olex2 (Dolomanov et al., 2009)' 
_computing_publication_material   'CIFTAB-2014/2 (Sheldrick, 2014)' 
_refine_special_details 
; 
 Refinement of F^2^ against ALL reflections.  The weighted R-factor wR and 
 goodness of fit S are based on F^2^, conventional R-factors R are based 
 on F, with F set to zero for negative F^2^. The threshold expression of 
 F^2^ > 2sigma(F^2^) is used only for calculating R-factors(gt) etc. and is 
 not relevant to the choice of reflections for refinement.  R-factors based 
 on F^2^ are statistically about twice as large as those based on F, and R- 
 factors based on ALL data will be even larger. 
  
The hydrogen atoms were first found in the difference map, then generated 
geometrically and refined as riding atoms with C-H distances = 0.95 - 0.99 
angstroms and Uiso(H) = 1.2 times Ueq(C) for CH and CH2 groups and Uiso(H) 
= 1.5 times Ueq(C) for CH3 groups. 

The program SQUEEZE was used to compensate for the contribution of disordered 
solvents contained in voids within the crystal lattice from the diffraction 
intensities. This procedure was applied to the data file and the submitted 
model is based on the solvent removed data. Based on the total electron density 
found in the voids (325 e/A^3^), it is likely that ~6.5 toluene molecules 
are present in the unit cell. See "_platon_squeeze_details" in this .cif for 
more information. 
; 
_refine_ls_structure_factor_coef  Fsqd 
_refine_ls_matrix_type            full 
_refine_ls_weighting_scheme       calc 
_refine_ls_weighting_details 
'w=1/[\s^2^(Fo^2^)+(0.0465P)^2^] where P=(Fo^2^+2Fc^2^)/3' 
_atom_sites_solution_primary      SHELXT 
_atom_sites_solution_secondary    difmap 
_atom_sites_solution_hydrogens    geom 
_refine_ls_hydrogen_treatment     constr 
_refine_ls_extinction_method      none 
_refine_ls_extinction_coef        . 
_refine_ls_number_reflns          27570 
_refine_ls_number_parameters      1249 
_refine_ls_number_restraints      0 
_refine_ls_R_factor_all           0.0799 
_refine_ls_R_factor_gt            0.0452 
_refine_ls_wR_factor_ref          0.1163 
_refine_ls_wR_factor_gt           0.1058 
_refine_ls_goodness_of_fit_ref    0.986 
_refine_ls_restrained_S_all       0.986 
_refine_ls_shift/su_max           0.002 
_refine_ls_shift/su_mean          0.000 
  
loop_ 
 _atom_site_label 
 _atom_site_type_symbol 
 _atom_site_fract_x 
 _atom_site_fract_y 
 _atom_site_fract_z 
 _atom_site_U_iso_or_equiv 
 _atom_site_adp_type 
 _atom_site_occupancy 
 _atom_site_site_symmetry_order 
 _atom_site_calc_flag 
 _atom_site_refinement_flags_posn 
 _atom_site_refinement_flags_adp 
 _atom_site_refinement_flags_occupancy 
 _atom_site_disorder_assembly 
 _atom_site_disorder_group 
Ni1 Ni 0.96869(2) 0.67158(2) 0.80919(2) 0.02310(7) Uani 1 1 d . . . . . 
Cl1 Cl 0.90826(4) 0.57667(4) 0.84467(3) 0.02919(13) Uani 1 1 d . . . . . 
N1 N 1.07507(12) 0.72971(13) 0.78858(10) 0.0261(4) Uani 1 1 d . . . . . 
N2 N 0.93976(11) 0.74369(12) 0.78063(9) 0.0219(4) Uani 1 1 d . . . . . 
C1 C 1.14463(15) 0.72224(16) 0.79561(13) 0.0317(6) Uani 1 1 d . . . . . 
C2 C 1.21611(16) 0.77033(18) 0.77799(14) 0.0381(6) Uani 1 1 d . . . . . 
H2 H 1.2652 0.7645 0.7841 0.046 Uiso 1 1 calc R U . . . 
C3 C 1.21678(15) 0.82519(17) 0.75229(13) 0.0336(6) Uani 1 1 d . . . . . 
H3 H 1.2655 0.8570 0.7396 0.040 Uiso 1 1 calc R U . . . 
C4 C 1.14506(15) 0.83444(16) 0.74467(12) 0.0286(5) Uani 1 1 d . . . . . 
C5 C 1.13813(15) 0.89182(16) 0.72031(13) 0.0310(6) Uani 1 1 d . . . . . 
H5 H 1.1838 0.9244 0.7055 0.037 Uiso 1 1 calc R U . . . 
C6 C 1.06833(16) 0.90087(16) 0.71783(13) 0.0313(6) Uani 1 1 d . . . . . 
H6 H 1.0659 0.9406 0.7021 0.038 Uiso 1 1 calc R U . . . 
C7 C 0.99834(15) 0.85227(15) 0.73818(12) 0.0263(5) Uani 1 1 d . . . . . 
C8 C 0.92363(15) 0.85849(16) 0.73740(12) 0.0289(5) Uani 1 1 d . . . . . 
H8 H 0.9174 0.8979 0.7232 0.035 Uiso 1 1 calc R U . . . 
C9 C 0.85990(15) 0.80709(16) 0.75739(12) 0.0263(5) Uani 1 1 d . . . . . 
H9 H 0.8087 0.8103 0.7565 0.032 Uiso 1 1 calc R U . . . 
C10 C 0.86901(14) 0.74987(14) 0.77910(11) 0.0218(5) Uani 1 1 d . . . . . 
C11 C 1.00230(14) 0.79423(15) 0.76034(11) 0.0221(5) Uani 1 1 d . . . . . 
C12 C 1.07685(14) 0.78554(15) 0.76406(12) 0.0248(5) Uani 1 1 d . . . . . 
C13 C 1.14296(15) 0.66062(17) 0.82260(15) 0.0347(6) Uani 1 1 d . . . . . 
C14 C 1.16987(15) 0.69275(18) 0.89012(16) 0.0393(7) Uani 1 1 d . . . . . 
C15 C 1.17278(16) 0.6357(2) 0.91397(17) 0.0475(8) Uani 1 1 d . . . . . 
H15 H 1.1911 0.6575 0.9606 0.057 Uiso 1 1 calc R U . . . 
C16 C 1.14973(18) 0.5480(2) 0.8717(2) 0.0501(9) Uani 1 1 d . . . . . 
C17 C 1.1212(2) 0.5177(2) 0.8055(2) 0.0586(10) Uani 1 1 d . . . . . 
H17 H 1.1036 0.4567 0.7762 0.070 Uiso 1 1 calc R U . . . 
C18 C 1.1165(2) 0.5721(2) 0.77911(17) 0.0487(8) Uani 1 1 d . . . . . 
C19 C 1.1947(2) 0.7867(2) 0.93784(18) 0.0613(9) Uani 1 1 d . . . . . 
H19A H 1.2368 0.8269 0.9233 0.092 Uiso 1 1 calc R U . . . 
H19B H 1.2184 0.7988 0.9825 0.092 Uiso 1 1 calc R U . . . 
H19C H 1.1453 0.7965 0.9393 0.092 Uiso 1 1 calc R U . . . 
C20 C 1.1547(2) 0.4872(2) 0.8979(2) 0.0670(11) Uani 1 1 d . . . . . 
H20A H 1.2056 0.5199 0.9332 0.101 Uiso 1 1 calc R U . . . 
H20B H 1.1563 0.4363 0.8615 0.101 Uiso 1 1 calc R U . . . 
H20C H 1.1053 0.4657 0.9162 0.101 Uiso 1 1 calc R U . . . 
C21 C 1.0829(3) 0.5365(2) 0.7066(2) 0.0801(12) Uani 1 1 d . . . . . 
H21A H 1.0323 0.5427 0.7006 0.120 Uiso 1 1 calc R U . . . 
H21B H 1.0689 0.4733 0.6834 0.120 Uiso 1 1 calc R U . . . 
H21C H 1.1253 0.5700 0.6880 0.120 Uiso 1 1 calc R U . . . 
C22 C 0.80251(13) 0.69436(15) 0.80230(11) 0.0219(5) Uani 1 1 d . . . . . 
C23 C 0.80457(16) 0.72483(16) 0.86999(12) 0.0295(5) Uani 1 1 d . . . . . 
C24 C 0.74209(17) 0.67219(18) 0.89080(14) 0.0363(6) Uani 1 1 d . . . . . 
H24 H 0.7423 0.6935 0.9371 0.044 Uiso 1 1 calc R U . . . 
C25 C 0.67991(17) 0.59034(19) 0.84688(15) 0.0387(7) Uani 1 1 d . . . . . 
C26 C 0.67979(15) 0.56052(18) 0.78032(15) 0.0376(6) Uani 1 1 d . . . . . 
H26 H 0.6371 0.5031 0.7495 0.045 Uiso 1 1 calc R U . . . 
C27 C 0.74039(15) 0.61179(16) 0.75639(13) 0.0293(5) Uani 1 1 d . . . . . 
C28 C 0.87359(18) 0.81296(18) 0.91926(13) 0.0399(6) Uani 1 1 d . . . . . 
H28A H 0.9278 0.8141 0.9137 0.060 Uiso 1 1 calc R U . . . 
H28B H 0.8672 0.8221 0.9647 0.060 Uiso 1 1 calc R U . . . 
H28C H 0.8711 0.8606 0.9118 0.060 Uiso 1 1 calc R U . . . 
C29 C 0.6137(2) 0.5341(2) 0.87081(19) 0.0602(10) Uani 1 1 d . . . . . 
H29A H 0.6395 0.5184 0.8993 0.090 Uiso 1 1 calc R U . . . 
H29B H 0.5727 0.4795 0.8324 0.090 Uiso 1 1 calc R U . . . 
H29C H 0.5855 0.5674 0.8966 0.090 Uiso 1 1 calc R U . . . 
C30 C 0.73785(19) 0.57746(18) 0.68371(14) 0.0455(7) Uani 1 1 d . . . . . 
H30A H 0.7264 0.6142 0.6672 0.068 Uiso 1 1 calc R U . . . 
H30B H 0.6934 0.5155 0.6601 0.068 Uiso 1 1 calc R U . . . 
H30C H 0.7920 0.5800 0.6758 0.068 Uiso 1 1 calc R U . . . 
Ni2 Ni 0.44375(2) 0.77374(2) 0.72372(2) 0.02235(7) Uani 1 1 d . . . . . 
Cl2 Cl 0.43337(4) 0.88835(4) 0.78630(3) 0.03481(15) Uani 1 1 d . . . . . 
N3 N 0.47439(11) 0.68838(12) 0.73142(9) 0.0216(4) Uani 1 1 d . . . . . 
N4 N 0.41914(11) 0.69736(12) 0.62871(9) 0.0226(4) Uani 1 1 d . . . . . 
C31 C 0.50205(14) 0.68602(16) 0.78531(12) 0.0245(5) Uani 1 1 d . . . . . 
C32 C 0.51235(15) 0.61349(17) 0.78051(13) 0.0309(6) Uani 1 1 d . . . . . 
H32 H 0.5309 0.6126 0.8200 0.037 Uiso 1 1 calc R U . . . 
C33 C 0.49627(15) 0.54427(16) 0.72028(13) 0.0297(5) Uani 1 1 d . . . . . 
H33 H 0.5025 0.4946 0.7173 0.036 Uiso 1 1 calc R U . . . 
C34 C 0.47054(14) 0.54692(15) 0.66292(12) 0.0251(5) Uani 1 1 d . . . . . 
C35 C 0.45387(15) 0.47951(16) 0.59714(13) 0.0290(5) Uani 1 1 d . . . . . 
H35 H 0.4597 0.4284 0.5907 0.035 Uiso 1 1 calc R U . . . 
C36 C 0.43006(15) 0.48721(16) 0.54423(13) 0.0297(5) Uani 1 1 d . . . . . 
H36 H 0.4202 0.4417 0.5006 0.036 Uiso 1 1 calc R U . . . 
C37 C 0.41921(14) 0.56138(15) 0.55139(12) 0.0264(5) Uani 1 1 d . . . . . 
C38 C 0.39664(15) 0.57463(17) 0.49827(12) 0.0319(6) Uani 1 1 d . . . . . 
H38 H 0.3899 0.5339 0.4535 0.038 Uiso 1 1 calc R U . . . 
C39 C 0.38454(16) 0.64608(17) 0.51152(13) 0.0329(6) Uani 1 1 d . . . . . 
H39 H 0.3698 0.6561 0.4758 0.039 Uiso 1 1 calc R U . . . 
C40 C 0.39355(14) 0.70544(15) 0.57724(12) 0.0254(5) Uani 1 1 d . . . . . 
C41 C 0.43179(13) 0.62611(15) 0.61507(12) 0.0229(5) Uani 1 1 d . . . . . 
C42 C 0.45976(13) 0.62034(15) 0.67142(11) 0.0221(5) Uani 1 1 d . . . . . 
C43 C 0.52409(14) 0.76362(16) 0.85067(12) 0.0257(5) Uani 1 1 d . . . . . 
C44 C 0.60734(15) 0.82629(17) 0.87831(12) 0.0298(5) Uani 1 1 d . . . . . 
C45 C 0.62770(17) 0.89761(18) 0.94011(13) 0.0366(6) Uani 1 1 d . . . . . 
H45 H 0.6849 0.9411 0.9591 0.044 Uiso 1 1 calc R U . . . 
C46 C 0.56788(19) 0.90772(18) 0.97512(13) 0.0390(6) Uani 1 1 d . . . . . 
C47 C 0.48516(18) 0.84464(19) 0.94560(14) 0.0397(7) Uani 1 1 d . . . . . 
H47 H 0.4429 0.8517 0.9684 0.048 Uiso 1 1 calc R U . . . 
C48 C 0.46196(16) 0.77269(17) 0.88493(13) 0.0326(6) Uani 1 1 d . . . . . 
C49 C 0.67430(16) 0.81820(19) 0.84200(15) 0.0423(7) Uani 1 1 d . . . . . 
H49A H 0.6772 0.7643 0.8368 0.063 Uiso 1 1 calc R U . . . 
H49B H 0.7285 0.8708 0.8675 0.063 Uiso 1 1 calc R U . . . 
H49C H 0.6613 0.8142 0.7978 0.063 Uiso 1 1 calc R U . . . 
C50 C 0.5916(2) 0.9848(2) 1.04229(15) 0.0591(9) Uani 1 1 d . . . . . 
H50A H 0.6414 0.9942 1.0689 0.089 Uiso 1 1 calc R U . . . 
H50B H 0.5451 0.9722 1.0650 0.089 Uiso 1 1 calc R U . . . 
H50C H 0.6040 1.0386 1.0372 0.089 Uiso 1 1 calc R U . . . 
C51 C 0.37223(17) 0.7046(2) 0.85477(16) 0.0483(8) Uani 1 1 d . . . . . 
H51A H 0.3554 0.7012 0.8116 0.072 Uiso 1 1 calc R U . . . 
H51B H 0.3371 0.7215 0.8847 0.072 Uiso 1 1 calc R U . . . 
H51C H 0.3652 0.6462 0.8482 0.072 Uiso 1 1 calc R U . . . 
C52 C 0.37008(15) 0.77726(16) 0.59077(12) 0.0263(5) Uani 1 1 d . . . . . 
C53 C 0.42710(15) 0.85831(17) 0.59496(12) 0.0311(5) Uani 1 1 d . . . . . 
C54 C 0.39993(16) 0.91995(16) 0.60109(12) 0.0311(5) Uani 1 1 d . . . . . 
H54 H 0.4390 0.9766 0.6051 0.037 Uiso 1 1 calc R U . . . 
C55 C 0.31802(17) 0.90123(17) 0.60152(12) 0.0309(6) Uani 1 1 d . . . . . 
C56 C 0.26317(17) 0.82121(17) 0.59902(13) 0.0334(6) Uani 1 1 d . . . . . 
H56 H 0.2065 0.8084 0.6003 0.040 Uiso 1 1 calc R U . . . 
C57 C 0.28817(16) 0.75857(16) 0.59462(12) 0.0296(5) Uani 1 1 d . . . . . 
C58 C 0.51568(17) 0.8786(2) 0.59211(18) 0.0530(8) Uani 1 1 d . . . . . 
H58A H 0.5398 0.8698 0.6265 0.079 Uiso 1 1 calc R U . . . 
H58B H 0.5481 0.9407 0.6000 0.079 Uiso 1 1 calc R U . . . 
H58C H 0.5175 0.8387 0.5479 0.079 Uiso 1 1 calc R U . . . 
C59 C 0.28881(18) 0.96602(18) 0.60240(14) 0.0395(6) Uani 1 1 d . . . . . 
H59A H 0.2719 0.9890 0.6445 0.059 Uiso 1 1 calc R U . . . 
H59B H 0.2409 0.9359 0.5649 0.059 Uiso 1 1 calc R U . . . 
H59C H 0.3345 1.0157 0.5984 0.059 Uiso 1 1 calc R U . . . 
C60 C 0.22786(17) 0.67317(18) 0.59400(15) 0.0407(7) Uani 1 1 d . . . . . 
H60A H 0.2248 0.6230 0.5538 0.061 Uiso 1 1 calc R U . . . 
H60B H 0.1722 0.6700 0.5940 0.061 Uiso 1 1 calc R U . . . 
H60C H 0.2468 0.6702 0.6338 0.061 Uiso 1 1 calc R U . . . 
Ni3 Ni 0.47514(2) 0.27714(2) 0.68384(2) 0.02263(7) Uani 1 1 d . . . . . 
Cl3 Cl 0.52810(4) 0.34558(4) 0.62619(3) 0.02997(13) Uani 1 1 d . . . . . 
N5 N 0.51017(11) 0.20900(12) 0.71330(9) 0.0217(4) Uani 1 1 d . . . . . 
N6 N 0.37885(11) 0.23382(12) 0.72126(10) 0.0242(4) Uani 1 1 d . . . . . 
C61 C 0.57751(14) 0.19691(15) 0.70642(11) 0.0236(5) Uani 1 1 d . . . . . 
C62 C 0.58906(15) 0.13988(16) 0.72693(12) 0.0281(5) Uani 1 1 d . . . . . 
H62 H 0.6377 0.1321 0.7213 0.034 Uiso 1 1 calc R U . . . 
C63 C 0.53207(16) 0.09535(16) 0.75474(12) 0.0307(5) Uani 1 1 d . . . . . 
H63 H 0.5400 0.0560 0.7680 0.037 Uiso 1 1 calc R U . . . 
C64 C 0.46123(15) 0.10872(16) 0.76343(12) 0.0276(5) Uani 1 1 d . . . . . 
C65 C 0.39766(17) 0.06648(17) 0.79198(13) 0.0346(6) Uani 1 1 d . . . . . 
H65 H 0.4030 0.0282 0.8081 0.041 Uiso 1 1 calc R U . . . 
C66 C 0.32982(17) 0.07989(17) 0.79663(13) 0.0362(6) Uani 1 1 d . . . . . 
H66 H 0.2885 0.0519 0.8169 0.043 Uiso 1 1 calc R U . . . 
C67 C 0.31865(16) 0.13485(16) 0.77195(13) 0.0310(6) Uani 1 1 d . . . . . 
C68 C 0.24712(16) 0.14562(17) 0.76997(13) 0.0359(6) Uani 1 1 d . . . . . 
H68 H 0.2012 0.1154 0.7859 0.043 Uiso 1 1 calc R U . . . 
C69 C 0.24401(16) 0.19981(17) 0.74504(14) 0.0355(6) Uani 1 1 d . . . . . 
H69 H 0.1953 0.2075 0.7435 0.043 Uiso 1 1 calc R U . . . 
C70 C 0.31055(14) 0.24470(15) 0.72145(13) 0.0293(5) Uani 1 1 d . . . . . 
C71 C 0.38173(14) 0.17924(15) 0.74569(12) 0.0248(5) Uani 1 1 d . . . . . 
C72 C 0.45343(14) 0.16549(15) 0.74153(11) 0.0237(5) Uani 1 1 d . . . . . 
C73 C 0.63913(13) 0.24755(15) 0.67704(11) 0.0225(5) Uani 1 1 d . . . . . 
C74 C 0.63923(14) 0.20766(15) 0.61021(12) 0.0259(5) Uani 1 1 d . . . . . 
C75 C 0.69557(15) 0.25708(17) 0.58410(12) 0.0292(5) Uani 1 1 d . . . . . 
H75 H 0.6963 0.2296 0.5382 0.035 Uiso 1 1 calc R U . . . 
C76 C 0.75123(14) 0.34591(17) 0.62300(12) 0.0287(5) Uani 1 1 d . . . . . 
C77 C 0.74914(14) 0.38489(16) 0.68946(12) 0.0285(5) Uani 1 1 d . . . . . 
H77 H 0.7862 0.4465 0.7165 0.034 Uiso 1 1 calc R U . . . 
C78 C 0.69470(14) 0.33655(16) 0.71747(12) 0.0251(5) Uani 1 1 d . . . . . 
C79 C 0.57668(17) 0.11281(17) 0.56631(13) 0.0366(6) Uani 1 1 d . . . . . 
H79A H 0.5770 0.0754 0.5871 0.055 Uiso 1 1 calc R U . . . 
H79B H 0.5914 0.0926 0.5228 0.055 Uiso 1 1 calc R U . . . 
H79C H 0.5206 0.1082 0.5602 0.055 Uiso 1 1 calc R U . . . 
C80 C 0.81094(17) 0.39971(19) 0.59360(14) 0.0417(7) Uani 1 1 d . . . . . 
H80A H 0.8184 0.3597 0.5523 0.063 Uiso 1 1 calc R U . . . 
H80B H 0.8652 0.4403 0.6255 0.063 Uiso 1 1 calc R U . . . 
H80C H 0.7884 0.4344 0.5837 0.063 Uiso 1 1 calc R U . . . 
C81 C 0.69640(16) 0.37925(17) 0.79005(13) 0.0345(6) Uani 1 1 d . . . . . 
H81A H 0.6408 0.3736 0.7959 0.052 Uiso 1 1 calc R U . . . 
H81B H 0.7378 0.4426 0.8100 0.052 Uiso 1 1 calc R U . . . 
H81C H 0.7118 0.3497 0.8120 0.052 Uiso 1 1 calc R U . . . 
C82 C 0.30376(14) 0.30437(16) 0.69584(15) 0.0350(6) Uani 1 1 d . . . . . 
C83 C 0.29046(15) 0.27968(19) 0.62782(16) 0.0407(7) Uani 1 1 d . . . . . 
C84 C 0.27370(16) 0.3315(2) 0.60556(19) 0.0542(9) Uani 1 1 d . . . . . 
H84 H 0.2647 0.3148 0.5591 0.065 Uiso 1 1 calc R U . . . 
C85 C 0.26965(18) 0.4058(2) 0.6482(2) 0.0622(10) Uani 1 1 d . . . . . 
C86 C 0.28578(18) 0.43210(19) 0.7151(2) 0.0629(11) Uani 1 1 d . . . . . 
H86 H 0.2849 0.4854 0.7449 0.076 Uiso 1 1 calc R U . . . 
C87 C 0.30368(17) 0.38225(18) 0.74124(18) 0.0483(8) Uani 1 1 d . . . . . 
C88 C 0.29335(18) 0.1994(2) 0.57826(15) 0.0489(7) Uani 1 1 d . . . . . 
H88A H 0.3504 0.2157 0.5707 0.073 Uiso 1 1 calc R U . . . 
H88B H 0.2541 0.1745 0.5361 0.073 Uiso 1 1 calc R U . . . 
H88C H 0.2775 0.1548 0.5951 0.073 Uiso 1 1 calc R U . . . 
C89 C 0.2460(2) 0.4593(3) 0.6234(3) 0.1002(17) Uani 1 1 d . . . . . 
H89A H 0.2761 0.4673 0.5887 0.150 Uiso 1 1 calc R U . . . 
H89B H 0.2611 0.5178 0.6606 0.150 Uiso 1 1 calc R U . . . 
H89C H 0.1854 0.4275 0.6048 0.150 Uiso 1 1 calc R U . . . 
C90 C 0.3231(2) 0.4125(2) 0.8145(2) 0.0707(12) Uani 1 1 d . . . . . 
H90A H 0.2753 0.3748 0.8268 0.106 Uiso 1 1 calc R U . . . 
H90B H 0.3340 0.4747 0.8383 0.106 Uiso 1 1 calc R U . . . 
H90C H 0.3729 0.4080 0.8267 0.106 Uiso 1 1 calc R U . . . 
Ni4 Ni -0.01401(2) 0.16226(2) 0.77461(2) 0.02286(7) Uani 1 1 d . . . . . 
Cl4 Cl 0.02135(4) 0.06603(4) 0.71511(3) 0.03321(14) Uani 1 1 d . . . . . 
N7 N -0.01015(12) 0.22804(12) 0.86814(9) 0.0237(4) Uani 1 1 d . . . . . 
N8 N -0.05951(11) 0.23456(12) 0.76186(9) 0.0212(4) Uani 1 1 d . . . . . 
C022 C -0.15896(15) 0.04574(16) 0.53636(12) 0.0298(5) Uani 1 1 d . . . . . 
H022 H -0.2106 -0.0033 0.5078 0.036 Uiso 1 1 calc R U . . . 
C91 C -0.08356(13) 0.23642(15) 0.70657(11) 0.0225(5) Uani 1 1 d . . . . . 
C92 C -0.10910(15) 0.29846(16) 0.70902(12) 0.0285(5) Uani 1 1 d . . . . . 
H92 H -0.1251 0.2990 0.6687 0.034 Uiso 1 1 calc R U . . . 
C93 C -0.11152(15) 0.35819(16) 0.76792(12) 0.0290(5) Uani 1 1 d . . . . . 
H93 H -0.1281 0.4010 0.7691 0.035 Uiso 1 1 calc R U . . . 
C94 C -0.08935(14) 0.35594(15) 0.82681(12) 0.0259(5) Uani 1 1 d . . . . . 
C95 C -0.09423(15) 0.41119(15) 0.89042(12) 0.0292(5) Uani 1 1 d . . . . . 
H95 H -0.1123 0.4541 0.8948 0.035 Uiso 1 1 calc R U . . . 
C96 C -0.07364(15) 0.40385(15) 0.94476(12) 0.0289(5) Uani 1 1 d . . . . . 
H96 H -0.0789 0.4405 0.9869 0.035 Uiso 1 1 calc R U . . . 
C97 C -0.04417(14) 0.34231(15) 0.94030(12) 0.0268(5) Uani 1 1 d . . . . . 
C98 C -0.01700(15) 0.33504(16) 0.99522(12) 0.0300(5) Uani 1 1 d . . . . . 
H98 H -0.0193 0.3708 1.0389 0.036 Uiso 1 1 calc R U . . . 
C99 C 0.01262(16) 0.27619(16) 0.98510(12) 0.0314(5) Uani 1 1 d . . . . . 
H99 H 0.0316 0.2709 1.0222 0.038 Uiso 1 1 calc R U . . . 
C100 C 0.01586(15) 0.22333(15) 0.92148(12) 0.0266(5) Uani 1 1 d . . . . . 
C101 C -0.03885(14) 0.28791(14) 0.87814(11) 0.0232(5) Uani 1 1 d . . . . . 
C102 C -0.06349(13) 0.29278(14) 0.82052(12) 0.0227(5) Uani 1 1 d . . . . . 
C103 C 0.05146(15) 0.16158(16) 0.91182(12) 0.0281(5) Uani 1 1 d . . . . . 
C104 C 0.00112(16) 0.07701(17) 0.90526(14) 0.0385(6) Uani 1 1 d . . . . . 
C105 C 0.03878(18) 0.02494(17) 0.90433(14) 0.0404(7) Uani 1 1 d . . . . . 
H105 H 0.0050 -0.0331 0.9004 0.048 Uiso 1 1 calc R U . . . 
C106 C 0.12277(17) 0.05479(17) 0.90894(12) 0.0331(6) Uani 1 1 d . . . . . 
C107 C 0.17034(17) 0.13740(18) 0.91294(13) 0.0349(6) Uani 1 1 d . . . . . 
H107 H 0.2287 0.1577 0.9144 0.042 Uiso 1 1 calc R U . . . 
C108 C 0.13633(16) 0.19215(17) 0.91488(12) 0.0316(6) Uani 1 1 d . . . . . 
C109 C -0.09010(19) 0.0432(2) 0.8994(2) 0.0751(12) Uani 1 1 d . . . . . 
H10A H -0.1008 0.0811 0.9399 0.113 Uiso 1 1 calc R U . . . 
H10B H -0.1157 -0.0182 0.8939 0.113 Uiso 1 1 calc R U . . . 
H10C H -0.1145 0.0441 0.8605 0.113 Uiso 1 1 calc R U . . . 
C110 C 0.16221(19) -0.00087(19) 0.91174(14) 0.0432(7) Uani 1 1 d . . . . . 
H11A H 0.1206 -0.0530 0.9157 0.065 Uiso 1 1 calc R U . . . 
H11B H 0.2095 0.0348 0.9505 0.065 Uiso 1 1 calc R U . . . 
H11C H 0.1823 -0.0208 0.8708 0.065 Uiso 1 1 calc R U . . . 
C111 C 0.18988(18) 0.2824(2) 0.92017(17) 0.0489(8) Uani 1 1 d . . . . . 
H11D H 0.1689 0.2866 0.8817 0.073 Uiso 1 1 calc R U . . . 
H11E H 0.2478 0.2924 0.9208 0.073 Uiso 1 1 calc R U . . . 
H11F H 0.1882 0.3277 0.9615 0.073 Uiso 1 1 calc R U . . . 
C112 C -0.08281(14) 0.17155(15) 0.64142(11) 0.0228(5) Uani 1 1 d . . . . . 
C113 C -0.00854(14) 0.18442(16) 0.62026(12) 0.0280(5) Uani 1 1 d . . . . . 
C114 C -0.01178(16) 0.12793(17) 0.55663(13) 0.0340(6) Uani 1 1 d . . . . . 
H114 H 0.0392 0.1366 0.5421 0.041 Uiso 1 1 calc R U . . . 
C115 C -0.08542(17) 0.05972(18) 0.51334(13) 0.0347(6) Uani 1 1 d . . . . . 
C116 C -0.15862(14) 0.10105(15) 0.59935(12) 0.0248(5) Uani 1 1 d . . . . . 
C117 C 0.07334(15) 0.25928(18) 0.66497(14) 0.0398(6) Uani 1 1 d . . . . . 
H11G H 0.0739 0.3163 0.6753 0.060 Uiso 1 1 calc R U . . . 
H11H H 0.1189 0.2561 0.6426 0.060 Uiso 1 1 calc R U . . . 
H11I H 0.0811 0.2548 0.7065 0.060 Uiso 1 1 calc R U . . . 
C118 C -0.0882(2) 0.0024(2) 0.44256(14) 0.0509(8) Uani 1 1 d . . . . . 
H11J H -0.1266 -0.0603 0.4304 0.076 Uiso 1 1 calc R U . . . 
H11K H -0.0318 0.0094 0.4382 0.076 Uiso 1 1 calc R U . . . 
H11L H -0.1079 0.0205 0.4127 0.076 Uiso 1 1 calc R U . . . 
C119 C -0.23939(15) 0.08523(17) 0.62221(14) 0.0357(6) Uani 1 1 d . . . . . 
H11M H -0.2514 0.1344 0.6286 0.054 Uiso 1 1 calc R U . . . 
H11N H -0.2344 0.0820 0.6646 0.054 Uiso 1 1 calc R U . . . 
H11O H -0.2851 0.0289 0.5884 0.054 Uiso 1 1 calc R U . . . 
  
loop_ 
 _atom_site_aniso_label 
 _atom_site_aniso_U_11 
 _atom_site_aniso_U_22 
 _atom_site_aniso_U_33 
 _atom_site_aniso_U_23 
 _atom_site_aniso_U_13 
 _atom_site_aniso_U_12 
Ni1 0.02438(15) 0.02299(16) 0.02965(18) 0.01563(14) 0.01007(12) 0.01394(13) 
Cl1 0.0347(3) 0.0221(3) 0.0311(3) 0.0171(3) 0.0036(2) 0.0088(2) 
N1 0.0264(10) 0.0295(11) 0.0356(12) 0.0200(10) 0.0138(9) 0.0191(9) 
N2 0.0252(10) 0.0247(10) 0.0221(10) 0.0117(9) 0.0081(8) 0.0157(8) 
C1 0.0315(13) 0.0353(14) 0.0440(16) 0.0230(13) 0.0166(12) 0.0237(12) 
C2 0.0322(14) 0.0482(16) 0.0578(19) 0.0338(15) 0.0240(13) 0.0291(13) 
C3 0.0295(13) 0.0392(15) 0.0471(17) 0.0277(13) 0.0226(12) 0.0206(12) 
C4 0.0311(13) 0.0299(13) 0.0333(14) 0.0183(12) 0.0171(11) 0.0174(11) 
C5 0.0333(14) 0.0322(14) 0.0391(15) 0.0236(12) 0.0186(11) 0.0176(11) 
C6 0.0392(14) 0.0308(13) 0.0379(15) 0.0237(12) 0.0163(12) 0.0203(12) 
C7 0.0348(13) 0.0283(13) 0.0248(13) 0.0152(11) 0.0110(10) 0.0191(11) 
C8 0.0354(14) 0.0315(13) 0.0326(14) 0.0197(12) 0.0082(11) 0.0214(11) 
C9 0.0288(13) 0.0328(13) 0.0265(13) 0.0155(11) 0.0062(10) 0.0201(11) 
C10 0.0246(12) 0.0238(12) 0.0188(12) 0.0084(10) 0.0053(9) 0.0141(10) 
C11 0.0288(12) 0.0244(12) 0.0206(12) 0.0115(10) 0.0109(10) 0.0173(10) 
C12 0.0292(12) 0.0255(12) 0.0280(13) 0.0145(11) 0.0111(10) 0.0173(10) 
C13 0.0287(13) 0.0390(15) 0.063(2) 0.0361(14) 0.0255(13) 0.0254(12) 
C14 0.0228(13) 0.0445(16) 0.069(2) 0.0410(16) 0.0147(13) 0.0164(12) 
C15 0.0277(14) 0.060(2) 0.084(2) 0.0560(19) 0.0197(14) 0.0219(14) 
C16 0.0348(16) 0.065(2) 0.098(3) 0.065(2) 0.0393(17) 0.0364(16) 
C17 0.067(2) 0.0488(19) 0.102(3) 0.051(2) 0.052(2) 0.0443(18) 
C18 0.060(2) 0.0465(18) 0.069(2) 0.0348(17) 0.0355(17) 0.0410(16) 
C19 0.066(2) 0.0467(19) 0.067(2) 0.0356(18) -0.0040(17) 0.0143(17) 
C20 0.058(2) 0.073(2) 0.130(3) 0.082(3) 0.048(2) 0.0479(19) 
C21 0.134(4) 0.054(2) 0.071(3) 0.026(2) 0.039(3) 0.061(3) 
C22 0.0219(11) 0.0278(12) 0.0277(13) 0.0156(10) 0.0096(9) 0.0185(10) 
C23 0.0401(14) 0.0323(14) 0.0298(14) 0.0177(12) 0.0140(11) 0.0248(12) 
C24 0.0465(16) 0.0454(16) 0.0403(16) 0.0283(14) 0.0250(13) 0.0322(14) 
C25 0.0345(15) 0.0480(17) 0.060(2) 0.0368(16) 0.0257(14) 0.0298(14) 
C26 0.0247(13) 0.0365(15) 0.058(2) 0.0260(14) 0.0051(12) 0.0150(12) 
C27 0.0261(12) 0.0324(13) 0.0357(15) 0.0186(12) 0.0058(10) 0.0161(11) 
C28 0.0565(18) 0.0380(15) 0.0243(14) 0.0135(12) 0.0094(12) 0.0219(14) 
C29 0.053(2) 0.064(2) 0.100(3) 0.060(2) 0.0468(19) 0.0344(18) 
C30 0.0542(18) 0.0328(15) 0.0338(16) 0.0112(13) 0.0007(13) 0.0111(14) 
Ni2 0.02200(15) 0.02384(16) 0.02647(17) 0.01231(13) 0.00769(12) 0.01418(13) 
Cl2 0.0369(3) 0.0287(3) 0.0406(4) 0.0089(3) 0.0086(3) 0.0232(3) 
N3 0.0181(9) 0.0272(10) 0.0254(11) 0.0136(9) 0.0079(8) 0.0139(8) 
N4 0.0214(10) 0.0252(10) 0.0280(11) 0.0157(9) 0.0083(8) 0.0131(8) 
C31 0.0193(11) 0.0355(13) 0.0286(13) 0.0178(11) 0.0099(9) 0.0179(10) 
C32 0.0348(14) 0.0417(15) 0.0347(15) 0.0245(13) 0.0120(11) 0.0265(12) 
C33 0.0297(13) 0.0339(14) 0.0383(15) 0.0200(12) 0.0118(11) 0.0220(11) 
C34 0.0205(11) 0.0286(13) 0.0348(14) 0.0185(11) 0.0112(10) 0.0146(10) 
C35 0.0284(13) 0.0248(12) 0.0385(15) 0.0152(12) 0.0111(11) 0.0154(11) 
C36 0.0310(13) 0.0281(13) 0.0293(14) 0.0092(11) 0.0090(11) 0.0166(11) 
C37 0.0240(12) 0.0294(13) 0.0282(14) 0.0136(11) 0.0090(10) 0.0139(10) 
C38 0.0360(14) 0.0376(14) 0.0239(13) 0.0105(12) 0.0061(11) 0.0220(12) 
C39 0.0390(14) 0.0400(15) 0.0309(15) 0.0199(12) 0.0098(11) 0.0242(13) 
C40 0.0275(12) 0.0286(13) 0.0293(14) 0.0169(11) 0.0107(10) 0.0170(11) 
C41 0.0192(11) 0.0250(12) 0.0272(13) 0.0134(10) 0.0087(9) 0.0110(10) 
C42 0.0162(11) 0.0260(12) 0.0283(13) 0.0147(11) 0.0087(9) 0.0112(9) 
C43 0.0284(12) 0.0375(14) 0.0259(13) 0.0187(11) 0.0100(10) 0.0235(11) 
C44 0.0302(13) 0.0382(14) 0.0307(14) 0.0174(12) 0.0065(10) 0.0223(12) 
C45 0.0376(15) 0.0404(15) 0.0331(15) 0.0155(13) 0.0020(12) 0.0205(13) 
C46 0.0565(18) 0.0409(16) 0.0311(15) 0.0175(13) 0.0135(13) 0.0311(15) 
C47 0.0519(18) 0.0478(17) 0.0402(17) 0.0235(14) 0.0236(14) 0.0370(15) 
C48 0.0367(14) 0.0430(15) 0.0348(15) 0.0218(13) 0.0177(12) 0.0284(13) 
C49 0.0277(14) 0.0497(17) 0.0456(18) 0.0175(14) 0.0082(12) 0.0186(13) 
C50 0.085(3) 0.050(2) 0.0374(18) 0.0084(16) 0.0130(17) 0.0389(19) 
C51 0.0345(16) 0.062(2) 0.056(2) 0.0258(17) 0.0226(14) 0.0290(15) 
C52 0.0333(13) 0.0308(13) 0.0235(13) 0.0159(11) 0.0068(10) 0.0188(11) 
C53 0.0316(13) 0.0335(14) 0.0324(15) 0.0179(12) 0.0028(11) 0.0161(11) 
C54 0.0381(14) 0.0271(13) 0.0299(14) 0.0154(11) 0.0034(11) 0.0146(11) 
C55 0.0488(16) 0.0350(14) 0.0215(13) 0.0151(11) 0.0109(11) 0.0278(13) 
C56 0.0415(15) 0.0445(16) 0.0340(15) 0.0242(13) 0.0189(12) 0.0303(13) 
C57 0.0382(14) 0.0330(14) 0.0267(14) 0.0161(11) 0.0156(11) 0.0218(12) 
C58 0.0313(15) 0.0447(17) 0.088(3) 0.0385(18) 0.0055(15) 0.0143(13) 
C59 0.0567(18) 0.0396(16) 0.0405(17) 0.0224(13) 0.0181(14) 0.0336(15) 
C60 0.0443(16) 0.0421(16) 0.0532(19) 0.0296(15) 0.0281(14) 0.0267(14) 
Ni3 0.02144(15) 0.02252(16) 0.02921(18) 0.01529(14) 0.00890(12) 0.01121(12) 
Cl3 0.0313(3) 0.0333(3) 0.0439(4) 0.0295(3) 0.0164(3) 0.0193(3) 
N5 0.0234(10) 0.0232(10) 0.0204(10) 0.0103(8) 0.0065(8) 0.0119(8) 
N6 0.0235(10) 0.0236(10) 0.0277(11) 0.0116(9) 0.0108(8) 0.0127(8) 
C61 0.0237(12) 0.0252(12) 0.0223(13) 0.0107(10) 0.0038(9) 0.0118(10) 
C62 0.0289(13) 0.0341(14) 0.0321(14) 0.0194(12) 0.0091(10) 0.0195(11) 
C63 0.0392(14) 0.0327(14) 0.0293(14) 0.0191(12) 0.0069(11) 0.0198(12) 
C64 0.0377(14) 0.0289(13) 0.0203(13) 0.0132(11) 0.0090(10) 0.0169(11) 
C65 0.0476(16) 0.0331(14) 0.0328(15) 0.0218(12) 0.0172(12) 0.0204(13) 
C66 0.0445(16) 0.0370(15) 0.0342(15) 0.0232(13) 0.0226(12) 0.0178(13) 
C67 0.0349(14) 0.0272(13) 0.0320(14) 0.0145(11) 0.0163(11) 0.0141(11) 
C68 0.0345(14) 0.0332(14) 0.0408(16) 0.0174(13) 0.0234(12) 0.0153(12) 
C69 0.0273(13) 0.0334(14) 0.0491(17) 0.0193(13) 0.0182(12) 0.0161(12) 
C70 0.0227(12) 0.0243(12) 0.0386(15) 0.0120(11) 0.0114(10) 0.0110(10) 
C71 0.0281(12) 0.0246(12) 0.0245(13) 0.0135(10) 0.0116(10) 0.0122(10) 
C72 0.0250(12) 0.0257(12) 0.0204(12) 0.0110(10) 0.0074(9) 0.0112(10) 
C73 0.0199(11) 0.0286(12) 0.0279(13) 0.0166(11) 0.0065(9) 0.0153(10) 
C74 0.0255(12) 0.0281(13) 0.0282(14) 0.0136(11) 0.0053(10) 0.0151(10) 
C75 0.0331(13) 0.0377(14) 0.0264(14) 0.0172(12) 0.0099(11) 0.0221(12) 
C76 0.0232(12) 0.0399(14) 0.0322(14) 0.0223(12) 0.0098(10) 0.0166(11) 
C77 0.0224(12) 0.0320(13) 0.0360(15) 0.0186(12) 0.0048(10) 0.0137(10) 
C78 0.0217(11) 0.0338(13) 0.0296(13) 0.0185(11) 0.0063(10) 0.0173(10) 
C79 0.0423(15) 0.0343(15) 0.0280(15) 0.0135(12) 0.0100(12) 0.0139(12) 
C80 0.0327(15) 0.0484(17) 0.0416(17) 0.0261(14) 0.0146(12) 0.0113(13) 
C81 0.0342(14) 0.0333(14) 0.0332(15) 0.0158(12) 0.0086(11) 0.0127(12) 
C82 0.0172(12) 0.0269(13) 0.067(2) 0.0252(13) 0.0157(12) 0.0112(10) 
C83 0.0182(12) 0.0460(17) 0.067(2) 0.0380(16) 0.0084(12) 0.0112(12) 
C84 0.0220(14) 0.060(2) 0.098(3) 0.057(2) 0.0116(15) 0.0131(14) 
C85 0.0237(15) 0.058(2) 0.130(4) 0.066(2) 0.0261(19) 0.0184(15) 
C86 0.0268(15) 0.0310(16) 0.137(4) 0.038(2) 0.0338(19) 0.0183(13) 
C87 0.0279(14) 0.0299(15) 0.089(3) 0.0255(16) 0.0266(15) 0.0157(12) 
C88 0.0398(16) 0.0501(18) 0.0475(19) 0.0205(15) -0.0018(13) 0.0150(14) 
C89 0.0394(19) 0.095(3) 0.228(6) 0.123(4) 0.040(3) 0.037(2) 
C90 0.066(2) 0.0368(18) 0.097(3) 0.0140(19) 0.043(2) 0.0281(17) 
Ni4 0.02483(15) 0.02378(16) 0.02674(17) 0.01201(13) 0.00716(12) 0.01645(13) 
Cl4 0.0379(3) 0.0312(3) 0.0424(4) 0.0167(3) 0.0187(3) 0.0258(3) 
N7 0.0263(10) 0.0233(10) 0.0262(11) 0.0117(9) 0.0050(8) 0.0152(8) 
N8 0.0198(9) 0.0251(10) 0.0245(11) 0.0130(9) 0.0065(8) 0.0136(8) 
C022 0.0321(13) 0.0318(13) 0.0290(14) 0.0124(11) 0.0055(11) 0.0190(11) 
C91 0.0185(11) 0.0256(12) 0.0273(13) 0.0139(10) 0.0066(9) 0.0117(9) 
C92 0.0339(13) 0.0346(14) 0.0287(14) 0.0173(11) 0.0070(10) 0.0231(12) 
C93 0.0314(13) 0.0309(13) 0.0333(14) 0.0144(11) 0.0039(11) 0.0219(11) 
C94 0.0247(12) 0.0236(12) 0.0328(14) 0.0128(11) 0.0055(10) 0.0142(10) 
C95 0.0313(13) 0.0244(12) 0.0364(15) 0.0115(11) 0.0069(11) 0.0190(11) 
C96 0.0336(13) 0.0227(12) 0.0302(14) 0.0077(11) 0.0097(11) 0.0170(11) 
C97 0.0268(12) 0.0236(12) 0.0296(14) 0.0112(11) 0.0065(10) 0.0123(10) 
C98 0.0371(14) 0.0290(13) 0.0244(13) 0.0099(11) 0.0069(11) 0.0179(11) 
C99 0.0401(15) 0.0335(14) 0.0269(14) 0.0156(11) 0.0051(11) 0.0208(12) 
C100 0.0301(13) 0.0238(12) 0.0285(14) 0.0119(11) 0.0043(10) 0.0148(10) 
C101 0.0250(12) 0.0200(11) 0.0259(13) 0.0101(10) 0.0073(10) 0.0119(10) 
C102 0.0200(11) 0.0232(12) 0.0296(13) 0.0127(10) 0.0070(9) 0.0134(10) 
C103 0.0394(14) 0.0284(13) 0.0224(13) 0.0111(11) 0.0020(10) 0.0215(12) 
C104 0.0354(14) 0.0267(14) 0.0485(17) 0.0122(13) -0.0061(12) 0.0153(12) 
C105 0.0476(17) 0.0218(13) 0.0444(17) 0.0083(12) -0.0054(13) 0.0169(12) 
C106 0.0476(16) 0.0382(15) 0.0244(14) 0.0117(12) 0.0058(11) 0.0317(13) 
C107 0.0452(16) 0.0488(16) 0.0314(15) 0.0251(13) 0.0200(12) 0.0325(14) 
C108 0.0450(15) 0.0398(15) 0.0267(14) 0.0202(12) 0.0159(11) 0.0288(13) 
C109 0.0353(17) 0.0376(18) 0.144(4) 0.041(2) -0.0117(19) 0.0111(14) 
C110 0.0629(19) 0.0457(17) 0.0390(17) 0.0193(14) 0.0101(14) 0.0406(16) 
C111 0.0477(18) 0.0582(19) 0.077(2) 0.0517(18) 0.0335(16) 0.0342(16) 
C112 0.0261(12) 0.0278(12) 0.0273(13) 0.0178(11) 0.0092(10) 0.0184(10) 
C113 0.0266(12) 0.0356(14) 0.0337(14) 0.0207(12) 0.0116(10) 0.0197(11) 
C114 0.0331(14) 0.0448(16) 0.0418(16) 0.0260(14) 0.0212(12) 0.0267(13) 
C115 0.0456(16) 0.0400(15) 0.0330(15) 0.0177(13) 0.0169(12) 0.0308(14) 
C116 0.0274(12) 0.0294(13) 0.0280(13) 0.0164(11) 0.0083(10) 0.0187(11) 
C117 0.0251(13) 0.0468(16) 0.0495(18) 0.0221(14) 0.0135(12) 0.0182(12) 
C118 0.066(2) 0.060(2) 0.0368(17) 0.0176(15) 0.0254(15) 0.0411(18) 
C119 0.0230(13) 0.0377(15) 0.0434(17) 0.0150(13) 0.0089(11) 0.0148(11) 
  
_geom_special_details 
; 
 All esds (except the esd in the dihedral angle between two l.s. planes) 
 are estimated using the full covariance matrix.  The cell esds are taken 
 into account individually in the estimation of esds in distances, angles 
 and torsion angles; correlations between esds in cell parameters are only 
 used when they are defined by crystal symmetry.  An approximate (isotropic) 
 treatment of cell esds is used for estimating esds involving l.s. planes. 
; 
  
loop_ 
 _geom_bond_atom_site_label_1 
 _geom_bond_atom_site_label_2 
 _geom_bond_distance 
 _geom_bond_site_symmetry_2 
 _geom_bond_publ_flag 
Ni1 N2 1.9309(17) . ? 
Ni1 N1 1.9315(19) . ? 
Ni1 Cl1 2.1064(6) . ? 
N1 C1 1.332(3) . ? 
N1 C12 1.342(3) . ? 
N2 C10 1.329(3) . ? 
N2 C11 1.349(3) . ? 
C1 C2 1.392(3) . ? 
C1 C13 1.481(3) . ? 
C2 C3 1.350(3) . ? 
C2 H2 0.9500 . ? 
C3 C4 1.391(3) . ? 
C3 H3 0.9500 . ? 
C4 C12 1.383(3) . ? 
C4 C5 1.420(3) . ? 
C5 C6 1.341(3) . ? 
C5 H5 0.9500 . ? 
C6 C7 1.413(3) . ? 
C6 H6 0.9500 . ? 
C7 C11 1.378(3) . ? 
C7 C8 1.400(3) . ? 
C8 C9 1.364(3) . ? 
C8 H8 0.9500 . ? 
C9 C10 1.395(3) . ? 
C9 H9 0.9500 . ? 
C10 C22 1.473(3) . ? 
C11 C12 1.425(3) . ? 
C13 C14 1.375(4) . ? 
C13 C18 1.379(4) . ? 
C14 C15 1.380(3) . ? 
C14 C19 1.484(4) . ? 
C15 C16 1.373(4) . ? 
C15 H15 0.9500 . ? 
C16 C17 1.358(5) . ? 
C16 C20 1.494(4) . ? 
C17 C18 1.387(4) . ? 
C17 H17 0.9500 . ? 
C18 C21 1.489(5) . ? 
C19 H19A 0.9800 . ? 
C19 H19B 0.9800 . ? 
C19 H19C 0.9800 . ? 
C20 H20A 0.9800 . ? 
C20 H20B 0.9800 . ? 
C20 H20C 0.9800 . ? 
C21 H21A 0.9800 . ? 
C21 H21B 0.9800 . ? 
C21 H21C 0.9800 . ? 
C22 C27 1.380(3) . ? 
C22 C23 1.384(3) . ? 
C23 C24 1.374(4) . ? 
C23 C28 1.492(4) . ? 
C24 C25 1.362(4) . ? 
C24 H24 0.9500 . ? 
C25 C26 1.367(4) . ? 
C25 C29 1.487(4) . ? 
C26 C27 1.390(4) . ? 
C26 H26 0.9500 . ? 
C27 C30 1.484(4) . ? 
C28 H28A 0.9800 . ? 
C28 H28B 0.9800 . ? 
C28 H28C 0.9800 . ? 
C29 H29A 0.9800 . ? 
C29 H29B 0.9800 . ? 
C29 H29C 0.9800 . ? 
C30 H30A 0.9800 . ? 
C30 H30B 0.9800 . ? 
C30 H30C 0.9800 . ? 
Ni2 N4 1.9372(19) . ? 
Ni2 N3 1.9455(17) . ? 
Ni2 Cl2 2.1103(6) . ? 
N3 C31 1.324(3) . ? 
N3 C42 1.346(3) . ? 
N4 C40 1.322(3) . ? 
N4 C41 1.348(3) . ? 
C31 C32 1.394(3) . ? 
C31 C43 1.475(3) . ? 
C32 C33 1.353(3) . ? 
C32 H32 0.9500 . ? 
C33 C34 1.387(3) . ? 
C33 H33 0.9500 . ? 
C34 C42 1.392(3) . ? 
C34 C35 1.419(3) . ? 
C35 C36 1.336(3) . ? 
C35 H35 0.9500 . ? 
C36 C37 1.414(3) . ? 
C36 H36 0.9500 . ? 
C37 C41 1.382(3) . ? 
C37 C38 1.396(3) . ? 
C38 C39 1.347(3) . ? 
C38 H38 0.9500 . ? 
C39 C40 1.395(3) . ? 
C39 H39 0.9500 . ? 
C40 C52 1.481(3) . ? 
C41 C42 1.413(3) . ? 
C43 C44 1.380(3) . ? 
C43 C48 1.398(3) . ? 
C44 C45 1.379(4) . ? 
C44 C49 1.492(3) . ? 
C45 C46 1.375(4) . ? 
C45 H45 0.9500 . ? 
C46 C47 1.379(4) . ? 
C46 C50 1.491(4) . ? 
C47 C48 1.362(4) . ? 
C47 H47 0.9500 . ? 
C48 C51 1.491(4) . ? 
C49 H49A 0.9800 . ? 
C49 H49B 0.9800 . ? 
C49 H49C 0.9800 . ? 
C50 H50A 0.9800 . ? 
C50 H50B 0.9800 . ? 
C50 H50C 0.9800 . ? 
C51 H51A 0.9800 . ? 
C51 H51B 0.9800 . ? 
C51 H51C 0.9800 . ? 
C52 C53 1.377(3) . ? 
C52 C57 1.380(3) . ? 
C53 C54 1.381(3) . ? 
C53 C58 1.487(4) . ? 
C54 C55 1.368(3) . ? 
C54 H54 0.9500 . ? 
C55 C56 1.367(4) . ? 
C55 C59 1.493(3) . ? 
C56 C57 1.381(3) . ? 
C56 H56 0.9500 . ? 
C57 C60 1.487(3) . ? 
C58 H58A 0.9800 . ? 
C58 H58B 0.9800 . ? 
C58 H58C 0.9800 . ? 
C59 H59A 0.9800 . ? 
C59 H59B 0.9800 . ? 
C59 H59C 0.9800 . ? 
C60 H60A 0.9800 . ? 
C60 H60B 0.9800 . ? 
C60 H60C 0.9800 . ? 
Ni3 N5 1.9379(18) . ? 
Ni3 N6 1.9409(18) . ? 
Ni3 Cl3 2.1252(6) . ? 
N5 C61 1.325(3) . ? 
N5 C72 1.352(3) . ? 
N6 C70 1.329(3) . ? 
N6 C71 1.346(3) . ? 
C61 C62 1.393(3) . ? 
C61 C73 1.478(3) . ? 
C62 C63 1.356(3) . ? 
C62 H62 0.9500 . ? 
C63 C64 1.402(3) . ? 
C63 H63 0.9500 . ? 
C64 C72 1.379(3) . ? 
C64 C65 1.415(3) . ? 
C65 C66 1.345(3) . ? 
C65 H65 0.9500 . ? 
C66 C67 1.415(3) . ? 
C66 H66 0.9500 . ? 
C67 C68 1.388(3) . ? 
C67 C71 1.391(3) . ? 
C68 C69 1.348(4) . ? 
C68 H68 0.9500 . ? 
C69 C70 1.392(3) . ? 
C69 H69 0.9500 . ? 
C70 C82 1.478(3) . ? 
C71 C72 1.417(3) . ? 
C73 C74 1.379(3) . ? 
C73 C78 1.384(3) . ? 
C74 C75 1.369(3) . ? 
C74 C79 1.492(3) . ? 
C75 C76 1.378(3) . ? 
C75 H75 0.9500 . ? 
C76 C77 1.379(3) . ? 
C76 C80 1.492(3) . ? 
C77 C78 1.373(3) . ? 
C77 H77 0.9500 . ? 
C78 C81 1.489(3) . ? 
C79 H79A 0.9800 . ? 
C79 H79B 0.9800 . ? 
C79 H79C 0.9800 . ? 
C80 H80A 0.9800 . ? 
C80 H80B 0.9800 . ? 
C80 H80C 0.9800 . ? 
C81 H81A 0.9800 . ? 
C81 H81B 0.9800 . ? 
C81 H81C 0.9800 . ? 
C82 C83 1.388(4) . ? 
C82 C87 1.391(4) . ? 
C83 C84 1.372(4) . ? 
C83 C88 1.478(4) . ? 
C84 C85 1.357(5) . ? 
C84 H84 0.9500 . ? 
C85 C86 1.360(5) . ? 
C85 C89 1.503(4) . ? 
C86 C87 1.407(5) . ? 
C86 H86 0.9500 . ? 
C87 C90 1.487(5) . ? 
C88 H88A 0.9800 . ? 
C88 H88B 0.9800 . ? 
C88 H88C 0.9800 . ? 
C89 H89A 0.9800 . ? 
C89 H89B 0.9800 . ? 
C89 H89C 0.9800 . ? 
C90 H90A 0.9800 . ? 
C90 H90B 0.9800 . ? 
C90 H90C 0.9800 . ? 
Ni4 N7 1.9376(19) . ? 
Ni4 N8 1.9425(17) . ? 
Ni4 Cl4 2.1052(6) . ? 
N7 C100 1.326(3) . ? 
N7 C101 1.354(3) . ? 
N8 C91 1.325(3) . ? 
N8 C102 1.351(3) . ? 
C022 C116 1.369(3) . ? 
C022 C115 1.389(3) . ? 
C022 H022 0.9500 . ? 
C91 C92 1.389(3) . ? 
C91 C112 1.476(3) . ? 
C92 C93 1.355(3) . ? 
C92 H92 0.9500 . ? 
C93 C94 1.395(3) . ? 
C93 H93 0.9500 . ? 
C94 C102 1.391(3) . ? 
C94 C95 1.412(3) . ? 
C95 C96 1.343(3) . ? 
C95 H95 0.9500 . ? 
C96 C97 1.418(3) . ? 
C96 H96 0.9500 . ? 
C97 C101 1.386(3) . ? 
C97 C98 1.395(3) . ? 
C98 C99 1.349(3) . ? 
C98 H98 0.9500 . ? 
C99 C100 1.387(3) . ? 
C99 H99 0.9500 . ? 
C100 C103 1.480(3) . ? 
C101 C102 1.408(3) . ? 
C103 C108 1.378(3) . ? 
C103 C104 1.381(4) . ? 
C104 C105 1.388(3) . ? 
C104 C109 1.474(4) . ? 
C105 C106 1.361(4) . ? 
C105 H105 0.9500 . ? 
C106 C107 1.364(4) . ? 
C106 C110 1.497(3) . ? 
C107 C108 1.377(3) . ? 
C107 H107 0.9500 . ? 
C108 C111 1.487(4) . ? 
C109 H10A 0.9800 . ? 
C109 H10B 0.9800 . ? 
C109 H10C 0.9800 . ? 
C110 H11A 0.9800 . ? 
C110 H11B 0.9800 . ? 
C110 H11C 0.9800 . ? 
C111 H11D 0.9800 . ? 
C111 H11E 0.9800 . ? 
C111 H11F 0.9800 . ? 
C112 C113 1.384(3) . ? 
C112 C116 1.388(3) . ? 
C113 C114 1.371(3) . ? 
C113 C117 1.488(4) . ? 
C114 C115 1.363(4) . ? 
C114 H114 0.9500 . ? 
C115 C118 1.499(4) . ? 
C116 C119 1.500(3) . ? 
C117 H11G 0.9800 . ? 
C117 H11H 0.9800 . ? 
C117 H11I 0.9800 . ? 
C118 H11J 0.9800 . ? 
C118 H11K 0.9800 . ? 
C118 H11L 0.9800 . ? 
C119 H11M 0.9800 . ? 
C119 H11N 0.9800 . ? 
C119 H11O 0.9800 . ? 
  
loop_ 
 _geom_angle_atom_site_label_1 
 _geom_angle_atom_site_label_2 
 _geom_angle_atom_site_label_3 
 _geom_angle 
 _geom_angle_site_symmetry_1 
 _geom_angle_site_symmetry_3 
 _geom_angle_publ_flag 
N2 Ni1 N1 83.44(8) . . ? 
N2 Ni1 Cl1 136.32(6) . . ? 
N1 Ni1 Cl1 140.24(6) . . ? 
C1 N1 C12 117.33(19) . . ? 
C1 N1 Ni1 129.48(16) . . ? 
C12 N1 Ni1 113.19(14) . . ? 
C10 N2 C11 117.97(18) . . ? 
C10 N2 Ni1 129.13(15) . . ? 
C11 N2 Ni1 112.90(13) . . ? 
N1 C1 C2 121.2(2) . . ? 
N1 C1 C13 117.5(2) . . ? 
C2 C1 C13 121.3(2) . . ? 
C3 C2 C1 121.0(2) . . ? 
C3 C2 H2 119.5 . . ? 
C1 C2 H2 119.5 . . ? 
C2 C3 C4 118.9(2) . . ? 
C2 C3 H3 120.5 . . ? 
C4 C3 H3 120.5 . . ? 
C12 C4 C3 116.8(2) . . ? 
C12 C4 C5 118.4(2) . . ? 
C3 C4 C5 124.7(2) . . ? 
C6 C5 C4 121.3(2) . . ? 
C6 C5 H5 119.4 . . ? 
C4 C5 H5 119.4 . . ? 
C5 C6 C7 121.1(2) . . ? 
C5 C6 H6 119.4 . . ? 
C7 C6 H6 119.4 . . ? 
C11 C7 C8 116.6(2) . . ? 
C11 C7 C6 118.9(2) . . ? 
C8 C7 C6 124.4(2) . . ? 
C9 C8 C7 119.0(2) . . ? 
C9 C8 H8 120.5 . . ? 
C7 C8 H8 120.5 . . ? 
C8 C9 C10 120.8(2) . . ? 
C8 C9 H9 119.6 . . ? 
C10 C9 H9 119.6 . . ? 
N2 C10 C9 121.0(2) . . ? 
N2 C10 C22 116.37(18) . . ? 
C9 C10 C22 122.66(19) . . ? 
N2 C11 C7 124.7(2) . . ? 
N2 C11 C12 115.25(19) . . ? 
C7 C11 C12 120.1(2) . . ? 
N1 C12 C4 124.7(2) . . ? 
N1 C12 C11 115.2(2) . . ? 
C4 C12 C11 120.1(2) . . ? 
C14 C13 C18 121.0(2) . . ? 
C14 C13 C1 119.7(2) . . ? 
C18 C13 C1 119.2(3) . . ? 
C13 C14 C15 119.0(3) . . ? 
C13 C14 C19 121.6(2) . . ? 
C15 C14 C19 119.4(3) . . ? 
C16 C15 C14 121.3(3) . . ? 
C16 C15 H15 119.3 . . ? 
C14 C15 H15 119.3 . . ? 
C17 C16 C15 118.2(3) . . ? 
C17 C16 C20 120.9(3) . . ? 
C15 C16 C20 120.9(3) . . ? 
C16 C17 C18 122.6(3) . . ? 
C16 C17 H17 118.7 . . ? 
C18 C17 H17 118.7 . . ? 
C13 C18 C17 117.7(3) . . ? 
C13 C18 C21 120.9(3) . . ? 
C17 C18 C21 121.4(3) . . ? 
C14 C19 H19A 109.5 . . ? 
C14 C19 H19B 109.5 . . ? 
H19A C19 H19B 109.5 . . ? 
C14 C19 H19C 109.5 . . ? 
H19A C19 H19C 109.5 . . ? 
H19B C19 H19C 109.5 . . ? 
C16 C20 H20A 109.5 . . ? 
C16 C20 H20B 109.5 . . ? 
H20A C20 H20B 109.5 . . ? 
C16 C20 H20C 109.5 . . ? 
H20A C20 H20C 109.5 . . ? 
H20B C20 H20C 109.5 . . ? 
C18 C21 H21A 109.5 . . ? 
C18 C21 H21B 109.5 . . ? 
H21A C21 H21B 109.5 . . ? 
C18 C21 H21C 109.5 . . ? 
H21A C21 H21C 109.5 . . ? 
H21B C21 H21C 109.5 . . ? 
C27 C22 C23 121.0(2) . . ? 
C27 C22 C10 119.5(2) . . ? 
C23 C22 C10 119.5(2) . . ? 
C24 C23 C22 118.7(2) . . ? 
C24 C23 C28 120.8(2) . . ? 
C22 C23 C28 120.5(2) . . ? 
C25 C24 C23 121.8(3) . . ? 
C25 C24 H24 119.1 . . ? 
C23 C24 H24 119.1 . . ? 
C24 C25 C26 118.7(2) . . ? 
C24 C25 C29 120.8(3) . . ? 
C26 C25 C29 120.6(3) . . ? 
C25 C26 C27 121.9(3) . . ? 
C25 C26 H26 119.0 . . ? 
C27 C26 H26 119.0 . . ? 
C22 C27 C26 117.9(2) . . ? 
C22 C27 C30 121.8(2) . . ? 
C26 C27 C30 120.4(2) . . ? 
C23 C28 H28A 109.5 . . ? 
C23 C28 H28B 109.5 . . ? 
H28A C28 H28B 109.5 . . ? 
C23 C28 H28C 109.5 . . ? 
H28A C28 H28C 109.5 . . ? 
H28B C28 H28C 109.5 . . ? 
C25 C29 H29A 109.5 . . ? 
C25 C29 H29B 109.5 . . ? 
H29A C29 H29B 109.5 . . ? 
C25 C29 H29C 109.5 . . ? 
H29A C29 H29C 109.5 . . ? 
H29B C29 H29C 109.5 . . ? 
C27 C30 H30A 109.5 . . ? 
C27 C30 H30B 109.5 . . ? 
H30A C30 H30B 109.5 . . ? 
C27 C30 H30C 109.5 . . ? 
H30A C30 H30C 109.5 . . ? 
H30B C30 H30C 109.5 . . ? 
N4 Ni2 N3 83.62(7) . . ? 
N4 Ni2 Cl2 137.22(5) . . ? 
N3 Ni2 Cl2 139.04(6) . . ? 
C31 N3 C42 118.07(18) . . ? 
C31 N3 Ni2 129.98(15) . . ? 
C42 N3 Ni2 111.85(14) . . ? 
C40 N4 C41 117.14(19) . . ? 
C40 N4 Ni2 130.20(15) . . ? 
C41 N4 Ni2 112.65(15) . . ? 
N3 C31 C32 121.2(2) . . ? 
N3 C31 C43 118.12(19) . . ? 
C32 C31 C43 120.7(2) . . ? 
C33 C32 C31 120.8(2) . . ? 
C33 C32 H32 119.6 . . ? 
C31 C32 H32 119.6 . . ? 
C32 C33 C34 119.1(2) . . ? 
C32 C33 H33 120.5 . . ? 
C34 C33 H33 120.5 . . ? 
C33 C34 C42 117.1(2) . . ? 
C33 C34 C35 124.2(2) . . ? 
C42 C34 C35 118.8(2) . . ? 
C36 C35 C34 120.7(2) . . ? 
C36 C35 H35 119.7 . . ? 
C34 C35 H35 119.7 . . ? 
C35 C36 C37 121.7(2) . . ? 
C35 C36 H36 119.1 . . ? 
C37 C36 H36 119.1 . . ? 
C41 C37 C38 116.8(2) . . ? 
C41 C37 C36 118.6(2) . . ? 
C38 C37 C36 124.6(2) . . ? 
C39 C38 C37 119.0(2) . . ? 
C39 C38 H38 120.5 . . ? 
C37 C38 H38 120.5 . . ? 
C38 C39 C40 120.6(2) . . ? 
C38 C39 H39 119.7 . . ? 
C40 C39 H39 119.7 . . ? 
N4 C40 C39 121.8(2) . . ? 
N4 C40 C52 118.1(2) . . ? 
C39 C40 C52 119.9(2) . . ? 
N4 C41 C37 124.4(2) . . ? 
N4 C41 C42 115.4(2) . . ? 
C37 C41 C42 120.2(2) . . ? 
N3 C42 C34 123.7(2) . . ? 
N3 C42 C41 116.36(19) . . ? 
C34 C42 C41 119.9(2) . . ? 
C44 C43 C48 120.4(2) . . ? 
C44 C43 C31 119.00(19) . . ? 
C48 C43 C31 120.6(2) . . ? 
C45 C44 C43 118.7(2) . . ? 
C45 C44 C49 120.3(2) . . ? 
C43 C44 C49 121.0(2) . . ? 
C46 C45 C44 122.1(3) . . ? 
C46 C45 H45 119.0 . . ? 
C44 C45 H45 119.0 . . ? 
C45 C46 C47 117.7(3) . . ? 
C45 C46 C50 121.1(3) . . ? 
C47 C46 C50 121.2(3) . . ? 
C48 C47 C46 122.4(2) . . ? 
C48 C47 H47 118.8 . . ? 
C46 C47 H47 118.8 . . ? 
C47 C48 C43 118.7(2) . . ? 
C47 C48 C51 121.3(2) . . ? 
C43 C48 C51 120.0(2) . . ? 
C44 C49 H49A 109.5 . . ? 
C44 C49 H49B 109.5 . . ? 
H49A C49 H49B 109.5 . . ? 
C44 C49 H49C 109.5 . . ? 
H49A C49 H49C 109.5 . . ? 
H49B C49 H49C 109.5 . . ? 
C46 C50 H50A 109.5 . . ? 
C46 C50 H50B 109.5 . . ? 
H50A C50 H50B 109.5 . . ? 
C46 C50 H50C 109.5 . . ? 
H50A C50 H50C 109.5 . . ? 
H50B C50 H50C 109.5 . . ? 
C48 C51 H51A 109.5 . . ? 
C48 C51 H51B 109.5 . . ? 
H51A C51 H51B 109.5 . . ? 
C48 C51 H51C 109.5 . . ? 
H51A C51 H51C 109.5 . . ? 
H51B C51 H51C 109.5 . . ? 
C53 C52 C57 121.1(2) . . ? 
C53 C52 C40 120.7(2) . . ? 
C57 C52 C40 118.1(2) . . ? 
C52 C53 C54 118.5(2) . . ? 
C52 C53 C58 120.8(2) . . ? 
C54 C53 C58 120.7(2) . . ? 
C55 C54 C53 121.5(2) . . ? 
C55 C54 H54 119.3 . . ? 
C53 C54 H54 119.3 . . ? 
C56 C55 C54 118.8(2) . . ? 
C56 C55 C59 120.8(2) . . ? 
C54 C55 C59 120.3(2) . . ? 
C55 C56 C57 121.6(2) . . ? 
C55 C56 H56 119.2 . . ? 
C57 C56 H56 119.2 . . ? 
C52 C57 C56 118.4(2) . . ? 
C52 C57 C60 121.1(2) . . ? 
C56 C57 C60 120.5(2) . . ? 
C53 C58 H58A 109.5 . . ? 
C53 C58 H58B 109.5 . . ? 
H58A C58 H58B 109.5 . . ? 
C53 C58 H58C 109.5 . . ? 
H58A C58 H58C 109.5 . . ? 
H58B C58 H58C 109.5 . . ? 
C55 C59 H59A 109.5 . . ? 
C55 C59 H59B 109.5 . . ? 
H59A C59 H59B 109.5 . . ? 
C55 C59 H59C 109.5 . . ? 
H59A C59 H59C 109.5 . . ? 
H59B C59 H59C 109.5 . . ? 
C57 C60 H60A 109.5 . . ? 
C57 C60 H60B 109.5 . . ? 
H60A C60 H60B 109.5 . . ? 
C57 C60 H60C 109.5 . . ? 
H60A C60 H60C 109.5 . . ? 
H60B C60 H60C 109.5 . . ? 
N5 Ni3 N6 83.83(8) . . ? 
N5 Ni3 Cl3 130.33(5) . . ? 
N6 Ni3 Cl3 145.34(6) . . ? 
C61 N5 C72 118.32(19) . . ? 
C61 N5 Ni3 129.25(15) . . ? 
C72 N5 Ni3 112.33(14) . . ? 
C70 N6 C71 117.56(19) . . ? 
C70 N6 Ni3 130.04(16) . . ? 
C71 N6 Ni3 112.18(14) . . ? 
N5 C61 C62 120.9(2) . . ? 
N5 C61 C73 116.64(19) . . ? 
C62 C61 C73 122.48(19) . . ? 
C63 C62 C61 121.2(2) . . ? 
C63 C62 H62 119.4 . . ? 
C61 C62 H62 119.4 . . ? 
C62 C63 C64 118.6(2) . . ? 
C62 C63 H63 120.7 . . ? 
C64 C63 H63 120.7 . . ? 
C72 C64 C63 117.2(2) . . ? 
C72 C64 C65 118.9(2) . . ? 
C63 C64 C65 123.9(2) . . ? 
C66 C65 C64 120.8(2) . . ? 
C66 C65 H65 119.6 . . ? 
C64 C65 H65 119.6 . . ? 
C65 C66 C67 121.4(2) . . ? 
C65 C66 H66 119.3 . . ? 
C67 C66 H66 119.3 . . ? 
C68 C67 C71 116.9(2) . . ? 
C68 C67 C66 124.4(2) . . ? 
C71 C67 C66 118.7(2) . . ? 
C69 C68 C67 118.7(2) . . ? 
C69 C68 H68 120.6 . . ? 
C67 C68 H68 120.6 . . ? 
C68 C69 C70 121.5(2) . . ? 
C68 C69 H69 119.2 . . ? 
C70 C69 H69 119.2 . . ? 
N6 C70 C69 120.9(2) . . ? 
N6 C70 C82 120.3(2) . . ? 
C69 C70 C82 118.8(2) . . ? 
N6 C71 C67 124.3(2) . . ? 
N6 C71 C72 116.08(19) . . ? 
C67 C71 C72 119.6(2) . . ? 
N5 C72 C64 123.9(2) . . ? 
N5 C72 C71 115.53(19) . . ? 
C64 C72 C71 120.6(2) . . ? 
C74 C73 C78 120.8(2) . . ? 
C74 C73 C61 120.6(2) . . ? 
C78 C73 C61 118.6(2) . . ? 
C75 C74 C73 119.1(2) . . ? 
C75 C74 C79 120.3(2) . . ? 
C73 C74 C79 120.5(2) . . ? 
C74 C75 C76 121.4(2) . . ? 
C74 C75 H75 119.3 . . ? 
C76 C75 H75 119.3 . . ? 
C75 C76 C77 118.6(2) . . ? 
C75 C76 C80 120.9(2) . . ? 
C77 C76 C80 120.5(2) . . ? 
C78 C77 C76 121.4(2) . . ? 
C78 C77 H77 119.3 . . ? 
C76 C77 H77 119.3 . . ? 
C77 C78 C73 118.7(2) . . ? 
C77 C78 C81 120.3(2) . . ? 
C73 C78 C81 121.0(2) . . ? 
C74 C79 H79A 109.5 . . ? 
C74 C79 H79B 109.5 . . ? 
H79A C79 H79B 109.5 . . ? 
C74 C79 H79C 109.5 . . ? 
H79A C79 H79C 109.5 . . ? 
H79B C79 H79C 109.5 . . ? 
C76 C80 H80A 109.5 . . ? 
C76 C80 H80B 109.5 . . ? 
H80A C80 H80B 109.5 . . ? 
C76 C80 H80C 109.5 . . ? 
H80A C80 H80C 109.5 . . ? 
H80B C80 H80C 109.5 . . ? 
C78 C81 H81A 109.5 . . ? 
C78 C81 H81B 109.5 . . ? 
H81A C81 H81B 109.5 . . ? 
C78 C81 H81C 109.5 . . ? 
H81A C81 H81C 109.5 . . ? 
H81B C81 H81C 109.5 . . ? 
C83 C82 C87 120.8(3) . . ? 
C83 C82 C70 120.9(2) . . ? 
C87 C82 C70 118.0(3) . . ? 
C84 C83 C82 118.9(3) . . ? 
C84 C83 C88 118.6(3) . . ? 
C82 C83 C88 122.5(2) . . ? 
C85 C84 C83 121.8(4) . . ? 
C85 C84 H84 119.1 . . ? 
C83 C84 H84 119.1 . . ? 
C84 C85 C86 119.5(3) . . ? 
C84 C85 C89 121.7(4) . . ? 
C86 C85 C89 118.8(4) . . ? 
C85 C86 C87 121.6(3) . . ? 
C85 C86 H86 119.2 . . ? 
C87 C86 H86 119.2 . . ? 
C82 C87 C86 117.3(3) . . ? 
C82 C87 C90 121.5(3) . . ? 
C86 C87 C90 121.2(3) . . ? 
C83 C88 H88A 109.5 . . ? 
C83 C88 H88B 109.5 . . ? 
H88A C88 H88B 109.5 . . ? 
C83 C88 H88C 109.5 . . ? 
H88A C88 H88C 109.5 . . ? 
H88B C88 H88C 109.5 . . ? 
C85 C89 H89A 109.5 . . ? 
C85 C89 H89B 109.5 . . ? 
H89A C89 H89B 109.5 . . ? 
C85 C89 H89C 109.5 . . ? 
H89A C89 H89C 109.5 . . ? 
H89B C89 H89C 109.5 . . ? 
C87 C90 H90A 109.5 . . ? 
C87 C90 H90B 109.5 . . ? 
H90A C90 H90B 109.5 . . ? 
C87 C90 H90C 109.5 . . ? 
H90A C90 H90C 109.5 . . ? 
H90B C90 H90C 109.5 . . ? 
N7 Ni4 N8 84.00(7) . . ? 
N7 Ni4 Cl4 138.61(5) . . ? 
N8 Ni4 Cl4 137.26(6) . . ? 
C100 N7 C101 117.41(19) . . ? 
C100 N7 Ni4 130.45(15) . . ? 
C101 N7 Ni4 112.14(15) . . ? 
C91 N8 C102 117.89(18) . . ? 
C91 N8 Ni4 130.35(15) . . ? 
C102 N8 Ni4 111.73(14) . . ? 
C116 C022 C115 121.4(2) . . ? 
C116 C022 H022 119.3 . . ? 
C115 C022 H022 119.3 . . ? 
N8 C91 C92 121.1(2) . . ? 
N8 C91 C112 119.24(18) . . ? 
C92 C91 C112 119.7(2) . . ? 
C93 C92 C91 121.1(2) . . ? 
C93 C92 H92 119.4 . . ? 
C91 C92 H92 119.4 . . ? 
C92 C93 C94 119.1(2) . . ? 
C92 C93 H93 120.4 . . ? 
C94 C93 H93 120.4 . . ? 
C102 C94 C93 116.5(2) . . ? 
C102 C94 C95 119.4(2) . . ? 
C93 C94 C95 124.1(2) . . ? 
C96 C95 C94 120.8(2) . . ? 
C96 C95 H95 119.6 . . ? 
C94 C95 H95 119.6 . . ? 
C95 C96 C97 121.1(2) . . ? 
C95 C96 H96 119.5 . . ? 
C97 C96 H96 119.5 . . ? 
C101 C97 C98 117.3(2) . . ? 
C101 C97 C96 118.6(2) . . ? 
C98 C97 C96 124.0(2) . . ? 
C99 C98 C97 118.7(2) . . ? 
C99 C98 H98 120.7 . . ? 
C97 C98 H98 120.7 . . ? 
C98 C99 C100 121.1(2) . . ? 
C98 C99 H99 119.5 . . ? 
C100 C99 H99 119.5 . . ? 
N7 C100 C99 121.7(2) . . ? 
N7 C100 C103 118.1(2) . . ? 
C99 C100 C103 120.2(2) . . ? 
N7 C101 C97 123.7(2) . . ? 
N7 C101 C102 115.68(19) . . ? 
C97 C101 C102 120.61(19) . . ? 
N8 C102 C94 124.2(2) . . ? 
N8 C102 C101 116.38(18) . . ? 
C94 C102 C101 119.4(2) . . ? 
C108 C103 C104 120.8(2) . . ? 
C108 C103 C100 119.1(2) . . ? 
C104 C103 C100 119.9(2) . . ? 
C103 C104 C105 118.2(2) . . ? 
C103 C104 C109 120.7(2) . . ? 
C105 C104 C109 121.1(3) . . ? 
C106 C105 C104 121.8(3) . . ? 
C106 C105 H105 119.1 . . ? 
C104 C105 H105 119.1 . . ? 
C105 C106 C107 118.6(2) . . ? 
C105 C106 C110 120.5(3) . . ? 
C107 C106 C110 120.9(2) . . ? 
C106 C107 C108 121.9(2) . . ? 
C106 C107 H107 119.0 . . ? 
C108 C107 H107 119.0 . . ? 
C107 C108 C103 118.6(2) . . ? 
C107 C108 C111 120.8(2) . . ? 
C103 C108 C111 120.6(2) . . ? 
C104 C109 H10A 109.5 . . ? 
C104 C109 H10B 109.5 . . ? 
H10A C109 H10B 109.5 . . ? 
C104 C109 H10C 109.5 . . ? 
H10A C109 H10C 109.5 . . ? 
H10B C109 H10C 109.5 . . ? 
C106 C110 H11A 109.5 . . ? 
C106 C110 H11B 109.5 . . ? 
H11A C110 H11B 109.5 . . ? 
C106 C110 H11C 109.5 . . ? 
H11A C110 H11C 109.5 . . ? 
H11B C110 H11C 109.5 . . ? 
C108 C111 H11D 109.5 . . ? 
C108 C111 H11E 109.5 . . ? 
H11D C111 H11E 109.5 . . ? 
C108 C111 H11F 109.5 . . ? 
H11D C111 H11F 109.5 . . ? 
H11E C111 H11F 109.5 . . ? 
C113 C112 C116 120.2(2) . . ? 
C113 C112 C91 120.7(2) . . ? 
C116 C112 C91 118.87(19) . . ? 
C114 C113 C112 118.7(2) . . ? 
C114 C113 C117 120.3(2) . . ? 
C112 C113 C117 120.9(2) . . ? 
C115 C114 C113 122.5(2) . . ? 
C115 C114 H114 118.8 . . ? 
C113 C114 H114 118.8 . . ? 
C114 C115 C022 117.9(2) . . ? 
C114 C115 C118 121.7(2) . . ? 
C022 C115 C118 120.4(3) . . ? 
C022 C116 C112 119.1(2) . . ? 
C022 C116 C119 120.1(2) . . ? 
C112 C116 C119 120.8(2) . . ? 
C113 C117 H11G 109.5 . . ? 
C113 C117 H11H 109.5 . . ? 
H11G C117 H11H 109.5 . . ? 
C113 C117 H11I 109.5 . . ? 
H11G C117 H11I 109.5 . . ? 
H11H C117 H11I 109.5 . . ? 
C115 C118 H11J 109.5 . . ? 
C115 C118 H11K 109.5 . . ? 
H11J C118 H11K 109.5 . . ? 
C115 C118 H11L 109.5 . . ? 
H11J C118 H11L 109.5 . . ? 
H11K C118 H11L 109.5 . . ? 
C116 C119 H11M 109.5 . . ? 
C116 C119 H11N 109.5 . . ? 
H11M C119 H11N 109.5 . . ? 
C116 C119 H11O 109.5 . . ? 
H11M C119 H11O 109.5 . . ? 
H11N C119 H11O 109.5 . . ? 
  
loop_ 
 _geom_torsion_atom_site_label_1 
 _geom_torsion_atom_site_label_2 
 _geom_torsion_atom_site_label_3 
 _geom_torsion_atom_site_label_4 
 _geom_torsion 
 _geom_torsion_site_symmetry_1 
 _geom_torsion_site_symmetry_2 
 _geom_torsion_site_symmetry_3 
 _geom_torsion_site_symmetry_4 
 _geom_torsion_publ_flag 
C12 N1 C1 C2 -0.2(4) . . . . ? 
Ni1 N1 C1 C2 -179.8(2) . . . . ? 
C12 N1 C1 C13 -179.9(2) . . . . ? 
Ni1 N1 C1 C13 0.4(3) . . . . ? 
N1 C1 C2 C3 -1.0(4) . . . . ? 
C13 C1 C2 C3 178.8(3) . . . . ? 
C1 C2 C3 C4 1.2(4) . . . . ? 
C2 C3 C4 C12 -0.3(4) . . . . ? 
C2 C3 C4 C5 178.0(3) . . . . ? 
C12 C4 C5 C6 2.0(4) . . . . ? 
C3 C4 C5 C6 -176.3(3) . . . . ? 
C4 C5 C6 C7 -1.2(4) . . . . ? 
C5 C6 C7 C11 -0.5(4) . . . . ? 
C5 C6 C7 C8 179.6(2) . . . . ? 
C11 C7 C8 C9 -0.8(3) . . . . ? 
C6 C7 C8 C9 179.0(2) . . . . ? 
C7 C8 C9 C10 0.8(4) . . . . ? 
C11 N2 C10 C9 -0.2(3) . . . . ? 
Ni1 N2 C10 C9 179.18(17) . . . . ? 
C11 N2 C10 C22 -179.38(19) . . . . ? 
Ni1 N2 C10 C22 0.0(3) . . . . ? 
C8 C9 C10 N2 -0.3(3) . . . . ? 
C8 C9 C10 C22 178.9(2) . . . . ? 
C10 N2 C11 C7 0.2(3) . . . . ? 
Ni1 N2 C11 C7 -179.32(18) . . . . ? 
C10 N2 C11 C12 179.1(2) . . . . ? 
Ni1 N2 C11 C12 -0.3(2) . . . . ? 
C8 C7 C11 N2 0.3(4) . . . . ? 
C6 C7 C11 N2 -179.5(2) . . . . ? 
C8 C7 C11 C12 -178.6(2) . . . . ? 
C6 C7 C11 C12 1.6(3) . . . . ? 
C1 N1 C12 C4 1.1(4) . . . . ? 
Ni1 N1 C12 C4 -179.22(19) . . . . ? 
C1 N1 C12 C11 -177.3(2) . . . . ? 
Ni1 N1 C12 C11 2.4(3) . . . . ? 
C3 C4 C12 N1 -0.9(4) . . . . ? 
C5 C4 C12 N1 -179.2(2) . . . . ? 
C3 C4 C12 C11 177.4(2) . . . . ? 
C5 C4 C12 C11 -0.9(4) . . . . ? 
N2 C11 C12 N1 -1.4(3) . . . . ? 
C7 C11 C12 N1 177.7(2) . . . . ? 
N2 C11 C12 C4 -179.8(2) . . . . ? 
C7 C11 C12 C4 -0.8(3) . . . . ? 
N1 C1 C13 C14 -93.1(3) . . . . ? 
C2 C1 C13 C14 87.2(3) . . . . ? 
N1 C1 C13 C18 88.8(3) . . . . ? 
C2 C1 C13 C18 -91.0(3) . . . . ? 
C18 C13 C14 C15 2.1(4) . . . . ? 
C1 C13 C14 C15 -176.0(2) . . . . ? 
C18 C13 C14 C19 -177.1(3) . . . . ? 
C1 C13 C14 C19 4.8(4) . . . . ? 
C13 C14 C15 C16 0.3(4) . . . . ? 
C19 C14 C15 C16 179.5(3) . . . . ? 
C14 C15 C16 C17 -2.1(4) . . . . ? 
C14 C15 C16 C20 178.8(2) . . . . ? 
C15 C16 C17 C18 1.7(4) . . . . ? 
C20 C16 C17 C18 -179.2(3) . . . . ? 
C14 C13 C18 C17 -2.5(4) . . . . ? 
C1 C13 C18 C17 175.7(2) . . . . ? 
C14 C13 C18 C21 176.5(3) . . . . ? 
C1 C13 C18 C21 -5.3(4) . . . . ? 
C16 C17 C18 C13 0.5(4) . . . . ? 
C16 C17 C18 C21 -178.4(3) . . . . ? 
N2 C10 C22 C27 -95.0(3) . . . . ? 
C9 C10 C22 C27 85.9(3) . . . . ? 
N2 C10 C22 C23 83.3(2) . . . . ? 
C9 C10 C22 C23 -95.9(3) . . . . ? 
C27 C22 C23 C24 -1.7(3) . . . . ? 
C10 C22 C23 C24 -179.95(19) . . . . ? 
C27 C22 C23 C28 178.0(2) . . . . ? 
C10 C22 C23 C28 -0.2(3) . . . . ? 
C22 C23 C24 C25 1.8(4) . . . . ? 
C28 C23 C24 C25 -178.0(2) . . . . ? 
C23 C24 C25 C26 -0.5(4) . . . . ? 
C23 C24 C25 C29 179.1(2) . . . . ? 
C24 C25 C26 C27 -1.0(4) . . . . ? 
C29 C25 C26 C27 179.5(2) . . . . ? 
C23 C22 C27 C26 0.3(3) . . . . ? 
C10 C22 C27 C26 178.59(19) . . . . ? 
C23 C22 C27 C30 -179.1(2) . . . . ? 
C10 C22 C27 C30 -0.9(3) . . . . ? 
C25 C26 C27 C22 1.0(3) . . . . ? 
C25 C26 C27 C30 -179.5(2) . . . . ? 
C42 N3 C31 C32 -2.7(3) . . . . ? 
Ni2 N3 C31 C32 173.19(16) . . . . ? 
C42 N3 C31 C43 175.55(19) . . . . ? 
Ni2 N3 C31 C43 -8.5(3) . . . . ? 
N3 C31 C32 C33 1.6(3) . . . . ? 
C43 C31 C32 C33 -176.6(2) . . . . ? 
C31 C32 C33 C34 1.0(4) . . . . ? 
C32 C33 C34 C42 -2.4(3) . . . . ? 
C32 C33 C34 C35 178.4(2) . . . . ? 
C33 C34 C35 C36 -179.3(2) . . . . ? 
C42 C34 C35 C36 1.5(3) . . . . ? 
C34 C35 C36 C37 -1.0(4) . . . . ? 
C35 C36 C37 C41 -1.6(3) . . . . ? 
C35 C36 C37 C38 178.2(2) . . . . ? 
C41 C37 C38 C39 -3.2(3) . . . . ? 
C36 C37 C38 C39 177.0(2) . . . . ? 
C37 C38 C39 C40 -0.7(4) . . . . ? 
C41 N4 C40 C39 -3.6(3) . . . . ? 
Ni2 N4 C40 C39 175.49(18) . . . . ? 
C41 N4 C40 C52 173.27(19) . . . . ? 
Ni2 N4 C40 C52 -7.6(3) . . . . ? 
C38 C39 C40 N4 4.3(4) . . . . ? 
C38 C39 C40 C52 -172.5(2) . . . . ? 
C40 N4 C41 C37 -0.5(3) . . . . ? 
Ni2 N4 C41 C37 -179.80(18) . . . . ? 
C40 N4 C41 C42 179.50(19) . . . . ? 
Ni2 N4 C41 C42 0.2(2) . . . . ? 
C38 C37 C41 N4 3.9(3) . . . . ? 
C36 C37 C41 N4 -176.3(2) . . . . ? 
C38 C37 C41 C42 -176.1(2) . . . . ? 
C36 C37 C41 C42 3.7(3) . . . . ? 
C31 N3 C42 C34 1.3(3) . . . . ? 
Ni2 N3 C42 C34 -175.36(17) . . . . ? 
C31 N3 C42 C41 -178.87(19) . . . . ? 
Ni2 N3 C42 C41 4.5(2) . . . . ? 
C33 C34 C42 N3 1.3(3) . . . . ? 
C35 C34 C42 N3 -179.4(2) . . . . ? 
C33 C34 C42 C41 -178.6(2) . . . . ? 
C35 C34 C42 C41 0.7(3) . . . . ? 
N4 C41 C42 N3 -3.2(3) . . . . ? 
C37 C41 C42 N3 176.8(2) . . . . ? 
N4 C41 C42 C34 176.67(19) . . . . ? 
C37 C41 C42 C34 -3.3(3) . . . . ? 
N3 C31 C43 C44 -99.3(2) . . . . ? 
C32 C31 C43 C44 79.0(3) . . . . ? 
N3 C31 C43 C48 82.1(3) . . . . ? 
C32 C31 C43 C48 -99.6(3) . . . . ? 
C48 C43 C44 C45 0.0(3) . . . . ? 
C31 C43 C44 C45 -178.5(2) . . . . ? 
C48 C43 C44 C49 -179.2(2) . . . . ? 
C31 C43 C44 C49 2.2(3) . . . . ? 
C43 C44 C45 C46 0.5(4) . . . . ? 
C49 C44 C45 C46 179.8(2) . . . . ? 
C44 C45 C46 C47 -1.5(4) . . . . ? 
C44 C45 C46 C50 179.2(3) . . . . ? 
C45 C46 C47 C48 2.0(4) . . . . ? 
C50 C46 C47 C48 -178.6(3) . . . . ? 
C46 C47 C48 C43 -1.5(4) . . . . ? 
C46 C47 C48 C51 178.8(3) . . . . ? 
C44 C43 C48 C47 0.5(4) . . . . ? 
C31 C43 C48 C47 179.0(2) . . . . ? 
C44 C43 C48 C51 -179.9(2) . . . . ? 
C31 C43 C48 C51 -1.3(3) . . . . ? 
N4 C40 C52 C53 95.8(3) . . . . ? 
C39 C40 C52 C53 -87.2(3) . . . . ? 
N4 C40 C52 C57 -88.4(3) . . . . ? 
C39 C40 C52 C57 88.6(3) . . . . ? 
C57 C52 C53 C54 -2.0(4) . . . . ? 
C40 C52 C53 C54 173.7(2) . . . . ? 
C57 C52 C53 C58 178.8(3) . . . . ? 
C40 C52 C53 C58 -5.5(4) . . . . ? 
C52 C53 C54 C55 -1.5(4) . . . . ? 
C58 C53 C54 C55 177.8(3) . . . . ? 
C53 C54 C55 C56 3.2(4) . . . . ? 
C53 C54 C55 C59 -174.8(2) . . . . ? 
C54 C55 C56 C57 -1.4(4) . . . . ? 
C59 C55 C56 C57 176.5(2) . . . . ? 
C53 C52 C57 C56 3.6(4) . . . . ? 
C40 C52 C57 C56 -172.2(2) . . . . ? 
C53 C52 C57 C60 -176.5(2) . . . . ? 
C40 C52 C57 C60 7.7(4) . . . . ? 
C55 C56 C57 C52 -1.9(4) . . . . ? 
C55 C56 C57 C60 178.2(3) . . . . ? 
C72 N5 C61 C62 0.8(3) . . . . ? 
Ni3 N5 C61 C62 -175.35(17) . . . . ? 
C72 N5 C61 C73 -178.4(2) . . . . ? 
Ni3 N5 C61 C73 5.4(3) . . . . ? 
N5 C61 C62 C63 -0.3(4) . . . . ? 
C73 C61 C62 C63 178.9(2) . . . . ? 
C61 C62 C63 C64 -0.9(4) . . . . ? 
C62 C63 C64 C72 1.3(4) . . . . ? 
C62 C63 C64 C65 -179.8(2) . . . . ? 
C72 C64 C65 C66 1.3(4) . . . . ? 
C63 C64 C65 C66 -177.6(3) . . . . ? 
C64 C65 C66 C67 1.4(4) . . . . ? 
C65 C66 C67 C68 174.3(3) . . . . ? 
C65 C66 C67 C71 -3.4(4) . . . . ? 
C71 C67 C68 C69 -2.0(4) . . . . ? 
C66 C67 C68 C69 -179.8(3) . . . . ? 
C67 C68 C69 C70 0.0(4) . . . . ? 
C71 N6 C70 C69 -1.1(3) . . . . ? 
Ni3 N6 C70 C69 173.07(19) . . . . ? 
C71 N6 C70 C82 179.5(2) . . . . ? 
Ni3 N6 C70 C82 -6.3(3) . . . . ? 
C68 C69 C70 N6 1.7(4) . . . . ? 
C68 C69 C70 C82 -178.9(3) . . . . ? 
C70 N6 C71 C67 -1.0(4) . . . . ? 
Ni3 N6 C71 C67 -176.3(2) . . . . ? 
C70 N6 C71 C72 176.8(2) . . . . ? 
Ni3 N6 C71 C72 1.6(3) . . . . ? 
C68 C67 C71 N6 2.6(4) . . . . ? 
C66 C67 C71 N6 -179.4(2) . . . . ? 
C68 C67 C71 C72 -175.2(2) . . . . ? 
C66 C67 C71 C72 2.8(4) . . . . ? 
C61 N5 C72 C64 -0.3(3) . . . . ? 
Ni3 N5 C72 C64 176.50(19) . . . . ? 
C61 N5 C72 C71 -178.3(2) . . . . ? 
Ni3 N5 C72 C71 -1.4(3) . . . . ? 
C63 C64 C72 N5 -0.8(4) . . . . ? 
C65 C64 C72 N5 -179.7(2) . . . . ? 
C63 C64 C72 C71 177.1(2) . . . . ? 
C65 C64 C72 C71 -1.9(4) . . . . ? 
N6 C71 C72 N5 -0.1(3) . . . . ? 
C67 C71 C72 N5 177.9(2) . . . . ? 
N6 C71 C72 C64 -178.1(2) . . . . ? 
C67 C71 C72 C64 -0.2(4) . . . . ? 
N5 C61 C73 C74 -98.5(2) . . . . ? 
C62 C61 C73 C74 82.3(3) . . . . ? 
N5 C61 C73 C78 79.3(3) . . . . ? 
C62 C61 C73 C78 -99.9(3) . . . . ? 
C78 C73 C74 C75 0.4(3) . . . . ? 
C61 C73 C74 C75 178.19(19) . . . . ? 
C78 C73 C74 C79 -177.3(2) . . . . ? 
C61 C73 C74 C79 0.4(3) . . . . ? 
C73 C74 C75 C76 -0.9(3) . . . . ? 
C79 C74 C75 C76 176.9(2) . . . . ? 
C74 C75 C76 C77 -0.2(3) . . . . ? 
C74 C75 C76 C80 -178.5(2) . . . . ? 
C75 C76 C77 C78 1.7(3) . . . . ? 
C80 C76 C77 C78 -180.0(2) . . . . ? 
C76 C77 C78 C73 -2.2(3) . . . . ? 
C76 C77 C78 C81 177.2(2) . . . . ? 
C74 C73 C78 C77 1.1(3) . . . . ? 
C61 C73 C78 C77 -176.75(19) . . . . ? 
C74 C73 C78 C81 -178.3(2) . . . . ? 
C61 C73 C78 C81 3.9(3) . . . . ? 
N6 C70 C82 C83 72.9(3) . . . . ? 
C69 C70 C82 C83 -106.5(3) . . . . ? 
N6 C70 C82 C87 -112.6(3) . . . . ? 
C69 C70 C82 C87 68.0(3) . . . . ? 
C87 C82 C83 C84 -2.7(4) . . . . ? 
C70 C82 C83 C84 171.6(2) . . . . ? 
C87 C82 C83 C88 177.5(2) . . . . ? 
C70 C82 C83 C88 -8.2(4) . . . . ? 
C82 C83 C84 C85 -0.1(4) . . . . ? 
C88 C83 C84 C85 179.7(3) . . . . ? 
C83 C84 C85 C86 2.6(4) . . . . ? 
C83 C84 C85 C89 -176.1(3) . . . . ? 
C84 C85 C86 C87 -2.3(4) . . . . ? 
C89 C85 C86 C87 176.4(3) . . . . ? 
C83 C82 C87 C86 2.9(4) . . . . ? 
C70 C82 C87 C86 -171.6(2) . . . . ? 
C83 C82 C87 C90 -176.1(3) . . . . ? 
C70 C82 C87 C90 9.4(4) . . . . ? 
C85 C86 C87 C82 -0.4(4) . . . . ? 
C85 C86 C87 C90 178.6(3) . . . . ? 
C102 N8 C91 C92 2.4(3) . . . . ? 
Ni4 N8 C91 C92 -175.31(17) . . . . ? 
C102 N8 C91 C112 -177.9(2) . . . . ? 
Ni4 N8 C91 C112 4.5(3) . . . . ? 
N8 C91 C92 C93 -1.0(4) . . . . ? 
C112 C91 C92 C93 179.2(2) . . . . ? 
C91 C92 C93 C94 -1.2(4) . . . . ? 
C92 C93 C94 C102 1.9(3) . . . . ? 
C92 C93 C94 C95 -176.1(2) . . . . ? 
C102 C94 C95 C96 0.5(4) . . . . ? 
C93 C94 C95 C96 178.4(2) . . . . ? 
C94 C95 C96 C97 1.8(4) . . . . ? 
C95 C96 C97 C101 -1.5(4) . . . . ? 
C95 C96 C97 C98 176.0(2) . . . . ? 
C101 C97 C98 C99 0.0(4) . . . . ? 
C96 C97 C98 C99 -177.6(2) . . . . ? 
C97 C98 C99 C100 -0.3(4) . . . . ? 
C101 N7 C100 C99 1.2(3) . . . . ? 
Ni4 N7 C100 C99 -179.24(18) . . . . ? 
C101 N7 C100 C103 -176.9(2) . . . . ? 
Ni4 N7 C100 C103 2.7(3) . . . . ? 
C98 C99 C100 N7 -0.3(4) . . . . ? 
C98 C99 C100 C103 177.8(2) . . . . ? 
C100 N7 C101 C97 -1.5(3) . . . . ? 
Ni4 N7 C101 C97 178.78(18) . . . . ? 
C100 N7 C101 C102 178.1(2) . . . . ? 
Ni4 N7 C101 C102 -1.5(2) . . . . ? 
C98 C97 C101 N7 1.0(3) . . . . ? 
C96 C97 C101 N7 178.7(2) . . . . ? 
C98 C97 C101 C102 -178.7(2) . . . . ? 
C96 C97 C101 C102 -1.0(3) . . . . ? 
C91 N8 C102 C94 -1.6(3) . . . . ? 
Ni4 N8 C102 C94 176.52(18) . . . . ? 
C91 N8 C102 C101 178.9(2) . . . . ? 
Ni4 N8 C102 C101 -3.0(2) . . . . ? 
C93 C94 C102 N8 -0.6(3) . . . . ? 
C95 C94 C102 N8 177.5(2) . . . . ? 
C93 C94 C102 C101 178.9(2) . . . . ? 
C95 C94 C102 C101 -3.0(3) . . . . ? 
N7 C101 C102 N8 3.1(3) . . . . ? 
C97 C101 C102 N8 -177.2(2) . . . . ? 
N7 C101 C102 C94 -176.5(2) . . . . ? 
C97 C101 C102 C94 3.2(3) . . . . ? 
N7 C100 C103 C108 89.2(3) . . . . ? 
C99 C100 C103 C108 -88.9(3) . . . . ? 
N7 C100 C103 C104 -96.0(3) . . . . ? 
C99 C100 C103 C104 85.9(3) . . . . ? 
C108 C103 C104 C105 2.3(4) . . . . ? 
C100 C103 C104 C105 -172.4(2) . . . . ? 
C108 C103 C104 C109 -177.6(3) . . . . ? 
C100 C103 C104 C109 7.6(4) . . . . ? 
C103 C104 C105 C106 -0.7(4) . . . . ? 
C109 C104 C105 C106 179.3(3) . . . . ? 
C104 C105 C106 C107 -1.6(4) . . . . ? 
C104 C105 C106 C110 176.5(3) . . . . ? 
C105 C106 C107 C108 2.4(4) . . . . ? 
C110 C106 C107 C108 -175.7(2) . . . . ? 
C106 C107 C108 C103 -0.8(4) . . . . ? 
C106 C107 C108 C111 179.2(3) . . . . ? 
C104 C103 C108 C107 -1.6(4) . . . . ? 
C100 C103 C108 C107 173.2(2) . . . . ? 
C104 C103 C108 C111 178.4(3) . . . . ? 
C100 C103 C108 C111 -6.8(4) . . . . ? 
N8 C91 C112 C113 -78.6(3) . . . . ? 
C92 C91 C112 C113 101.1(3) . . . . ? 
N8 C91 C112 C116 106.3(2) . . . . ? 
C92 C91 C112 C116 -73.9(3) . . . . ? 
C116 C112 C113 C114 1.9(3) . . . . ? 
C91 C112 C113 C114 -173.1(2) . . . . ? 
C116 C112 C113 C117 -179.5(2) . . . . ? 
C91 C112 C113 C117 5.5(3) . . . . ? 
C112 C113 C114 C115 0.2(4) . . . . ? 
C117 C113 C114 C115 -178.4(2) . . . . ? 
C113 C114 C115 C022 -2.7(4) . . . . ? 
C113 C114 C115 C118 176.0(2) . . . . ? 
C116 C022 C115 C114 3.2(4) . . . . ? 
C116 C022 C115 C118 -175.5(2) . . . . ? 
C115 C022 C116 C112 -1.2(3) . . . . ? 
C115 C022 C116 C119 178.7(2) . . . . ? 
C113 C112 C116 C022 -1.3(3) . . . . ? 
C91 C112 C116 C022 173.7(2) . . . . ? 
C113 C112 C116 C119 178.7(2) . . . . ? 
C91 C112 C116 C119 -6.3(3) . . . . ? 
  
_refine_diff_density_max    0.612 
_refine_diff_density_min   -0.559 
_refine_diff_density_rms    0.070 
  
_shelx_res_file 
; 
  
    007c-18081.res created by SHELXL-2014/7 
  
TITL 007c-18081 
CELL 0.71073 18.0288 18.508 22.4157 113.701 90.846 114.996 
ZERR 8 0.0015 0.0014 0.0015 0.007 0.007 0.008 
LATT 1 
SFAC C H Cl N Ni 
UNIT 240 224 8 16 8 
  
L.S. 10 0 183 
PLAN  20 
SIZE 0.2 0.15 0.07 
TEMP -180 
CONF 
MORE -1 
BOND $H 
ABIN 
ACTA 
OMIT -4 3 8 
OMIT -3 4 7 
OMIT 1 -4 3 
  
WGHT    0.046500 
FVAR       0.24226 
NI1   5    0.968686    0.671585    0.809186    11.00000    0.02438    0.02299 = 
         0.02965    0.01563    0.01007    0.01394 
CL1   3    0.908263    0.576667    0.844667    11.00000    0.03469    0.02210 = 
         0.03108    0.01713    0.00359    0.00883 
N1    4    1.075065    0.729710    0.788584    11.00000    0.02639    0.02951 = 
         0.03562    0.02005    0.01380    0.01910 
N2    4    0.939757    0.743694    0.780626    11.00000    0.02516    0.02474 = 
         0.02209    0.01169    0.00812    0.01572 
C1    1    1.144634    0.722237    0.795609    11.00000    0.03153    0.03526 = 
         0.04402    0.02301    0.01661    0.02373 
C2    1    1.216114    0.770329    0.777989    11.00000    0.03217    0.04818 = 
         0.05784    0.03385    0.02401    0.02910 
AFIX  43 
H2    2    1.265171    0.764468    0.784137    11.00000   -1.20000 
AFIX   0 
C3    1    1.216778    0.825195    0.752285    11.00000    0.02954    0.03923 = 
         0.04708    0.02775    0.02255    0.02057 
AFIX  43 
H3    2    1.265460    0.856970    0.739606    11.00000   -1.20000 
AFIX   0 
C4    1    1.145056    0.834444    0.744670    11.00000    0.03114    0.02986 = 
         0.03333    0.01830    0.01710    0.01740 
C5    1    1.138130    0.891817    0.720309    11.00000    0.03334    0.03219 = 
         0.03907    0.02364    0.01857    0.01763 
AFIX  43 
H5    2    1.183837    0.924412    0.705485    11.00000   -1.20000 
AFIX   0 
C6    1    1.068332    0.900873    0.717827    11.00000    0.03916    0.03077 = 
         0.03787    0.02368    0.01630    0.02026 
AFIX  43 
H6    2    1.065894    0.940629    0.702119    11.00000   -1.20000 
AFIX   0 
C7    1    0.998338    0.852272    0.738183    11.00000    0.03480    0.02826 = 
         0.02482    0.01522    0.01103    0.01907 
C8    1    0.923625    0.858492    0.737403    11.00000    0.03541    0.03146 = 
         0.03262    0.01971    0.00823    0.02141 
AFIX  43 
H8    2    0.917409    0.897928    0.723164    11.00000   -1.20000 
AFIX   0 
C9    1    0.859897    0.807088    0.757391    11.00000    0.02876    0.03275 = 
         0.02653    0.01546    0.00622    0.02013 
AFIX  43 
H9    2    0.808706    0.810301    0.756511    11.00000   -1.20000 
AFIX   0 
C10   1    0.869014    0.749866    0.779104    11.00000    0.02460    0.02381 = 
         0.01883    0.00835    0.00533    0.01407 
C11   1    1.002298    0.794230    0.760341    11.00000    0.02879    0.02438 = 
         0.02058    0.01145    0.01087    0.01734 
C12   1    1.076850    0.785536    0.764057    11.00000    0.02917    0.02548 = 
         0.02798    0.01454    0.01113    0.01732 
C13   1    1.142956    0.660624    0.822605    11.00000    0.02874    0.03904 = 
         0.06275    0.03613    0.02554    0.02542 
C14   1    1.169867    0.692745    0.890116    11.00000    0.02280    0.04451 = 
         0.06882    0.04102    0.01473    0.01640 
C15   1    1.172780    0.635685    0.913966    11.00000    0.02771    0.05951 = 
         0.08374    0.05596    0.01971    0.02186 
AFIX  43 
H15   2    1.191110    0.657491    0.960594    11.00000   -1.20000 
AFIX   0 
C16   1    1.149727    0.548024    0.871683    11.00000    0.03481    0.06486 = 
         0.09846    0.06505    0.03929    0.03641 
C17   1    1.121155    0.517683    0.805525    11.00000    0.06661    0.04875 = 
         0.10180    0.05146    0.05226    0.04430 
AFIX  43 
H17   2    1.103630    0.456693    0.776150    11.00000   -1.20000 
AFIX   0 
C18   1    1.116526    0.572142    0.779109    11.00000    0.06047    0.04653 = 
         0.06875    0.03484    0.03546    0.04100 
C19   1    1.194690    0.786739    0.937835    11.00000    0.06594    0.04667 = 
         0.06736    0.03556   -0.00405    0.01428 
AFIX 137 
H19A  2    1.236776    0.826930    0.923299    11.00000   -1.50000 
H19B  2    1.218418    0.798826    0.982464    11.00000   -1.50000 
H19C  2    1.145266    0.796525    0.939252    11.00000   -1.50000 
AFIX   0 
C20   1    1.154677    0.487245    0.897898    11.00000    0.05823    0.07347 = 
         0.13038    0.08173    0.04849    0.04789 
AFIX 137 
H20A  2    1.205638    0.519853    0.933194    11.00000   -1.50000 
H20B  2    1.156312    0.436318    0.861526    11.00000   -1.50000 
H20C  2    1.105327    0.465708    0.916164    11.00000   -1.50000 
AFIX   0 
C21   1    1.082910    0.536478    0.706578    11.00000    0.13424    0.05433 = 
         0.07065    0.02629    0.03915    0.06127 
AFIX 137 
H21A  2    1.032311    0.542670    0.700597    11.00000   -1.50000 
H21B  2    1.068947    0.473272    0.683408    11.00000   -1.50000 
H21C  2    1.125346    0.570016    0.687984    11.00000   -1.50000 
AFIX   0 
C22   1    0.802513    0.694362    0.802303    11.00000    0.02190    0.02776 = 
         0.02768    0.01560    0.00957    0.01851 
C23   1    0.804568    0.724829    0.869988    11.00000    0.04009    0.03226 = 
         0.02981    0.01771    0.01401    0.02480 
C24   1    0.742089    0.672194    0.890795    11.00000    0.04648    0.04544 = 
         0.04033    0.02833    0.02498    0.03222 
AFIX  43 
H24   2    0.742289    0.693509    0.937100    11.00000   -1.20000 
AFIX   0 
C25   1    0.679910    0.590344    0.846881    11.00000    0.03448    0.04798 = 
         0.06036    0.03679    0.02568    0.02983 
C26   1    0.679793    0.560516    0.780321    11.00000    0.02469    0.03649 = 
         0.05768    0.02603    0.00514    0.01500 
AFIX  43 
H26   2    0.637059    0.503079    0.749514    11.00000   -1.20000 
AFIX   0 
C27   1    0.740390    0.611785    0.756392    11.00000    0.02605    0.03239 = 
         0.03570    0.01856    0.00581    0.01607 
C28   1    0.873591    0.812965    0.919263    11.00000    0.05654    0.03804 = 
         0.02432    0.01351    0.00938    0.02188 
AFIX 137 
H28A  2    0.927830    0.814112    0.913700    11.00000   -1.50000 
H28B  2    0.867177    0.822058    0.964682    11.00000   -1.50000 
H28C  2    0.871115    0.860631    0.911781    11.00000   -1.50000 
AFIX   0 
C29   1    0.613748    0.534115    0.870812    11.00000    0.05256    0.06386 = 
         0.09976    0.06009    0.04680    0.03441 
AFIX 137 
H29A  2    0.639470    0.518420    0.899269    11.00000   -1.50000 
H29B  2    0.572714    0.479493    0.832381    11.00000   -1.50000 
H29C  2    0.585466    0.567382    0.896552    11.00000   -1.50000 
AFIX   0 
C30   1    0.737847    0.577458    0.683707    11.00000    0.05422    0.03278 = 
         0.03384    0.01118    0.00066    0.01111 
AFIX 137 
H30A  2    0.726438    0.614193    0.667174    11.00000   -1.50000 
H30B  2    0.693389    0.515497    0.660087    11.00000   -1.50000 
H30C  2    0.792033    0.580010    0.675850    11.00000   -1.50000 
AFIX   0 
  
NI2   5    0.443753    0.773740    0.723723    11.00000    0.02200    0.02384 = 
         0.02647    0.01231    0.00769    0.01418 
CL2   3    0.433368    0.888350    0.786295    11.00000    0.03693    0.02871 = 
         0.04055    0.00887    0.00857    0.02320 
N3    4    0.474394    0.688376    0.731419    11.00000    0.01808    0.02715 = 
         0.02539    0.01358    0.00787    0.01388 
N4    4    0.419143    0.697355    0.628710    11.00000    0.02143    0.02523 = 
         0.02805    0.01569    0.00825    0.01312 
C31   1    0.502055    0.686020    0.785312    11.00000    0.01935    0.03551 = 
         0.02856    0.01780    0.00994    0.01789 
C32   1    0.512354    0.613490    0.780508    11.00000    0.03476    0.04172 = 
         0.03474    0.02454    0.01199    0.02655 
AFIX  43 
H32   2    0.530894    0.612635    0.819997    11.00000   -1.20000 
AFIX   0 
C33   1    0.496269    0.544270    0.720284    11.00000    0.02971    0.03390 = 
         0.03834    0.02002    0.01177    0.02198 
AFIX  43 
H33   2    0.502520    0.494565    0.717350    11.00000   -1.20000 
AFIX   0 
C34   1    0.470536    0.546915    0.662918    11.00000    0.02047    0.02863 = 
         0.03485    0.01853    0.01118    0.01464 
C35   1    0.453872    0.479508    0.597138    11.00000    0.02835    0.02481 = 
         0.03847    0.01522    0.01106    0.01543 
AFIX  43 
H35   2    0.459709    0.428355    0.590650    11.00000   -1.20000 
AFIX   0 
C36   1    0.430061    0.487212    0.544231    11.00000    0.03103    0.02814 = 
         0.02929    0.00924    0.00896    0.01662 
AFIX  43 
H36   2    0.420159    0.441669    0.500646    11.00000   -1.20000 
AFIX   0 
C37   1    0.419205    0.561378    0.551391    11.00000    0.02402    0.02939 = 
         0.02817    0.01361    0.00900    0.01388 
C38   1    0.396637    0.574632    0.498269    11.00000    0.03601    0.03758 = 
         0.02394    0.01049    0.00610    0.02204 
AFIX  43 
H38   2    0.389912    0.533885    0.453459    11.00000   -1.20000 
AFIX   0 
C39   1    0.384543    0.646083    0.511518    11.00000    0.03902    0.03999 = 
         0.03085    0.01988    0.00976    0.02419 
AFIX  43 
H39   2    0.369750    0.656126    0.475785    11.00000   -1.20000 
AFIX   0 
C40   1    0.393551    0.705442    0.577245    11.00000    0.02750    0.02860 = 
         0.02934    0.01691    0.01069    0.01704 
C41   1    0.431790    0.626105    0.615073    11.00000    0.01918    0.02504 = 
         0.02716    0.01336    0.00868    0.01103 
C42   1    0.459763    0.620339    0.671417    11.00000    0.01625    0.02605 = 
         0.02832    0.01474    0.00870    0.01118 
C43   1    0.524089    0.763622    0.850674    11.00000    0.02842    0.03747 = 
         0.02595    0.01870    0.01003    0.02348 
C44   1    0.607339    0.826295    0.878307    11.00000    0.03018    0.03821 = 
         0.03069    0.01745    0.00652    0.02229 
C45   1    0.627705    0.897607    0.940106    11.00000    0.03764    0.04036 = 
         0.03309    0.01553    0.00196    0.02051 
AFIX  43 
H45   2    0.684883    0.941144    0.959109    11.00000   -1.20000 
AFIX   0 
C46   1    0.567875    0.907716    0.975117    11.00000    0.05646    0.04089 = 
         0.03113    0.01754    0.01352    0.03113 
C47   1    0.485165    0.844640    0.945599    11.00000    0.05188    0.04775 = 
         0.04022    0.02352    0.02358    0.03698 
AFIX  43 
H47   2    0.442852    0.851653    0.968430    11.00000   -1.20000 
AFIX   0 
C48   1    0.461956    0.772689    0.884927    11.00000    0.03669    0.04303 = 
         0.03477    0.02180    0.01766    0.02844 
C49   1    0.674305    0.818197    0.842004    11.00000    0.02770    0.04973 = 
         0.04559    0.01752    0.00824    0.01855 
AFIX 137 
H49A  2    0.677162    0.764338    0.836831    11.00000   -1.50000 
H49B  2    0.728463    0.870770    0.867513    11.00000   -1.50000 
H49C  2    0.661274    0.814164    0.797824    11.00000   -1.50000 
AFIX   0 
C50   1    0.591631    0.984785    1.042291    11.00000    0.08511    0.05047 = 
         0.03744    0.00843    0.01304    0.03891 
AFIX 137 
H50A  2    0.641435    0.994203    1.068887    11.00000   -1.50000 
H50B  2    0.545066    0.972201    1.064984    11.00000   -1.50000 
H50C  2    0.604007    1.038604    1.037153    11.00000   -1.50000 
AFIX   0 
C51   1    0.372233    0.704570    0.854775    11.00000    0.03446    0.06174 = 
         0.05598    0.02577    0.02260    0.02899 
AFIX 137 
H51A  2    0.355360    0.701154    0.811567    11.00000   -1.50000 
H51B  2    0.337125    0.721547    0.884697    11.00000   -1.50000 
H51C  2    0.365227    0.646228    0.848238    11.00000   -1.50000 
AFIX   0 
C52   1    0.370082    0.777263    0.590772    11.00000    0.03325    0.03083 = 
         0.02348    0.01595    0.00681    0.01883 
C53   1    0.427097    0.858312    0.594965    11.00000    0.03157    0.03355 = 
         0.03239    0.01791    0.00277    0.01611 
C54   1    0.399928    0.919948    0.601090    11.00000    0.03808    0.02714 = 
         0.02993    0.01541    0.00341    0.01463 
AFIX  43 
H54   2    0.439011    0.976617    0.605094    11.00000   -1.20000 
AFIX   0 
C55   1    0.318020    0.901235    0.601523    11.00000    0.04875    0.03496 = 
         0.02149    0.01511    0.01094    0.02781 
C56   1    0.263169    0.821214    0.599016    11.00000    0.04152    0.04446 = 
         0.03398    0.02418    0.01894    0.03034 
AFIX  43 
H56   2    0.206498    0.808371    0.600329    11.00000   -1.20000 
AFIX   0 
C57   1    0.288172    0.758566    0.594620    11.00000    0.03821    0.03301 = 
         0.02673    0.01611    0.01556    0.02177 
C58   1    0.515679    0.878619    0.592107    11.00000    0.03129    0.04470 = 
         0.08814    0.03853    0.00547    0.01432 
AFIX 137 
H58A  2    0.539768    0.869791    0.626483    11.00000   -1.50000 
H58B  2    0.548137    0.940742    0.600009    11.00000   -1.50000 
H58C  2    0.517513    0.838709    0.547946    11.00000   -1.50000 
AFIX   0 
C59   1    0.288810    0.966020    0.602404    11.00000    0.05671    0.03957 = 
         0.04051    0.02237    0.01808    0.03363 
AFIX 137 
H59A  2    0.271864    0.988988    0.644504    11.00000   -1.50000 
H59B  2    0.240856    0.935896    0.564864    11.00000   -1.50000 
H59C  2    0.334543    1.015688    0.598422    11.00000   -1.50000 
AFIX   0 
C60   1    0.227857    0.673167    0.594001    11.00000    0.04430    0.04211 = 
         0.05317    0.02962    0.02808    0.02670 
AFIX 137 
H60A  2    0.224795    0.622950    0.553815    11.00000   -1.50000 
H60B  2    0.172211    0.670016    0.593994    11.00000   -1.50000 
H60C  2    0.246807    0.670243    0.633786    11.00000   -1.50000 
AFIX   0 
  
NI3   5    0.475141    0.277137    0.683843    11.00000    0.02144    0.02252 = 
         0.02921    0.01529    0.00890    0.01121 
CL3   3    0.528100    0.345575    0.626194    11.00000    0.03130    0.03333 = 
         0.04395    0.02948    0.01639    0.01931 
N5    4    0.510171    0.208997    0.713297    11.00000    0.02340    0.02318 = 
         0.02041    0.01029    0.00648    0.01192 
N6    4    0.378852    0.233817    0.721258    11.00000    0.02354    0.02361 = 
         0.02770    0.01163    0.01080    0.01269 
C61   1    0.577512    0.196909    0.706416    11.00000    0.02373    0.02523 = 
         0.02229    0.01072    0.00376    0.01175 
C62   1    0.589057    0.139885    0.726930    11.00000    0.02893    0.03409 = 
         0.03212    0.01937    0.00912    0.01954 
AFIX  43 
H62   2    0.637719    0.132055    0.721337    11.00000   -1.20000 
AFIX   0 
C63   1    0.532073    0.095354    0.754739    11.00000    0.03919    0.03271 = 
         0.02930    0.01909    0.00692    0.01977 
AFIX  43 
H63   2    0.539987    0.055956    0.768043    11.00000   -1.20000 
AFIX   0 
C64   1    0.461228    0.108725    0.763427    11.00000    0.03766    0.02895 = 
         0.02033    0.01321    0.00904    0.01690 
C65   1    0.397662    0.066481    0.791982    11.00000    0.04763    0.03310 = 
         0.03278    0.02183    0.01721    0.02037 
AFIX  43 
H65   2    0.402965    0.028199    0.808057    11.00000   -1.20000 
AFIX   0 
C66   1    0.329818    0.079893    0.796633    11.00000    0.04448    0.03698 = 
         0.03416    0.02323    0.02263    0.01781 
AFIX  43 
H66   2    0.288524    0.051902    0.816908    11.00000   -1.20000 
AFIX   0 
C67   1    0.318650    0.134846    0.771950    11.00000    0.03491    0.02718 = 
         0.03204    0.01451    0.01632    0.01410 
C68   1    0.247116    0.145623    0.769968    11.00000    0.03454    0.03323 = 
         0.04079    0.01744    0.02340    0.01533 
AFIX  43 
H68   2    0.201228    0.115395    0.785875    11.00000   -1.20000 
AFIX   0 
C69   1    0.244014    0.199808    0.745038    11.00000    0.02731    0.03341 = 
         0.04912    0.01930    0.01817    0.01606 
AFIX  43 
H69   2    0.195286    0.207532    0.743532    11.00000   -1.20000 
AFIX   0 
C70   1    0.310549    0.244702    0.721452    11.00000    0.02274    0.02425 = 
         0.03858    0.01198    0.01145    0.01100 
C71   1    0.381729    0.179241    0.745692    11.00000    0.02807    0.02457 = 
         0.02454    0.01346    0.01161    0.01219 
C72   1    0.453432    0.165493    0.741535    11.00000    0.02503    0.02570 = 
         0.02038    0.01096    0.00743    0.01121 
C73   1    0.639130    0.247553    0.677039    11.00000    0.01989    0.02863 = 
         0.02795    0.01658    0.00652    0.01529 
C74   1    0.639234    0.207661    0.610215    11.00000    0.02546    0.02811 = 
         0.02824    0.01355    0.00532    0.01510 
C75   1    0.695570    0.257077    0.584104    11.00000    0.03313    0.03774 = 
         0.02637    0.01718    0.00990    0.02215 
AFIX  43 
H75   2    0.696302    0.229550    0.538218    11.00000   -1.20000 
AFIX   0 
C76   1    0.751228    0.345909    0.622999    11.00000    0.02317    0.03985 = 
         0.03223    0.02227    0.00976    0.01660 
C77   1    0.749142    0.384890    0.689461    11.00000    0.02240    0.03195 = 
         0.03597    0.01860    0.00480    0.01367 
AFIX  43 
H77   2    0.786171    0.446518    0.716451    11.00000   -1.20000 
AFIX   0 
C78   1    0.694695    0.336545    0.717473    11.00000    0.02168    0.03385 = 
         0.02960    0.01852    0.00635    0.01727 
C79   1    0.576675    0.112810    0.566309    11.00000    0.04232    0.03428 = 
         0.02802    0.01352    0.01003    0.01392 
AFIX 137 
H79A  2    0.576974    0.075391    0.587129    11.00000   -1.50000 
H79B  2    0.591358    0.092608    0.522767    11.00000   -1.50000 
H79C  2    0.520616    0.108150    0.560201    11.00000   -1.50000 
AFIX   0 
C80   1    0.810945    0.399706    0.593600    11.00000    0.03268    0.04843 = 
         0.04160    0.02608    0.01459    0.01126 
AFIX 137 
H80A  2    0.818371    0.359662    0.552292    11.00000   -1.50000 
H80B  2    0.865229    0.440337    0.625539    11.00000   -1.50000 
H80C  2    0.788448    0.434447    0.583662    11.00000   -1.50000 
AFIX   0 
C81   1    0.696398    0.379254    0.790049    11.00000    0.03419    0.03328 = 
         0.03317    0.01576    0.00864    0.01265 
AFIX 137 
H81A  2    0.640753    0.373580    0.795876    11.00000   -1.50000 
H81B  2    0.737759    0.442601    0.810012    11.00000   -1.50000 
H81C  2    0.711802    0.349692    0.812032    11.00000   -1.50000 
AFIX   0 
C82   1    0.303757    0.304367    0.695840    11.00000    0.01722    0.02689 = 
         0.06669    0.02520    0.01571    0.01116 
C83   1    0.290456    0.279676    0.627821    11.00000    0.01821    0.04595 = 
         0.06723    0.03802    0.00842    0.01115 
C84   1    0.273698    0.331453    0.605558    11.00000    0.02204    0.05981 = 
         0.09751    0.05692    0.01163    0.01314 
AFIX  43 
H84   2    0.264685    0.314798    0.559051    11.00000   -1.20000 
AFIX   0 
C85   1    0.269652    0.405822    0.648193    11.00000    0.02375    0.05844 = 
         0.13007    0.06618    0.02610    0.01841 
C86   1    0.285777    0.432102    0.715077    11.00000    0.02676    0.03103 = 
         0.13696    0.03765    0.03380    0.01825 
AFIX  43 
H86   2    0.284932    0.485402    0.744850    11.00000   -1.20000 
AFIX   0 
C87   1    0.303685    0.382245    0.741243    11.00000    0.02788    0.02989 = 
         0.08890    0.02553    0.02656    0.01575 
C88   1    0.293347    0.199422    0.578257    11.00000    0.03977    0.05015 = 
         0.04751    0.02054   -0.00181    0.01496 
AFIX 137 
H88A  2    0.350360    0.215723    0.570699    11.00000   -1.50000 
H88B  2    0.254098    0.174514    0.536105    11.00000   -1.50000 
H88C  2    0.277501    0.154806    0.595098    11.00000   -1.50000 
AFIX   0 
C89   1    0.246002    0.459262    0.623400    11.00000    0.03941    0.09547 = 
         0.22838    0.12299    0.03990    0.03725 
AFIX 137 
H89A  2    0.276086    0.467290    0.588650    11.00000   -1.50000 
H89B  2    0.261120    0.517788    0.660591    11.00000   -1.50000 
H89C  2    0.185385    0.427544    0.604798    11.00000   -1.50000 
AFIX   0 
C90   1    0.323105    0.412541    0.814501    11.00000    0.06575    0.03683 = 
         0.09712    0.01397    0.04303    0.02805 
AFIX 137 
H90A  2    0.275276    0.374822    0.826818    11.00000   -1.50000 
H90B  2    0.333976    0.474730    0.838296    11.00000   -1.50000 
H90C  2    0.372865    0.408043    0.826678    11.00000   -1.50000 
AFIX   0 
  
NI4   5   -0.014012    0.162258    0.774610    11.00000    0.02483    0.02378 = 
         0.02674    0.01201    0.00716    0.01645 
CL4   3    0.021348    0.066034    0.715111    11.00000    0.03792    0.03123 = 
         0.04243    0.01673    0.01866    0.02585 
N7    4   -0.010153    0.228039    0.868136    11.00000    0.02635    0.02331 = 
         0.02621    0.01166    0.00503    0.01520 
N8    4   -0.059512    0.234560    0.761864    11.00000    0.01979    0.02506 = 
         0.02453    0.01298    0.00654    0.01362 
C022  1   -0.158958    0.045736    0.536359    11.00000    0.03206    0.03177 = 
         0.02899    0.01243    0.00547    0.01900 
AFIX  43 
H022  2   -0.210634   -0.003286    0.507764    11.00000   -1.20000 
AFIX   0 
C91   1   -0.083558    0.236419    0.706569    11.00000    0.01849    0.02558 = 
         0.02733    0.01389    0.00659    0.01173 
C92   1   -0.109097    0.298461    0.709025    11.00000    0.03387    0.03464 = 
         0.02868    0.01733    0.00696    0.02310 
AFIX  43 
H92   2   -0.125141    0.299016    0.668714    11.00000   -1.20000 
AFIX   0 
C93   1   -0.111516    0.358189    0.767918    11.00000    0.03136    0.03085 = 
         0.03332    0.01437    0.00393    0.02195 
AFIX  43 
H93   2   -0.128087    0.401039    0.769098    11.00000   -1.20000 
AFIX   0 
C94   1   -0.089350    0.355935    0.826811    11.00000    0.02474    0.02358 = 
         0.03283    0.01284    0.00552    0.01424 
C95   1   -0.094233    0.411191    0.890419    11.00000    0.03128    0.02443 = 
         0.03639    0.01155    0.00688    0.01902 
AFIX  43 
H95   2   -0.112309    0.454073    0.894811    11.00000   -1.20000 
AFIX   0 
C96   1   -0.073637    0.403849    0.944759    11.00000    0.03364    0.02265 = 
         0.03019    0.00767    0.00970    0.01697 
AFIX  43 
H96   2   -0.078889    0.440479    0.986885    11.00000   -1.20000 
AFIX   0 
C97   1   -0.044168    0.342306    0.940302    11.00000    0.02680    0.02364 = 
         0.02964    0.01122    0.00648    0.01228 
C98   1   -0.016995    0.335038    0.995222    11.00000    0.03713    0.02896 = 
         0.02444    0.00994    0.00694    0.01790 
AFIX  43 
H98   2   -0.019299    0.370833    1.038909    11.00000   -1.20000 
AFIX   0 
C99   1    0.012622    0.276188    0.985100    11.00000    0.04006    0.03349 = 
         0.02691    0.01563    0.00508    0.02078 
AFIX  43 
H99   2    0.031575    0.270860    1.022159    11.00000   -1.20000 
AFIX   0 
C100  1    0.015859    0.223330    0.921480    11.00000    0.03013    0.02382 = 
         0.02847    0.01186    0.00427    0.01480 
C101  1   -0.038853    0.287911    0.878137    11.00000    0.02501    0.02003 = 
         0.02595    0.01009    0.00729    0.01193 
C102  1   -0.063493    0.292776    0.820524    11.00000    0.02000    0.02324 = 
         0.02958    0.01269    0.00699    0.01343 
C103  1    0.051458    0.161579    0.911818    11.00000    0.03941    0.02844 = 
         0.02243    0.01115    0.00204    0.02146 
C104  1    0.001123    0.077010    0.905264    11.00000    0.03537    0.02671 = 
         0.04855    0.01223   -0.00611    0.01532 
C105  1    0.038778    0.024935    0.904330    11.00000    0.04764    0.02184 = 
         0.04440    0.00828   -0.00541    0.01689 
AFIX  43 
H105  2    0.004975   -0.033137    0.900363    11.00000   -1.20000 
AFIX   0 
C106  1    0.122766    0.054791    0.908941    11.00000    0.04762    0.03820 = 
         0.02437    0.01169    0.00576    0.03168 
C107  1    0.170340    0.137395    0.912943    11.00000    0.04522    0.04881 = 
         0.03143    0.02508    0.02004    0.03253 
AFIX  43 
H107  2    0.228655    0.157744    0.914436    11.00000   -1.20000 
AFIX   0 
C108  1    0.136329    0.192151    0.914884    11.00000    0.04499    0.03978 = 
         0.02670    0.02019    0.01586    0.02883 
C109  1   -0.090104    0.043162    0.899406    11.00000    0.03533    0.03763 = 
         0.14392    0.04056   -0.01169    0.01113 
AFIX 137 
H10A  2   -0.100763    0.081064    0.939910    11.00000   -1.50000 
H10B  2   -0.115746   -0.018198    0.893886    11.00000   -1.50000 
H10C  2   -0.114472    0.044111    0.860525    11.00000   -1.50000 
AFIX   0 
C110  1    0.162208   -0.000870    0.911743    11.00000    0.06294    0.04573 = 
         0.03898    0.01927    0.01013    0.04058 
AFIX 137 
H11A  2    0.120574   -0.052959    0.915724    11.00000   -1.50000 
H11B  2    0.209542    0.034753    0.950522    11.00000   -1.50000 
H11C  2    0.182332   -0.020844    0.870818    11.00000   -1.50000 
AFIX   0 
C111  1    0.189881    0.282416    0.920173    11.00000    0.04773    0.05818 = 
         0.07652    0.05175    0.03355    0.03425 
AFIX 137 
H11D  2    0.168943    0.286602    0.881717    11.00000   -1.50000 
H11E  2    0.247837    0.292398    0.920806    11.00000   -1.50000 
H11F  2    0.188155    0.327732    0.961482    11.00000   -1.50000 
AFIX   0 
C112  1   -0.082810    0.171552    0.641423    11.00000    0.02607    0.02780 = 
         0.02733    0.01779    0.00916    0.01840 
C113  1   -0.008544    0.184417    0.620264    11.00000    0.02659    0.03556 = 
         0.03373    0.02071    0.01156    0.01966 
C114  1   -0.011783    0.127927    0.556626    11.00000    0.03309    0.04484 = 
         0.04182    0.02602    0.02123    0.02669 
AFIX  43 
H114  2    0.039212    0.136629    0.542132    11.00000   -1.20000 
AFIX   0 
C115  1   -0.085418    0.059722    0.513341    11.00000    0.04562    0.03999 = 
         0.03299    0.01772    0.01695    0.03080 
C116  1   -0.158617    0.101046    0.599353    11.00000    0.02740    0.02936 = 
         0.02802    0.01641    0.00826    0.01870 
C117  1    0.073335    0.259283    0.664966    11.00000    0.02514    0.04682 = 
         0.04950    0.02207    0.01347    0.01818 
AFIX 137 
H11G  2    0.073938    0.316276    0.675280    11.00000   -1.50000 
H11H  2    0.118922    0.256078    0.642574    11.00000   -1.50000 
H11I  2    0.081066    0.254797    0.706482    11.00000   -1.50000 
AFIX   0 
C118  1   -0.088162    0.002392    0.442560    11.00000    0.06603    0.05954 = 
         0.03681    0.01759    0.02537    0.04109 
AFIX 137 
H11J  2   -0.126564   -0.060262    0.430429    11.00000   -1.50000 
H11K  2   -0.031794    0.009429    0.438222    11.00000   -1.50000 
H11L  2   -0.107921    0.020516    0.412741    11.00000   -1.50000 
AFIX   0 
C119  1   -0.239394    0.085227    0.622211    11.00000    0.02299    0.03770 = 
         0.04340    0.01496    0.00891    0.01480 
AFIX 137 
H11M  2   -0.251440    0.134428    0.628571    11.00000   -1.50000 
H11N  2   -0.234368    0.082008    0.664560    11.00000   -1.50000 
H11O  2   -0.285131    0.028912    0.588431    11.00000   -1.50000 
AFIX   0 
HKLF 4 
  
REM  007c-18081 
REM R1 =  0.0452 for   18198 Fo > 4sig(Fo)  and  0.0799 for all   27570 data 
REM   1249 parameters refined using      0 restraints 
  
END 
  
WGHT      0.0456      0.0000 
  
REM Highest difference peak  0.612,  deepest hole -0.559,  1-sigma level  0.070 
Q1    1   0.4781  0.9193  0.7912  11.00000  0.05    0.61 
Q2    1  -0.0689  0.1320  0.7723  11.00000  0.05    0.61 
Q3    1   0.4174  0.2469  0.6788  11.00000  0.05    0.59 
Q4    1   1.0254  0.6981  0.8138  11.00000  0.05    0.57 
Q5    1   0.5033  0.8066  0.7283  11.00000  0.05    0.53 
Q6    1   0.5032  0.3071  0.5971  11.00000  0.05    0.50 
Q7    1   0.3858  0.7406  0.7210  11.00000  0.05    0.48 
Q8    1   0.5342  0.3099  0.6900  11.00000  0.05    0.48 
Q9    1   0.0466  0.1920  0.7750  11.00000  0.05    0.46 
Q10   1   0.9123  0.6392  0.8052  11.00000  0.05    0.43 
Q11   1   0.4386  0.2766  0.7325  11.00000  0.05    0.42 
Q12   1   0.3033  0.4611  0.7655  11.00000  0.05    0.42 
Q13   1   0.5765  0.3738  0.6301  11.00000  0.05    0.40 
Q14   1   0.5058  0.2723  0.6296  11.00000  0.05    0.39 
Q15   1  -0.0601  0.1613  0.8182  11.00000  0.05    0.38 
Q16   1   0.8593  0.5426  0.8320  11.00000  0.05    0.38 
Q17   1   0.4200  0.1762  0.7448  11.00000  0.05    0.37 
Q18   1   1.1175  0.8188  0.7598  11.00000  0.05    0.37 
Q19   1   0.3558  0.1637  0.7657  11.00000  0.05    0.37 
Q20   1   0.1662  0.0066  0.9563  11.00000  0.05    0.36 
; 
_shelx_res_checksum   80075 
  
_shelx_hkl_file 
; 
 -21  11  -7 88.2758 9.53043   1 
 -21  11  -5 2.21390 1.39788   1 
 -21  12 -10 89.1885 10.8259   1 
 -21  12  -9 23.8460 6.39663   1 
 -21  12  -8 4.53902 5.29497   1 
 -21  12  -7 145.444 13.9144   1 
 -21  13 -12 4.32649 7.61700   1 
 -21  13 -11 4.26221 7.00467   1 
 -21  13 -10 36.2634 7.39951   1 
 -21  13  -9-1.22462 5.65344   1 
 -21  13  -8 110.601 11.4546   1 
 -21  13  -7 26.0108 4.80508   1 
 -21  14 -12-3.81653 7.20564   1 
 -21  14 -10 4.72207 6.05353   1 
 -21  14  -9 9.82164 5.78930   1 
 -21  14  -8 32.0801 5.80436   1 
 -21  15 -12-10.6384 7.37612   1 
 -21  15 -10 5.40043 6.36186   1 
 -21  15  -9 39.9311 6.89963   1 
 -21  16 -11-4.99018 7.11503   1 
 -21  16 -10 4.85979 6.17516   1 
 -21  16  -9-4.06531 5.56211   1 
 -21  16  -1 15.4220 5.26135   2 
 -21  16   0 8.96344 4.94204   2 
 -21  16   1 5.73295 4.75798   2 
 -21  16   2 8.35532 5.02121   2 
 -21  16   3-1.16592 4.68022   2 
 -21  16   4 77.6181 8.75963   2 
 -21  17   1 14.6981 5.44723   2 
 -21  17   2 1.02312 5.03939   2 
 -20   2  -3 3.82152 5.51133   1 
 -20   2  -2 13.5404 5.60701   1 
 -20   2  -1 40.3350 6.48193   1 
 -20   2   0 6.61277 4.59876   1 
 -20   2   1 17.0744 4.34109   1 
 -20   3  -5 25.2573 6.23229   1 
 -20   3  -4 54.3037 7.44070   1 
 -20   3  -3 34.7922 6.08597   1 
 -20   3  -2 63.0365 7.70236   1 
 -20   3  -1 12.4937 4.57112   1 
 -20   3   0 9.52727 3.71547   1 
 -20   4  -7 44.4140 6.86374   1 
 -20   4  -6 20.7844 5.71119   1 
 -20   4  -5 19.2950 5.56895   1 
 -20   4  -4-2.41600 4.89229   1 
 -20   4  -3 6.09252 4.58902   1 
 -20   4  -2 0.53075 4.06558   1 
 -20   4  -1 1.89352 3.30671   1 
 -20   5  -8 64.8688 7.85682   1 
 -20   5  -7 56.9371 7.41178   1 
 -20   5  -6 59.7681 7.58431   1 
 -20   5  -5 11.0249 4.71880   1 
 -20   5  -4 157.253 14.9222   1 
 -20   5  -3 0.74755 3.89901   1 
 -20   5  -2 105.358 10.0736   1 
 -20   6  -9 23.3108 4.76555   1 
 -20   6  -8 8.26545 4.81255   1 
 -20   6  -7 6.25475 4.70822   1 
 -20   6  -6 2.30116 4.61716   1 
 -20   6  -5 18.2906 4.58852   1 
 -20   6  -4 2.73791 3.72664   1 
 -20   6  -3 8.49054 3.24778   1 
 -20   6   4-4.67112 7.00415   3 
 -20   6   5 34.1390 7.69994   3 
 -20   6   6-4.43676 6.64060   3 
 -20   7 -11 45.6969 6.47700   1 
 -20   7  -9 15.5888 5.12973   1 
 -20   7  -8 6.30716 4.76786   1 
 -20   7  -7 9.11022 4.55593   1 
 -20   7  -6 5.75360 4.15725   1 
 -20   7  -5 4.67842 3.78074   1 
 -20   7  -4 50.9856 5.68391   1 
 -20   7   3 17.0625 7.61745   3 
 -20   7   4 20.6673 7.31785   3 
 -20   7   5-6.14053 6.96487   3 
 -20   7   6 4.76119 7.23185   3 
 -20   7   7 94.9663 11.7325   3 
 -20   7   8 0.56497 7.28960   3 
 -20   7   9 110.178 12.8540   3 
 -20   8 -10 139.566 13.4826   1 
 -20   8  -9 27.4375 5.30608   1 
 -20   8  -8 21.3226 4.86500   1 
 -20   8  -7 59.9801 6.96387   1 
 -20   8  -6 34.5693 4.95214   1 
 -20   8  -5 1.64456 3.12528   1 
 -20   8  -3 2.69272 1.14547   1 
 -20   8   2-0.57910 7.72322   3 
 -20   8   3-4.80808 7.41824   3 
 -20   8   4 31.3548 7.80719   3 
 -20   8   5 27.2165 7.76944   3 
 -20   8   6 2.26826 7.23314   3 
 -20   8   7 3.39892 7.31949   3 
 -20   8   8 22.5199 7.28647   3 
 -20   8   9 20.0934 7.38468   3 
 -20   8  10 43.3449 8.58146   3 
 -20   8  11 35.0365 8.02480   3 
 -20   9 -10 14.7518 4.68417   1 
 -20   9  -9 86.8441 9.13231   1 
 -20   9  -8 46.6826 5.93037   1 
 -20   9  -7 81.9356 8.44208   1 
 -20   9  -6 46.0877 5.46409   1 
 -20   9  -5 58.0837 6.50720   1 
 -20   9  -5 54.7274 5.83072   1 
 -20   9  -1-11.5052 8.06852   3 
 -20   9   2 53.4003 8.97790   3 
 -20   9   3 14.7958 7.57207   3 
 -20   9   4 20.2670 7.77789   3 
 -20   9   5 48.6028 9.00915   3 
 -20   9   6 14.9594 7.26208   3 
 -20   9   7 6.77365 7.19092   3 
 -20   9   8 15.8659 7.55732   3 
 -20   9   9 59.1908 9.28565   3 
 -20   9  10 1.47102 7.16322   3 
 -20   9  11 0.72737 7.23666   3 
 -20   9  12 10.0183 7.42550   3 
 -20   9  13 6.53466 7.17380   3 
 -20  10 -13 43.8278 6.40855   1 
 -20  10 -11 63.1721 7.12891   1 
 -20  10 -10-2.51452 4.32839   1 
 -20  10  -9 81.7973 8.56186   1 
 -20  10  -8 4.80091 3.71129   1 
 -20  10  -7 173.703 15.9531   1 
 -20  10  -6 0.77633 4.21143   1 
 -20  10  -6 3.00567 2.99892   1 
 -20  10  -5 13.7477 3.40830   1 
 -20  10  -4 8.44330 1.34144   1 
 -20  10   1-7.00512 8.24191   3 
 -20  10   2 15.7013 7.26577   3 
 -20  10   3 13.1349 7.23648   3 
 -20  10   4 3.64982 6.77035   3 
 -20  10   5 17.0293 7.58151   3 
 -20  10   6 54.4047 9.28096   3 
 -20  10   7 27.9667 8.21839   3 
 -20  10   8 3.37673 7.57842   3 
 -20  10   9 5.94175 7.35709   3 
 -20  10  10 26.0697 7.95820   3 
 -20  10  11 13.2279 7.37816   3 
 -20  10  12 0.17894 7.38464   3 
 -20  11 -13 19.7928 4.12329   1 
 -20  11 -11 47.0368 5.99681   1 
 -20  11 -10 0.72813 3.78223   1 
 -20  11  -9 16.3830 4.03431   1 
 -20  11  -8 24.9774 4.01982   1 
 -20  11  -8 15.5214 6.08609   1 
 -20  11  -7 3.24145 4.83822   1 
 -20  11  -7 1.46830 3.07841   1 
 -20  11  -6 100.058 9.58105   1 
 -20  11  -6 106.946 10.1859   1 
 -20  11   1 72.9699 10.3449   3 
 -20  11   2-2.36050 8.08420   3 
 -20  11   3 72.8268 10.6130   3 
 -20  11   4-2.33271 7.68789   3 
 -20  11   5 73.0804 10.1599   3 
 -20  11   6-0.57606 7.53678   3 
 -20  11   7 51.7450 9.28351   3 
 -20  11   8-5.09113 7.88630   3 
 -20  11   9-2.24401 7.49478   3 
 -20  11  10 7.77039 7.42298   3 
 -20  11  11 5.64230 7.58684   3 
 -20  11  12 18.6140 8.21964   3 
 -20  12 -14 20.2080 4.99189   1 
 -20  12 -11 22.1340 4.47208   1 
 -20  12 -10 2.86245 6.36131   1 
 -20  12 -10-0.30129 3.57210   1 
 -20  12  -9 46.6995 5.67871   1 
 -20  12  -9 50.6835 7.67865   1 
 -20  12  -8 1.15629 3.20562   1 
 -20  12  -8 2.93036 5.31648   1 
 -20  12  -7-2.83948 4.70096   1 
 -20  12  -7 0.36974 2.76352   1 
 -20  12  -6-0.15887 3.61941   1 
 -20  12  -6 2.14174 2.34133   1 
 -20  12   2 21.9613 8.27326   3 
 -20  12   4-3.16558 8.13314   3 
 -20  12   5 105.828 12.6544   3 
 -20  12   6 9.38863 8.07797   3 
 -20  12   7 83.5903 11.4899   3 
 -20  12   9 128.827 14.4769   3 
 -20  13 -12 5.37217 8.04530   1 
 -20  13 -12 39.6621 4.74511   1 
 -20  13 -11 9.95951 3.73589   1 
 -20  13 -11 3.79064 6.83504   1 
 -20  13 -10 0.48524 6.21190   1 
 -20  13 -10-4.70048 3.45474   1 
 -20  13  -9 12.2074 3.49664   1 
 -20  13  -9 20.9310 6.06037   1 
 -20  13  -8 84.7257 9.70054   1 
 -20  13  -8 87.3419 8.40185   1 
 -20  13  -7 0.09804 2.64211   1 
 -20  13  -7 6.04274 4.49580   1 
 -20  13  -6 9.77471 2.38769   1 
 -20  14 -14 9.81449 8.38840   1 
 -20  14 -13 106.692 12.9342   1 
 -20  14 -12 10.8788 7.74030   1 
 -20  14 -12 22.9711 4.12856   1 
 -20  14 -11 137.519 13.0112   1 
 -20  14 -11 143.948 14.7777   1 
 -20  14 -10 17.4189 6.48284   1 
 -20  14 -10 11.0865 3.49539   1 
 -20  14  -9 175.882 16.0179   1 
 -20  14  -8 2.52764 5.15576   1 
 -20  14  -8 2.39850 2.79208   1 
 -20  14  -7 6.14758 4.30449   1 
 -20  14  -7 0.04736 2.41918   1 
 -20  14  -6 0.69485 2.01542   1 
 -20  14   0-0.11294 4.38072   2 
 -20  14   1 6.84496 4.45280   2 
 -20  14   2 8.39268 4.34711   2 
 -20  14   3-0.10486 4.15260   2 
 -20  14   4 16.0068 4.32484   2 
 -20  14   5-1.28494 4.05588   2 
 -20  14   6 41.0507 5.26059   2 
 -20  15 -14 6.05293 8.19903   1 
 -20  15 -13 12.8592 7.98204   1 
 -20  15 -12 4.57919 7.22428   1 
 -20  15 -12 10.0991 3.63721   1 
 -20  15 -11 3.33191 3.43707   1 
 -20  15 -11 11.8754 6.81013   1 
 -20  15 -10 19.3978 6.52283   1 
 -20  15 -10 17.4024 3.63636   1 
 -20  15  -9 4.73656 2.96423   1 
 -20  15  -9-1.10780 5.66061   1 
 -20  15  -8-1.63452 2.61937   1 
 -20  15  -8 1.66631 5.12204   1 
 -20  15  -7 6.80611 2.43160   1 
 -20  15  -7 5.64123 4.46598   1 
 -20  15  -6 7.64956 3.47841   1 
 -20  15  -6 5.58219 2.17660   1 
 -20  15  -5 14.7107 2.97803   1 
 -20  15  -4 15.4669 5.04165   2 
 -20  15  -3 115.533 11.7337   2 
 -20  15  -2 9.56659 4.81140   2 
 -20  15  -1 185.983 17.5528   2 
 -20  15   0 12.5790 4.71700   2 
 -20  15   1 167.028 15.9047   2 
 -20  15   2 67.7698 7.83284   2 
 -20  15   3 86.7473 9.33857   2 
 -20  15   4-3.47029 4.43134   2 
 -20  15   5 1.68912 4.41187   2 
 -20  15   6 20.8379 4.76042   2 
 -20  16 -14 3.10699 8.03831   1 
 -20  16 -13 152.882 16.3723   1 
 -20  16 -12 51.4697 8.86149   1 
 -20  16 -11 167.149 15.4363   1 
 -20  16 -10 8.60163 6.22884   1 
 -20  16 -10 3.72640 3.25584   1 
 -20  16  -9 128.329 13.2256   1 
 -20  16  -8 7.16582 5.11496   1 
 -20  16  -7 57.8980 7.17055   1 
 -20  16  -6 25.0310 4.60887   1 
 -20  16  -5 43.9474 5.02993   1 
 -20  16  -5 41.8012 4.31639   1 
 -20  16  -4-1.82040 4.89944   2 
 -20  16  -3 1.17822 0.89180   1 
 -20  16  -3-0.89389 4.90063   2 
 -20  16  -2 5.20200 4.75300   2 
 -20  16  -1 22.7569 5.38886   2 
 -20  16   0-3.23254 4.88943   2 
 -20  16   1 37.4070 6.14455   2 
 -20  16   2 2.79036 4.69248   2 
 -20  16   3 21.0463 5.45042   2 
 -20  16   4 35.3512 5.83343   2 
 -20  16   5-3.78620 4.75285   2 
 -20  17 -13 2.69598 7.51089   1 
 -20  17 -12 21.9272 7.64832   1 
 -20  17 -10 39.2122 7.52123   1 
 -20  17  -9 11.6819 5.82420   1 
 -20  17  -8 4.48185 5.21935   1 
 -20  17  -7 35.6089 5.86290   1 
 -20  17  -6 13.2232 4.32200   1 
 -20  17  -2 15.1784 5.44549   2 
 -20  17  -1 49.2989 7.14095   2 
 -20  17   0 1.32783 5.02090   2 
 -20  17   1 21.9697 5.77432   2 
 -20  17   2 4.94195 4.94921   2 
 -20  17   3 50.6106 7.42002   2 
 -20  17   4 0.12753 5.10535   2 
 -20  18 -12 35.1155 8.09844   1 
 -20  18 -11 105.742 12.3592   1 
 -20  18 -10 81.2013 10.1928   1 
 -20  18  -9 171.347 16.8271   1 
 -20  18  -8 43.7544 6.94273   1 
 -20  18  -7 33.5655 5.95559   1 
 -20  18  -6 12.1694 4.66295   1 
 -20  18  -5 14.7799 4.27219   1 
 -20  18   2 1.41607 5.45627   2 
 -20  19 -11 2.12520 6.78943   1 
 -20  19 -10 110.663 12.3536   1 
 -20  19  -9 24.3964 6.59538   1 
 -20  19  -8 203.973 19.4156   1 
 -20  19  -7 13.7271 5.51252   1 
 -20  19  -6 223.408 20.7696   1 
 -19  -2  -2-29.8327 17.7718   5 
 -19  -2   1 10.3117 6.51435   1 
 -19  -2   2 35.1309 7.37692   1 
 -19  -2   3 0.30510 6.17326   1 
 -19  -2   4 31.1946 6.83142   1 
 -19  -2   5 7.54437 5.87771   1 
 -19  -1  -4 80.8885 10.3861   1 
 -19  -1  -4 70.1023 18.4960   5 
 -19  -1  -3 140.461 23.7565   5 
 -19  -1  -3 183.270 17.2214   1 
 -19  -1  -1 100.162 11.2228   1 
 -19  -1   0 8.24132 6.29771   1 
 -19  -1   1-4.14169 6.01313   1 
 -19  -1   2 5.05581 5.89005   1 
 -19  -1   3 3.04248 5.54428   1 
 -19  -1   4 0.98126 5.32057   1 
 -19  -1   5 36.7859 6.31888   1 
 -19   0  -6-10.1052 7.13638   1 
 -19   0  -6 9.08485 15.7790   5 
 -19   0  -5 53.4770 8.36337   1 
 -19   0  -5 27.4794 16.9080   5 
 -19   0  -2 24.8882 6.34882   1 
 -19   0  -1 11.3384 5.95814   1 
 -19   0   0 12.2493 5.78815   1 
 -19   0   1 43.3065 6.94195   1 
 -19   0   2 10.9518 5.21470   1 
 -19   0   3 3.50948 4.85203   1 
 -19   0   4 43.4450 6.14108   1 
 -19   1  -7 0.66910 6.64564   1 
 -19   1  -6 37.6398 7.26438   1 
 -19   1  -3 41.2740 7.00124   1 
 -19   1  -2 83.9741 9.64584   1 
 -19   1  -1 113.491 11.8168   1 
 -19   1   0 44.8148 6.87571   1 
 -19   1   1 107.309 11.0994   1 
 -19   1   2 39.1811 5.76479   1 
 -19   1   3 1.44335 3.79714   1 
 -19   2  -9 28.3189 7.56146   1 
 -19   2  -8 6.97966 6.63502   1 
 -19   2  -7 53.3541 8.04616   1 
 -19   2  -4 44.9768 6.86991   1 
 -19   2  -3 56.2702 7.61175   1 
 -19   2  -2 45.3782 6.66471   1 
 -19   2  -1 45.5153 6.50604   1 
 -19   2   0 12.6148 4.62360   1 
 -19   2   1-0.52856 3.92287   1 
 -19   3 -10-6.20184 6.77745   1 
 -19   3  -9 47.8893 7.94130   1 
 -19   3  -8 33.2462 6.78526   1 
 -19   3  -5 77.7886 8.86101   1 
 -19   3  -4 8.36973 5.18581   1 
 -19   3  -3 6.78845 4.75329   1 
 -19   3  -2 19.1670 4.90194   1 
 -19   3  -1 150.645 14.2733   1 
 -19   3   0 8.89085 3.78046   1 
 -19   4 -11 56.8520 8.43856   1 
 -19   4 -10 1.45383 6.19896   1 
 -19   4  -9 88.9846 10.1469   1 
 -19   4  -8 6.18814 3.96474   1 
 -19   4  -6 37.3028 6.05387   1 
 -19   4  -5 16.7298 5.21087   1 
 -19   4  -4 93.9502 9.87896   1 
 -19   4  -3 8.91188 4.35959   1 
 -19   4  -2 21.1344 4.43912   1 
 -19   4  -1 17.0531 3.77269   1 
 -19   5 -12 0.43969 6.12643   1 
 -19   5 -11 16.5123 6.03759   1 
 -19   5 -10 0.26529 5.58581   1 
 -19   5  -9 138.666 13.4711   1 
 -19   5  -7 75.0568 8.37273   1 
 -19   5  -6 8.42627 4.70677   1 
 -19   5  -5 35.2143 5.54808   1 
 -19   5  -4-5.42754 7.45792   3 
 -19   5  -4 2.05618 4.01042   1 
 -19   5  -3 4.81058 6.72415   3 
 -19   5  -3 15.2361 4.02139   1 
 -19   5  -2 3.99405 3.18779   1 
 -19   5  -2-5.35767 7.06603   3 
 -19   5  -1-4.56756 6.53261   3 
 -19   5   0 7.38075 6.51608   3 
 -19   5   1 17.3204 6.75520   3 
 -19   5   4 7.03873 6.80195   3 
 -19   5   5 186.171 18.4596   3 
 -19   6 -13 19.9919 6.60056   1 
 -19   6 -12 13.8098 6.08582   1 
 -19   6 -11 9.39601 5.59956   1 
 -19   6 -10 49.2725 6.76007   1 
 -19   6  -8 55.5897 6.64527   1 
 -19   6  -7 38.7661 5.81065   1 
 -19   6  -6 5.75612 4.21368   1 
 -19   6  -5 5.15061 7.13394   3 
 -19   6  -5 13.0688 4.15983   1 
 -19   6  -4-1.68641 3.67195   1 
 -19   6  -4 7.79927 7.23168   3 
 -19   6  -3 20.0498 7.20144   3 
 -19   6  -3 31.8635 4.17061   1 
 -19   6  -2-2.44466 7.08968   3 
 -19   6  -1 42.6435 7.89827   3 
 -19   6   0 2.79692 6.19945   3 
 -19   6   4-0.73072 6.46644   3 
 -19   6   5-1.08656 6.70951   3 
 -19   6   6 5.58148 6.38722   3 
 -19   6   7 50.3390 8.63849   3 
 -19   6   8 11.0554 6.52295   3 
 -19   7 -14 3.56207 6.04032   1 
 -19   7 -13 4.18346 5.55489   1 
 -19   7 -12 3.06846 5.18078   1 
 -19   7 -11 23.8487 5.54955   1 
 -19   7  -9 4.49790 3.51110   1 
 -19   7  -8 4.03025 4.22712   1 
 -19   7  -7 41.2871 8.77501   3 
 -19   7  -7 49.7750 6.17511   1 
 -19   7  -6 51.8568 6.03702   1 
 -19   7  -6 38.8999 8.76041   3 
 -19   7  -5 178.121 15.6344   1 
 -19   7  -5 140.974 17.1876   3 
 -19   7  -4 73.3882 10.8192   3 
 -19   7  -4 87.4103 8.36810   1 
 -19   7  -3 10.2665 6.55699   3 
 -19   7  -2 31.5698 7.62641   3 
 -19   7  -1 19.0265 7.17551   3 
 -19   7   0-5.33343 7.32745   3 
 -19   7   3-1.44925 6.94347   3 
 -19   7   4 12.2659 6.79439   3 
 -19   7   5 42.8116 8.31626   3 
 -19   7   6 88.8806 10.7650   3 
 -19   7   7 144.037 15.2563   3 
 -19   7   8 32.4644 7.77921   3 
 -19   7   9 102.067 11.9650   3 
 -19   7  10 55.9557 8.85417   3 
 -19   7  11 84.9061 10.6212   3 
 -19   8 -14-1.53275 5.62423   1 
 -19   8 -13 112.134 11.6725   1 
 -19   8 -12 36.0934 6.24974   1 
 -19   8 -11 65.9005 7.37942   1 
 -19   8  -9 39.6086 5.59581   1 
 -19   8  -8-1.46587 4.04895   1 
 -19   8  -8-3.97804 6.66914   3 
 -19   8  -7 17.5143 7.53424   3 
 -19   8  -7 21.9204 4.33727   1 
 -19   8  -6 41.4481 5.22357   1 
 -19   8  -6 38.1376 8.45351   3 
 -19   8  -5 10.4577 7.18421   3 
 -19   8  -5 10.1847 3.31405   1 
 -19   8  -4 6.69412 6.71000   3 
 -19   8  -4 2.87950 2.61013   1 
 -19   8  -3 17.2249 7.21854   3 
 -19   8  -2 17.5173 6.56480   3 
 -19   8  -1 21.6696 6.89004   3 
 -19   8   3 9.02547 7.08774   3 
 -19   8   4 22.8414 7.45008   3 
 -19   8   5 16.4232 7.11695   3 
 -19   8   6 10.1366 6.46798   3 
 -19   8   7 46.2877 8.38428   3 
 -19   8   8 34.5078 7.86195   3 
 -19   8   9 3.12729 6.67182   3 
 -19   8  10 244.254 23.3852   3 
 -19   8  11 6.12399 6.77933   3 
 -19   8  12-0.50349 6.83260   3 
 -19   9 -15 2.24117 5.27594   1 
 -19   9 -14 6.21603 5.13887   1 
 -19   9 -13-1.98201 5.06454   1 
 -19   9 -12 24.9085 5.21527   1 
 -19   9 -10 52.2513 5.87874   1 
 -19   9  -9 31.6564 5.03169   1 
 -19   9  -8-6.97212 7.21054   3 
 -19   9  -8-1.77086 3.79764   1 
 -19   9  -7-5.07226 7.27690   3 
 -19   9  -7 2.93824 3.43864   1 
 -19   9  -6 46.1960 5.33903   1 
 -19   9  -6 45.0532 8.61235   3 
 -19   9  -5 31.1234 4.10697   1 
 -19   9  -5 36.2569 5.17481   1 
 -19   9  -5 32.0920 7.58503   3 
 -19   9  -4 191.654 19.0550   3 
 -19   9  -3 88.1242 11.0118   3 
 -19   9  -2 92.4702 11.4093   3 
 -19   9  -1 13.9797 7.63810   3 
 -19   9   2 1.81803 7.15401   3 
 -19   9   3 33.4172 7.87940   3 
 -19   9   4 4.14215 7.01579   3 
 -19   9   5 3.40013 6.98700   3 
 -19   9   6 138.214 14.7422   3 
 -19   9   7 11.3079 6.64356   3 
 -19   9   8 66.2984 9.37908   3 
 -19   9   9 61.4225 9.41238   3 
 -19   9  10 25.5943 7.56343   3 
 -19   9  11 15.2759 7.17345   3 
 -19   9  12 5.85604 6.96034   3 
 -19   9  13-0.16399 6.69580   3 
 -19  10 -15 26.1475 5.70163   1 
 -19  10 -14 38.4170 6.24453   1 
 -19  10 -13 31.6712 5.58166   1 
 -19  10 -12 159.376 14.9047   1 
 -19  10 -10 461.735 41.1042   1 
 -19  10  -9 7.35625 3.78027   1 
 -19  10  -8 66.7506 6.74549   1 
 -19  10  -8 47.3078 9.33202   3 
 -19  10  -7-1.69575 6.83609   3 
 -19  10  -7 5.77556 3.22078   1 
 -19  10  -6 42.7240 6.15373   1 
 -19  10  -6 34.9103 8.08476   3 
 -19  10  -6 44.1736 4.93865   1 
 -19  10  -5 20.4211 3.09716   1 
 -19  10  -5 17.3024 7.37841   3 
 -19  10  -4 3.93510 6.98488   3 
 -19  10  -4 7.31688 2.31085   1 
 -19  10  -3 2.61203 7.14702   3 
 -19  10  -2 17.6723 7.27842   3 
 -19  10   1 3.32193 6.88328   3 
 -19  10   2 15.0873 7.37490   3 
 -19  10   3 3.47041 7.12932   3 
 -19  10   4 3.63309 7.17834   3 
 -19  10   5-3.07131 6.67206   3 
 -19  10   6 9.14793 7.22918   3 
 -19  10   7 6.04118 7.23916   3 
 -19  10   8 201.589 19.9229   3 
 -19  10   9 32.8296 7.74326   3 
 -19  10  10 203.176 20.0046   3 
 -19  10  11-1.36061 6.99960   3 
 -19  10  12 121.658 13.4306   3 
 -19  10  13 6.74693 7.24118   3 
 -19  10  14 59.2066 9.09125   3 
 -19  11 -16-9.10011 5.09878   1 
 -19  11 -15 7.27268 4.89577   1 
 -19  11 -14-0.41440 4.42532   1 
 -19  11 -13 34.2361 5.43193   1 
 -19  11 -11 8.52266 3.03926   1 
 -19  11 -10 11.5005 3.69321   1 
 -19  11  -9 39.1868 5.02077   1 
 -19  11  -8 42.8166 5.07769   1 
 -19  11  -8 27.2350 8.84812   3 
 -19  11  -8 52.7389 7.07227   1 
 -19  11  -7 6.48685 7.54464   3 
 -19  11  -7 9.61262 4.78709   1 
 -19  11  -7 7.54258 3.00820   1 
 -19  11  -6 112.418 10.3700   1 
 -19  11  -6 88.6560 12.3395   3 
 -19  11  -6 100.656 9.57292   1 
 -19  11  -5-1.53494 2.14787   1 
 -19  11  -5 2.66653 6.93330   3 
 -19  11  -4 10.2772 7.52624   3 
 -19  11  -3 28.4776 7.61846   3 
 -19  11   1 77.7062 10.2387   3 
 -19  11   2 32.9467 7.89144   3 
 -19  11   3 9.67692 6.88315   3 
 -19  11   4 35.9425 7.89280   3 
 -19  11   5 43.2039 8.68658   3 
 -19  11   6 7.47489 7.35820   3 
 -19  11   7 15.3311 7.67164   3 
 -19  11   8 5.89700 7.28531   3 
 -19  11   9 9.00566 7.16189   3 
 -19  11  10 6.78759 7.29170   3 
 -19  11  11 23.8060 7.56957   3 
 -19  11  12-5.38779 7.17003   3 
 -19  11  13 1.47996 6.89944   3 
 -19  12 -16-0.66649 4.87655   1 
 -19  12 -15-3.99231 4.49130   1 
 -19  12 -14 54.2353 6.73874   1 
 -19  12 -13 36.5137 5.13931   1 
 -19  12 -11 43.3204 5.04000   1 
 -19  12 -10 200.705 18.1673   1 
 -19  12 -10 195.439 19.5057   1 
 -19  12  -9 16.3371 6.26326   1 
 -19  12  -9 21.6898 3.76123   1 
 -19  12  -8 57.6354 5.96804   1 
 -19  12  -8 54.7798 7.64560   1 
 -19  12  -8 48.5653 9.27159   3 
 -19  12  -7 36.4953 4.32534   1 
 -19  12  -7 36.5784 6.10502   1 
 -19  12  -7 30.7683 8.38489   3 
 -19  12  -6 61.2210 9.91947   3 
 -19  12  -6 61.1177 6.04351   1 
 -19  12  -6 60.0167 7.02634   1 
 -19  12  -5 3.11257 7.28939   3 
 -19  12  -4 10.2962 7.60713   3 
 -19  12  -3 9.89107 7.86602   3 
 -19  12   0-3.08443 7.26267   3 
 -19  12   1 2.11623 7.58836   3 
 -19  12   2-0.38238 7.62778   3 
 -19  12   3-4.00172 7.82423   3 
 -19  12   4 3.40568 7.01108   3 
 -19  12   5-0.75097 7.52425   3 
 -19  12   6-4.45723 7.54818   3 
 -19  12   7 4.59767 7.45508   3 
 -19  12   8 5.09635 7.40117   3 
 -19  12   9-0.35854 7.31409   3 
 -19  12  10 27.3648 7.89272   3 
 -19  12  11 12.6562 7.45209   3 
 -19  12  12 69.3077 10.0412   3 
 -19  13 -16 7.19021 4.64723   1 
 -19  13 -15-0.30144 4.27396   1 
 -19  13 -14 4.44496 4.04353   1 
 -19  13 -13 33.9526 4.71196   1 
 -19  13 -12 106.500 12.5208   1 
 -19  13 -11 26.4932 4.01938   1 
 -19  13 -11 3.82800 6.91434   1 
 -19  13 -10 165.116 15.1553   1 
 -19  13 -10 163.797 16.5200   1 
 -19  13  -9 1.64190 2.93302   1 
 -19  13  -9 3.67427 5.65749   1 
 -19  13  -8 110.108 10.7828   1 
 -19  13  -8 95.6373 9.35785   1 
 -19  13  -7-1.63381 4.78946   1 
 -19  13  -7-0.39633 2.50762   1 
 -19  13  -6 35.3909 8.80635   3 
 -19  13  -6 38.5517 4.16123   1 
 -19  13  -6 36.9113 5.29992   1 
 -19  13  -5 4.35795 1.82211   1 
 -19  13  -5 1.39858 7.35613   3 
 -19  13  -5 3.03076 2.96554   1 
 -19  13  -4 39.5191 8.52273   3 
 -19  13  -1 30.8297 8.31558   3 
 -19  13   0 95.4259 11.9697   3 
 -19  13   0 92.8482 9.57637   2 
 -19  13   1 101.428 12.5845   3 
 -19  13   1 100.639 10.2328   2 
 -19  13   2 197.740 18.7435   2 
 -19  13   2 218.763 20.4525   3 
 -19  13   3 21.3071 8.52167   3 
 -19  13   3 34.2539 5.23432   2 
 -19  13   4 191.423 17.5590   2 
 -19  13   4 185.579 19.0650   3 
 -19  13   5 1.35194 7.78377   3 
 -19  13   5 0.92095 3.67216   2 
 -19  13   6 89.4291 8.13539   2 
 -19  13   6 42.6647 10.9894   3 
 -19  13   7 5.30103 7.82090   3 
 -19  13   8 18.4465 3.78797   2 
 -19  13   8 2.98867 7.64498   3 
 -19  13   9 2.75260 7.76357   3 
 -19  13   9 2.32130 3.41414   2 
 -19  13  10-1.44495 7.70084   3 
 -19  13  11 6.00250 7.42847   3 
 -19  14 -16 78.7753 8.55794   1 
 -19  14 -15-3.44844 4.25744   1 
 -19  14 -14 8.14539 3.89974   1 
 -19  14 -14 2.73312 8.21769   1 
 -19  14 -13 5.08191 7.58693   1 
 -19  14 -13 19.4613 3.42494   1 
 -19  14 -12 19.3562 7.40022   1 
 -19  14 -11-1.96647 6.80280   1 
 -19  14 -11 12.4468 3.29218   1 
 -19  14 -10 1.45123 2.96261   1 
 -19  14 -10-0.64922 5.92824   1 
 -19  14  -9 136.447 12.8557   1 
 -19  14  -9 148.609 14.2192   1 
 -19  14  -8 90.8955 8.96059   1 
 -19  14  -8 107.200 10.5576   1 
 -19  14  -7 2.40542 2.41353   1 
 -19  14  -7 0.86949 4.68474   1 
 -19  14  -6 149.940 13.7156   1 
 -19  14  -6 157.014 14.3533   1 
 -19  14  -5 13.4667 2.25756   1 
 -19  14  -5 17.7367 4.78326   2 
 -19  14  -4 26.6178 9.01386   3 
 -19  14  -4 25.9977 4.99959   2 
 -19  14  -3 9.50666 4.23599   2 
 -19  14  -3 8.48093 1.19797   1 
 -19  14  -2 1.70868 4.28436   2 
 -19  14  -1 53.3313 9.27567   3 
 -19  14  -1 47.1489 6.37825   2 
 -19  14   0 25.0477 4.97857   2 
 -19  14   0 22.2691 8.56903   3 
 -19  14   1 9.55674 4.21775   2 
 -19  14   1-0.20404 8.19001   3 
 -19  14   2 22.3002 8.61411   3 
 -19  14   2 26.4125 4.89054   2 
 -19  14   3 32.8874 5.41730   2 
 -19  14   3 28.5051 8.66971   3 
 -19  14   4 64.7272 10.7256   3 
 -19  14   4 66.8651 7.48358   2 
 -19  14   5 86.0416 11.1910   3 
 -19  14   5 78.2761 8.56652   2 
 -19  14   6 55.6637 6.25622   2 
 -19  14   6 32.9013 9.21826   3 
 -19  14   7 28.8247 8.70278   3 
 -19  14   8 14.7824 8.12269   3 
 -19  14   9 13.7392 8.02459   3 
 -19  14  10-0.73950 8.30845   3 
 -19  15 -16 8.41472 9.04372   1 
 -19  15 -16 0.72564 4.26389   1 
 -19  15 -15-1.76016 4.11469   1 
 -19  15 -15 7.67249 8.34247   1 
 -19  15 -14 21.1088 4.29870   1 
 -19  15 -14 6.96464 8.02985   1 
 -19  15 -13 9.12775 2.87830   1 
 -19  15 -13-3.55382 7.56797   1 
 -19  15 -12 32.1667 7.89503   1 
 -19  15 -11 42.0071 7.86494   1 
 -19  15 -10 50.6617 7.96093   1 
 -19  15  -9-0.29233 5.59110   1 
 -19  15  -8 1.02597 4.98866   1 
 -19  15  -7-1.66106 4.62230   2 
 -19  15  -7-1.20069 4.70979   1 
 -19  15  -6 34.2636 5.82088   2 
 -19  15  -5 2.75201 3.30531   1 
 -19  15  -5 3.70142 4.40988   2 
 -19  15  -4 57.5035 7.23727   2 
 -19  15  -3 10.4162 4.63775   2 
 -19  15  -2 17.6649 1.80075   1 
 -19  15  -2 24.2196 4.83169   2 
 -19  15  -1 6.44687 4.59885   2 
 -19  15   0 9.17171 4.60315   2 
 -19  15   1 12.1058 4.72928   2 
 -19  15   2 8.63494 4.64902   2 
 -19  15   3 54.7288 7.00235   2 
 -19  15   4 18.7940 4.69476   2 
 -19  15   5 20.3413 4.97473   2 
 -19  15   6 26.9773 5.11988   2 
 -19  15   7 12.1288 3.46941   2 
 -19  16 -16 143.528 13.8715   1 
 -19  16 -15 24.0347 8.95997   1 
 -19  16 -14 66.2501 10.4755   1 
 -19  16 -13 6.68334 7.40527   1 
 -19  16 -12 12.2584 7.07972   1 
 -19  16 -11 18.3369 6.89585   1 
 -19  16 -10 8.49872 6.28270   1 
 -19  16  -9 23.1089 6.16687   1 
 -19  16  -8 2.34518 5.21819   1 
 -19  16  -7 40.3720 6.20411   1 
 -19  16  -6 72.1990 9.17924   2 
 -19  16  -6 91.4963 8.91355   1 
 -19  16  -5 113.759 12.7966   2 
 -19  16  -5 137.170 12.2462   1 
 -19  16  -4 39.8756 6.83498   2 
 -19  16  -4 52.6967 5.54783   1 
 -19  16  -3 47.8946 7.30659   2 
 -19  16  -3 60.0651 5.85791   1 
 -19  16  -2 25.1013 5.37653   2 
 -19  16  -1 14.1678 5.08729   2 
 -19  16   0 19.7228 5.32659   2 
 -19  16   1-0.25057 4.76878   2 
 -19  16   2 49.6546 6.83303   2 
 -19  16   3 0.12244 4.73382   2 
 -19  16   4 34.0017 6.04955   2 
 -19  16   5-4.43301 5.00384   2 
 -19  16   6 0.46909 4.90711   2 
 -19  17 -15 14.0540 8.50015   1 
 -19  17 -14 0.67399 7.98095   1 
 -19  17 -13 3.36382 7.47677   1 
 -19  17 -12 2.74863 6.92858   1 
 -19  17 -11 0.36058 6.72055   1 
 -19  17 -10 40.1066 7.63457   1 
 -19  17  -9 12.5462 5.99985   1 
 -19  17  -8 13.8469 5.72843   1 
 -19  17  -7 33.7891 5.96098   1 
 -19  17  -6 33.6218 5.71443   1 
 -19  17  -5 156.333 13.6583   1 
 -19  17  -5 124.244 14.0066   2 
 -19  17  -4 113.911 12.7805   2 
 -19  17  -4 135.939 12.1762   1 
 -19  17  -3 167.332 15.3372   1 
 -19  17  -3 167.450 16.1702   2 
 -19  17  -2 90.9436 10.1032   2 
 -19  17  -1 89.2135 9.91464   2 
 -19  17   0 5.29483 5.08855   2 
 -19  17   1 66.5656 8.33399   2 
 -19  17   2 11.3711 5.18419   2 
 -19  17   3 0.80205 5.00104   2 
 -19  17   4 8.42757 5.20752   2 
 -19  17   5 70.2618 8.48950   2 
 -19  18 -15-2.87852 8.83467   1 
 -19  18 -14 38.4793 9.24054   1 
 -19  18 -13 31.7213 8.33913   1 
 -19  18 -12 27.5951 7.88573   1 
 -19  18 -11 22.9589 7.34189   1 
 -19  18 -10 3.02730 6.43089   1 
 -19  18  -9 10.5501 6.06173   1 
 -19  18  -8-0.41295 5.52739   1 
 -19  18  -7 31.8368 6.11631   1 
 -19  18  -6-0.99302 4.79541   1 
 -19  18  -5-1.25041 4.53692   1 
 -19  18  -4 26.5357 4.87983   1 
 -19  18  -3-3.36170 3.78598   1 
 -19  18  -2 7.66232 3.41320   1 
 -19  18  -1-0.29365 5.44833   2 
 -19  18   0 9.67968 2.75653   1 
 -19  18   0 7.50358 5.61248   2 
 -19  18   1-3.92802 5.36878   2 
 -19  18   2-2.18381 5.49827   2 
 -19  18   3-5.61562 5.55341   2 
 -19  18   4 41.2552 7.15112   2 
 -19  19 -14 8.68837 8.24647   1 
 -19  19 -13 1.50053 7.64021   1 
 -19  19 -12 2.81260 7.23418   1 
 -19  19 -11 1.85347 6.89973   1 
 -19  19 -10-0.85762 6.50077   1 
 -19  19  -9 13.6174 6.38383   1 
 -19  19  -8 15.0941 6.01255   1 
 -19  19  -7 17.9234 5.65875   1 
 -19  19  -6-1.75963 5.01559   1 
 -19  19  -5 91.0123 9.72529   1 
 -19  19  -4 10.7484 4.59757   1 
 -19  19  -3 196.721 18.1917   1 
 -19  19  -2 44.5566 5.80969   1 
 -19  20 -12 2.64632 7.48534   1 
 -19  20 -11 212.010 20.9334   1 
 -19  20  -9 144.572 14.9643   1 
 -19  20  -8 17.2043 6.27941   1 
 -19  20  -7 3.02568 5.68950   1 
 -19  20  -6-3.76597 5.42726   1 
 -19  20  -5-2.27079 5.13342   1 
 -19  20  -4 2.05728 4.70361   1 
 -18  -5   2 21.9337 17.3058   5 
 -18  -5   3 3.68051 16.3279   5 
 -18  -5   4 26.1105 15.7983   5 
 -18  -4  -1 0.20322 7.46933   1 
 -18  -4   0-1.39610 7.67207   1 
 -18  -4   1 40.8910 7.90504   1 
 -18  -4   1-20.2477 17.1629   5 
 -18  -4   2 22.2913 6.06695   1 
 -18  -4   2 7.17319 16.2689   5 
 -18  -4   3 22.1118 16.1622   5 
 -18  -4   4 127.155 13.2886   1 
 -18  -4   5 12.2574 6.47301   1 
 -18  -4   6 168.653 16.9412   1 
 -18  -4   7 59.9691 8.96122   1 
 -18  -3  -3 10.2025 7.65616   1 
 -18  -3  -3 11.6362 17.4340   5 
 -18  -3  -2 23.1005 7.74340   1 
 -18  -3  -1 74.5264 10.1706   1 
 -18  -3   0 87.6211 10.5778   1 
 -18  -3   1 52.6068 17.3064   5 
 -18  -3   2-1.88276 5.07183   1 
 -18  -3   2 94.5286 17.0965   5 
 -18  -3   3 34.9977 7.17688   1 
 -18  -3   4 19.8448 6.71818   1 
 -18  -3   5 5.36209 6.07153   1 
 -18  -3   6 0.44516 5.90514   1 
 -18  -2  -5-1.27654 16.2490   5 
 -18  -2  -5 8.98089 7.37029   1 
 -18  -2  -4-8.88769 7.40971   1 
 -18  -2  -4 9.43359 15.9846   5 
 -18  -2  -3 10.3799 7.03909   1 
 -18  -2  -3-1.22506 16.6757   5 
 -18  -2  -2 1.78879 16.3148   5 
 -18  -2  -2 37.9627 7.44913   1 
 -18  -2  -1 17.3958 5.35572   1 
 -18  -2   1 41.9255 7.04702   1 
 -18  -2   2 24.6179 6.35512   1 
 -18  -2   3 7.94993 5.78666   1 
 -18  -2   4 49.4162 7.58987   1 
 -18  -2   5-4.14678 5.50333   1 
 -18  -2   6 19.6193 5.73104   1 
 -18  -1  -7-2.80646 7.26309   1 
 -18  -1  -7-10.0396 16.6810   5 
 -18  -1  -6 34.5678 8.07909   1 
 -18  -1  -6 50.2528 17.1602   5 
 -18  -1  -5 33.2153 7.69181   1 
 -18  -1  -5 19.9396 16.5092   5 
 -18  -1  -4 54.2559 16.5308   5 
 -18  -1  -4 40.6690 7.99148   1 
 -18  -1  -3 28.9572 6.74122   1 
 -18  -1  -3 15.0945 15.4446   5 
 -18  -1  -2 0.56572 15.3485   5 
 -18  -1   0 73.8676 8.96200   1 
 -18  -1   1 110.049 11.9286   1 
 -18  -1   2 165.431 16.1857   1 
 -18  -1   3 97.4335 10.4588   1 
 -18  -1   4 28.9054 5.85504   1 
 -18  -1   5 59.2549 7.48653   1 
 -18   0  -8 90.8734 11.4711   1 
 -18   0  -8 107.648 19.7472   5 
 -18   0  -7 2.35128 15.3144   5 
 -18   0  -7 2.92179 6.70295   1 
 -18   0  -6 106.227 11.9622   1 
 -18   0  -6 109.733 19.6128   5 
 -18   0  -5 26.5797 7.05325   1 
 -18   0  -5 42.1376 15.3193   5 
 -18   0  -4 87.8168 9.65228   1 
 -18   0  -4 48.1166 17.1221   5 
 -18   0  -3 2.74603 14.9570   5 
 -18   0  -2 54.5767 7.06645   1 
 -18   0  -1 14.3940 5.75900   1 
 -18   0   0 136.328 13.6072   1 
 -18   0   1 4.93258 5.24609   1 
 -18   0   2-1.61566 4.89124   1 
 -18   0   3 65.2781 7.77245   1 
 -18   0   4 3.61196 4.35243   1 
 -18   1 -10-0.70617 6.86037   1 
 -18   1  -9 6.34687 15.5635   5 
 -18   1  -9 7.97555 6.77531   1 
 -18   1  -8 15.7109 6.66642   1 
 -18   1  -8 15.8725 14.7335   5 
 -18   1  -7-1.25376 6.52304   1 
 -18   1  -7-1.11913 14.5767   5 
 -18   1  -6 81.3247 9.79611   1 
 -18   1  -6 80.9627 17.4076   5 
 -18   1  -5 58.9819 7.28915   1 
 -18   1  -5 5.41647 15.0135   5 
 -18   1  -3 73.5557 8.30602   1 
 -18   1  -2 142.914 14.0485   1 
 -18   1  -1 3.23213 4.80985   1 
 -18   1   0 0.11262 4.89623   1 
 -18   1   1 3.55734 4.56590   1 
 -18   1   2 252.688 23.0736   1 
 -18   1   3 3.17092 3.78846   1 
 -18   2 -11 5.03463 15.0437   5 
 -18   2 -11 4.87654 6.97678   1 
 -18   2 -10 23.7324 7.11489   1 
 -18   2 -10 30.9712 15.4773   5 
 -18   2  -9 13.1104 6.56863   1 
 -18   2  -9 19.1395 14.7335   5 
 -18   2  -8 74.4672 16.0377   5 
 -18   2  -8 48.1387 7.91883   1 
 -18   2  -7 1.57485 5.66661   1 
 -18   2  -6 125.764 12.5859   1 
 -18   2  -4 134.584 13.1038   1 
 -18   2  -3 70.0765 8.25389   1 
 -18   2  -2 1.87255 4.56793   1 
 -18   2  -1 67.4655 7.79343   1 
 -18   2   0 82.0186 8.77709   1 
 -18   2   1 56.8613 6.69823   1 
 -18   2   2 26.3948 4.19447   1 
 -18   3 -12 2.89351 6.75856   1 
 -18   3 -11-2.47170 6.53351   1 
 -18   3 -10 11.2111 6.27371   1 
 -18   3  -9 57.1311 7.93541   1 
 -18   3  -8 38.8670 6.67056   1 
 -18   3  -7 64.0995 7.72030   1 
 -18   3  -5 61.7123 7.22971   1 
 -18   3  -4 59.6514 7.31942   1 
 -18   3  -3 23.3448 4.96685   1 
 -18   3  -2 251.750 22.9643   1 
 -18   3  -1-2.33039 4.03628   1 
 -18   3   0 149.105 13.9037   1 
 -18   4 -13 2.65633 6.60400   1 
 -18   4 -12 129.144 13.7308   1 
 -18   4 -11 4.24948 5.90214   1 
 -18   4 -10 3.10339 5.53833   1 
 -18   4  -9 1.66072 5.37737   1 
 -18   4  -8 51.8265 6.96706   1 
 -18   4  -6 48.2780 5.95769   1 
 -18   4  -5 32.6712 5.32330   1 
 -18   4  -4 72.3826 8.01190   1 
 -18   4  -3 2.21812 4.08310   1 
 -18   4  -2 248.621 22.5176   1 
 -18   4  -1-1.11460 3.20164   1 
 -18   4   1 2.30668 1.35890   1 
 -18   5 -14-0.90023 6.22022   1 
 -18   5 -13 7.63030 5.95410   1 
 -18   5 -12 8.45109 5.77320   1 
 -18   5 -11 17.9064 5.87393   1 
 -18   5 -10 15.3964 5.44559   1 
 -18   5  -9 29.7284 5.59006   1 
 -18   5  -7 1.85015 6.89348   3 
 -18   5  -7-7.36488 3.11345   1 
 -18   5  -6 43.5038 9.04039   3 
 -18   5  -6 65.3969 7.02145   1 
 -18   5  -5-0.72877 6.76113   3 
 -18   5  -5 1.63205 4.06105   1 
 -18   5  -4 128.892 14.8106   3 
 -18   5  -4 146.143 13.3803   1 
 -18   5  -3 45.3851 5.47251   1 
 -18   5  -3 35.2514 8.13674   3 
 -18   5  -2 92.3625 12.0422   3 
 -18   5  -2 114.262 10.3608   1 
 -18   5  -1 28.9377 7.41795   3 
 -18   5   0 127.259 13.7688   3 
 -18   5   1 37.7418 7.81978   3 
 -18   5   4 22.7834 6.91570   3 
 -18   5   5 16.1247 6.25562   3 
 -18   5   6 78.6406 10.0046   3 
 -18   5   7 49.2808 8.28581   3 
 -18   6 -14 71.5959 9.07613   1 
 -18   6 -13-0.26298 5.63041   1 
 -18   6 -12 206.790 19.5000   1 
 -18   6 -11 8.75474 7.55570   3 
 -18   6 -11 14.0622 5.26289   1 
 -18   6 -10 141.010 12.8485   1 
 -18   6 -10 107.305 14.0803   3 
 -18   6  -9 0.73404 7.11858   3 
 -18   6  -9 14.0611 3.76906   1 
 -18   6  -8-0.36545 6.90971   3 
 -18   6  -7 34.2764 8.10544   3 
 -18   6  -7 52.1349 5.96634   1 
 -18   6  -6 0.18035 6.37941   3 
 -18   6  -6-0.76885 3.95209   1 
 -18   6  -5 111.261 13.5071   3 
 -18   6  -5 133.202 12.1426   1 
 -18   6  -4 1.59868 6.28745   3 
 -18   6  -4-0.35425 3.39252   1 
 -18   6  -3-0.30638 3.01745   1 
 -18   6  -3 2.82237 6.45527   3 
 -18   6  -2 12.9961 6.52720   3 
 -18   6  -1 5.94274 6.62025   3 
 -18   6  -1 0.68119 1.12070   1 
 -18   6   0 5.39036 6.58609   3 
 -18   6   4 4.76381 6.60072   3 
 -18   6   5 77.7186 9.97721   3 
 -18   6   6-0.16873 6.42034   3 
 -18   6   7 28.2914 7.16742   3 
 -18   6   8 159.878 16.0446   3 
 -18   6   9 22.8633 6.84605   3 
 -18   6  10 188.535 18.5938   3 
 -18   7 -15-0.13522 5.81560   1 
 -18   7 -14 4.79963 5.37000   1 
 -18   7 -13 27.7026 5.87126   1 
 -18   7 -12 2.40645 4.76049   1 
 -18   7 -12-0.92197 7.01093   3 
 -18   7 -11 16.8777 5.05186   1 
 -18   7 -11 13.5692 7.47540   3 
 -18   7 -10 5.63454 7.46665   3 
 -18   7 -10 40.2352 5.13899   1 
 -18   7  -9 2.16570 6.71263   3 
 -18   7  -8 20.4523 8.27144   3 
 -18   7  -8 65.2576 6.26933   1 
 -18   7  -7 9.63803 6.77072   3 
 -18   7  -7 8.05956 3.86955   1 
 -18   7  -6 2.84335 6.74529   3 
 -18   7  -6-0.67616 3.56979   1 
 -18   7  -5 116.658 14.3114   3 
 -18   7  -5 139.445 12.5771   1 
 -18   7  -4 34.5259 4.47138   1 
 -18   7  -4 31.6551 7.59455   3 
 -18   7  -3 143.824 13.0634   1 
 -18   7  -3 140.381 14.8394   3 
 -18   7  -2 67.9044 9.49890   3 
 -18   7  -1 161.583 16.4892   3 
 -18   7   0 14.6387 7.17441   3 
 -18   7   3 56.7238 8.54600   3 
 -18   7   4 29.0386 6.92942   3 
 -18   7   5 12.4254 6.25883   3 
 -18   7   6 1.33512 6.60272   3 
 -18   7   7 111.414 12.2767   3 
 -18   7   8-0.65681 6.06736   3 
 -18   7   9 392.770 35.9168   3 
 -18   7  10 5.33444 6.38579   3 
 -18   7  11 46.6624 7.91061   3 
 -18   7  12 17.5195 6.64559   3 
 -18   8 -16 6.24423 5.85903   1 
 -18   8 -15 15.6031 5.89828   1 
 -18   8 -14 10.9334 5.33884   1 
 -18   8 -13 1.78899 4.88089   1 
 -18   8 -12 76.7769 10.9867   3 
 -18   8 -12 92.2409 9.39139   1 
 -18   8 -11 79.5803 7.78501   1 
 -18   8 -11 43.0510 9.34608   3 
 -18   8 -10 113.220 12.6958   3 
 -18   8  -9 21.4892 4.07961   1 
 -18   8  -9 87.6657 8.39719   3 
 -18   8  -8 10.0504 3.72702   1 
 -18   8  -8 4.45212 6.98374   3 
 -18   8  -7 59.2592 6.50806   1 
 -18   8  -7 55.6717 9.04203   3 
 -18   8  -6 23.1224 4.02918   1 
 -18   8  -6 27.8301 7.19362   3 
 -18   8  -5 61.3178 6.20525   1 
 -18   8  -5 45.6621 8.79069   3 
 -18   8  -4-2.55837 2.55386   1 
 -18   8  -4 4.88795 6.82925   3 
 -18   8  -3 16.2042 6.45923   3 
 -18   8  -2 35.0376 7.68383   3 
 -18   8  -1 1.55473 6.78156   3 
 -18   8   3 11.1867 6.72452   3 
 -18   8   4 12.2771 6.65772   3 
 -18   8   5 10.7260 6.74854   3 
 -18   8   6 9.48712 6.52659   3 
 -18   8   7 16.8658 6.39277   3 
 -18   8   8 80.6563 10.0277   3 
 -18   8   9 4.22378 6.51193   3 
 -18   8  10 108.592 12.1454   3 
 -18   8  11 341.857 31.5178   3 
 -18   8  12 15.6129 6.59235   3 
 -18   8  13 328.595 30.3106   3 
 -18   9 -16 17.7050 5.69023   1 
 -18   9 -15-0.35133 4.97153   1 
 -18   9 -14 6.19170 4.61073   1 
 -18   9 -13-1.14079 4.34713   1 
 -18   9 -13-5.26313 7.28609   3 
 -18   9 -12-1.06637 4.40384   1 
 -18   9 -12 2.16775 7.26994   3 
 -18   9 -11 89.4680 8.28836   1 
 -18   9 -11 49.9801 10.4057   3 
 -18   9 -10 8.05354 7.23496   3 
 -18   9  -9 58.4496 5.68401   1 
 -18   9  -9 13.5666 8.02737   3 
 -18   9  -8-4.78560 3.44139   1 
 -18   9  -8-3.91944 6.88923   3 
 -18   9  -7 12.4533 3.46712   1 
 -18   9  -7 17.2157 7.01308   3 
 -18   9  -6 78.0241 10.0466   3 
 -18   9  -6 78.9542 7.83748   1 
 -18   9  -5 43.9964 4.87197   1 
 -18   9  -5 44.1696 8.09243   3 
 -18   9  -4 16.5255 3.58199   1 
 -18   9  -4 19.3627 7.21524   3 
 -18   9  -4 16.9087 2.71737   1 
 -18   9  -3 14.7256 6.70455   3 
 -18   9  -2 31.5888 7.23011   3 
 -18   9  -1 42.4383 8.00834   3 
 -18   9   2 11.8173 6.86517   3 
 -18   9   3 82.8035 10.1204   3 
 -18   9   4 69.8787 9.49459   3 
 -18   9   5 39.3085 7.87433   3 
 -18   9   6 19.8938 6.93419   3 
 -18   9   7-0.49762 6.39942   3 
 -18   9   8-5.58924 6.67035   3 
 -18   9   9 3.41919 6.67279   3 
 -18   9  10 7.38285 6.64824   3 
 -18   9  11 56.7733 8.60982   3 
 -18   9  12 9.49778 6.52308   3 
 -18   9  13 1.37671 6.42303   3 
 -18   9  14 8.35624 6.58509   3 
 -18  10 -17 45.7823 6.96235   1 
 -18  10 -16 37.2073 6.38597   1 
 -18  10 -15 28.8629 5.57048   1 
 -18  10 -14 3.32058 4.30473   1 
 -18  10 -13 8.73457 4.27707   1 
 -18  10 -13 10.5203 7.11926   3 
 -18  10 -12 0.18109 6.86106   3 
 -18  10 -12 11.4109 3.91462   1 
 -18  10 -11 10.6391 6.60733   3 
 -18  10 -10 12.8149 7.23378   3 
 -18  10  -9 194.635 16.8905   1 
 -18  10  -9 150.796 18.4673   3 
 -18  10  -8-7.35986 7.30500   3 
 -18  10  -8-0.32228 3.08530   1 
 -18  10  -7 428.331 37.3054   1 
 -18  10  -7 393.014 38.3197   3 
 -18  10  -6 5.20020 2.81393   1 
 -18  10  -6 6.40845 4.50231   1 
 -18  10  -5 270.455 24.0731   1 
 -18  10  -5 283.365 24.4768   1 
 -18  10  -5 238.936 25.5353   3 
 -18  10  -4 6.40088 6.66216   3 
 -18  10  -3 15.0936 7.25615   3 
 -18  10  -2 9.73113 7.03071   3 
 -18  10   1-11.2051 7.14120   3 
 -18  10   2 16.5675 6.77718   3 
 -18  10   3 74.3824 9.80220   3 
 -18  10   4-1.03538 6.80706   3 
 -18  10   5 51.3347 8.55910   3 
 -18  10   6-1.18807 6.89343   3 
 -18  10   7 34.7210 7.84677   3 
 -18  10   8 38.7365 8.03343   3 
 -18  10   9 8.18866 6.66619   3 
 -18  10  10 3.23690 6.56446   3 
 -18  10  11 5.25221 6.56199   3 
 -18  10  12-0.31273 6.53612   3 
 -18  10  13 56.8311 8.62588   3 
 -18  10  14 3.72795 6.25924   3 
 -18  10  15 127.259 13.3257   3 
 -18  11 -17 2.72684 4.85204   1 
 -18  11 -16 1.67641 4.47508   1 
 -18  11 -15 5.90590 4.36139   1 
 -18  11 -14 4.13995 4.12031   1 
 -18  11 -13 17.2715 4.41111   1 
 -18  11 -13 16.3338 7.63951   3 
 -18  11 -12 2.56915 7.33441   3 
 -18  11 -12 22.3014 4.04659   1 
 -18  11 -11 38.4909 8.20692   3 
 -18  11 -10 101.102 9.08127   1 
 -18  11 -10 66.3552 11.4476   3 
 -18  11  -9-0.36544 7.09683   3 
 -18  11  -9 4.40907 3.09074   1 
 -18  11  -8 16.8995 3.29174   1 
 -18  11  -8 12.8471 5.72000   1 
 -18  11  -8 10.6036 7.53615   3 
 -18  11  -7-0.91135 7.26827   3 
 -18  11  -7 2.04413 4.88769   1 
 -18  11  -7 4.61381 2.71771   1 
 -18  11  -6 0.23340 2.44752   1 
 -18  11  -6-2.11007 4.36031   1 
 -18  11  -6-10.3951 7.47924   3 
 -18  11  -5 263.303 23.5485   1 
 -18  11  -5 278.010 23.9715   1 
 -18  11  -5 242.013 25.1222   3 
 -18  11  -4 11.2493 7.48976   3 
 -18  11  -3 190.829 14.6822   3 
 -18  11  -3 132.078 11.8847   1 
 -18  11   1 34.7208 7.77965   3 
 -18  11   2 33.4251 7.43958   3 
 -18  11   3 118.205 13.1036   3 
 -18  11   4-3.68818 7.13196   3 
 -18  11   5 102.052 11.8300   3 
 -18  11   6 0.69277 6.95863   3 
 -18  11   7 110.198 12.5954   3 
 -18  11   8 19.9281 7.31991   3 
 -18  11   9 5.32657 6.79072   3 
 -18  11  10 2.29909 6.72107   3 
 -18  11  11-4.34567 6.72637   3 
 -18  11  12 10.5656 6.85334   3 
 -18  11  13-0.92335 6.54301   3 
 -18  11  14 18.5060 6.98845   3 
 -18  12 -17 89.7532 9.60657   1 
 -18  12 -16 18.1368 4.87220   1 
 -18  12 -15 61.2758 7.08694   1 
 -18  12 -14 0.09448 3.83262   1 
 -18  12 -13 79.5631 8.25376   1 
 -18  12 -12 30.0396 4.06842   1 
 -18  12 -12 2.05253 7.52252   3 
 -18  12 -11 117.593 13.2137   3 
 -18  12 -10 5.79757 7.90063   3 
 -18  12 -10 31.8541 3.98412   1 
 -18  12  -9 45.4125 5.22399   1 
 -18  12  -9 40.7795 8.66680   3 
 -18  12  -9 52.8468 7.43472   1 
 -18  12  -8 20.8904 7.27018   3 
 -18  12  -8 20.3656 3.37198   1 
 -18  12  -8 23.2776 5.68649   1 
 -18  12  -7 22.4166 3.29550   1 
 -18  12  -7 19.2730 7.39120   3 
 -18  12  -7 22.1785 5.42006   1 
 -18  12  -6 4.48193 7.18730   3 
 -18  12  -6-0.35408 2.26713   1 
 -18  12  -6-3.04219 4.29201   1 
 -18  12  -5 202.963 18.3003   1 
 -18  12  -5 217.850 18.7452   1 
 -18  12  -5 183.394 20.2581   3 
 -18  12  -4 10.4026 7.16902   3 
 -18  12  -4 9.56701 2.66861   1 
 -18  12  -3 44.4913 8.40132   3 
 -18  12  -1 2.83748 3.98059   2 
 -18  12   0-3.50912 7.34337   3 
 -18  12   0 7.70189 3.77511   2 
 -18  12   1 10.9780 3.99414   2 
 -18  12   1 20.0787 7.76939   3 
 -18  12   2 4.02228 7.25198   3 
 -18  12   2 2.90231 3.72000   2 
 -18  12   3 115.105 10.9014   2 
 -18  12   3 100.629 12.8825   3 
 -18  12   4 7.95727 6.82317   3 
 -18  12   4 6.00805 3.57956   2 
 -18  12   5 267.804 23.9546   2 
 -18  12   5 256.645 25.2218   3 
 -18  12   6 51.7543 5.44095   2 
 -18  12   6 42.9725 8.89752   3 
 -18  12   7 153.963 16.1146   3 
 -18  12   8 14.8399 3.46907   2 
 -18  12   8 7.27383 7.16828   3 
 -18  12   9 151.722 16.3491   3 
 -18  12   9 160.768 14.6685   2 
 -18  12  10-3.60758 3.16445   2 
 -18  12  10 3.01367 6.96400   3 
 -18  12  11 60.1066 9.12504   3 
 -18  12  12 5.42174 6.76909   3 
 -18  12  13 2.17448 6.78411   3 
 -18  13 -18-0.23230 4.74649   1 
 -18  13 -17 13.9033 4.91325   1 
 -18  13 -16 2.60552 4.41465   1 
 -18  13 -15 1.57611 3.86313   1 
 -18  13 -14 7.41883 3.90294   1 
 -18  13 -13 7.64615 3.57855   1 
 -18  13 -12 26.2323 3.62753   1 
 -18  13 -12 0.95479 8.09144   3 
 -18  13 -11 0.18240 6.53911   1 
 -18  13 -11-6.69714 7.68737   3 
 -18  13 -10 47.2547 4.84041   1 
 -18  13 -10 25.3231 8.52050   3 
 -18  13 -10 28.4613 7.38452   1 
 -18  13  -9 4.99877 6.88312   3 
 -18  13  -9 5.53197 2.96456   1 
 -18  13  -9 3.60043 5.80324   1 
 -18  13  -8 62.0502 8.19186   1 
 -18  13  -8 64.4363 9.72274   3 
 -18  13  -8 66.8354 6.57324   1 
 -18  13  -7 27.4715 5.57793   1 
 -18  13  -7 35.0766 7.81970   3 
 -18  13  -7 25.7066 3.53187   1 
 -18  13  -6 5.39142 7.27588   3 
 -18  13  -6 2.02352 2.17842   1 
 -18  13  -6-0.68224 4.21866   1 
 -18  13  -5 42.5047 8.53625   3 
 -18  13  -5 46.5285 5.33092   1 
 -18  13  -5 40.1300 4.30247   1 
 -18  13  -5 44.4051 5.93740   2 
 -18  13  -4 1.22963 1.48931   1 
 -18  13  -4-0.19210 7.62324   3 
 -18  13  -4-2.10994 4.01501   2 
 -18  13  -3 70.4944 6.74173   1 
 -18  13  -3 77.4951 7.99540   2 
 -18  13  -2 35.2209 5.42144   2 
 -18  13  -1 106.086 10.4889   2 
 -18  13  -1 100.329 12.5674   3 
 -18  13   0-1.52940 7.72357   3 
 -18  13   0-0.20700 3.91890   2 
 -18  13   1 73.1412 10.3866   3 
 -18  13   1 72.6108 7.93389   2 
 -18  13   2 1.19977 3.93334   2 
 -18  13   2 0.75590 7.31748   3 
 -18  13   3 4.68982 7.64809   3 
 -18  13   3 5.23341 3.97054   2 
 -18  13   4 22.7858 4.51298   2 
 -18  13   4 17.9374 7.38752   3 
 -18  13   5 6.48531 7.57886   3 
 -18  13   5-3.06888 3.84042   2 
 -18  13   6 21.7561 3.97568   2 
 -18  13   6 1.46599 7.60593   3 
 -18  13   7 1.81361 7.27202   3 
 -18  13   8 39.2194 4.66693   2 
 -18  13   8 11.5870 8.03226   3 
 -18  13   9 4.35387 3.42817   2 
 -18  13   9 1.05228 7.44663   3 
 -18  13  10 30.0148 4.45326   2 
 -18  13  10 28.6296 7.87689   3 
 -18  13  11 5.68438 7.01332   3 
 -18  13  12 12.4928 7.22065   3 
 -18  14 -18 8.02625 4.61180   1 
 -18  14 -17 41.5653 5.95328   1 
 -18  14 -16 16.3275 4.42791   1 
 -18  14 -15 140.110 13.3687   1 
 -18  14 -14 14.9344 7.88807   1 
 -18  14 -14 7.82527 3.88861   1 
 -18  14 -13 217.758 20.6887   1 
 -18  14 -13 203.354 18.8864   1 
 -18  14 -12 66.4262 9.59555   1 
 -18  14 -11 133.708 15.1835   3 
 -18  14 -11 136.636 14.3669   1 
 -18  14 -10 12.0383 6.20732   1 
 -18  14 -10-4.56977 7.91449   3 
 -18  14  -9 76.0687 8.84862   1 
 -18  14  -9 57.3734 9.84914   3 
 -18  14  -8 15.3031 5.44618   1 
 -18  14  -8 3.79429 7.12658   3 
 -18  14  -8 8.60764 4.49281   2 
 -18  14  -7 3.38563 4.17115   2 
 -18  14  -7 1.16593 4.85744   1 
 -18  14  -7-1.39816 7.49516   3 
 -18  14  -6 12.6866 4.58299   2 
 -18  14  -6 14.7101 4.58730   1 
 -18  14  -6 12.0772 7.70497   3 
 -18  14  -5 16.9882 4.07260   1 
 -18  14  -5 15.3116 4.65584   2 
 -18  14  -5 18.7081 7.69058   3 
 -18  14  -4 2.65969 2.92794   1 
 -18  14  -4 2.77791 4.26636   2 
 -18  14  -3 87.3886 8.00792   1 
 -18  14  -3 76.2235 9.02725   2 
 -18  14  -2 90.0150 9.50379   2 
 -18  14  -1 18.6630 4.67914   2 
 -18  14  -1 22.6861 8.30779   3 
 -18  14   0 15.9136 8.23712   3 
 -18  14   0 12.0453 4.39792   2 
 -18  14   1 7.98707 4.18712   2 
 -18  14   1-1.78707 7.77098   3 
 -18  14   2 17.8930 8.27566   3 
 -18  14   2 15.1776 4.43822   2 
 -18  14   3 31.2508 5.03970   2 
 -18  14   3 29.0063 8.72937   3 
 -18  14   4 3.47271 4.08048   2 
 -18  14   4 0.19394 7.81078   3 
 -18  14   5 36.0285 8.24755   3 
 -18  14   5 30.5078 5.23608   2 
 -18  14   6 19.3946 4.37284   2 
 -18  14   6 12.7134 7.99618   3 
 -18  14   7 23.0793 8.23396   3 
 -18  14   8 11.4398 7.75786   3 
 -18  14   8-6.87842 3.04947   2 
 -18  14   9 40.0537 5.40555   2 
 -18  14   9 35.4449 8.99524   3 
 -18  14  10-1.94089 7.47338   3 
 -18  14  11 26.9564 8.30801   3 
 -18  15 -18 10.2761 4.63107   1 
 -18  15 -17 2.38684 4.37120   1 
 -18  15 -16 7.11133 8.69377   1 
 -18  15 -15 14.8240 8.41416   1 
 -18  15 -14-0.22507 7.90070   1 
 -18  15 -13-2.51199 7.41283   1 
 -18  15 -12 27.3131 7.44167   1 
 -18  15 -11 31.1342 7.34378   1 
 -18  15 -10 97.6806 11.1272   1 
 -18  15  -9-13.3303 8.68945   3 
 -18  15  -9-5.22991 4.70697   2 
 -18  15  -9 6.82369 5.69584   1 
 -18  15  -8 4.73396 5.25570   1 
 -18  15  -8 0.21017 8.23953   3 
 -18  15  -8 5.81384 4.46787   2 
 -18  15  -7-4.41529 7.56496   3 
 -18  15  -7 7.10823 4.94695   1 
 -18  15  -7 7.76451 4.60931   2 
 -18  15  -6 14.9462 8.44421   3 
 -18  15  -6 6.35330 4.46509   2 
 -18  15  -6 11.1626 4.57763   1 
 -18  15  -5 20.1232 5.00725   2 
 -18  15  -5 34.0894 4.82387   1 
 -18  15  -5 12.4196 8.27965   3 
 -18  15  -4 41.1256 6.03320   2 
 -18  15  -4 43.7070 5.22520   1 
 -18  15  -3 47.8212 6.57354   2 
 -18  15  -3 50.7361 5.42221   1 
 -18  15  -2 88.6821 11.9805   3 
 -18  15  -2 83.5384 9.12616   2 
 -18  15  -1 150.697 16.5874   3 
 -18  15  -1 157.410 14.9650   2 
 -18  15   0 343.438 31.0906   2 
 -18  15   0 342.277 32.2754   3 
 -18  15   1 120.932 13.2237   3 
 -18  15   1 96.5329 10.6511   2 
 -18  15   2 238.223 23.6279   3 
 -18  15   2 241.515 22.1992   2 
 -18  15   3 86.8201 9.23715   2 
 -18  15   3 82.3036 11.6769   3 
 -18  15   4 57.8036 7.06570   2 
 -18  15   4 46.6287 9.61968   3 
 -18  15   5 7.08834 4.54943   2 
 -18  15   5 11.2163 8.05136   3 
 -18  15   6 2.11903 4.50066   2 
 -18  15   6 8.09063 8.32976   3 
 -18  15   7 5.44017 8.65265   3 
 -18  15   7 48.0018 5.52951   2 
 -18  15   8 12.3708 8.09363   3 
 -18  15   9-3.54929 8.31621   3 
 -18  15  10 3.64864 8.13872   3 
 -18  16 -18 14.2679 9.50108   1 
 -18  16 -17 5.58913 9.04404   1 
 -18  16 -16-5.54742 8.77730   1 
 -18  16 -15 21.1561 8.71296   1 
 -18  16 -14 11.9010 7.91686   1 
 -18  16 -13 107.384 12.6976   1 
 -18  16 -12 155.529 16.1815   1 
 -18  16 -11 73.8167 9.79518   1 
 -18  16 -10 15.0025 6.48124   1 
 -18  16  -9 17.0130 6.05394   1 
 -18  16  -9 8.87036 4.80815   2 
 -18  16  -8 4.14676 5.33237   1 
 -18  16  -8 8.57626 4.68492   2 
 -18  16  -7 17.4919 4.99317   2 
 -18  16  -7 13.2897 5.32240   1 
 -18  16  -6 0.13152 4.61529   2 
 -18  16  -6 1.08484 4.64550   1 
 -18  16  -5 6.64651 4.13423   1 
 -18  16  -5 5.76399 4.47166   2 
 -18  16  -4 11.6425 4.78003   2 
 -18  16  -4 11.3105 4.06015   1 
 -18  16  -3 25.8284 4.17372   1 
 -18  16  -3 15.8534 9.36979   3 
 -18  16  -3 29.1597 5.46093   2 
 -18  16  -2 9.24869 4.83209   2 
 -18  16  -2 9.38346 8.20960   3 
 -18  16  -2 10.4416 3.04088   1 
 -18  16  -1 12.1737 8.97775   3 
 -18  16  -1 20.3810 5.49679   2 
 -18  16  -1 31.6155 3.63995   1 
 -18  16   0-0.25968 4.75762   2 
 -18  16   0-1.85415 2.09597   1 
 -18  16   0-7.96196 9.09511   3 
 -18  16   1-1.55598 4.89270   2 
 -18  16   1-3.72204 8.90059   3 
 -18  16   2 34.5241 3.68656   1 
 -18  16   2 42.1773 6.19018   2 
 -18  16   2 44.8200 9.64048   3 
 -18  16   3 23.8601 5.61362   2 
 -18  16   3 29.8336 9.42392   3 
 -18  16   4 80.3822 11.8428   3 
 -18  16   4 85.8740 9.44319   2 
 -18  16   5 2.96614 4.72750   2 
 -18  16   5 11.1385 8.71770   3 
 -18  16   6 26.9779 5.55755   2 
 -18  16   6 20.6807 9.02304   3 
 -18  16   7 13.4163 8.63259   3 
 -18  16   7 10.8844 5.14783   2 
 -18  16   8 5.34785 8.38760   3 
 -18  17 -16 8.34169 8.49068   1 
 -18  17 -15 8.36700 8.43582   1 
 -18  17 -14 25.3184 8.59760   1 
 -18  17 -13-4.46596 7.30769   1 
 -18  17 -12 0.39811 7.06108   1 
 -18  17 -11 33.3485 7.58819   1 
 -18  17 -10 4.96558 6.33956   1 
 -18  17  -9 7.99295 5.88399   1 
 -18  17  -8 1.69995 5.31167   1 
 -18  17  -7 5.23114 5.16801   1 
 -18  17  -7-0.14065 4.59800   2 
 -18  17  -6 24.8553 5.82848   2 
 -18  17  -6 30.0367 5.62421   1 
 -18  17  -5 2.94878 5.00254   2 
 -18  17  -5 1.71389 4.38223   1 
 -18  17  -4 51.0478 6.34692   1 
 -18  17  -4 47.2147 6.94491   2 
 -18  17  -3 37.0477 6.70765   2 
 -18  17  -3 47.0485 5.67407   1 
 -18  17  -2 25.9744 5.77849   2 
 -18  17  -2 27.4356 4.37765   1 
 -18  17  -1 30.2795 4.22493   1 
 -18  17  -1 25.5756 5.89789   2 
 -18  17   0 76.6126 7.39693   1 
 -18  17   0 68.9798 8.88729   2 
 -18  17   1 91.7288 8.65416   1 
 -18  17   1 88.9680 10.0966   2 
 -18  17   2 251.452 22.7448   1 
 -18  17   2 268.350 23.7320   2 
 -18  17   3 52.4655 7.44547   2 
 -18  17   4 79.1431 7.74112   1 
 -18  17   4 93.3657 9.45866   2 
 -18  17   5 12.4272 5.58647   2 
 -18  17   6 4.97688 5.30816   2 
 -18  18 -17 5.60670 9.45288   1 
 -18  18 -16 62.1880 11.2241   1 
 -18  18 -15 6.27003 7.89922   1 
 -18  18 -13 15.3465 7.86238   1 
 -18  18 -12 67.8805 9.93694   1 
 -18  18 -11 39.1839 7.95799   1 
 -18  18 -10 322.227 29.8993   1 
 -18  18  -9 8.31356 6.21088   1 
 -18  18  -8 140.195 14.2190   1 
 -18  18  -7-0.67117 5.32088   1 
 -18  18  -6 83.7367 9.39143   1 
 -18  18  -5 0.21832 4.70215   1 
 -18  18  -5-2.23242 5.44315   2 
 -18  18  -4 99.6731 11.9749   2 
 -18  18  -4 123.431 11.3759   1 
 -18  18  -3 2.47156 4.18949   1 
 -18  18  -3 1.79091 5.34454   2 
 -18  18  -2 52.8706 6.11748   1 
 -18  18  -2 40.6474 7.16880   2 
 -18  18  -1 21.2791 4.23586   1 
 -18  18  -1 16.5745 5.66928   2 
 -18  18   0-2.57327 5.43059   2 
 -18  18   0 1.72020 3.37864   1 
 -18  18   1 8.50691 5.66797   2 
 -18  18   1 10.6772 3.43070   1 
 -18  18   2-0.75396 5.47172   2 
 -18  18   2 2.38329 3.03532   1 
 -18  18   3 15.4620 3.28147   1 
 -18  18   3 8.62386 5.70888   2 
 -18  18   4-4.05233 5.93568   2 
 -18  18   5 8.02704 5.63868   2 
 -18  19 -16 12.6332 9.24150   1 
 -18  19 -15 0.73494 8.91386   1 
 -18  19 -14 6.51239 8.31405   1 
 -18  19 -13 10.4874 7.87037   1 
 -18  19 -11 14.0249 7.20916   1 
 -18  19 -10 18.4946 6.94225   1 
 -18  19  -9 4.77800 6.14392   1 
 -18  19  -8 77.1261 9.51521   1 
 -18  19  -7 6.48087 5.56692   1 
 -18  19  -6 144.138 14.3185   1 
 -18  19  -5-8.56531 5.27832   1 
 -18  19  -4 74.2018 8.49254   1 
 -18  19  -3 4.08380 4.59161   1 
 -18  19  -2 20.3426 4.77042   1 
 -18  19  -1 3.53235 4.04138   1 
 -18  19   0 0.31231 3.82911   1 
 -18  19   1 18.6542 4.08435   1 
 -18  20 -15 2.72090 8.90187   1 
 -18  20 -14 22.5326 8.59195   1 
 -18  20 -12 1.66557 7.64067   1 
 -18  20 -11 1.37055 7.24251   1 
 -18  20 -10 49.8285 8.54784   1 
 -18  20  -8 127.639 13.5137   1 
 -18  20  -7 3.27598 5.79683   1 
 -18  20  -6 40.8582 6.94223   1 
 -18  20  -4 13.3605 5.41219   1 
 -18  20  -2 3.44754 4.64403   1 
 -18  21 -12 23.0610 8.31668   1 
 -18  21 -11 1.60029 7.28958   1 
 -18  21 -10 14.1872 7.33770   1 
 -18  21  -9 16.2111 7.01217   1 
 -18  21  -8 54.7421 8.51353   1 
 -18  21  -7 4.04959 6.29901   1 
 -18  21  -6 104.355 11.6567   1 
 -18  21  -5 1.77200 5.71144   1 
 -18  21  -4 168.294 16.4126   1 
 -18  21  -3 15.7253 5.64500   1 
 -17  -7   4 51.7813 10.0656   1 
 -17  -7   5 7.49773 8.26774   1 
 -17  -7   5-4.28093 17.2444   5 
 -17  -7   6-3.52716 15.9309   5 
 -17  -7   6 3.67442 8.16787   1 
 -17  -7   7-7.35310 15.6924   5 
 -17  -7   7 42.5033 8.93498   1 
 -17  -7   8 96.9948 11.7470   1 
 -17  -6   1 43.3137 18.5937   5 
 -17  -6   1 21.5096 8.57819   1 
 -17  -6   2 10.4462 17.8001   5 
 -17  -6   2-0.64549 8.10379   1 
 -17  -6   3 7.18080 7.72146   1 
 -17  -6   3 5.67271 16.5924   5 
 -17  -6   4-10.8228 16.6148   5 
 -17  -6   4 9.11933 8.12257   1 
 -17  -6   5 3.47233 15.9365   5 
 -17  -6   5 53.3711 8.82887   1 
 -17  -6   6 76.8093 9.40343   1 
 -17  -6   6 22.8557 16.5646   5 
 -17  -5  -2 40.7015 9.06601   1 
 -17  -5  -1 18.0642 7.98606   1 
 -17  -5   0 118.848 13.7214   1 
 -17  -5   1 46.7662 18.8391   5 
 -17  -5   1 70.8922 10.3119   1 
 -17  -5   2 30.5544 17.1041   5 
 -17  -5   2 34.0676 8.35534   1 
 -17  -5   3 105.477 20.4246   5 
 -17  -5   3 134.531 14.2167   1 
 -17  -5   4 1.70363 15.6938   5 
 -17  -5   4 62.4551 8.48058   1 
 -17  -5   5 48.2357 16.0614   5 
 -17  -5   7 61.7635 8.38108   1 
 -17  -5   8 90.3006 10.8215   1 
 -17  -4  -4-4.96882 7.74010   1 
 -17  -4  -4-5.50341 17.3099   5 
 -17  -4  -3 6.68886 17.5565   5 
 -17  -4  -3 17.1155 7.99903   1 
 -17  -4  -2-1.57525 7.60233   1 
 -17  -4  -1 12.3645 7.43552   1 
 -17  -4   0 6.24871 6.90217   1 
 -17  -4   1-22.0860 16.6824   5 
 -17  -4   1 5.55545 6.75254   1 
 -17  -4   2 48.6930 7.75985   1 
 -17  -4   2 16.1335 15.8380   5 
 -17  -4   3 8.90518 15.2490   5 
 -17  -4   4 3.75939 14.6101   5 
 -17  -4   5 152.073 15.0944   1 
 -17  -4   6 20.7470 6.59555   1 
 -17  -4   7 234.515 22.2173   1 
 -17  -3  -6-14.9063 18.1915   5 
 -17  -3  -6 1.20972 7.82845   1 
 -17  -3  -5 8.43886 7.20217   1 
 -17  -3  -5 11.2258 16.8743   5 
 -17  -3  -4 18.8599 17.2931   5 
 -17  -3  -4 28.3857 7.59927   1 
 -17  -3  -3 22.9209 7.56542   1 
 -17  -3  -3-1.26173 16.4077   5 
 -17  -3  -2-18.3894 16.8127   5 
 -17  -3  -2 2.52804 6.70520   1 
 -17  -3  -1 6.83735 6.72473   1 
 -17  -3   0 60.1551 8.66816   1 
 -17  -3   1 37.8788 6.44341   1 
 -17  -3   2 105.429 18.4995   5 
 -17  -3   3 69.3788 8.64641   1 
 -17  -3   3 90.8484 16.3903   5 
 -17  -3   4 15.7324 5.83521   1 
 -17  -3   5 98.4489 10.9343   1 
 -17  -3   6 37.2299 6.93193   1 
 -17  -3   7 62.1329 8.18807   1 
 -17  -2  -7 56.0697 9.30288   1 
 -17  -2  -7 53.2258 18.0649   5 
 -17  -2  -6 44.2099 17.6233   5 
 -17  -2  -6 38.7943 8.13911   1 
 -17  -2  -5 18.0450 16.4947   5 
 -17  -2  -5 44.0675 8.04498   1 
 -17  -2  -4 21.8214 16.1442   5 
 -17  -2  -4 16.9210 6.91967   1 
 -17  -2  -3 17.8635 15.7154   5 
 -17  -2  -3 15.4197 6.72650   1 
 -17  -2  -2 34.5042 7.32671   1 
 -17  -2  -2 26.5955 15.8989   5 
 -17  -2  -1 39.8415 7.05911   1 
 -17  -2   2 33.4973 6.35359   1 
 -17  -2   3 37.5601 6.71744   1 
 -17  -2   4 64.5573 8.25526   1 
 -17  -2   5 20.2047 5.61763   1 
 -17  -2   6 5.58321 5.16788   1 
 -17  -1  -9 20.3163 16.9256   5 
 -17  -1  -8 0.61961 16.3672   5 
 -17  -1  -8 16.6610 7.22163   1 
 -17  -1  -7 10.9010 6.97130   1 
 -17  -1  -7 5.50953 16.3464   5 
 -17  -1  -6 8.95573 15.9091   5 
 -17  -1  -6 11.5526 6.74536   1 
 -17  -1  -5 89.1971 10.5630   1 
 -17  -1  -5 68.1569 17.7670   5 
 -17  -1  -4 4.44097 6.14568   1 
 -17  -1  -4 4.00147 15.0332   5 
 -17  -1  -3 155.937 21.8239   5 
 -17  -1  -3 156.294 15.6223   1 
 -17  -1  -2 99.9145 10.2361   1 
 -17  -1  -2 59.2634 17.5308   5 
 -17  -1  -1 218.316 26.3267   5 
 -17  -1   0 50.7425 6.72115   1 
 -17  -1   1 167.337 16.1924   1 
 -17  -1   2 6.13407 5.15820   1 
 -17  -1   3 6.20225 4.94589   1 
 -17  -1   4 17.9282 5.12354   1 
 -17  -1   5 190.981 17.9534   1 
 -17   0 -10 38.9478 16.6654   5 
 -17   0 -10 33.0373 8.12561   1 
 -17   0  -9 26.4443 7.34842   1 
 -17   0  -9 32.0000 16.3423   5 
 -17   0  -8 0.58510 14.5977   5 
 -17   0  -8-5.83617 6.74406   1 
 -17   0  -7 6.29630 6.41257   1 
 -17   0  -7-3.42759 14.6686   5 
 -17   0  -6 8.90600 6.06059   1 
 -17   0  -6 12.3760 14.6286   5 
 -17   0  -5 34.3468 6.78228   1 
 -17   0  -5 20.8069 15.0887   5 
 -17   0  -4 16.9218 5.59338   1 
 -17   0  -4-6.39207 14.3697   5 
 -17   0  -3 123.773 19.1145   5 
 -17   0  -3 124.346 12.2820   1 
 -17   0  -2 54.3848 15.2228   5 
 -17   0  -1 142.274 13.8256   1 
 -17   0   0 53.9591 7.24700   1 
 -17   0   1 2.44767 4.84026   1 
 -17   0   2 30.6001 5.53642   1 
 -17   0   3 174.227 16.3794   1 
 -17   0   4 123.510 12.0823   1 
 -17   1 -11 4.80731 6.65183   1 
 -17   1 -11 3.43044 15.1337   5 
 -17   1 -10-1.13140 15.1735   5 
 -17   1 -10-4.78737 6.52576   1 
 -17   1  -9-3.87084 14.9121   5 
 -17   1  -9 3.16695 6.09700   1 
 -17   1  -8 33.2921 15.1711   5 
 -17   1  -8 15.9023 6.38134   1 
 -17   1  -7 5.32249 14.2710   5 
 -17   1  -7-7.03274 5.76198   1 
 -17   1  -6-3.37003 5.60703   1 
 -17   1  -6-13.6522 14.0245   5 
 -17   1  -5 50.8100 7.10157   1 
 -17   1  -5 41.0172 14.6845   5 
 -17   1  -4 16.5840 13.8683   5 
 -17   1  -2 23.3038 5.16106   1 
 -17   1  -1 106.469 10.9562   1 
 -17   1   0 7.59989 4.58616   1 
 -17   1   1 516.930 46.0743   1 
 -17   1   2 6.37028 4.26687   1 
 -17   1   3 84.3216 8.60956   1 
 -17   1   4 46.9799 5.52831   1 
 -17   2 -12-4.58420 7.00840   1 
 -17   2 -12-2.71946 15.1609   5 
 -17   2 -11 219.332 26.8610   5 
 -17   2 -11 225.890 21.4349   1 
 -17   2 -10 4.67512 5.98986   1 
 -17   2 -10 31.1320 14.4657   5 
 -17   2  -9 109.332 11.6996   1 
 -17   2  -9 97.5736 18.3562   5 
 -17   2  -8 2.50226 5.47784   1 
 -17   2  -8 7.67622 13.4917   5 
 -17   2  -7 59.3465 15.4141   5 
 -17   2  -7 69.2083 8.49988   1 
 -17   2  -6 22.4288 5.40658   1 
 -17   2  -6-15.8179 13.7040   5 
 -17   2  -3 42.7570 6.05383   1 
 -17   2  -2 10.7339 4.56183   1 
 -17   2  -1 77.6871 8.40153   1 
 -17   2   0 82.1965 8.61082   1 
 -17   2   1 60.4804 6.80472   1 
 -17   2   2 1.38884 3.07903   1 
 -17   3 -14-13.0190 14.7644   5 
 -17   3 -13 9.68332 6.55270   1 
 -17   3 -13 1.03276 14.3159   5 
 -17   3 -12-2.10855 6.09699   1 
 -17   3 -12-4.59961 13.8421   5 
 -17   3 -11 23.7200 14.2467   5 
 -17   3 -11 4.03852 6.01821   1 
 -17   3 -10 15.9497 13.6084   5 
 -17   3 -10 1.24000 5.60764   1 
 -17   3  -9 77.2111 9.21998   1 
 -17   3  -9 90.9428 16.3721   5 
 -17   3  -8 58.4461 7.68702   1 
 -17   3  -7 42.8328 6.49110   1 
 -17   3  -6-12.2891 4.02893   1 
 -17   3  -4 34.5309 5.41827   1 
 -17   3  -3 0.09459 4.11419   1 
 -17   3  -2 13.3557 4.08585   1 
 -17   3  -1 33.6888 4.90274   1 
 -17   3   0 7.13949 3.41029   1 
 -17   4 -14-7.75753 6.32573   1 
 -17   4 -13 50.7298 7.72573   1 
 -17   4 -12 3.60533 5.74799   1 
 -17   4 -11 310.475 28.4539   1 
 -17   4 -10 9.82014 5.28563   1 
 -17   4  -9 145.753 14.3046   1 
 -17   4  -8 13.9597 5.04191   1 
 -17   4  -7 50.0154 5.88843   1 
 -17   4  -5 97.0310 12.9328   3 
 -17   4  -5 127.105 11.5172   1 
 -17   4  -4-1.15361 3.90004   1 
 -17   4  -4 2.07944 6.40072   3 
 -17   4  -3-1.89061 6.18163   3 
 -17   4  -3-0.57276 3.77568   1 
 -17   4  -2 40.9223 5.26000   1 
 -17   4  -2 40.4109 7.38481   3 
 -17   4  -1 2.33107 2.96438   1 
 -17   4  -1 0.33865 6.40131   3 
 -17   4   0 110.931 12.3039   3 
 -17   4   1 0.50110 6.52919   3 
 -17   4   2 5.64028 6.51846   3 
 -17   4   5 16.7970 6.47464   3 
 -17   4   6 180.849 17.6402   3 
 -17   5 -14-1.40866 5.75466   1 
 -17   5 -13-1.33352 5.56524   1 
 -17   5 -12 3.18040 5.20891   1 
 -17   5 -11-1.79127 4.98896   1 
 -17   5 -10 4.96401 6.66963   3 
 -17   5 -10 8.63027 4.89554   1 
 -17   5  -9 35.1856 5.49011   1 
 -17   5  -9 20.3675 7.15880   3 
 -17   5  -8 9.04775 7.15382   3 
 -17   5  -8 52.2431 5.40181   1 
 -17   5  -7 100.868 11.7733   3 
 -17   5  -6 65.7616 6.27192   1 
 -17   5  -6 24.5809 7.87716   3 
 -17   5  -5 92.7419 11.0560   3 
 -17   5  -5 95.2421 9.47398   1 
 -17   5  -4 62.5699 9.21237   3 
 -17   5  -4 68.7011 7.21145   1 
 -17   5  -3 3.45095 3.37960   1 
 -17   5  -3 4.20692 5.98404   3 
 -17   5  -2 7.69321 6.47680   3 
 -17   5  -2 10.8756 3.04914   1 
 -17   5  -1 44.6992 7.69284   3 
 -17   5   0 28.9842 6.69571   3 
 -17   5   1 149.681 15.2309   3 
 -17   5   4 247.400 23.4155   3 
 -17   5   5 77.7181 9.70943   3 
 -17   5   6 79.3846 9.71520   3 
 -17   5   7 42.8458 7.60964   3 
 -17   5   8-1.25091 6.14171   3 
 -17   5   9 31.3958 7.10096   3 
 -17   6 -15 40.9906 7.22933   1 
 -17   6 -14 45.2775 7.17792   1 
 -17   6 -13-7.78620 7.03515   3 
 -17   6 -13 2.47898 5.27884   1 
 -17   6 -12 23.6902 7.38038   3 
 -17   6 -12 34.2113 5.93984   1 
 -17   6 -11 69.7225 7.71245   1 
 -17   6 -11 53.1412 9.24224   3 
 -17   6 -10 2.67940 4.58074   1 
 -17   6 -10 6.76014 6.77819   3 
 -17   6  -9 221.006 18.4053   1 
 -17   6  -9 152.878 19.3905   3 
 -17   6  -8 43.8370 7.77483   3 
 -17   6  -7 191.262 21.1501   3 
 -17   6  -7 231.561 20.0494   1 
 -17   6  -6 85.0842 11.3107   3 
 -17   6  -6 104.108 9.74381   1 
 -17   6  -5 85.7961 11.3534   3 
 -17   6  -5 107.760 9.91675   1 
 -17   6  -4 61.7187 6.46936   1 
 -17   6  -4 55.5515 8.60217   3 
 -17   6  -3 19.5034 6.89945   3 
 -17   6  -3 25.1737 3.64861   1 
 -17   6  -2 3.94231 5.90723   3 
 -17   6  -1 4.56918 6.30262   3 
 -17   6   0 1.29746 6.20098   3 
 -17   6   4 30.1402 6.87716   3 
 -17   6   5 3.78703 5.69620   3 
 -17   6   6 34.2701 7.19125   3 
 -17   6   7 116.474 12.4294   3 
 -17   6   8 39.4072 7.07930   3 
 -17   6   9 2.14307 5.95472   3 
 -17   6  10 71.6412 9.26183   3 
 -17   6  11 54.0075 8.06199   3 
 -17   7 -16 37.7477 6.92981   1 
 -17   7 -15 4.39136 6.84653   3 
 -17   7 -15 12.3134 5.48557   1 
 -17   7 -14 1.92063 4.99844   1 
 -17   7 -14-1.92670 6.87283   3 
 -17   7 -13 25.1003 5.48644   1 
 -17   7 -13 16.5372 7.47130   3 
 -17   7 -12 19.3221 7.10117   3 
 -17   7 -12 27.2765 5.19399   1 
 -17   7 -11 48.8227 6.45110   1 
 -17   7 -11 49.0223 8.42577   3 
 -17   7 -10 48.0091 9.33150   3 
 -17   7 -10 74.9521 7.53944   1 
 -17   7  -9-3.04800 6.73434   3 
 -17   7  -8 44.2972 7.74124   3 
 -17   7  -7 37.5730 4.84787   1 
 -17   7  -7 26.1133 7.49673   3 
 -17   7  -6 29.1012 4.38440   1 
 -17   7  -6 32.5970 7.25582   3 
 -17   7  -5 179.714 16.0981   1 
 -17   7  -5 164.782 17.4700   3 
 -17   7  -4 309.647 27.1061   1 
 -17   7  -4 283.005 28.2490   3 
 -17   7  -3 45.5283 7.80935   3 
 -17   7  -3 48.2141 5.02119   1 
 -17   7  -2 96.7490 11.3529   3 
 -17   7  -1 16.1936 6.49458   3 
 -17   7   0-0.48354 6.82352   3 
 -17   7   3 16.6419 6.39155   3 
 -17   7   4 11.9872 6.05449   3 
 -17   7   5 72.7004 9.33529   3 
 -17   7   6 57.2509 8.56545   3 
 -17   7   7 60.4511 8.65408   3 
 -17   7   8 175.875 17.3801   3 
 -17   7   9 85.1579 10.0555   3 
 -17   7  10 8.09243 6.12721   3 
 -17   7  11 20.9128 6.46389   3 
 -17   7  12 15.1518 6.19483   3 
 -17   7  13 41.8058 7.21484   3 
 -17   8 -16 14.1540 7.30264   3 
 -17   8 -16 28.0354 5.85484   1 
 -17   8 -15 22.2954 5.19873   1 
 -17   8 -15 0.69344 7.00727   3 
 -17   8 -14 63.5226 7.73052   1 
 -17   8 -14 61.8526 9.24764   3 
 -17   8 -13 51.6880 6.50119   1 
 -17   8 -13 37.2907 8.40698   3 
 -17   8 -12 84.3418 8.54212   1 
 -17   8 -12 67.6764 10.1862   3 
 -17   8 -11 23.7816 7.49645   3 
 -17   8 -11 31.5144 5.00506   1 
 -17   8 -10 6.41684 7.10875   3 
 -17   8 -10 28.0075 4.25596   1 
 -17   8  -9 33.2771 7.43373   3 
 -17   8  -8 40.5032 9.52357   3 
 -17   8  -8 81.3309 7.36350   1 
 -17   8  -7 17.0258 7.01812   3 
 -17   8  -7 24.9890 3.95977   1 
 -17   8  -6 476.735 47.6970   3 
 -17   8  -6 545.273 46.8089   1 
 -17   8  -5 23.7825 7.25374   3 
 -17   8  -5 28.8146 3.86395   1 
 -17   8  -4 109.605 10.0451   1 
 -17   8  -4 102.502 11.9675   3 
 -17   8  -3 64.0121 9.20341   3 
 -17   8  -2 16.9483 6.62286   3 
 -17   8  -1 4.72188 6.24586   3 
 -17   8   3 6.36167 6.10359   3 
 -17   8   4 19.4370 6.42722   3 
 -17   8   5 16.6309 6.76120   3 
 -17   8   6 0.77722 6.23172   3 
 -17   8   7 195.189 18.9036   3 
 -17   8   8 5.35223 6.20939   3 
 -17   8   9 21.1790 6.64047   3 
 -17   8  10 121.410 12.9685   3 
 -17   8  11 58.5142 8.48659   3 
 -17   8  12 22.6755 6.49048   3 
 -17   8  13 4.54533 5.87089   3 
 -17   8  14 1.66536 5.55747   3 
 -17   9 -17-9.70914 7.41538   3 
 -17   9 -17 3.34483 4.97394   1 
 -17   9 -16 0.94292 4.91838   1 
 -17   9 -16-9.69362 7.17585   3 
 -17   9 -15-0.11071 4.67198   1 
 -17   9 -15 2.92842 6.98456   3 
 -17   9 -14 1.35315 4.30867   1 
 -17   9 -14 4.12210 7.07748   3 
 -17   9 -13 30.9789 5.46258   1 
 -17   9 -13 47.3676 7.97322   3 
 -17   9 -12 55.6538 6.28077   1 
 -17   9 -12 35.4280 8.33452   3 
 -17   9 -11 59.1255 6.22729   1 
 -17   9 -11 30.7382 8.42047   3 
 -17   9 -10 31.8769 4.37659   1 
 -17   9 -10 79.0629 8.29620   3 
 -17   9  -9 11.4900 6.39077   3 
 -17   9  -8 48.0388 9.33503   3 
 -17   9  -8 70.3287 6.81139   1 
 -17   9  -7-5.19741 6.72300   3 
 -17   9  -7 0.41618 2.81800   1 
 -17   9  -6 154.311 13.7925   1 
 -17   9  -6 136.805 15.4182   3 
 -17   9  -5 8.37516 2.71597   1 
 -17   9  -5 1.33169 6.90417   3 
 -17   9  -4 390.599 33.5083   1 
 -17   9  -4 363.159 34.4060   3 
 -17   9  -4 370.463 33.2016   1 
 -17   9  -3 11.4983 2.58891   1 
 -17   9  -3 10.2690 6.61403   3 
 -17   9  -2 254.275 23.9756   3 
 -17   9  -1-5.42204 6.56130   3 
 -17   9   2-4.68989 6.55722   3 
 -17   9   3 35.0046 7.82968   3 
 -17   9   4 80.0923 10.3076   3 
 -17   9   5-4.92911 6.24480   3 
 -17   9   6 204.990 19.8714   3 
 -17   9   7 11.8391 6.52394   3 
 -17   9   8 293.464 27.2818   3 
 -17   9   9 5.93027 6.44530   3 
 -17   9  10 348.171 31.9499   3 
 -17   9  11 0.73908 6.24227   3 
 -17   9  12 52.1958 7.95913   3 
 -17   9  13 6.08606 5.96290   3 
 -17   9  14 10.9167 5.91766   3 
 -17   9  15 50.5140 7.22984   3 
 -17  10 -17 23.0297 5.29461   1 
 -17  10 -17 13.1641 7.51593   3 
 -17  10 -16-0.11202 4.51166   1 
 -17  10 -16-8.64549 7.22197   3 
 -17  10 -15 17.2228 4.73902   1 
 -17  10 -15 11.7396 7.11319   3 
 -17  10 -14 82.5329 10.9277   3 
 -17  10 -14 87.6275 8.99748   1 
 -17  10 -13-4.26873 3.84464   1 
 -17  10 -13 0.17228 6.95443   3 
 -17  10 -12 165.509 19.1840   3 
 -17  10 -12 211.515 18.1593   1 
 -17  10 -11 1.20167 6.64665   3 
 -17  10 -11 24.7097 3.87760   1 
 -17  10 -10 230.214 22.2082   3 
 -17  10  -9 19.6278 2.84784   1 
 -17  10  -9-5.65203 7.28252   3 
 -17  10  -8 28.2161 3.91940   1 
 -17  10  -8 29.1145 7.36085   3 
 -17  10  -7 71.3597 9.80711   3 
 -17  10  -7 77.5025 7.47444   1 
 -17  10  -6-0.21691 4.55171   1 
 -17  10  -6 5.45686 6.29307   3 
 -17  10  -6 0.62643 2.45732   1 
 -17  10  -5 8.72070 2.35217   1 
 -17  10  -5 13.9208 4.01299   1 
 -17  10  -5 2.71591 6.67432   3 
 -17  10  -4 72.3626 6.81702   1 
 -17  10  -4 62.8561 6.13504   1 
 -17  10  -4 58.3142 9.26428   3 
 -17  10  -3-2.19154 6.86005   3 
 -17  10  -2 73.9058 9.85091   3 
 -17  10   1 0.16631 6.73567   3 
 -17  10   2 18.0800 6.56845   3 
 -17  10   3 36.6503 7.36913   3 
 -17  10   4 8.14621 6.87712   3 
 -17  10   5 9.57584 6.50047   3 
 -17  10   6-1.60493 6.46577   3 
 -17  10   7 23.9876 6.85411   3 
 -17  10   8 99.9456 11.5657   3 
 -17  10   9 60.7568 8.84117   3 
 -17  10  10 98.1691 11.2869   3 
 -17  10  11-3.87413 6.22160   3 
 -17  10  12 93.8321 10.7302   3 
 -17  10  13 82.8824 9.95299   3 
 -17  10  14 63.2320 8.50037   3 
 -17  10  15 2.66332 4.29686   3 
 -17  11 -18 4.56354 4.77552   1 
 -17  11 -17 2.08961 7.31632   3 
 -17  11 -17 0.11347 4.65452   1 
 -17  11 -16 11.3663 7.30183   3 
 -17  11 -16 14.8302 4.56969   1 
 -17  11 -15 15.8771 4.51837   1 
 -17  11 -15 19.3871 7.46031   3 
 -17  11 -14 7.75560 3.91881   1 
 -17  11 -14-0.34988 6.88891   3 
 -17  11 -13 28.0140 7.69432   3 
 -17  11 -13 34.0155 4.82423   1 
 -17  11 -12 20.8918 4.02326   1 
 -17  11 -12 20.7964 7.46870   3 
 -17  11 -11 44.5968 4.71032   1 
 -17  11 -11 10.1578 7.89112   3 
 -17  11 -10 12.9478 6.77847   3 
 -17  11  -9 45.4790 4.56982   1 
 -17  11  -9 8.53753 7.94020   3 
 -17  11  -8 66.2187 8.22407   1 
 -17  11  -8 63.4515 6.40212   1 
 -17  11  -8 55.3849 9.03403   3 
 -17  11  -7 25.6422 6.98852   3 
 -17  11  -7 22.1023 3.36985   1 
 -17  11  -7 27.2096 5.55033   1 
 -17  11  -6 11.8690 4.53835   1 
 -17  11  -6 8.50153 2.44382   1 
 -17  11  -6 2.95693 6.58186   3 
 -17  11  -5 71.8982 6.87311   1 
 -17  11  -5 62.5328 9.91740   3 
 -17  11  -5 79.2760 7.83030   1 
 -17  11  -4 36.4450 7.63969   3 
 -17  11  -4 39.3598 4.68345   1 
 -17  11  -4 38.0562 3.91721   1 
 -17  11  -3 73.2428 9.96277   3 
 -17  11  -3 71.2314 6.77872   1 
 -17  11  -1 9.55242 3.84652   2 
 -17  11   0 226.955 20.7300   2 
 -17  11   1 10.4648 3.66746   2 
 -17  11   1 10.7621 6.87581   3 
 -17  11   2 151.273 15.5871   3 
 -17  11   2 152.774 14.2447   2 
 -17  11   3 5.05855 6.49158   3 
 -17  11   3 2.69808 3.41882   2 
 -17  11   4 8.19944 6.94565   3 
 -17  11   4 5.09236 3.44301   2 
 -17  11   5 57.6680 6.04595   2 
 -17  11   5 41.6715 8.43245   3 
 -17  11   6 26.2499 7.13903   3 
 -17  11   7 11.5151 6.90224   3 
 -17  11   8 47.5635 8.00386   3 
 -17  11   8 40.9644 5.05292   2 
 -17  11   9 33.0174 7.20327   3 
 -17  11   9 23.8791 3.89294   2 
 -17  11  10 17.4902 6.96117   3 
 -17  11  10 14.7801 3.18768   2 
 -17  11  11 6.64463 6.25785   3 
 -17  11  12 11.7948 6.29727   3 
 -17  11  13 2.87146 6.18438   3 
 -17  11  14 29.3159 6.71021   3 
 -17  12 -18 11.9447 4.72348   1 
 -17  12 -17 7.45537 7.48660   3 
 -17  12 -17-1.32071 4.24782   1 
 -17  12 -16 8.02210 7.13970   3 
 -17  12 -16 6.13560 4.01844   1 
 -17  12 -15-0.29418 3.99057   1 
 -17  12 -15-2.67234 7.18403   3 
 -17  12 -14 79.2995 11.2428   3 
 -17  12 -14 92.2783 9.08150   1 
 -17  12 -13 26.4022 8.18233   3 
 -17  12 -13 32.9362 4.70136   1 
 -17  12 -12 289.928 29.1296   3 
 -17  12 -12 318.551 27.9485   1 
 -17  12 -11 261.420 23.3635   1 
 -17  12 -11 256.106 24.8797   3 
 -17  12 -10 86.6713 10.7841   3 
 -17  12  -9-1.83289 5.91048   1 
 -17  12  -9-3.40728 7.28264   3 
 -17  12  -9 17.7564 2.92304   1 
 -17  12  -8 132.906 13.0251   1 
 -17  12  -8 128.871 11.7962   1 
 -17  12  -8 112.919 13.9913   3 
 -17  12  -7 0.78513 2.47060   1 
 -17  12  -7 0.17961 7.28897   3 
 -17  12  -7 2.87755 4.76420   1 
 -17  12  -6 252.736 20.7090   1 
 -17  12  -6 217.152 19.9991   1 
 -17  12  -6 205.388 21.7149   3 
 -17  12  -5-0.17017 3.78886   1 
 -17  12  -5 2.46014 1.97837   1 
 -17  12  -5-5.97540 3.88014   2 
 -17  12  -5 3.05915 6.58981   3 
 -17  12  -4 2.99272 1.62137   1 
 -17  12  -4-0.52575 3.03547   1 
 -17  12  -4-3.59333 7.22628   3 
 -17  12  -4 0.94142 3.74036   2 
 -17  12  -3-6.81583 7.85952   3 
 -17  12  -3 4.90218 3.88155   2 
 -17  12  -2 266.716 24.2200   2 
 -17  12  -1 97.5145 9.81123   2 
 -17  12   0 93.6899 12.0765   3 
 -17  12   0 101.656 9.94815   2 
 -17  12   1 153.726 14.5272   2 
 -17  12   1 156.215 16.0607   3 
 -17  12   2 7.04408 6.99789   3 
 -17  12   2 6.44777 3.69369   2 
 -17  12   3 2.26659 7.43823   3 
 -17  12   3 1.82654 3.61859   2 
 -17  12   4 2.76843 7.00963   3 
 -17  12   4-5.28293 3.57153   2 
 -17  12   5 0.17116 7.13634   3 
 -17  12   5-0.95386 3.24663   2 
 -17  12   6 1.35687 6.98031   3 
 -17  12   7 72.8641 9.91000   3 
 -17  12   8 2.14904 6.88905   3 
 -17  12   8 15.1031 3.45677   2 
 -17  12   9 22.1503 3.96307   2 
 -17  12   9 29.1445 7.33411   3 
 -17  12  10 27.8243 7.17769   3 
 -17  12  10 23.7958 3.97515   2 
 -17  12  11 33.9366 4.41116   2 
 -17  12  11 29.4489 7.35386   3 
 -17  12  12 104.366 11.9542   3 
 -17  12  13 23.8362 7.03314   3 
 -17  13 -18 3.30844 4.49881   1 
 -17  13 -17 1.08429 4.26919   1 
 -17  13 -16 2.55034 7.76889   3 
 -17  13 -16 14.1552 4.29863   1 
 -17  13 -15 0.58431 3.84001   1 
 -17  13 -15 2.55536 7.37461   3 
 -17  13 -14 22.8020 4.26576   1 
 -17  13 -14 19.6252 8.04079   3 
 -17  13 -13-5.70095 7.18892   3 
 -17  13 -12 48.3561 8.86665   3 
 -17  13 -11 4.08164 6.97201   3 
 -17  13 -11-1.81705 6.69668   1 
 -17  13 -10 185.136 16.9086   1 
 -17  13 -10 149.924 17.3314   3 
 -17  13  -9 23.9245 6.29842   1 
 -17  13  -9 9.86480 7.63213   3 
 -17  13  -8 173.029 15.2122   1 
 -17  13  -8 150.657 16.1145   3 
 -17  13  -8 142.414 14.6749   2 
 -17  13  -7 108.530 10.0326   1 
 -17  13  -7 82.3824 9.59501   2 
 -17  13  -7 86.1628 11.4974   3 
 -17  13  -6 19.2841 7.84467   3 
 -17  13  -6 19.3915 4.69668   2 
 -17  13  -6 33.7896 5.10948   1 
 -17  13  -5 20.6515 4.32352   1 
 -17  13  -5 22.0384 4.56126   2 
 -17  13  -5 11.3234 7.19613   3 
 -17  13  -4-1.31923 7.43683   3 
 -17  13  -4 4.33378 4.21594   2 
 -17  13  -4 3.49737 3.18956   1 
 -17  13  -3 43.9178 4.73247   1 
 -17  13  -3 39.3413 5.90988   2 
 -17  13  -2 1.59533 4.11044   2 
 -17  13  -1 7.33618 4.10899   2 
 -17  13  -1 9.31140 7.46746   3 
 -17  13   0 155.602 17.2261   3 
 -17  13   0 172.020 15.7714   2 
 -17  13   1 207.853 20.8544   3 
 -17  13   1 212.574 19.4997   2 
 -17  13   2 475.212 43.5652   3 
 -17  13   2 479.180 42.6719   2 
 -17  13   3 337.493 30.9801   3 
 -17  13   3 329.909 29.9454   2 
 -17  13   4 326.668 29.5410   3 
 -17  13   4 309.306 28.3416   2 
 -17  13   5 63.4740 9.53904   3 
 -17  13   5 56.6845 6.81554   2 
 -17  13   6 141.880 17.5048   3 
 -17  13   6 183.335 16.0106   2 
 -17  13   7-8.51088 7.36693   3 
 -17  13   8 34.0590 4.69748   2 
 -17  13   8 81.4073 8.77282   3 
 -17  13   9 4.98739 3.45759   2 
 -17  13   9-4.19426 7.27501   3 
 -17  13  10 10.4799 6.95304   3 
 -17  13  10-3.15897 3.55087   2 
 -17  13  11-4.08519 3.43722   2 
 -17  13  11 9.23372 7.21950   3 
 -17  13  12 19.4393 7.30724   3 
 -17  13  13 9.79468 6.95155   3 
 -17  14 -18 53.7649 6.84685   1 
 -17  14 -17 16.7162 4.48672   1 
 -17  14 -15 2.83584 7.79384   3 
 -17  14 -14 15.2503 7.99802   1 
 -17  14 -14 10.0735 7.84533   3 
 -17  14 -13-7.13165 7.39752   1 
 -17  14 -13 3.63179 7.54396   3 
 -17  14 -12 150.325 14.8228   1 
 -17  14 -12 122.701 15.1375   3 
 -17  14 -11 1.94297 7.45580   3 
 -17  14 -11 0.72333 6.56041   1 
 -17  14 -10 178.082 19.8187   3 
 -17  14 -10 212.958 19.2596   1 
 -17  14  -9 25.9921 4.88249   2 
 -17  14  -9 28.0553 6.43456   1 
 -17  14  -9 25.8172 8.08173   3 
 -17  14  -8 23.1682 5.79288   1 
 -17  14  -8 15.0627 7.77166   3 
 -17  14  -8 17.7474 4.76523   2 
 -17  14  -7 18.1403 4.75269   2 
 -17  14  -7 23.6452 8.09089   3 
 -17  14  -7 23.6767 5.42783   1 
 -17  14  -6 38.2711 5.56943   1 
 -17  14  -6 42.7541 8.25001   3 
 -17  14  -6 26.4523 5.48058   2 
 -17  14  -5 0.36640 3.93223   1 
 -17  14  -5 0.58654 3.99624   2 
 -17  14  -5 1.57519 7.73504   3 
 -17  14  -4 32.0979 4.51830   1 
 -17  14  -4 22.5886 5.13955   2 
 -17  14  -3 28.2920 4.07508   1 
 -17  14  -3 30.4656 5.23941   2 
 -17  14  -2 13.1541 4.47405   2 
 -17  14  -1 20.5591 2.73355   1 
 -17  14  -1 17.6947 7.67433   3 
 -17  14  -1 17.6079 4.61881   2 
 -17  14   0 26.4495 5.02234   2 
 -17  14   0 25.6914 2.84876   1 
 -17  14   0 24.1591 8.38338   3 
 -17  14   1 8.35982 7.71991   3 
 -17  14   1 8.19423 4.46201   2 
 -17  14   2-3.90454 4.28679   2 
 -17  14   2-5.04254 7.83737   3 
 -17  14   3 25.2002 4.87860   2 
 -17  14   3 20.4916 8.05873   3 
 -17  14   4 12.1995 4.38648   2 
 -17  14   4 26.8574 7.99452   3 
 -17  14   5 158.586 17.6729   3 
 -17  14   5 175.178 16.0806   2 
 -17  14   6-2.57540 7.48517   3 
 -17  14   6 3.70512 4.21800   2 
 -17  14   7 104.635 9.54525   2 
 -17  14   7 66.7404 11.6082   3 
 -17  14   8 13.9700 7.60056   3 
 -17  14   9 25.4622 4.30430   2 
 -17  14   9 6.96447 7.63670   3 
 -17  14  10-0.28025 4.01389   2 
 -17  14  10 2.87940 7.50425   3 
 -17  14  11 36.3244 8.47375   3 
 -17  14  12 23.4856 7.77004   3 
 -17  15 -16 5.53892 8.73129   1 
 -17  15 -15 9.73459 8.10763   1 
 -17  15 -14-9.40291 7.65290   1 
 -17  15 -13 3.55258 7.24959   1 
 -17  15 -13-3.41619 8.07820   3 
 -17  15 -12 1.82356 7.95798   3 
 -17  15 -12 5.46743 6.53337   1 
 -17  15 -11-1.82218 7.52304   3 
 -17  15 -11-7.11001 6.43765   1 
 -17  15 -10 71.7716 10.3358   3 
 -17  15 -10 76.8957 9.19104   1 
 -17  15 -10 60.9889 8.00628   2 
 -17  15  -9 32.9970 5.88569   2 
 -17  15  -9 37.1697 8.79880   3 
 -17  15  -9 35.4475 6.75717   1 
 -17  15  -8 99.9928 12.4290   3 
 -17  15  -8 118.707 11.3632   1 
 -17  15  -8 96.9453 10.6362   2 
 -17  15  -7 53.1129 9.06350   3 
 -17  15  -7 50.2192 6.85258   1 
 -17  15  -7 39.7420 6.45322   2 
 -17  15  -6 83.2451 8.50232   1 
 -17  15  -6 84.0415 11.0803   3 
 -17  15  -6 64.7561 8.30154   2 
 -17  15  -5 9.91968 4.35885   1 
 -17  15  -5-1.88386 8.40966   3 
 -17  15  -5 6.83734 4.48350   2 
 -17  15  -4 57.9087 6.37386   1 
 -17  15  -4 47.8538 6.64686   2 
 -17  15  -3-0.58231 3.47640   1 
 -17  15  -3 2.95715 4.37744   2 
 -17  15  -2 169.465 14.6374   1 
 -17  15  -2 143.781 15.2706   2 
 -17  15  -2 148.373 17.0421   3 
 -17  15  -1 5.58962 8.22247   3 
 -17  15  -1 9.91014 2.77987   1 
 -17  15  -1 2.57127 4.65155   2 
 -17  15   0 3.13992 2.29187   1 
 -17  15   0 3.05228 4.54569   2 
 -17  15   0 2.06948 7.67383   3 
 -17  15   1 45.8895 9.24197   3 
 -17  15   1 43.3126 6.52112   2 
 -17  15   1 48.9647 4.80824   1 
 -17  15   2 92.9247 9.89858   2 
 -17  15   2 106.211 12.4377   3 
 -17  15   2 91.5555 8.51456   1 
 -17  15   3 288.743 28.4760   3 
 -17  15   3 302.124 26.5123   1 
 -17  15   3 292.692 27.2524   2 
 -17  15   4 61.0036 7.00289   2 
 -17  15   4 59.0224 10.0181   3 
 -17  15   4 52.1074 5.22682   1 
 -17  15   5 119.840 14.8193   3 
 -17  15   5 134.878 12.8898   2 
 -17  15   6 34.7616 8.73420   3 
 -17  15   6 32.6464 5.61619   2 
 -17  15   7 28.0705 8.71546   3 
 -17  15   7 33.7893 5.52688   2 
 -17  15   8 58.5354 8.28172   3 
 -17  15   8-8.02685 3.28987   2 
 -17  15   9 12.9998 7.76968   3 
 -17  15  10 36.8079 8.73339   3 
 -17  15  11 8.85220 7.79884   3 
 -17  16 -19 51.2701 11.1062   1 
 -17  16 -18 29.9540 9.79210   1 
 -17  16 -17 140.018 16.3057   1 
 -17  16 -16 70.4461 11.3017   1 
 -17  16 -15 173.488 18.4298   1 
 -17  16 -14 69.3020 10.3547   1 
 -17  16 -13 153.868 16.2400   1 
 -17  16 -12 2.77247 6.79430   1 
 -17  16 -11-1.29704 6.50777   1 
 -17  16 -11-1.50598 8.88424   3 
 -17  16 -10 36.6924 6.22565   2 
 -17  16 -10 41.4657 9.65306   3 
 -17  16 -10 50.7297 7.65753   1 
 -17  16  -9 177.002 18.0697   2 
 -17  16  -9 217.619 18.6375   1 
 -17  16  -9 182.348 19.6791   3 
 -17  16  -8 70.9071 8.76530   2 
 -17  16  -8 98.3177 9.62093   1 
 -17  16  -8 72.5080 11.5979   3 
 -17  16  -7 43.8991 6.64801   1 
 -17  16  -7 42.8417 9.36244   3 
 -17  16  -7 39.0174 6.38982   2 
 -17  16  -6 34.3134 5.60790   1 
 -17  16  -6 20.4664 8.43914   3 
 -17  16  -6 23.4255 5.54931   2 
 -17  16  -5 51.1362 6.23448   1 
 -17  16  -5 35.1780 6.48413   2 
 -17  16  -4 5.96817 4.54474   2 
 -17  16  -4 7.82020 4.28647   1 
 -17  16  -3 116.329 15.6623   3 
 -17  16  -3 152.976 13.2541   1 
 -17  16  -3 129.326 13.7717   2 
 -17  16  -2 59.8978 7.91928   2 
 -17  16  -2 68.7009 6.96364   1 
 -17  16  -2 57.2126 10.7401   3 
 -17  16  -1 38.9315 9.09494   3 
 -17  16  -1 43.6514 5.07391   1 
 -17  16  -1 35.6281 6.34475   2 
 -17  16   0 2.38794 4.75116   2 
 -17  16   0 2.58217 2.92151   1 
 -17  16   0 7.01153 8.32323   3 
 -17  16   1 15.5355 8.15427   3 
 -17  16   1 15.0464 3.04194   1 
 -17  16   1 9.43545 5.05641   2 
 -17  16   2 0.79802 4.91495   2 
 -17  16   2 6.80424 2.56299   1 
 -17  16   2 4.11517 8.43471   3 
 -17  16   3 12.4865 5.15899   2 
 -17  16   3 18.5648 8.79212   3 
 -17  16   4 3.78972 8.57195   3 
 -17  16   4 3.66746 2.41193   1 
 -17  16   4-1.84460 4.84812   2 
 -17  16   5 16.9123 5.08295   2 
 -17  16   5 12.9492 2.85883   1 
 -17  16   5 23.8545 8.79341   3 
 -17  16   6-1.16998 4.95275   2 
 -17  16   6 2.85662 8.21613   3 
 -17  16   7 50.6655 10.2595   3 
 -17  16   7 60.2150 7.46663   2 
 -17  16   8 19.0876 4.94614   2 
 -17  16   8-2.32801 8.33535   3 
 -17  16   9 32.5722 9.40509   3 
 -17  17 -19 16.2906 9.78115   1 
 -17  17 -18 7.20157 9.44882   1 
 -17  17 -17 14.7994 8.88579   1 
 -17  17 -16 20.6533 8.43738   1 
 -17  17 -15 29.3997 9.15299   1 
 -17  17 -14 3.62532 7.77235   1 
 -17  17 -13 0.42784 7.42401   1 
 -17  17 -12 9.48046 7.08046   1 
 -17  17 -11 95.9069 11.4821   1 
 -17  17 -10-0.17549 6.15136   1 
 -17  17  -9-2.51227 4.71228   2 
 -17  17  -9 1.78334 5.83692   1 
 -17  17  -8 3.39047 4.90248   2 
 -17  17  -8 4.46186 5.70929   1 
 -17  17  -8-1.39274 8.80643   3 
 -17  17  -7 237.845 19.8811   1 
 -17  17  -7 196.382 21.1649   3 
 -17  17  -7 191.513 19.6160   2 
 -17  17  -6 22.5336 5.79391   2 
 -17  17  -6 27.9983 5.66867   1 
 -17  17  -5 176.757 18.8618   2 
 -17  17  -5 223.098 18.8105   1 
 -17  17  -4 95.4188 9.14984   1 
 -17  17  -4 69.9697 9.48682   2 
 -17  17  -3 201.182 21.2375   2 
 -17  17  -3 250.168 20.8735   1 
 -17  17  -3 212.182 22.7302   3 
 -17  17  -2 17.9952 4.32199   1 
 -17  17  -2 19.2356 9.56671   3 
 -17  17  -2 9.47483 5.54255   2 
 -17  17  -1 333.709 27.6533   1 
 -17  17  -1 277.421 28.1389   2 
 -17  17  -1 276.205 29.3024   3 
 -17  17   0 0.90296 3.45930   1 
 -17  17   0 2.31133 5.20296   2 
 -17  17   0 5.81198 8.40269   3 
 -17  17   1 70.3212 8.97615   2 
 -17  17   1 73.5319 11.8012   3 
 -17  17   1 79.0623 7.73952   1 
 -17  17   2 27.4702 5.95345   2 
 -17  17   2 25.2633 9.70850   3 
 -17  17   2 21.8272 3.87517   1 
 -17  17   3 0.57721 5.32591   2 
 -17  17   3 3.33156 3.01567   1 
 -17  17   3 7.25779 9.17174   3 
 -17  17   4 2.01363 9.04664   3 
 -17  17   4 2.12426 2.91753   1 
 -17  17   4-4.14574 5.26675   2 
 -17  17   5 58.4335 11.2381   3 
 -17  17   5 74.9680 8.52486   2 
 -17  17   5 66.8687 6.92994   1 
 -17  17   6 7.54855 8.79395   3 
 -17  17   6 6.10400 5.56674   2 
 -17  17   7 86.7374 9.96347   2 
 -17  17   7 91.3119 12.4968   3 
 -17  17   8-4.30009 9.01332   3 
 -17  18 -18-3.33854 9.35205   1 
 -17  18 -17 45.0304 10.5176   1 
 -17  18 -16 14.2728 9.00157   1 
 -17  18 -15 82.6939 11.6314   1 
 -17  18 -14 27.6607 8.30209   1 
 -17  18 -13 204.450 20.5652   1 
 -17  18 -12 31.9696 7.87128   1 
 -17  18 -11 85.3251 10.9869   1 
 -17  18 -10-0.36001 6.30493   1 
 -17  18  -9 46.9505 7.74222   1 
 -17  18  -8 6.02003 5.66959   1 
 -17  18  -7 154.774 14.2143   1 
 -17  18  -7 128.793 13.8500   2 
 -17  18  -6 7.36029 5.23040   1 
 -17  18  -6 7.12218 5.31462   2 
 -17  18  -5 52.4048 6.57669   1 
 -17  18  -5 36.7866 6.83112   2 
 -17  18  -4 14.3378 5.59915   2 
 -17  18  -4 18.6080 5.13561   1 
 -17  18  -3 22.5093 6.19396   2 
 -17  18  -3 28.8127 5.22094   1 
 -17  18  -2 5.61974 4.19905   1 
 -17  18  -2-0.30790 5.42011   2 
 -17  18  -1 2.51538 3.96243   1 
 -17  18  -1-4.17849 5.38272   2 
 -17  18   0 9.76928 3.93654   1 
 -17  18   0 7.93106 5.55113   2 
 -17  18   1 2.49906 5.60597   2 
 -17  18   1 8.89915 3.76769   1 
 -17  18   2-2.95202 5.65168   2 
 -17  18   2 2.27828 3.48439   1 
 -17  18   3 1.23931 3.41906   1 
 -17  18   3-1.56400 5.79798   2 
 -17  18   4 18.4123 6.30500   2 
 -17  18   4 19.0039 3.83491   1 
 -17  18   5-6.57121 5.80215   2 
 -17  18   5 1.39628 3.27131   1 
 -17  18   6-2.48751 5.83485   2 
 -17  19 -17 16.1969 9.69402   1 
 -17  19 -16 1.29046 8.84312   1 
 -17  19 -15 8.12890 8.76071   1 
 -17  19 -14 4.22589 8.28544   1 
 -17  19 -13 22.5855 8.14125   1 
 -17  19 -12 2.09869 7.54713   1 
 -17  19 -11-1.57239 6.85790   1 
 -17  19 -10 6.81227 6.68024   1 
 -17  19  -9 10.6819 6.44282   1 
 -17  19  -8 11.2617 6.09697   1 
 -17  19  -7 12.5583 5.92988   1 
 -17  19  -6-0.14034 5.64488   1 
 -17  19  -5 182.922 17.4884   1 
 -17  19  -4 14.6260 5.22176   1 
 -17  19  -3 173.325 19.2004   2 
 -17  19  -3 219.316 18.7780   1 
 -17  19  -2 31.5908 5.43719   1 
 -17  19  -2 16.8314 6.36679   2 
 -17  19  -1 59.1878 7.18749   1 
 -17  19  -1 58.3462 8.21743   2 
 -17  19   0 24.6343 6.77986   2 
 -17  19   0 33.5506 5.25132   1 
 -17  19   1 53.0416 8.31705   2 
 -17  19   1 59.8805 6.89407   1 
 -17  19   2 26.0724 6.85150   2 
 -17  19   2 26.0923 4.82906   1 
 -17  19   3-2.71309 6.35468   2 
 -17  19   3-2.17303 3.87005   1 
 -17  19   4-0.33269 3.82497   1 
 -17  19   4-2.53442 6.29062   2 
 -17  20 -16 6.02187 8.87182   1 
 -17  20 -15 1.24669 8.48411   1 
 -17  20 -14-0.95019 7.94028   1 
 -17  20 -13 53.3307 9.89189   1 
 -17  20 -12 6.18003 7.48932   1 
 -17  20 -11 291.489 27.5462   1 
 -17  20 -10 8.73086 7.02248   1 
 -17  20  -9 87.1479 10.7147   1 
 -17  20  -8 11.4458 6.28969   1 
 -17  20  -7 17.2568 6.30582   1 
 -17  20  -6 5.17295 5.99975   1 
 -17  20  -5-0.69502 5.54920   1 
 -17  20  -4 11.4958 5.53467   1 
 -17  20  -3-1.70258 5.08295   1 
 -17  20  -2 42.7387 6.53243   1 
 -17  20  -1 9.42121 4.95852   1 
 -17  20   0-2.90858 4.64811   1 
 -17  20   1 14.1609 4.83432   1 
 -17  20   2 2.22547 4.38061   1 
 -17  21 -15 3.81713 9.02011   1 
 -17  21 -14 0.72829 8.58386   1 
 -17  21 -13 6.18654 8.17192   1 
 -17  21 -12 2.61925 7.71826   1 
 -17  21 -11-10.1319 7.92296   1 
 -17  21 -10 9.76714 7.45937   1 
 -17  21  -9 18.6368 7.20002   1 
 -17  21  -8-1.22499 6.47753   1 
 -17  21  -7 57.1067 8.62471   1 
 -17  21  -6 6.87425 6.24294   1 
 -17  21  -5 5.13508 5.87077   1 
 -17  21  -4 8.03693 5.69110   1 
 -17  21  -3 2.49968 5.62109   1 
 -17  21  -2 3.86333 5.45174   1 
 -17  21  -1 21.5826 5.76809   1 
 -17  22 -12 9.35024 8.35767   1 
 -17  22 -11 16.3545 8.15137   1 
 -17  22 -10 15.6122 7.63520   1 
 -17  22  -9 35.9214 8.14470   1 
 -17  22  -8 12.9802 7.16331   1 
 -17  22  -7 70.6690 9.76201   1 
 -17  22  -6-0.49409 6.58026   1 
 -17  22  -5-1.09133 6.30098   1 
 -16  -8   3-0.47464 8.66432   1 
 -16  -8   4 30.3328 8.74082   1 
 -16  -8   4 13.3325 18.6783   5 
 -16  -8   5-7.56668 8.70000   1 
 -16  -8   5-6.39755 18.1561   5 
 -16  -8   6 22.0034 8.26862   1 
 -16  -8   6 9.70140 16.7886   5 
 -16  -8   7-2.01179 8.28444   1 
 -16  -8   7 13.9245 16.0555   5 
 -16  -8   8 34.9914 8.80510   1 
 -16  -8   8 15.9014 15.6184   5 
 -16  -8   9-1.57291 14.2724   5 
 -16  -8   9-4.64033 8.29177   1 
 -16  -8  10 35.0744 9.15766   1 
 -16  -7   0 15.2473 8.52005   1 
 -16  -7   0-36.0887 20.3882   5 
 -16  -7   1 30.5519 19.6553   5 
 -16  -7   1 23.8269 8.53948   1 
 -16  -7   2-1.33658 8.00022   1 
 -16  -7   2-8.19117 18.4982   5 
 -16  -7   3 3.27221 17.8706   5 
 -16  -7   3 6.12946 8.17239   1 
 -16  -7   4 11.8275 7.54510   1 
 -16  -7   4 15.7356 17.2362   5 
 -16  -7   5 172.291 17.8898   1 
 -16  -7   5 162.205 24.1599   5 
 -16  -7   6 7.08243 7.88342   1 
 -16  -7   6 4.57158 15.9807   5 
 -16  -7   7 147.119 23.3094   5 
 -16  -7   7 180.459 17.9364   1 
 -16  -7   8 8.57567 7.64185   1 
 -16  -7   8 2.07533 14.5133   5 
 -16  -7   9 134.158 14.4393   1 
 -16  -6  -2 3.97180 7.99797   1 
 -16  -6  -1 11.0139 7.68860   1 
 -16  -6   0 10.0343 7.87399   1 
 -16  -6   0-2.77689 18.7794   5 
 -16  -6   1 2.67189 17.4107   5 
 -16  -6   1 16.5310 7.80452   1 
 -16  -6   2 35.2312 16.9030   5 
 -16  -6   2 12.7123 7.79936   1 
 -16  -6   3 6.15786 15.7530   5 
 -16  -6   3 13.1102 7.56282   1 
 -16  -6   4 39.1934 16.6439   5 
 -16  -6   4 13.4332 7.39364   1 
 -16  -6   5-2.33248 7.12277   1 
 -16  -6   5 15.7207 15.1396   5 
 -16  -6   6 31.9043 7.78271   1 
 -16  -6   6 16.4856 14.8372   5 
 -16  -6   7 81.1124 8.84657   1 
 -16  -6   7-9.71253 15.2337   5 
 -16  -5  -4 15.0609 8.20646   1 
 -16  -5  -4-0.72493 18.8778   5 
 -16  -5  -3 31.3986 19.9946   5 
 -16  -5  -3 61.3222 9.92522   1 
 -16  -5  -2 43.5458 8.88644   1 
 -16  -5  -1 61.5507 9.81012   1 
 -16  -5   0 15.7571 7.40265   1 
 -16  -5   1-21.6356 17.0355   5 
 -16  -5   1 4.40390 7.08179   1 
 -16  -5   2 0.94272 6.78058   1 
 -16  -5   2-5.93733 15.7506   5 
 -16  -5   3 4.23510 6.64724   1 
 -16  -5   3-0.57235 14.8827   5 
 -16  -5   4 8.24132 14.1037   5 
 -16  -5   4 12.9715 6.63217   1 
 -16  -5   5 47.1883 7.04445   1 
 -16  -5   5 6.25904 13.9026   5 
 -16  -5   6 2.50435 13.0406   5 
 -16  -5   8 15.8916 5.26145   1 
 -16  -4  -6 12.8604 18.4973   5 
 -16  -4  -5 17.1680 7.96075   1 
 -16  -4  -5 32.4003 18.5598   5 
 -16  -4  -4 2.94695 7.15306   1 
 -16  -4  -4 16.3865 18.1750   5 
 -16  -4  -3 8.04021 7.07978   1 
 -16  -4  -3 20.7981 17.1479   5 
 -16  -4  -2 22.4528 7.47275   1 
 -16  -4  -2 3.23752 18.1996   5 
 -16  -4  -1 4.35065 6.73524   1 
 -16  -4   0 0.17684 6.70829   1 
 -16  -4   1 2.97685 6.43053   1 
 -16  -4   2-11.7258 15.7290   5 
 -16  -4   2 27.1915 6.64293   1 
 -16  -4   3 19.6486 15.2875   5 
 -16  -4   3 59.6236 7.75073   1 
 -16  -4   4 5.61082 13.5747   5 
 -16  -4   5 67.6947 15.2625   5 
 -16  -4   6 48.8708 6.97773   1 
 -16  -4   7 77.4655 9.34384   1 
 -16  -4   8 15.7541 6.30515   1 
 -16  -3  -8-18.9255 18.6450   5 
 -16  -3  -7-2.92409 7.41425   1 
 -16  -3  -7-23.8397 18.2836   5 
 -16  -3  -6 18.8192 17.2763   5 
 -16  -3  -6-0.19089 7.42769   1 
 -16  -3  -5 45.0188 17.6533   5 
 -16  -3  -5 13.2320 7.25898   1 
 -16  -3  -4 9.60210 16.5675   5 
 -16  -3  -4 24.3709 7.16184   1 
 -16  -3  -3-2.27065 6.61940   1 
 -16  -3  -3 13.5865 16.1192   5 
 -16  -3  -2 125.005 21.8698   5 
 -16  -3  -2 141.280 14.4982   1 
 -16  -3  -1 31.8532 6.95876   1 
 -16  -3   0 287.491 26.7766   1 
 -16  -3   1 53.3022 7.83772   1 
 -16  -3   2 124.777 20.0369   5 
 -16  -3   3-3.98433 12.9955   5 
 -16  -3   4 42.5374 6.01422   1 
 -16  -3   4 2.39586 12.9170   5 
 -16  -3   5 8.06981 5.53206   1 
 -16  -3   6 0.82380 5.51679   1 
 -16  -3   7 23.0740 6.01841   1 
 -16  -2  -9 5.33552 17.4829   5 
 -16  -2  -8-8.57189 17.5950   5 
 -16  -2  -8 41.8384 7.92422   1 
 -16  -2  -7 90.7726 19.5364   5 
 -16  -2  -7 88.7393 10.9985   1 
 -16  -2  -6 27.0874 16.7335   5 
 -16  -2  -6-1.39720 6.41342   1 
 -16  -2  -5-0.51083 6.49879   1 
 -16  -2  -5-17.6688 15.8943   5 
 -16  -2  -4-10.0510 15.8924   5 
 -16  -2  -4 8.75065 6.15378   1 
 -16  -2  -3 33.5196 7.08732   1 
 -16  -2  -3 33.0355 15.2320   5 
 -16  -2  -2 10.0766 13.7292   5 
 -16  -2  -2-4.92944 6.04730   1 
 -16  -2  -1 26.0360 6.15253   1 
 -16  -2  -1-24.8952 16.0519   5 
 -16  -2   0 40.4009 6.23022   1 
 -16  -2   2 19.7713 4.81539   1 
 -16  -2   3 41.4067 6.52006   1 
 -16  -2   4 113.397 11.7854   1 
 -16  -2   5 226.634 21.0785   1 
 -16  -2   6 1.30768 4.90229   1 
 -16  -1 -11 8.31623 17.2331   5 
 -16  -1 -10 14.5670 16.9247   5 
 -16  -1  -9-0.35594 6.83480   1 
 -16  -1  -9 0.62597 15.9898   5 
 -16  -1  -8 9.71121 15.8422   5 
 -16  -1  -8 9.23689 6.60181   1 
 -16  -1  -7-10.7709 15.7643   5 
 -16  -1  -7-1.82467 6.08020   1 
 -16  -1  -6 10.4701 14.5639   5 
 -16  -1  -6 13.8830 6.37710   1 
 -16  -1  -5-5.07089 14.9088   5 
 -16  -1  -5-0.46065 5.70224   1 
 -16  -1  -4 6.27704 5.74924   1 
 -16  -1  -4 3.87300 14.0158   5 
 -16  -1  -3-12.3304 14.4118   5 
 -16  -1  -3 3.59344 5.32132   1 
 -16  -1  -2 42.6654 6.33704   1 
 -16  -1  -2 18.6839 14.0171   5 
 -16  -1  -1 9.51118 12.8582   5 
 -16  -1   1 38.1728 5.86323   1 
 -16  -1   2 93.4147 10.0463   1 
 -16  -1   3 6.91243 4.80176   1 
 -16  -1   4 78.9305 8.74021   1 
 -16  -1   5-0.41516 4.44216   1 
 -16   0 -12-13.9255 16.5120   5 
 -16   0 -11 5.07521 6.77553   1 
 -16   0 -11-7.19384 16.3067   5 
 -16   0 -10 36.2408 7.36208   1 
 -16   0 -10 28.1073 16.1240   5 
 -16   0  -9 26.5929 15.2625   5 
 -16   0  -9 4.69696 6.09808   1 
 -16   0  -8 132.708 20.0732   5 
 -16   0  -8 128.214 13.5045   1 
 -16   0  -7-3.77096 5.88657   1 
 -16   0  -7 8.86133 14.6274   5 
 -16   0  -6 186.971 17.7957   1 
 -16   0  -6 170.782 23.7050   5 
 -16   0  -5 1.05749 14.0093   5 
 -16   0  -5-1.95530 5.61139   1 
 -16   0  -4 198.350 23.4838   5 
 -16   0  -4 187.481 17.9992   1 
 -16   0  -3 66.2335 7.17456   1 
 -16   0  -3 2.48241 13.2319   5 
 -16   0  -2 25.0176 13.4621   5 
 -16   0  -1-12.0168 3.35348   1 
 -16   0  -1 5.12782 12.2619   5 
 -16   0   0 11.6639 4.57354   1 
 -16   0   1 11.8091 4.64900   1 
 -16   0   2 0.20620 4.39525   1 
 -16   0   3 10.5354 4.48415   1 
 -16   0   4 78.2618 8.33770   1 
 -16   0   5 12.3449 3.93212   1 
 -16   1 -13 23.8271 16.0370   5 
 -16   1 -12-7.30195 15.2623   5 
 -16   1 -12 6.49592 6.73935   1 
 -16   1 -11 31.3114 7.13301   1 
 -16   1 -11 32.2439 15.6293   5 
 -16   1 -10 9.88421 14.5591   5 
 -16   1 -10 8.46854 6.05420   1 
 -16   1  -9 12.8534 13.9726   5 
 -16   1  -9 10.1896 5.82804   1 
 -16   1  -8 31.0439 6.51516   1 
 -16   1  -8 31.6514 14.4239   5 
 -16   1  -7 8.21940 13.1224   5 
 -16   1  -7-0.81526 5.21196   1 
 -16   1  -6 38.9310 6.74903   1 
 -16   1  -6 68.8934 14.8627   5 
 -16   1  -5 28.5942 13.7054   5 
 -16   1  -5 40.3748 6.28656   1 
 -16   1  -4 55.3852 6.38701   1 
 -16   1  -4 1.90236 12.5182   5 
 -16   1  -3 22.6130 12.4252   5 
 -16   1  -2 77.6045 8.12889   1 
 -16   1  -1 54.1256 6.71092   1 
 -16   1   0 3.13048 4.18352   1 
 -16   1   1 2.47900 4.00139   1 
 -16   1   2 110.684 10.8418   1 
 -16   1   3 1.30942 3.49552   1 
 -16   1   4 371.817 33.1184   1 
 -16   2 -14 66.2200 16.6843   5 
 -16   2 -13 5.31916 6.58841   1 
 -16   2 -13-3.17003 14.4430   5 
 -16   2 -12 18.8105 14.5109   5 
 -16   2 -12-5.51329 6.33904   1 
 -16   2 -11-2.58183 13.0360   5 
 -16   2 -11-1.90996 5.68962   1 
 -16   2 -10 23.0637 6.13194   1 
 -16   2 -10 10.1894 13.3721   5 
 -16   2  -9 15.7059 5.54199   1 
 -16   2  -9 27.3215 13.1060   5 
 -16   2  -8 34.1933 13.1454   5 
 -16   2  -8 21.6180 5.77690   1 
 -16   2  -7 5.71094 12.7436   5 
 -16   2  -7 14.6966 5.27661   1 
 -16   2  -6 175.757 16.9658   1 
 -16   2  -6 198.184 22.1565   5 
 -16   2  -5-7.28395 12.7538   5 
 -16   2  -5 48.8095 5.75215   1 
 -16   2  -3 41.9565 5.43130   1 
 -16   2  -2 40.6940 5.62556   1 
 -16   2  -1 14.5604 4.18475   1 
 -16   2   0 103.981 10.2336   1 
 -16   2   1 57.5971 6.40566   1 
 -16   2   2 8.22306 3.21131   1 
 -16   3 -15-4.54506 14.4083   5 
 -16   3 -14-13.5190 14.3383   5 
 -16   3 -14 10.7879 6.47314   1 
 -16   3 -13-2.37843 6.12239   1 
 -16   3 -13 0.99002 13.8509   5 
 -16   3 -12-0.96997 13.0076   5 
 -16   3 -12 3.94473 5.64654   1 
 -16   3 -11 23.4899 13.3465   5 
 -16   3 -11-0.13473 5.55319   1 
 -16   3 -10-2.69878 5.19138   1 
 -16   3 -10 0.47312 12.3178   5 
 -16   3  -9 30.1296 13.7053   5 
 -16   3  -9 48.1299 6.69445   1 
 -16   3  -8 25.9252 11.9940   5 
 -16   3  -8 22.9784 5.42013   1 
 -16   3  -7-3.57363 11.8580   5 
 -16   3  -7 1.53990 4.58290   1 
 -16   3  -6 160.117 15.0178   1 
 -16   3  -4 164.864 15.2791   1 
 -16   3  -3 0.34965 3.81217   1 
 -16   3  -2 6.16794 3.58836   1 
 -16   3  -1 2.37780 3.37164   1 
 -16   3   0 44.1894 4.98998   1 
 -16   3   0 29.1277 7.11978   3 
 -16   3   1 11.9843 5.82817   3 
 -16   4 -16 22.8535 14.2002   5 
 -16   4 -15 30.2279 13.5105   5 
 -16   4 -15 12.6053 6.31646   1 
 -16   4 -14 125.599 17.9007   5 
 -16   4 -14 109.652 12.1061   1 
 -16   4 -13 55.6876 7.77357   1 
 -16   4 -13 53.6023 14.2479   5 
 -16   4 -12 181.114 17.3098   1 
 -16   4 -12 173.469 21.8861   5 
 -16   4 -11 12.8796 5.26019   1 
 -16   4 -11 23.3996 12.4798   5 
 -16   4 -10 14.5864 5.04483   1 
 -16   4  -9 0.76616 4.48881   1 
 -16   4  -8 32.5637 7.18442   3 
 -16   4  -8 32.6959 5.53845   1 
 -16   4  -7 42.4346 4.90333   1 
 -16   4  -7 3.80323 6.80186   3 
 -16   4  -6 47.6407 8.23498   3 
 -16   4  -5 36.9503 7.97831   3 
 -16   4  -5 59.5113 5.99412   1 
 -16   4  -4 12.8852 3.81901   1 
 -16   4  -4 15.7719 6.24709   3 
 -16   4  -3-1.59576 6.05323   3 
 -16   4  -3 0.37290 3.37985   1 
 -16   4  -2 44.8339 5.22120   1 
 -16   4  -2 38.2784 7.51297   3 
 -16   4  -1 43.1916 4.93414   1 
 -16   4  -1 39.1041 7.45823   3 
 -16   4   0 45.2155 7.42255   3 
 -16   4   1 40.1015 7.13119   3 
 -16   4   5 0.45245 5.73355   3 
 -16   4   6 37.7590 6.68370   3 
 -16   4   7 32.4519 6.88052   3 
 -16   4   8 169.110 16.6821   3 
 -16   5 -15 0.41976 5.65608   1 
 -16   5 -14 10.3453 5.73063   1 
 -16   5 -13-3.75463 5.22832   1 
 -16   5 -12 25.9453 5.66188   1 
 -16   5 -11 6.99569 6.70027   3 
 -16   5 -11 19.1073 5.07013   1 
 -16   5 -10 5.76822 6.44888   3 
 -16   5 -10-7.34805 4.43820   1 
 -16   5  -9 26.3343 6.95209   3 
 -16   5  -9 23.3898 4.90656   1 
 -16   5  -8 13.6484 6.91591   3 
 -16   5  -8 33.5520 4.90508   1 
 -16   5  -7 38.8841 7.50192   3 
 -16   5  -6 56.9888 7.01330   3 
 -16   5  -6 12.4112 3.17381   1 
 -16   5  -5 61.9650 6.71583   1 
 -16   5  -5 60.9961 8.41478   3 
 -16   5  -4 150.785 17.2320   3 
 -16   5  -4 187.420 16.2313   1 
 -16   5  -3 102.107 12.1804   3 
 -16   5  -3 115.014 10.5951   1 
 -16   5  -2 106.903 9.76478   1 
 -16   5  -2 91.0292 11.5452   3 
 -16   5  -1 6.47181 6.04634   3 
 -16   5   0 67.0717 9.04741   3 
 -16   5   1 152.265 15.3918   3 
 -16   5   4 5.06716 6.07035   3 
 -16   5   5 4.28615 5.88695   3 
 -16   5   6 20.3048 6.04185   3 
 -16   5   7 81.8309 9.87494   3 
 -16   5   8 5.79849 5.94085   3 
 -16   5   9 68.3632 8.74922   3 
 -16   5  10 13.1971 5.87802   3 
 -16   6 -16 1.61867 5.50213   1 
 -16   6 -15 86.1202 9.74212   1 
 -16   6 -14 6.90318 5.29280   1 
 -16   6 -14 3.16383 6.47827   3 
 -16   6 -13 235.699 20.1606   1 
 -16   6 -13 186.385 20.6741   3 
 -16   6 -12 76.7424 10.3613   3 
 -16   6 -12 86.8762 9.04151   1 
 -16   6 -11 151.456 17.2006   3 
 -16   6 -11 189.718 16.5113   1 
 -16   6 -10 144.181 16.1884   3 
 -16   6 -10 168.723 15.1512   1 
 -16   6  -9 35.1673 7.93543   3 
 -16   6  -9 53.1085 6.05076   1 
 -16   6  -8 10.3628 5.94055   3 
 -16   6  -8 7.76540 2.84108   1 
 -16   6  -7 30.3321 7.13840   3 
 -16   6  -6 4.71316 5.87141   3 
 -16   6  -6 9.49965 3.41176   1 
 -16   6  -5 112.688 10.2852   1 
 -16   6  -5 92.8340 11.7071   3 
 -16   6  -4 15.0325 6.25297   3 
 -16   6  -4 24.7361 3.80652   1 
 -16   6  -3 110.564 10.1950   1 
 -16   6  -3 103.811 11.7844   3 
 -16   6  -2-1.68351 6.08705   3 
 -16   6  -2-0.04253 2.15431   1 
 -16   6  -1 280.998 26.1718   3 
 -16   6   0 41.4225 7.43604   3 
 -16   6   4 5.45401 5.62070   3 
 -16   6   5 39.4219 7.04423   3 
 -16   6   6 39.9828 7.32825   3 
 -16   6   7 12.9598 5.99479   3 
 -16   6   8 123.875 12.9931   3 
 -16   6   9 1.69608 5.43999   3 
 -16   6  10 164.174 16.1145   3 
 -16   6  11 19.0513 6.01057   3 
 -16   6  12 3.26629 5.43575   3 
 -16   7 -17 41.5464 6.94976   1 
 -16   7 -16 4.80869 5.13812   1 
 -16   7 -16 5.29680 6.67577   3 
 -16   7 -15 36.4521 6.02136   1 
 -16   7 -15 29.1829 7.45224   3 
 -16   7 -14-0.33690 4.51941   1 
 -16   7 -14-0.16364 6.52301   3 
 -16   7 -13-1.13725 6.54775   3 
 -16   7 -13 1.79707 4.35293   1 
 -16   7 -12 9.91325 4.26409   1 
 -16   7 -12 8.72781 6.44091   3 
 -16   7 -11 12.8502 4.26881   1 
 -16   7 -11 12.6938 6.69286   3 
 -16   7 -10 31.4336 4.83591   1 
 -16   7 -10 27.7497 7.14128   3 
 -16   7  -9 22.7265 3.78381   1 
 -16   7  -9-1.74314 6.46402   3 
 -16   7  -8-1.26059 6.34412   3 
 -16   7  -7 28.5382 3.47901   1 
 -16   7  -7-10.9692 6.32725   3 
 -16   7  -6 15.4000 3.36256   1 
 -16   7  -6 12.6009 6.08537   3 
 -16   7  -5-1.08493 6.15812   3 
 -16   7  -5-1.18179 2.79761   1 
 -16   7  -4 31.9873 3.87122   1 
 -16   7  -4 23.7176 6.88111   3 
 -16   7  -3 105.637 12.5963   3 
 -16   7  -3 121.951 10.9171   1 
 -16   7  -2 8.67111 2.46676   1 
 -16   7  -2 4.57398 6.03680   3 
 -16   7  -1 598.939 53.7078   3 
 -16   7   0 6.47972 6.37265   3 
 -16   7   3 286.618 26.6626   3 
 -16   7   4-0.73511 5.97593   3 
 -16   7   5 107.938 11.6733   3 
 -16   7   6 22.4542 6.43255   3 
 -16   7   7-3.01476 5.95547   3 
 -16   7   8 16.4877 6.22948   3 
 -16   7   9 148.643 14.9977   3 
 -16   7  10 4.02935 5.76008   3 
 -16   7  11 110.801 11.8055   3 
 -16   7  12 61.4616 8.22642   3 
 -16   7  13 50.0357 7.48005   3 
 -16   8 -17 17.3988 7.36196   3 
 -16   8 -17 32.8229 5.98038   1 
 -16   8 -16 0.71007 4.85545   1 
 -16   8 -16 7.19030 6.81767   3 
 -16   8 -15 7.67082 4.72176   1 
 -16   8 -15 16.1265 6.75086   3 
 -16   8 -14 0.83684 4.38852   1 
 -16   8 -14-4.04797 6.67902   3 
 -16   8 -13 85.9275 10.9896   3 
 -16   8 -13 94.5579 9.50708   1 
 -16   8 -12 4.50903 4.02372   1 
 -16   8 -12 2.72582 6.51231   3 
 -16   8 -11 64.3441 6.75782   1 
 -16   8 -11 48.3287 8.35501   3 
 -16   8 -10 33.1847 8.21573   3 
 -16   8 -10 61.2381 6.15015   1 
 -16   8  -9 100.266 8.00166   3 
 -16   8  -9 32.8372 4.68575   1 
 -16   8  -8 41.1536 7.83236   3 
 -16   8  -7 441.096 38.0746   1 
 -16   8  -7 394.277 38.8781   3 
 -16   8  -6 28.1189 6.99684   3 
 -16   8  -6 31.9461 4.05933   1 
 -16   8  -5 103.525 12.0697   3 
 -16   8  -5 110.127 10.1140   1 
 -16   8  -4 9.96245 2.44042   1 
 -16   8  -4 8.53133 6.09889   3 
 -16   8  -3 25.8304 3.76462   1 
 -16   8  -3 26.6585 6.94847   3 
 -16   8  -2 1.53261 5.87213   3 
 -16   8  -2 1.95519 1.71576   1 
 -16   8  -1 4.26942 5.89446   3 
 -16   8   3 42.0643 7.59168   3 
 -16   8   4 53.8878 8.26575   3 
 -16   8   5 78.2877 9.46179   3 
 -16   8   6 35.9531 7.04244   3 
 -16   8   7 24.2302 6.50697   3 
 -16   8   8 164.268 16.2069   3 
 -16   8   9 124.361 13.0037   3 
 -16   8  10 163.091 16.1371   3 
 -16   8  11 96.8656 10.7881   3 
 -16   8  12 3.35747 5.75812   3 
 -16   8  13 240.529 22.3855   3 
 -16   8  14 15.5608 5.58127   3 
 -16   9 -18-0.37558 5.23174   1 
 -16   9 -17-7.35607 6.81584   3 
 -16   9 -17 2.26025 4.69837   1 
 -16   9 -16 16.1605 4.79878   1 
 -16   9 -16 10.1020 6.72014   3 
 -16   9 -15 2.91912 6.37378   3 
 -16   9 -15 5.26178 4.35764   1 
 -16   9 -14 31.9145 7.47020   3 
 -16   9 -14 40.8499 5.52870   1 
 -16   9 -13 1.61151 6.57324   3 
 -16   9 -13 1.95378 3.64785   1 
 -16   9 -12 6.82733 3.65711   1 
 -16   9 -12 6.28187 6.44943   3 
 -16   9 -11 47.0261 8.88050   3 
 -16   9 -11 66.2057 6.68771   1 
 -16   9 -10 109.517 9.88986   1 
 -16   9 -10 81.3196 11.6532   3 
 -16   9  -9-2.71275 5.99898   3 
 -16   9  -8 10.2012 6.84921   3 
 -16   9  -8 18.8036 2.82532   1 
 -16   9  -7 7.47597 6.11973   3 
 -16   9  -7 8.99755 2.75561   1 
 -16   9  -6 14.2793 2.80185   1 
 -16   9  -6 10.7673 6.38280   3 
 -16   9  -5 78.3723 10.2987   3 
 -16   9  -5 87.2235 8.08425   1 
 -16   9  -4 118.300 11.1736   1 
 -16   9  -4 138.435 11.7760   1 
 -16   9  -4 118.844 13.2060   3 
 -16   9  -3 144.970 13.5965   1 
 -16   9  -3 168.064 15.2028   3 
 -16   9  -2-0.15606 6.06253   3 
 -16   9   2-0.15295 6.53297   3 
 -16   9   3 233.953 22.2406   3 
 -16   9   4 8.00009 6.29979   3 
 -16   9   5 57.6323 8.40226   3 
 -16   9   6 49.2762 7.78866   3 
 -16   9   7 46.5168 7.76844   3 
 -16   9   8 0.14455 5.94044   3 
 -16   9   9-4.55613 6.25553   3 
 -16   9  10 64.0888 8.71869   3 
 -16   9  11 35.2575 6.78511   3 
 -16   9  12 9.41078 5.70696   3 
 -16   9  13 2.88151 5.52967   3 
 -16   9  14 30.6164 6.14278   3 
 -16  10 -18 4.32229 4.81753   1 
 -16  10 -18-10.1443 7.03029   3 
 -16  10 -17 146.997 13.7680   1 
 -16  10 -17 130.390 14.7751   3 
 -16  10 -16 0.32697 6.74444   3 
 -16  10 -16-4.05196 4.22289   1 
 -16  10 -15 82.2913 10.9471   3 
 -16  10 -15 92.2889 9.32343   1 
 -16  10 -14-1.32338 3.82002   1 
 -16  10 -14-7.85972 6.82451   3 
 -16  10 -13 31.3520 7.47064   3 
 -16  10 -13 30.0467 4.67150   1 
 -16  10 -12-0.32652 6.55100   3 
 -16  10 -12 4.87739 3.53130   1 
 -16  10 -11 8.36336 3.25406   1 
 -16  10 -11 3.25844 6.68557   3 
 -16  10 -10 9.43881 7.05317   3 
 -16  10 -10 31.2431 3.77985   1 
 -16  10  -9 8.94447 6.63476   3 
 -16  10  -8 164.008 14.2098   1 
 -16  10  -8 122.399 15.7712   3 
 -16  10  -7 594.182 51.4438   1 
 -16  10  -7 540.083 52.3424   3 
 -16  10  -6 57.4756 5.75922   1 
 -16  10  -6 66.4404 7.18648   1 
 -16  10  -6 39.6448 8.70199   3 
 -16  10  -5 661.918 59.5324   1 
 -16  10  -5 643.510 60.1348   3 
 -16  10  -5 681.756 59.1860   1 
 -16  10  -4 1.44449 6.13390   3 
 -16  10  -4 0.63344 1.76280   1 
 -16  10  -4 0.21722 3.24785   1 
 -16  10  -3-3.85398 6.31563   3 
 -16  10  -3 0.92340 2.36928   1 
 -16  10  -2 63.2481 9.16376   3 
 -16  10  -1 36.3151 4.99890   2 
 -16  10   0 77.4099 7.92799   2 
 -16  10   1 2.90070 3.19082   2 
 -16  10   1 10.5890 6.67618   3 
 -16  10   2-1.10044 6.42138   3 
 -16  10   2 1.60894 3.20457   2 
 -16  10   3 7.21531 3.18324   2 
 -16  10   3 10.7522 6.57997   3 
 -16  10   4 19.0929 3.69753   2 
 -16  10   4 23.4197 6.66723   3 
 -16  10   5 3.23098 6.49351   3 
 -16  10   5 18.0093 3.32497   2 
 -16  10   6 0.60926 6.36856   3 
 -16  10   7 3.15649 6.16315   3 
 -16  10   7 7.31212 2.32588   2 
 -16  10   8 8.34720 2.96543   2 
 -16  10   8 15.3876 6.52848   3 
 -16  10   9 2.03875 6.13386   3 
 -16  10   9-0.35739 2.65884   2 
 -16  10  10 1.92939 2.54720   2 
 -16  10  10 3.13608 5.98584   3 
 -16  10  11 36.4731 4.23222   2 
 -16  10  11 38.8112 6.83063   3 
 -16  10  12 1.76456 5.71939   3 
 -16  10  13 81.2750 9.51525   3 
 -16  10  14 87.7362 9.51510   3 
 -16  11 -18 1.38790 4.57025   1 
 -16  11 -18-0.82999 6.93538   3 
 -16  11 -17 14.6010 4.49978   1 
 -16  11 -17 1.99189 7.04415   3 
 -16  11 -16 10.6440 6.80976   3 
 -16  11 -16 5.07979 4.13996   1 
 -16  11 -15 9.29912 7.05547   3 
 -16  11 -15 15.1447 4.09494   1 
 -16  11 -14 2.33844 6.82764   3 
 -16  11 -14-0.09215 3.78601   1 
 -16  11 -13 41.2007 8.69276   3 
 -16  11 -13 58.5989 6.26960   1 
 -16  11 -12 10.1101 3.44078   1 
 -16  11 -12 13.8328 6.81084   3 
 -16  11 -11 7.50428 6.68430   3 
 -16  11 -11 5.18273 3.08699   1 
 -16  11 -10 89.2603 8.74268   1 
 -16  11 -10 117.971 11.4739   3 
 -16  11  -9 9.18397 6.62215   3 
 -16  11  -8 62.3806 6.02150   1 
 -16  11  -8 54.9249 7.88909   1 
 -16  11  -8 50.1926 8.96368   3 
 -16  11  -7 138.137 15.6479   3 
 -16  11  -7 163.225 14.7890   1 
 -16  11  -7 150.424 13.7813   1 
 -16  11  -6 65.8437 9.59158   3 
 -16  11  -6 67.9114 6.61438   1 
 -16  11  -6 70.9817 7.84641   1 
 -16  11  -5 240.887 20.2832   1 
 -16  11  -5 209.061 20.2754   2 
 -16  11  -5 203.890 21.3469   3 
 -16  11  -4 128.226 14.1793   3 
 -16  11  -4 132.563 12.6901   2 
 -16  11  -4 145.311 12.5366   1 
 -16  11  -4 129.698 11.9830   1 
 -16  11  -3 184.108 16.6139   1 
 -16  11  -3 182.297 18.4458   3 
 -16  11  -3 192.670 16.8966   1 
 -16  11  -3 191.057 17.3115   2 
 -16  11  -2 176.397 16.2399   2 
 -16  11  -2 174.215 15.5997   1 
 -16  11  -1 114.102 11.0961   2 
 -16  11   0 6.42862 3.66519   2 
 -16  11   1 34.4639 4.86981   2 
 -16  11   1 35.0794 7.60810   3 
 -16  11   2 33.6640 7.50234   3 
 -16  11   2 24.2311 4.36371   2 
 -16  11   3 436.668 38.6930   2 
 -16  11   3 427.662 39.5420   3 
 -16  11   4 118.110 11.1459   2 
 -16  11   4 110.075 12.6188   3 
 -16  11   5 117.381 12.8495   3 
 -16  11   5 116.082 11.1318   2 
 -16  11   6 15.3387 2.89855   2 
 -16  11   6 33.4222 6.77624   3 
 -16  11   7 90.7045 10.7751   3 
 -16  11   8 66.9802 6.74090   2 
 -16  11   8 56.3139 8.90941   3 
 -16  11   9 23.1128 3.76095   2 
 -16  11   9 23.1929 7.01804   3 
 -16  11  10-2.92498 6.32767   3 
 -16  11  10 2.46213 2.90865   2 
 -16  11  11 3.28055 6.10600   3 
 -16  11  11-2.52333 2.76575   2 
 -16  11  12 0.75964 2.61638   2 
 -16  11  12 3.18140 5.74991   3 
 -16  11  13-1.99484 2.31928   2 
 -16  11  13 13.6673 6.05496   3 
 -16  12 -19 26.8307 8.09073   3 
 -16  12 -19 29.3221 5.57676   1 
 -16  12 -18-4.74649 7.10782   3 
 -16  12 -18-0.79481 4.50241   1 
 -16  12 -17 122.587 11.8557   1 
 -16  12 -17 114.733 13.4787   3 
 -16  12 -16 16.1895 7.36491   3 
 -16  12 -16 0.71433 3.96794   1 
 -16  12 -15 244.111 22.1567   1 
 -16  12 -15 241.396 23.2824   3 
 -16  12 -14 21.9566 4.34485   1 
 -16  12 -14 21.3185 7.21807   3 
 -16  12 -13 136.938 14.5039   3 
 -16  12 -12 5.67477 7.12731   3 
 -16  12 -11 16.0655 6.87655   3 
 -16  12 -10 54.7680 8.88922   3 
 -16  12  -9 53.2963 8.71376   3 
 -16  12  -9 53.3550 7.80734   1 
 -16  12  -8-3.14462 5.02222   1 
 -16  12  -8-0.32874 4.05019   2 
 -16  12  -8-2.96184 7.01503   3 
 -16  12  -7 15.3678 5.07636   1 
 -16  12  -7 20.1653 4.49318   2 
 -16  12  -7 27.1419 7.59703   3 
 -16  12  -6 1.22552 7.01829   3 
 -16  12  -6-3.55854 3.65788   2 
 -16  12  -6 4.40408 4.35992   1 
 -16  12  -5 213.691 18.3490   1 
 -16  12  -5 190.261 19.4734   3 
 -16  12  -5 186.914 18.3710   2 
 -16  12  -4 36.2571 4.69837   1 
 -16  12  -4 30.3321 7.81388   3 
 -16  12  -4 30.4715 4.86773   2 
 -16  12  -3 57.7894 6.85336   2 
 -16  12  -3 50.2811 9.35136   3 
 -16  12  -3 64.8346 6.30873   1 
 -16  12  -2-0.12865 2.08344   1 
 -16  12  -2-0.49928 3.82088   2 
 -16  12  -1 20.0619 4.28907   2 
 -16  12   0 91.3408 9.18408   2 
 -16  12   0 88.0413 11.4425   3 
 -16  12   1 3.59636 7.27214   3 
 -16  12   1 4.42395 3.74672   2 
 -16  12   2 84.7297 8.63269   2 
 -16  12   2 80.4500 10.7809   3 
 -16  12   3 9.09732 7.19498   3 
 -16  12   3 10.3138 3.94455   2 
 -16  12   4 13.6306 3.91156   2 
 -16  12   4 13.6412 7.17113   3 
 -16  12   5 4.63359 6.61747   3 
 -16  12   5-2.16503 3.57923   2 
 -16  12   6 66.1505 10.7629   3 
 -16  12   6 96.9285 8.88095   2 
 -16  12   7 34.7433 7.62006   3 
 -16  12   8 39.8234 8.85423   3 
 -16  12   8 64.7453 6.34540   2 
 -16  12   9 198.674 17.7970   2 
 -16  12   9 182.947 18.8790   3 
 -16  12  10 59.8375 8.86962   3 
 -16  12  10 59.9857 6.46336   2 
 -16  12  11 35.0510 7.39395   3 
 -16  12  11 35.0243 4.70963   2 
 -16  12  12 13.6086 6.05054   3 
 -16  12  12 2.83013 3.13399   2 
 -16  12  13 42.3068 6.95175   3 
 -16  13 -19 49.1315 9.46136   3 
 -16  13 -19 67.3532 7.61252   1 
 -16  13 -18 28.7189 8.10556   3 
 -16  13 -18 37.7637 5.70314   1 
 -16  13 -17 88.6976 8.88614   1 
 -16  13 -17 70.1987 10.6959   3 
 -16  13 -16 49.9051 8.59310   3 
 -16  13 -15 7.76285 7.29182   3 
 -16  13 -14 11.1659 6.89108   3 
 -16  13 -13 4.98545 6.93868   3 
 -16  13 -12 39.4529 7.64965   1 
 -16  13 -12 25.4639 7.60799   3 
 -16  13 -11 0.90234 6.40221   1 
 -16  13 -11 6.86081 7.22202   3 
 -16  13 -10 19.2881 6.49348   1 
 -16  13 -10 22.9115 7.64346   3 
 -16  13  -9 5.32597 5.78401   1 
 -16  13  -9 3.99749 6.94827   3 
 -16  13  -8 3.10864 6.69827   3 
 -16  13  -8 0.89657 3.93083   2 
 -16  13  -8 8.02255 5.13109   1 
 -16  13  -7 31.2661 5.80587   1 
 -16  13  -7 30.8496 7.76230   3 
 -16  13  -7 26.2285 5.00704   2 
 -16  13  -6 1.66348 3.88254   2 
 -16  13  -6-1.84134 7.33265   3 
 -16  13  -6 6.99979 4.46693   1 
 -16  13  -5 67.6665 7.61038   2 
 -16  13  -5 63.9966 9.70427   3 
 -16  13  -5 70.9294 7.58924   1 
 -16  13  -4-4.04431 7.54678   3 
 -16  13  -4-0.21610 4.04250   2 
 -16  13  -4-0.31915 3.55165   1 
 -16  13  -3 85.2956 7.73419   1 
 -16  13  -3 64.5245 8.11048   2 
 -16  13  -2 7.54109 2.69883   1 
 -16  13  -2 1.50554 4.09553   2 
 -16  13  -1 171.962 16.5893   2 
 -16  13  -1 165.458 18.1219   3 
 -16  13  -1 180.736 15.9287   1 
 -16  13   0 65.5891 7.02972   2 
 -16  13   0 59.4924 5.73633   1 
 -16  13   0 54.8577 9.09164   3 
 -16  13   1 4.19228 1.48007   1 
 -16  13   1 1.26131 4.04355   2 
 -16  13   1 4.52287 7.23195   3 
 -16  13   2 19.3100 7.61030   3 
 -16  13   2 18.4581 4.49945   2 
 -16  13   3 1.24820 7.41810   3 
 -16  13   3-2.27810 3.97767   2 
 -16  13   3 1.82756 1.18267   1 
 -16  13   4 88.8231 11.8963   3 
 -16  13   4 106.847 10.2626   2 
 -16  13   5 10.5709 7.06224   3 
 -16  13   5 6.74697 4.08731   2 
 -16  13   6 101.410 9.75399   2 
 -16  13   6 83.4808 11.5406   3 
 -16  13   7 36.4090 8.08999   3 
 -16  13   7 36.5433 4.66331   2 
 -16  13   8 7.36388 6.93510   3 
 -16  13   9 41.5578 8.42921   3 
 -16  13   9 56.2050 6.17427   2 
 -16  13  10 16.4059 6.81090   3 
 -16  13  10 13.8073 4.00955   2 
 -16  13  11 7.90147 6.57961   3 
 -16  13  11 0.76343 3.59447   2 
 -16  13  12 26.0100 7.19223   3 
 -16  13  13 64.9033 8.29592   3 
 -16  14 -18 5.20362 7.46204   3 
 -16  14 -17 20.7202 7.86858   3 
 -16  14 -16 83.3561 10.8858   3 
 -16  14 -15 203.582 20.3118   3 
 -16  14 -14 253.490 27.4661   3 
 -16  14 -14 336.493 27.9026   1 
 -16  14 -13 249.744 26.0742   3 
 -16  14 -13 301.427 26.3123   1 
 -16  14 -12 297.265 25.7353   1 
 -16  14 -12 242.579 25.8036   3 
 -16  14 -11 183.990 19.7702   3 
 -16  14 -11 213.496 19.5789   1 
 -16  14 -10 89.5073 12.3279   3 
 -16  14 -10 109.505 11.4369   1 
 -16  14  -9-1.19101 4.47586   2 
 -16  14  -9-1.53315 7.56155   3 
 -16  14  -9 5.40179 5.55273   1 
 -16  14  -8 13.9577 7.60447   3 
 -16  14  -8 16.4007 4.90406   2 
 -16  14  -7 40.3772 6.23558   1 
 -16  14  -7 38.0373 5.77265   2 
 -16  14  -7 35.6530 8.67383   3 
 -16  14  -6 18.6492 4.80992   2 
 -16  14  -6 34.8495 5.40924   1 
 -16  14  -6 15.6259 7.72236   3 
 -16  14  -5 114.786 11.8403   2 
 -16  14  -5 118.415 13.9022   3 
 -16  14  -5 129.824 11.9495   1 
 -16  14  -4 50.4617 6.83134   2 
 -16  14  -4 58.1364 6.45563   1 
 -16  14  -3 80.1102 8.74279   2 
 -16  14  -3 82.7182 8.32577   1 
 -16  14  -2 254.697 21.5006   1 
 -16  14  -2 211.572 21.8750   2 
 -16  14  -1-0.34457 4.25740   2 
 -16  14  -1-1.56136 7.39408   3 
 -16  14  -1-2.81680 2.72488   1 
 -16  14   0 123.909 14.9319   3 
 -16  14   0 130.636 13.3025   2 
 -16  14   0 141.762 12.5256   1 
 -16  14   1 10.6080 7.84612   3 
 -16  14   1 6.55255 2.26258   1 
 -16  14   1 5.93541 4.48303   2 
 -16  14   2 30.4964 5.31329   2 
 -16  14   2 31.2852 3.56642   1 
 -16  14   2 38.4406 8.08489   3 
 -16  14   3 1.68206 1.85608   1 
 -16  14   3 3.06495 4.27011   2 
 -16  14   3 9.77154 7.76174   3 
 -16  14   4 6.54490 7.59909   3 
 -16  14   4-2.33823 1.88680   1 
 -16  14   4 2.49049 4.29701   2 
 -16  14   5 7.55641 4.59836   2 
 -16  14   5 3.29251 7.54588   3 
 -16  14   6 2.15679 7.38972   3 
 -16  14   6-3.10897 4.35319   2 
 -16  14   7 27.8992 4.55271   2 
 -16  14   7-3.17499 7.49562   3 
 -16  14   8 95.1697 11.8893   3 
 -16  14   9 7.04169 7.06573   3 
 -16  14  10 79.5788 7.95469   2 
 -16  14  10 55.0413 10.0521   3 
 -16  14  11 12.4268 7.04409   3 
 -16  14  11 1.48735 4.09816   2 
 -16  14  12 17.0260 7.11517   3 
 -16  15 -17 17.7336 7.92953   3 
 -16  15 -16 9.43174 8.17460   1 
 -16  15 -16 2.69440 7.87132   3 
 -16  15 -15 31.2623 8.87988   1 
 -16  15 -15 43.8080 8.93578   3 
 -16  15 -14 2.34934 7.80679   3 
 -16  15 -14 2.21707 7.46651   1 
 -16  15 -13 3.11945 7.06484   1 
 -16  15 -13-1.27656 4.60224   2 
 -16  15 -13 2.76494 7.79000   3 
 -16  15 -12 42.5893 9.25555   3 
 -16  15 -12 42.1524 8.31546   1 
 -16  15 -11 16.2977 6.79434   1 
 -16  15 -11 22.1636 7.70471   3 
 -16  15 -10 70.1727 9.17663   1 
 -16  15 -10 67.6054 10.4473   3 
 -16  15  -9 33.1606 8.82691   3 
 -16  15  -9 33.1303 5.67678   2 
 -16  15  -9 50.1027 7.20408   1 
 -16  15  -8 116.756 10.6654   1 
 -16  15  -8 84.8231 12.0684   3 
 -16  15  -8 84.5698 9.90585   2 
 -16  15  -7 8.23962 7.59106   3 
 -16  15  -7 10.2582 4.29127   2 
 -16  15  -7 10.2858 5.16635   1 
 -16  15  -6-0.20570 8.09991   3 
 -16  15  -6-2.73937 4.37435   2 
 -16  15  -6-5.07915 4.69769   1 
 -16  15  -5 19.8379 5.13661   2 
 -16  15  -5 24.7616 4.79074   1 
 -16  15  -5 10.2919 8.01273   3 
 -16  15  -4 50.0698 6.31661   1 
 -16  15  -4 51.4152 6.64509   2 
 -16  15  -3 5.87688 3.84732   1 
 -16  15  -3 4.23614 4.44595   2 
 -16  15  -2 69.4409 11.6438   3 
 -16  15  -2 97.0508 8.53996   1 
 -16  15  -2 68.6549 9.11741   2 
 -16  15  -1 211.375 20.8650   2 
 -16  15  -1 238.104 20.3930   1 
 -16  15  -1 205.270 22.1946   3 
 -16  15   0 190.007 16.7558   1 
 -16  15   0 180.163 18.8116   3 
 -16  15   0 173.610 17.4059   2 
 -16  15   1 151.815 15.5419   3 
 -16  15   1 146.019 12.8886   1 
 -16  15   1 121.299 13.6891   2 
 -16  15   2 263.119 27.2589   3 
 -16  15   2 268.715 26.0423   2 
 -16  15   2 295.361 25.4200   1 
 -16  15   3 14.9884 2.94278   1 
 -16  15   3 14.2223 4.90592   2 
 -16  15   3 8.25193 7.75969   3 
 -16  15   4 165.858 15.7044   2 
 -16  15   4 164.219 14.8392   1 
 -16  15   4 156.394 17.3154   3 
 -16  15   5 5.66355 2.54940   1 
 -16  15   5 14.6999 4.79886   2 
 -16  15   5 16.3999 7.86819   3 
 -16  15   6 13.2811 4.95011   2 
 -16  15   6 15.9593 8.16972   3 
 -16  15   6 11.2940 2.73931   1 
 -16  15   7-1.09354 4.45244   2 
 -16  15   7 4.47771 7.88837   3 
 -16  15   8 83.8602 8.15681   2 
 -16  15   8 40.3488 10.2467   3 
 -16  15   9-2.11562 7.60301   3 
 -16  15  10 31.1336 9.53948   3 
 -16  15  10 70.6220 7.04868   2 
 -16  15  11 29.2116 7.84469   3 
 -16  16 -20 10.5536 9.93752   1 
 -16  16 -19 2.59542 9.64928   1 
 -16  16 -18 3.56963 8.87164   1 
 -16  16 -17 17.2694 8.81680   1 
 -16  16 -16-0.74642 8.25254   1 
 -16  16 -15 5.14608 8.39931   3 
 -16  16 -15 3.29424 8.03907   1 
 -16  16 -14 55.8975 10.4155   3 
 -16  16 -14 69.8663 10.3182   1 
 -16  16 -13 54.3080 8.77545   1 
 -16  16 -13 33.3901 6.40164   2 
 -16  16 -13 46.5606 9.25836   3 
 -16  16 -12 288.521 30.0150   3 
 -16  16 -12 350.421 30.0154   1 
 -16  16 -11 153.316 15.4795   1 
 -16  16 -11 140.036 16.2858   3 
 -16  16 -10 339.520 29.9761   1 
 -16  16 -10 300.179 30.5215   3 
 -16  16  -9 39.5642 9.52536   3 
 -16  16  -9 38.7666 6.36178   2 
 -16  16  -9 51.1058 7.50234   1 
 -16  16  -8 0.29899 5.51620   1 
 -16  16  -8 5.44630 7.95456   3 
 -16  16  -8 1.07233 4.55722   2 
 -16  16  -7 13.8964 4.65941   2 
 -16  16  -7 15.6820 5.54054   1 
 -16  16  -7 15.7142 8.23320   3 
 -16  16  -6 37.7016 6.20246   2 
 -16  16  -6 35.4639 9.05143   3 
 -16  16  -6 43.6842 6.27047   1 
 -16  16  -5 3.40514 4.53505   1 
 -16  16  -5-4.44524 4.72356   2 
 -16  16  -4 21.7133 4.83985   1 
 -16  16  -4 16.7199 5.01271   2 
 -16  16  -3 1.02942 4.17379   1 
 -16  16  -3-0.66404 8.23761   3 
 -16  16  -3-0.13470 4.81716   2 
 -16  16  -2 21.1383 4.38198   1 
 -16  16  -2 18.5001 5.30829   2 
 -16  16  -2 15.1589 8.93833   3 
 -16  16  -1 61.3382 8.39087   2 
 -16  16  -1 82.6557 7.68763   1 
 -16  16  -1 54.3145 10.6991   3 
 -16  16   0 24.1396 8.84916   3 
 -16  16   0 24.0341 5.52605   2 
 -16  16   0 25.4671 4.24243   1 
 -16  16   1 0.21714 7.81286   3 
 -16  16   1 1.12531 3.24873   1 
 -16  16   1 2.58209 4.87874   2 
 -16  16   2 3.40797 4.97152   2 
 -16  16   2 8.35258 8.57752   3 
 -16  16   2 9.81042 3.31918   1 
 -16  16   3 15.8049 8.51668   3 
 -16  16   3 13.9564 5.25471   2 
 -16  16   3 12.1723 3.17099   1 
 -16  16   4 70.5626 8.23204   2 
 -16  16   4 65.2624 6.83644   1 
 -16  16   4 72.3159 10.7354   3 
 -16  16   5 4.38768 2.88176   1 
 -16  16   5 2.45001 4.76301   2 
 -16  16   5-1.44052 8.25273   3 
 -16  16   6 19.1426 3.51431   1 
 -16  16   6 14.1141 8.49821   3 
 -16  16   6 27.6754 5.55431   2 
 -16  16   7 19.3633 8.42255   3 
 -16  16   7 5.41290 5.22538   2 
 -16  16   8 0.57483 8.10578   3 
 -16  16   8 10.4488 5.29741   2 
 -16  16   9 32.2887 5.21161   2 
 -16  16   9 0.18652 8.58885   3 
 -16  16  10 57.2499 9.92021   3 
 -16  17 -20 95.6221 13.9918   1 
 -16  17 -18 32.4386 9.75227   1 
 -16  17 -17 11.0318 9.05426   1 
 -16  17 -16 34.0559 9.42860   1 
 -16  17 -15 16.9009 8.09013   1 
 -16  17 -14 10.4265 7.83115   1 
 -16  17 -13 5.79507 7.24898   1 
 -16  17 -13-5.82675 8.92115   3 
 -16  17 -12 33.6473 7.51090   1 
 -16  17 -12 15.0479 8.77349   3 
 -16  17 -11-6.81451 8.10890   3 
 -16  17 -11 9.54844 6.88277   1 
 -16  17 -10 37.8338 9.33189   3 
 -16  17 -10 52.2935 8.16362   1 
 -16  17  -9-0.66502 6.02090   1 
 -16  17  -9 8.52819 7.77396   3 
 -16  17  -9 3.82627 4.91884   2 
 -16  17  -8 86.1860 12.3368   3 
 -16  17  -8 81.3247 9.76764   2 
 -16  17  -8 100.472 10.4163   1 
 -16  17  -7 20.1012 8.35347   3 
 -16  17  -7 15.7643 5.16945   2 
 -16  17  -7 20.7241 5.98399   1 
 -16  17  -6-5.95381 5.20878   1 
 -16  17  -6 2.86767 4.50921   2 
 -16  17  -5 65.7058 7.70940   1 
 -16  17  -5 54.5035 7.60286   2 
 -16  17  -4 28.4279 5.37297   1 
 -16  17  -4 22.4375 5.68688   2 
 -16  17  -3 27.5824 5.22409   1 
 -16  17  -3 17.6941 8.74964   3 
 -16  17  -3 25.7413 5.91627   2 
 -16  17  -2 189.749 20.9593   3 
 -16  17  -2 190.061 19.2300   2 
 -16  17  -2 215.137 18.7805   1 
 -16  17  -1 2.56856 4.08012   1 
 -16  17  -1-0.88271 5.19079   2 
 -16  17  -1 5.38502 8.99283   3 
 -16  17   0 229.178 23.9220   2 
 -16  17   0 254.461 25.4257   3 
 -16  17   0 276.380 23.4199   1 
 -16  17   1 14.3465 9.43682   3 
 -16  17   1 13.0762 5.63695   2 
 -16  17   1 13.3251 3.97044   1 
 -16  17   2 394.203 37.0916   2 
 -16  17   2 410.836 38.2360   3 
 -16  17   2 416.741 36.5065   1 
 -16  17   3 2.92372 3.35063   1 
 -16  17   3-3.61538 9.29873   3 
 -16  17   3-1.78210 5.46460   2 
 -16  17   4 88.0319 8.73495   1 
 -16  17   4 90.8346 10.0711   2 
 -16  17   4 85.4860 12.5765   3 
 -16  17   5 7.56155 3.38912   1 
 -16  17   5-5.54351 5.72420   2 
 -16  17   5 1.09329 8.76883   3 
 -16  17   6-0.42983 8.92991   3 
 -16  17   6 3.28277 5.50245   2 
 -16  17   7 2.70500 8.69761   3 
 -16  17   7-1.63381 5.50251   2 
 -16  17   8 28.9040 6.27518   2 
 -16  17   8 30.8511 9.45871   3 
 -16  18 -19 2.88615 9.35057   1 
 -16  18 -18 19.1072 9.50826   1 
 -16  18 -17 10.3400 8.62328   1 
 -16  18 -16 52.3204 10.0162   1 
 -16  18 -15-0.96776 8.22252   1 
 -16  18 -14 14.5993 8.37430   1 
 -16  18 -13 13.8330 7.49955   1 
 -16  18 -12 145.162 15.3934   1 
 -16  18 -11 4.51038 6.88764   1 
 -16  18 -10 356.299 35.1013   2 
 -16  18 -10 429.890 35.5673   1 
 -16  18  -9 11.9883 6.38982   1 
 -16  18  -9 2.09557 5.28911   2 
 -16  18  -8 287.619 28.2373   2 
 -16  18  -8 339.169 28.5023   1 
 -16  18  -8 293.554 29.7288   3 
 -16  18  -7 15.9961 5.40070   2 
 -16  18  -7 13.3507 5.83034   1 
 -16  18  -6 120.030 13.3692   2 
 -16  18  -6 152.650 13.7173   1 
 -16  18  -5 31.8413 6.42430   2 
 -16  18  -5 35.4333 6.21812   1 
 -16  18  -4 54.0814 7.75903   2 
 -16  18  -4 45.5544 11.0217   3 
 -16  18  -4 63.0798 7.49237   1 
 -16  18  -3-3.99543 9.54162   3 
 -16  18  -3 6.10032 5.09669   2 
 -16  18  -3 4.71366 4.75611   1 
 -16  18  -2 8.57655 4.59515   1 
 -16  18  -2 8.00037 8.96005   3 
 -16  18  -2 7.55823 5.44792   2 
 -16  18  -1 21.3293 4.82152   1 
 -16  18  -1 15.2065 5.73969   2 
 -16  18  -1 16.7708 9.29791   3 
 -16  18   0-4.30532 5.51935   2 
 -16  18   0 4.22082 4.10597   1 
 -16  18   0-5.94416 9.43609   3 
 -16  18   1 5.93027 5.73325   2 
 -16  18   1 4.41173 9.87455   3 
 -16  18   1 6.16078 4.07413   1 
 -16  18   2 23.0492 4.54355   1 
 -16  18   2 14.6310 9.55945   3 
 -16  18   2 26.1387 6.28344   2 
 -16  18   3-3.37362 9.68941   3 
 -16  18   3-3.54635 5.92669   2 
 -16  18   3-1.85087 3.78201   1 
 -16  18   4 14.3126 3.95674   1 
 -16  18   4 8.60762 5.89053   2 
 -16  18   4 16.6254 9.86247   3 
 -16  18   5 9.32157 9.38322   3 
 -16  18   5 4.55412 3.70699   1 
 -16  18   5 1.62373 5.74087   2 
 -16  18   6 6.71935 5.87775   2 
 -16  18   6-4.07780 9.76115   3 
 -16  18   6 0.95118 3.60438   1 
 -16  18   7 0.44575 3.68430   1 
 -16  18   7 0.49017 6.27934   2 
 -16  18   7 6.87530 9.64948   3 
 -16  19 -19-10.2128 9.89118   1 
 -16  19 -18 1.68719 9.20903   1 
 -16  19 -17 4.30326 8.88475   1 
 -16  19 -16 2.06666 8.68147   1 
 -16  19 -15 8.89613 8.16636   1 
 -16  19 -14-0.23506 7.82196   1 
 -16  19 -13 1.11779 7.81950   1 
 -16  19 -12 44.0541 8.71546   1 
 -16  19 -11 10.8113 7.11699   1 
 -16  19 -10 25.6452 7.05490   1 
 -16  19  -9 2.48420 6.24617   1 
 -16  19  -8 39.2139 7.38616   1 
 -16  19  -7 9.30071 6.05734   1 
 -16  19  -6 120.376 11.8981   1 
 -16  19  -6 101.706 11.6847   2 
 -16  19  -5 17.0817 6.23086   2 
 -16  19  -5 26.1243 5.93296   1 
 -16  19  -4 45.2282 7.01974   2 
 -16  19  -4 41.2919 6.83144   1 
 -16  19  -3 3.36094 5.45800   2 
 -16  19  -3-0.12200 5.15874   1 
 -16  19  -2 26.7527 6.44162   2 
 -16  19  -2 31.9302 5.75779   1 
 -16  19  -1-4.08714 5.71463   2 
 -16  19  -1-1.41825 4.67668   1 
 -16  19   0 47.2692 6.29068   1 
 -16  19   0 35.5448 7.32326   2 
 -16  19   1 22.8973 4.99458   1 
 -16  19   1 15.8037 6.45553   2 
 -16  19   2 253.013 23.9260   2 
 -16  19   3 4.21473 6.26613   2 
 -16  19   3 1.51947 4.30210   1 
 -16  19   4 114.858 12.7217   2 
 -16  19   5 14.0874 4.41790   1 
 -16  19   5 15.7973 6.78913   2 
 -16  20 -18 4.56369 9.46891   1 
 -16  20 -17 3.00714 8.93681   1 
 -16  20 -16 3.94105 8.45757   1 
 -16  20 -15 0.50192 8.20055   1 
 -16  20 -14 8.16086 8.26707   1 
 -16  20 -13 24.6167 8.35756   1 
 -16  20 -12 8.01019 7.59595   1 
 -16  20 -11 4.70833 7.07906   1 
 -16  20 -10 119.846 13.2372   1 
 -16  20  -9 16.5630 6.86528   1 
 -16  20  -8 214.192 20.7650   1 
 -16  20  -7 108.083 11.9863   1 
 -16  20  -6 114.118 12.2981   1 
 -16  20  -5 31.5899 6.78330   1 
 -16  20  -4 38.2852 6.84441   1 
 -16  20  -3-3.55292 5.45386   1 
 -16  20  -2 20.2350 5.66439   1 
 -16  20  -1 24.5853 5.80061   1 
 -16  20   0 20.8308 5.56567   1 
 -16  20   1-0.44406 4.88594   1 
 -16  20   3 1.16346 4.74053   1 
 -16  21 -17 11.1520 9.75345   1 
 -16  21 -16-3.19819 9.28435   1 
 -16  21 -15 3.59264 8.66875   1 
 -16  21 -14 2.92776 8.19810   1 
 -16  21 -13 65.7680 10.5290   1 
 -16  21 -11 64.6566 10.1883   1 
 -16  21 -10-1.80876 7.03076   1 
 -16  21  -9 2.49133 7.07965   1 
 -16  21  -8 23.9000 7.18321   1 
 -16  21  -7 9.03012 6.65317   1 
 -16  21  -6 127.200 13.5988   1 
 -16  21  -5 67.5203 9.04517   1 
 -16  21  -4 108.905 11.8881   1 
 -16  21  -3 114.668 12.2332   1 
 -16  21  -2 34.0590 6.60101   1 
 -16  21  -1-1.30453 5.54726   1 
 -16  21   0 4.15597 5.33456   1 
 -16  22 -14 67.1371 11.1174   1 
 -16  22 -13 5.00228 8.52705   1 
 -16  22 -12 25.1921 8.78090   1 
 -16  22 -11 21.2916 8.42785   1 
 -16  22 -10 17.6930 7.90298   1 
 -16  22  -9 14.1457 7.64952   1 
 -16  22  -8 4.35201 7.09543   1 
 -16  22  -7 3.99153 6.70631   1 
 -16  22  -6 29.5834 7.49245   1 
 -16  22  -5 66.2934 9.33173   1 
 -16  22  -4 10.2263 6.78633   1 
 -16  22  -3-5.48849 6.46398   1 
 -15 -10   7 27.4335 9.28628   1 
 -15 -10   8 50.0734 10.5999   1 
 -15 -10   9 13.1003 8.96365   1 
 -15 -10   9-9.15693 16.6235   5 
 -15 -10  10 62.2344 10.7366   1 
 -15 -10  10 54.7731 17.0698   5 
 -15 -10  11-1.52545 14.9832   5 
 -15 -10  11 2.47596 9.26593   1 
 -15  -9   3 1.46914 19.1735   5 
 -15  -9   4 9.39326 8.53297   1 
 -15  -9   4 1.40808 18.7496   5 
 -15  -9   5 18.3352 8.67276   1 
 -15  -9   5 15.4875 18.2021   5 
 -15  -9   6 25.6685 17.9787   5 
 -15  -9   6 47.1916 9.50489   1 
 -15  -9   7 72.2827 19.0519   5 
 -15  -9   7 64.6557 10.4636   1 
 -15  -9   8 156.332 22.9877   5 
 -15  -9   8 153.114 16.7673   1 
 -15  -9   9 2.99320 8.29866   1 
 -15  -9   9 2.69057 14.8843   5 
 -15  -9  10 20.1874 15.0254   5 
 -15  -9  10 40.8979 9.35262   1 
 -15  -9  11-0.95680 13.9572   5 
 -15  -8   0-3.14497 20.5372   5 
 -15  -8   1 44.4034 9.69386   1 
 -15  -8   1 33.0951 20.7461   5 
 -15  -8   2 20.9091 8.58731   1 
 -15  -8   2-15.1286 19.1180   5 
 -15  -8   3-2.76351 18.5454   5 
 -15  -8   3 22.1190 8.56318   1 
 -15  -8   4 3.30771 17.0584   5 
 -15  -8   4 18.7542 8.59557   1 
 -15  -8   5 5.05006 16.5883   5 
 -15  -8   5 14.3368 8.40896   1 
 -15  -8   6 19.1221 8.11175   1 
 -15  -8   6 15.4148 16.4472   5 
 -15  -8   7 85.2522 19.0004   5 
 -15  -8   7 100.848 12.3872   1 
 -15  -8   8 31.0973 8.63835   1 
 -15  -8   8 28.1792 15.6995   5 
 -15  -8   9-3.49597 14.1805   5 
 -15  -8   9 0.84893 7.82634   1 
 -15  -8  10 91.0864 11.3034   1 
 -15  -8  10 64.5155 16.0902   5 
 -15  -7  -1-0.44597 7.92392   1 
 -15  -7   0 124.560 14.2321   1 
 -15  -7   0 107.328 24.6467   5 
 -15  -7   1 49.6753 9.14473   1 
 -15  -7   1 16.2075 18.3449   5 
 -15  -7   2 6.08736 16.9526   5 
 -15  -7   2 16.3578 7.94983   1 
 -15  -7   3 18.1396 17.1432   5 
 -15  -7   3 32.1737 8.10874   1 
 -15  -7   4 14.2342 17.0521   5 
 -15  -7   4 24.5129 7.67234   1 
 -15  -7   5 16.4618 7.46631   1 
 -15  -7   5-0.58215 15.4872   5 
 -15  -7   6-2.77372 14.7836   5 
 -15  -7   6 8.81006 7.32745   1 
 -15  -7   7 10.0626 7.13585   1 
 -15  -7   7 7.84924 14.0393   5 
 -15  -7   8 18.6301 7.48034   1 
 -15  -7   8 9.35433 13.6452   5 
 -15  -7   9 28.1295 13.6556   5 
 -15  -7   9 29.3905 7.99332   1 
 -15  -6  -5-11.2368 21.1240   5 
 -15  -6  -4-7.73247 19.6682   5 
 -15  -6  -3-0.76134 21.7263   5 
 -15  -6  -3 58.4421 9.45283   1 
 -15  -6  -2 6.88871 7.65272   1 
 -15  -6  -1 77.9446 10.5717   1 
 -15  -6   0 0.80399 7.03021   1 
 -15  -6   1-9.89831 18.1249   5 
 -15  -6   1 27.8911 7.78295   1 
 -15  -6   2 12.8765 6.90302   1 
 -15  -6   2-1.89924 16.5944   5 
 -15  -6   3 11.6578 7.10501   1 
 -15  -6   3 32.6748 16.0649   5 
 -15  -6   4 46.1207 16.4318   5 
 -15  -6   4 48.7625 8.46757   1 
 -15  -6   5-4.34933 14.8680   5 
 -15  -6   5 3.53224 6.63005   1 
 -15  -6   6 54.2590 8.65619   1 
 -15  -6   6 52.3479 15.5041   5 
 -15  -6   7 124.338 19.4387   5 
 -15  -6   7 139.616 14.3107   1 
 -15  -6   8 13.8391 13.9387   5 
 -15  -6   8 72.7579 8.49970   1 
 -15  -6   9 66.3969 8.12231   1 
 -15  -5  -6 5.33401 19.6836   5 
 -15  -5  -5 33.0619 19.7192   5 
 -15  -5  -5 23.4621 7.92852   1 
 -15  -5  -4-19.2451 19.1585   5 
 -15  -5  -4 14.6659 7.68211   1 
 -15  -5  -3-8.52551 18.6571   5 
 -15  -5  -3 6.07493 7.09360   1 
 -15  -5  -2 73.7814 10.2891   1 
 -15  -5  -1 63.1736 9.48368   1 
 -15  -5   0 35.6085 7.74163   1 
 -15  -5   1 122.692 13.4529   1 
 -15  -5   2 56.4642 8.56587   1 
 -15  -5   2 39.9903 17.2447   5 
 -15  -5   3 99.5134 17.5455   5 
 -15  -5   3 75.9989 10.0962   1 
 -15  -5   4 39.8346 15.0211   5 
 -15  -5   4 44.5159 7.76886   1 
 -15  -5   5-0.50221 13.2863   5 
 -15  -5   5 28.5193 6.34935   1 
 -15  -5   6 60.1475 15.3140   5 
 -15  -5   6 85.1499 9.43452   1 
 -15  -5   7 87.4129 15.8231   5 
 -15  -4  -8 119.598 23.9815   5 
 -15  -4  -7 5.79192 7.63219   1 
 -15  -4  -7-14.7710 19.5438   5 
 -15  -4  -6 204.135 20.1863   1 
 -15  -4  -6 190.615 28.7675   5 
 -15  -4  -5 14.7192 18.7052   5 
 -15  -4  -5 18.0166 7.21180   1 
 -15  -4  -4 80.2740 19.6925   5 
 -15  -4  -4 62.4172 9.43879   1 
 -15  -4  -3 34.8025 7.75417   1 
 -15  -4  -3 38.4339 17.9049   5 
 -15  -4  -2 28.6312 7.05173   1 
 -15  -4  -2 10.8521 17.4095   5 
 -15  -4  -1 123.953 13.3379   1 
 -15  -4   0 33.4329 7.09186   1 
 -15  -4   1 8.67212 6.13283   1 
 -15  -4   2-0.54101 14.7952   5 
 -15  -4   2 18.2551 6.12981   1 
 -15  -4   3 37.3642 14.5609   5 
 -15  -4   3 53.9410 7.70733   1 
 -15  -4   4 27.0755 5.41249   1 
 -15  -4   4-8.81529 13.7553   5 
 -15  -4   5 51.8528 14.3466   5 
 -15  -4   6 67.8109 14.5885   5 
 -15  -4   7 115.621 11.7882   1 
 -15  -4   8 133.791 13.4895   1 
 -15  -3 -10 16.4169 19.0019   5 
 -15  -3  -9 11.2965 18.0498   5 
 -15  -3  -8 1.72714 7.08305   1 
 -15  -3  -8 2.09330 18.4519   5 
 -15  -3  -7 10.1855 6.91386   1 
 -15  -3  -7 0.68858 17.5337   5 
 -15  -3  -6 41.8020 7.78855   1 
 -15  -3  -6 27.2335 17.6512   5 
 -15  -3  -5-19.6075 17.6296   5 
 -15  -3  -5-7.11077 6.67625   1 
 -15  -3  -4 23.3404 15.8869   5 
 -15  -3  -4 11.4913 6.39726   1 
 -15  -3  -3 8.01750 6.23513   1 
 -15  -3  -3 20.0678 15.7056   5 
 -15  -3  -2 3.98010 5.92181   1 
 -15  -3  -2-16.9694 15.7202   5 
 -15  -3  -1 38.5740 7.18885   1 
 -15  -3   0 4.22857 5.54636   1 
 -15  -3   1 287.550 26.5429   1 
 -15  -3   2 85.9931 9.42314   1 
 -15  -3   3 214.156 24.9956   5 
 -15  -3   4 23.9362 12.4022   5 
 -15  -3   5 153.885 14.0757   1 
 -15  -3   5 96.3841 18.5464   5 
 -15  -3   6 107.461 11.2100   1 
 -15  -3   7 94.5582 10.3254   1 
 -15  -2 -11 10.8003 17.6558   5 
 -15  -2 -10-13.3575 17.2290   5 
 -15  -2  -9-12.5355 17.3274   5 
 -15  -2  -9 7.63644 6.74400   1 
 -15  -2  -8-9.11762 17.1505   5 
 -15  -2  -8 7.69742 6.47971   1 
 -15  -2  -7 35.3378 17.4978   5 
 -15  -2  -7 33.5102 7.25868   1 
 -15  -2  -6 40.9476 17.6620   5 
 -15  -2  -6 49.8404 7.92642   1 
 -15  -2  -5 120.531 20.3013   5 
 -15  -2  -5 117.083 12.5753   1 
 -15  -2  -4 106.732 11.3156   1 
 -15  -2  -4 78.0550 18.9210   5 
 -15  -2  -3 129.035 20.4527   5 
 -15  -2  -3 140.479 14.1022   1 
 -15  -2  -2 26.0631 14.0460   5 
 -15  -2  -2 10.3501 5.69259   1 
 -15  -2  -1-16.5020 14.7662   5 
 -15  -2  -1 5.55349 5.31793   1 
 -15  -2   0 52.8597 7.13280   1 
 -15  -2   3 107.104 18.6965   5 
 -15  -2   3 155.711 14.2520   1 
 -15  -2   4 17.9503 5.16626   1 
 -15  -2   5 82.6232 9.10956   1 
 -15  -2   6 24.9351 5.40737   1 
 -15  -1 -12 7.67121 17.1227   5 
 -15  -1 -11-0.63267 16.2942   5 
 -15  -1 -10 19.3837 16.6580   5 
 -15  -1 -10 40.5773 7.58732   1 
 -15  -1  -9-0.49662 6.01158   1 
 -15  -1  -9 12.3386 16.0496   5 
 -15  -1  -8 44.3876 7.71031   1 
 -15  -1  -8 49.6598 16.7376   5 
 -15  -1  -7-5.29768 15.7499   5 
 -15  -1  -7 6.34734 5.89655   1 
 -15  -1  -6-2.27403 15.2072   5 
 -15  -1  -6-2.08969 5.54900   1 
 -15  -1  -5 7.66957 14.0421   5 
 -15  -1  -5-0.28603 5.56604   1 
 -15  -1  -4 26.2782 6.00341   1 
 -15  -1  -4 32.1889 13.6935   5 
 -15  -1  -3 78.1407 9.28503   1 
 -15  -1  -3 87.9894 16.2413   5 
 -15  -1  -2 14.1102 5.14146   1 
 -15  -1  -2 12.3361 13.4917   5 
 -15  -1  -1 49.7425 6.02235   1 
 -15  -1  -1 24.7328 13.1666   5 
 -15  -1   1 43.3956 5.60884   1 
 -15  -1   2 115.169 11.5090   1 
 -15  -1   3 216.231 20.0568   1 
 -15  -1   4 89.6381 9.38588   1 
 -15  -1   5 343.380 30.9244   1 
 -15  -1   6 314.259 28.3821   1 
 -15   0 -14-5.49050 16.4571   5 
 -15   0 -13 22.3790 16.6458   5 
 -15   0 -12 13.7659 15.3702   5 
 -15   0 -12 12.3366 6.70344   1 
 -15   0 -11 49.8786 7.95975   1 
 -15   0 -11 28.9919 15.6913   5 
 -15   0 -10 1.72826 6.04719   1 
 -15   0 -10 7.46017 14.7811   5 
 -15   0  -9 7.23941 5.93567   1 
 -15   0  -9 15.8434 15.2093   5 
 -15   0  -8 12.1349 5.66024   1 
 -15   0  -8-18.0602 14.7101   5 
 -15   0  -7 0.83766 5.48292   1 
 -15   0  -7-2.15034 14.2064   5 
 -15   0  -6-1.07769 5.34557   1 
 -15   0  -6 6.77301 13.8300   5 
 -15   0  -5 32.7044 14.0854   5 
 -15   0  -5 36.6046 6.39462   1 
 -15   0  -4 17.3228 5.41987   1 
 -15   0  -4 25.8397 13.5484   5 
 -15   0  -3 111.643 18.4615   5 
 -15   0  -3 130.558 12.6595   1 
 -15   0  -2-6.35604 10.9875   5 
 -15   0  -1 64.1983 13.5500   5 
 -15   0   0-14.8003 11.8935   5 
 -15   0   0 24.2029 4.44574   1 
 -15   0   1 14.4592 4.40835   1 
 -15   0   2-1.05611 4.00289   1 
 -15   0   3-3.34777 4.09292   1 
 -15   0   4 55.8123 6.50041   1 
 -15   0   5 18.6236 4.17007   1 
 -15   1 -15 2.25936 16.1814   5 
 -15   1 -14 8.96541 15.8940   5 
 -15   1 -13 4.08542 6.46071   1 
 -15   1 -13 15.5311 14.9381   5 
 -15   1 -12 14.1580 6.38554   1 
 -15   1 -12 18.6375 14.7196   5 
 -15   1 -11 2.84452 5.81077   1 
 -15   1 -11-0.54126 14.1383   5 
 -15   1 -10 3.69133 13.7705   5 
 -15   1 -10 5.02538 5.66123   1 
 -15   1  -9 18.6913 13.9004   5 
 -15   1  -9 5.07420 5.47539   1 
 -15   1  -8 0.52429 5.24285   1 
 -15   1  -8-14.0821 13.7370   5 
 -15   1  -7 19.7664 13.6077   5 
 -15   1  -7 32.8679 6.08052   1 
 -15   1  -6-5.27167 13.2006   5 
 -15   1  -6 7.36056 5.07409   1 
 -15   1  -5 25.1836 5.63279   1 
 -15   1  -5 64.4980 13.2576   5 
 -15   1  -4 18.6607 4.53903   1 
 -15   1  -4-1.34593 11.7571   5 
 -15   1  -3 47.0478 12.4302   5 
 -15   1  -2-3.35995 11.5232   5 
 -15   1  -1 97.9268 9.84228   1 
 -15   1   0-0.89737 3.67873   1 
 -15   1   1 132.030 12.5931   1 
 -15   1   2 9.83782 3.70128   1 
 -15   1   3 3.29625 3.27151   1 
 -15   1   4 23.7362 3.75741   1 
 -15   2 -16-17.3787 15.0966   5 
 -15   2 -15 50.1167 15.7360   5 
 -15   2 -14 7.76180 14.3191   5 
 -15   2 -14-1.10843 6.39731   1 
 -15   2 -13 246.556 27.2046   5 
 -15   2 -13 229.855 22.0207   1 
 -15   2 -12 14.9865 6.13062   1 
 -15   2 -12 35.3941 13.8521   5 
 -15   2 -11 154.160 15.2377   1 
 -15   2 -11 157.043 20.7255   5 
 -15   2 -10 59.2694 15.0043   5 
 -15   2 -10 59.2286 7.92819   1 
 -15   2  -9 90.1940 9.78015   1 
 -15   2  -9 75.0025 16.1063   5 
 -15   2  -8 89.8908 9.84003   1 
 -15   2  -8 104.487 16.3909   5 
 -15   2  -7 14.4147 12.4948   5 
 -15   2  -7 31.2032 5.59182   1 
 -15   2  -6 19.6574 11.9391   5 
 -15   2  -6 6.69379 4.61177   1 
 -15   2  -5 3.42148 11.4628   5 
 -15   2  -5 20.7095 4.49886   1 
 -15   2  -4 13.2837 10.8119   5 
 -15   2  -2 9.79300 3.84607   1 
 -15   2  -1 45.8931 5.65076   1 
 -15   2   0 295.844 26.5685   1 
 -15   2   1 114.690 10.8924   1 
 -15   2   2 108.743 10.2655   1 
 -15   3 -16 10.2468 13.8372   5 
 -15   3 -15 4.24915 6.11756   1 
 -15   3 -15 13.0586 13.7188   5 
 -15   3 -14 10.0980 5.82788   1 
 -15   3 -14-9.57735 13.1626   5 
 -15   3 -13 26.0122 13.0828   5 
 -15   3 -13 11.6199 5.76932   1 
 -15   3 -12 14.9349 12.6770   5 
 -15   3 -12 10.4698 5.43248   1 
 -15   3 -11-0.91039 12.1294   5 
 -15   3 -11 0.87503 5.00581   1 
 -15   3 -10-6.23205 4.94451   1 
 -15   3 -10-0.44788 11.8985   5 
 -15   3  -9 29.7222 5.56752   1 
 -15   3  -9 29.6176 12.3036   5 
 -15   3  -8 17.5595 11.9846   5 
 -15   3  -8 28.2088 5.34923   1 
 -15   3  -7-20.0152 11.7137   5 
 -15   3  -7 2.61765 4.33555   1 
 -15   3  -6 13.8739 10.7798   5 
 -15   3  -6 28.6672 4.80944   1 
 -15   3  -5 23.6477 6.63529   3 
 -15   3  -4 73.9222 6.83913   3 
 -15   3  -4-9.65034 2.62531   1 
 -15   3  -3 10.2115 6.28676   3 
 -15   3  -3 24.7738 4.05453   1 
 -15   3  -2 127.779 11.1068   1 
 -15   3  -2 89.7094 12.1862   3 
 -15   3  -1 72.9352 9.16242   3 
 -15   3  -1 74.6958 7.49336   1 
 -15   3   0 99.9179 11.2812   3 
 -15   3   0 105.082 9.86060   1 
 -15   3   1 361.943 33.0341   3 
 -15   3   2 226.210 21.3848   3 
 -15   3   5 23.0687 6.37134   3 
 -15   3   6 89.8071 10.2197   3 
 -15   4 -17 1.36543 13.2228   5 
 -15   4 -16-6.31653 12.5121   5 
 -15   4 -15 15.1934 12.2265   5 
 -15   4 -15 13.2423 5.86392   1 
 -15   4 -14 17.7036 12.3148   5 
 -15   4 -14 22.4616 6.04630   1 
 -15   4 -13 21.1316 5.72339   1 
 -15   4 -13 22.2884 12.1176   5 
 -15   4 -12 77.2361 14.8611   5 
 -15   4 -12 83.5319 9.30818   1 
 -15   4 -11 185.866 17.8989   1 
 -15   4 -11 210.865 22.1175   5 
 -15   4 -10 79.0757 10.3414   3 
 -15   4 -10 87.1363 14.7705   5 
 -15   4 -10 91.6969 9.38123   1 
 -15   4  -9 177.731 19.3093   3 
 -15   4  -9 201.370 18.5753   1 
 -15   4  -8 82.7113 11.0490   3 
 -15   4  -8 103.038 9.85211   1 
 -15   4  -7 136.537 15.2894   3 
 -15   4  -7 159.995 14.3578   1 
 -15   4  -6 1.52227 5.77781   3 
 -15   4  -5 91.2499 10.4439   3 
 -15   4  -4 7.25434 3.23576   1 
 -15   4  -4 1.04765 5.78585   3 
 -15   4  -3-0.74003 5.44718   3 
 -15   4  -3 0.86721 3.06539   1 
 -15   4  -2 229.136 19.6818   1 
 -15   4  -2 187.561 20.6165   3 
 -15   4  -1 42.6133 4.71307   1 
 -15   4  -1 36.6945 7.00936   3 
 -15   4   0 208.706 19.9259   3 
 -15   4   1 40.1320 6.93709   3 
 -15   4   5 2.51500 5.58506   3 
 -15   4   6 9.55660 5.34615   3 
 -15   4   7 51.2902 7.33263   3 
 -15   4   8-1.08759 5.41706   3 
 -15   4   9 72.2163 8.85411   3 
 -15   5 -18 37.8232 13.6143   5 
 -15   5 -17 32.8710 13.0188   5 
 -15   5 -16-0.84593 11.7058   5 
 -15   5 -16 2.74831 5.43423   1 
 -15   5 -15 47.7408 13.2010   5 
 -15   5 -15 40.7244 6.69621   1 
 -15   5 -14 14.4765 11.2995   5 
 -15   5 -14 9.52093 5.16828   1 
 -15   5 -13 2.05046 6.19635   3 
 -15   5 -13 7.48793 4.84370   1 
 -15   5 -12 5.09838 4.59786   1 
 -15   5 -12 0.62495 6.15766   3 
 -15   5 -11 4.01860 4.52725   1 
 -15   5 -11 4.34684 5.87435   3 
 -15   5 -10 7.08179 6.24271   3 
 -15   5 -10 2.30904 4.40747   1 
 -15   5  -9-2.44188 3.93005   1 
 -15   5  -9 6.39427 6.25314   3 
 -15   5  -8 31.3600 7.08953   3 
 -15   5  -8 38.6159 5.23587   1 
 -15   5  -7 72.2101 6.93023   1 
 -15   5  -7 58.1182 8.81051   3 
 -15   5  -6 185.044 18.0295   3 
 -15   5  -5 8.68889 5.67633   3 
 -15   5  -5 22.0114 3.56942   1 
 -15   5  -4 129.133 11.8446   1 
 -15   5  -4 121.504 13.0970   3 
 -15   5  -3 107.875 9.86778   1 
 -15   5  -3 93.9107 11.4517   3 
 -15   5  -2 50.3197 5.17026   1 
 -15   5  -2 41.3108 7.50320   3 
 -15   5  -1 4.85715 5.93580   3 
 -15   5   0 186.332 17.9517   3 
 -15   5   1 162.366 16.0541   3 
 -15   5   4 567.619 50.8934   3 
 -15   5   5 58.2111 7.77564   3 
 -15   5   6 307.854 28.3209   3 
 -15   5   7 22.2002 6.15067   3 
 -15   5   8 164.727 16.1038   3 
 -15   5   9 28.4871 5.98986   3 
 -15   5  10 64.9577 8.13226   3 
 -15   5  11 15.1984 5.41449   3 
 -15   6 -17 16.0974 5.68357   1 
 -15   6 -16 60.6965 7.54484   1 
 -15   6 -16 47.7920 8.33976   3 
 -15   6 -15 7.48109 5.08570   1 
 -15   6 -15 14.3759 6.53580   3 
 -15   6 -14 22.4060 6.87627   3 
 -15   6 -14 31.1583 5.43324   1 
 -15   6 -13 10.1901 6.26849   3 
 -15   6 -13 0.42559 4.50371   1 
 -15   6 -12 19.0761 4.63073   1 
 -15   6 -12 15.5914 6.66230   3 
 -15   6 -11-1.03772 3.89109   1 
 -15   6 -11-2.12369 5.68314   3 
 -15   6 -10 75.1236 7.84636   1 
 -15   6 -10 65.3065 9.27115   3 
 -15   6  -9 49.4266 5.88366   1 
 -15   6  -9 45.8344 7.79475   3 
 -15   6  -8 260.593 27.8417   3 
 -15   6  -8 319.090 27.0578   1 
 -15   6  -7 114.614 12.2205   3 
 -15   6  -6 400.188 38.6079   3 
 -15   6  -6 435.797 37.8424   1 
 -15   6  -5 0.93138 2.70283   1 
 -15   6  -5 5.07111 5.93527   3 
 -15   6  -4 20.1353 3.26257   1 
 -15   6  -4 22.6486 6.26575   3 
 -15   6  -3 55.2560 5.44554   1 
 -15   6  -3 42.1129 7.79916   3 
 -15   6  -2 49.9490 7.62807   3 
 -15   6  -2 52.7753 5.18295   1 
 -15   6  -1 17.5613 5.82413   3 
 -15   6   0-4.78742 5.56171   3 
 -15   6   4-0.68317 5.53554   3 
 -15   6   5-0.67866 5.27772   3 
 -15   6   6 28.2548 6.23411   3 
 -15   6   7 0.13329 5.46593   3 
 -15   6   8 26.0254 5.96106   3 
 -15   6   9 52.3325 7.47279   3 
 -15   6  10 22.8122 5.86400   3 
 -15   6  11 56.4063 7.64364   3 
 -15   6  12 15.7181 5.52682   3 
 -15   6  13 48.3013 7.05073   3 
 -15   7 -17-4.03353 5.11671   1 
 -15   7 -17-8.70098 6.47976   3 
 -15   7 -16 48.6485 7.96269   3 
 -15   7 -16 48.3045 6.75897   1 
 -15   7 -15 19.9834 6.72005   3 
 -15   7 -15 29.4442 5.38158   1 
 -15   7 -14 18.7477 4.84583   1 
 -15   7 -14 22.6350 6.50137   3 
 -15   7 -13 53.0568 8.39041   3 
 -15   7 -13 65.1943 7.16308   1 
 -15   7 -12 2.26243 6.19131   3 
 -15   7 -12 7.22263 3.89429   1 
 -15   7 -11 7.95600 5.99813   3 
 -15   7 -11 17.7891 4.06798   1 
 -15   7 -10-3.42849 6.29822   3 
 -15   7 -10 6.74639 3.46086   1 
 -15   7  -9 23.3741 3.88842   1 
 -15   7  -9 18.8355 6.51872   3 
 -15   7  -8 53.7574 7.95005   3 
 -15   7  -7 122.491 12.9367   3 
 -15   7  -6 82.0918 10.7559   3 
 -15   7  -6 102.944 9.31560   1 
 -15   7  -5 15.2484 5.96908   3 
 -15   7  -5 9.94217 2.63242   1 
 -15   7  -4 612.714 57.8488   3 
 -15   7  -4 657.564 57.1172   1 
 -15   7  -3 2.88178 2.11630   1 
 -15   7  -3 0.43001 5.98346   3 
 -15   7  -2 126.727 13.7032   3 
 -15   7  -2 136.239 12.2782   1 
 -15   7  -1 5.25934 5.77845   3 
 -15   7   0 35.6098 6.90519   3 
 -15   7   3-6.22939 5.81211   3 
 -15   7   4 27.1713 6.17893   3 
 -15   7   5 5.29894 5.81219   3 
 -15   7   6 299.086 27.5376   3 
 -15   7   7 3.72953 5.77387   3 
 -15   7   8 408.935 36.9926   3 
 -15   7   9 73.5547 8.94245   3 
 -15   7  10 23.9863 5.95293   3 
 -15   7  11 2.64432 5.26987   3 
 -15   7  12 21.1035 5.76559   3 
 -15   7  13 112.360 11.6268   3 
 -15   7  14 55.6235 7.27397   3 
 -15   8 -18 43.6904 6.66439   1 
 -15   8 -17 58.0372 7.38327   1 
 -15   8 -17 58.9213 8.69761   3 
 -15   8 -16 96.0447 11.6368   3 
 -15   8 -16 107.644 10.6277   1 
 -15   8 -15 7.02189 6.30598   3 
 -15   8 -15 10.8329 4.45152   1 
 -15   8 -14 36.0669 5.33681   1 
 -15   8 -14 33.6836 7.12568   3 
 -15   8 -13 1.77263 3.85414   1 
 -15   8 -13-1.05985 5.91006   3 
 -15   8 -12 4.81161 6.27316   3 
 -15   8 -12 6.67566 3.63597   1 
 -15   8 -11 4.50091 5.91967   3 
 -15   8 -11 3.87309 3.34430   1 
 -15   8 -10 1.26977 3.04163   1 
 -15   8 -10 0.74711 6.01922   3 
 -15   8  -9 16.7477 3.13709   1 
 -15   8  -9 0.89332 6.04324   3 
 -15   8  -8 235.241 22.2330   3 
 -15   8  -7 91.9936 8.45752   1 
 -15   8  -7 80.3445 10.4530   3 
 -15   8  -6 1172.45 101.822   1 
 -15   8  -6 1108.72 102.480   3 
 -15   8  -5 0.22161 2.27219   1 
 -15   8  -5 6.74607 6.30169   3 
 -15   8  -4 293.902 28.4800   3 
 -15   8  -4 311.884 27.3795   1 
 -15   8  -3 31.7806 6.63795   3 
 -15   8  -3 26.8180 3.11160   1 
 -15   8  -3 31.3056 4.05654   1 
 -15   8  -2 63.2627 8.09801   3 
 -15   8  -2 55.3887 5.50719   1 
 -15   8  -1 5.48467 6.00566   3 
 -15   8   3 41.8779 7.15988   3 
 -15   8   4 14.6403 6.33034   3 
 -15   8   5 11.3070 5.85287   3 
 -15   8   6 41.2365 6.98192   3 
 -15   8   7 291.276 26.9017   3 
 -15   8   8 13.5947 5.86169   3 
 -15   8   9 3.27351 5.54090   3 
 -15   8  10-2.19175 5.58976   3 
 -15   8  11 51.1987 7.28478   3 
 -15   8  12 11.8625 5.50328   3 
 -15   8  13-0.36120 4.93863   3 
 -15   8  14 54.1964 6.81897   3 
 -15   9 -18 19.5443 6.75695   3 
 -15   9 -18 11.6402 4.89410   1 
 -15   9 -17-0.61444 6.34816   3 
 -15   9 -17 1.58493 4.44271   1 
 -15   9 -16 5.43474 4.32284   1 
 -15   9 -16 12.1236 6.52304   3 
 -15   9 -15 1.10772 3.98320   1 
 -15   9 -15 2.28914 6.07266   3 
 -15   9 -14 9.93940 6.21182   3 
 -15   9 -14 9.73092 3.95608   1 
 -15   9 -13 13.7708 3.86094   1 
 -15   9 -13 14.0312 6.24998   3 
 -15   9 -12 1.36757 6.51067   3 
 -15   9 -12 15.1948 3.65336   1 
 -15   9 -11 33.6196 7.19928   3 
 -15   9 -11 28.8546 4.31016   1 
 -15   9 -10 24.7291 3.84913   1 
 -15   9 -10 25.1093 6.69897   3 
 -15   9  -9 12.8934 2.45230   1 
 -15   9  -9 4.83196 6.37326   3 
 -15   9  -8 72.4838 9.09997   3 
 -15   9  -7 11.5700 2.53951   1 
 -15   9  -7-1.95444 6.33129   3 
 -15   9  -6 148.561 13.2261   1 
 -15   9  -6 131.203 14.8974   3 
 -15   9  -5-0.14953 6.43344   3 
 -15   9  -5 3.40225 2.10969   1 
 -15   9  -4 219.178 21.1963   3 
 -15   9  -4 219.676 19.8227   1 
 -15   9  -4 234.358 20.3018   1 
 -15   9  -3 32.8941 4.13197   1 
 -15   9  -3 31.2853 3.26874   1 
 -15   9  -3 29.7487 7.10879   3 
 -15   9  -2 935.995 85.6576   1 
 -15   9  -2 1188.62 86.6225   3 
 -15   9   0 528.656 46.9179   2 
 -15   9   1 10.9663 3.31183   2 
 -15   9   2 34.3740 6.73811   3 
 -15   9   2 31.4077 4.29573   2 
 -15   9   3-0.56937 2.97262   2 
 -15   9   3 7.46666 5.63162   3 
 -15   9   4 118.123 12.4241   3 
 -15   9   4 114.591 10.8199   2 
 -15   9   5 149.483 13.1621   2 
 -15   9   5 123.709 14.4703   3 
 -15   9   6 183.333 17.7778   3 
 -15   9   7 23.5693 3.22456   2 
 -15   9   7 7.42763 6.48947   3 
 -15   9   8 1090.79 97.7135   3 
 -15   9   8 1108.10 97.1429   2 
 -15   9   9 19.6095 3.18425   2 
 -15   9   9 11.4904 6.19984   3 
 -15   9  10 320.284 28.3795   2 
 -15   9  10 316.256 29.2821   3 
 -15   9  11 117.489 11.8807   3 
 -15   9  11 111.897 10.3750   2 
 -15   9  12 31.6436 6.27915   3 
 -15   9  13 15.4578 5.13963   3 
 -15   9  15 98.8466 10.0312   3 
 -15   9  16 51.3084 6.89503   3 
 -15  10 -19-3.04407 4.83914   1 
 -15  10 -18 83.9583 8.82055   1 
 -15  10 -18 73.0823 10.0283   3 
 -15  10 -17 26.3152 7.56156   3 
 -15  10 -17 44.9943 5.83384   1 
 -15  10 -16 40.0102 5.63113   1 
 -15  10 -16 34.1842 7.51480   3 
 -15  10 -15 15.4904 4.22300   1 
 -15  10 -15 17.9847 6.73405   3 
 -15  10 -14 235.286 20.8264   1 
 -15  10 -14 212.529 21.7685   3 
 -15  10 -13 0.68874 3.48383   1 
 -15  10 -13 1.70444 6.47231   3 
 -15  10 -12 19.6570 6.96694   3 
 -15  10 -12 30.7625 4.44650   1 
 -15  10 -11 3.43953 3.03786   1 
 -15  10 -11 9.28123 6.26719   3 
 -15  10 -10 21.7115 6.77142   3 
 -15  10 -10 34.9883 4.22574   1 
 -15  10  -9 99.6989 11.4814   3 
 -15  10  -8 89.6089 10.4776   3 
 -15  10  -7 4.39962 2.30952   1 
 -15  10  -7-5.10100 6.58131   3 
 -15  10  -6 217.220 22.5291   3 
 -15  10  -6 250.753 21.9218   1 
 -15  10  -5 5.09928 6.67339   3 
 -15  10  -5 7.85173 4.04534   1 
 -15  10  -4 443.058 41.9209   2 
 -15  10  -4 452.636 42.5687   3 
 -15  10  -4 506.582 41.8986   1 
 -15  10  -3 35.0061 4.28918   1 
 -15  10  -3 30.0630 7.18763   3 
 -15  10  -3 29.7236 4.85454   2 
 -15  10  -3 36.1153 3.51330   1 
 -15  10  -2 13.7222 3.70028   2 
 -15  10  -2 11.9308 6.76753   3 
 -15  10  -1-0.17054 3.32027   2 
 -15  10   0 1.17048 3.29356   2 
 -15  10   1 135.929 12.7425   2 
 -15  10   1 135.229 14.1723   3 
 -15  10   2 24.8364 4.03966   2 
 -15  10   2 29.3154 7.02097   3 
 -15  10   3 71.6304 8.99299   3 
 -15  10   3 68.8518 7.18636   2 
 -15  10   4 28.8428 4.30158   2 
 -15  10   4 35.0305 7.13669   3 
 -15  10   5 10.5850 2.97447   2 
 -15  10   5 2.91417 6.29732   3 
 -15  10   6 5.33393 6.31305   3 
 -15  10   7 4.11843 6.06933   3 
 -15  10   8 144.741 14.9553   3 
 -15  10   8 149.386 13.6484   2 
 -15  10   9 171.709 15.4796   2 
 -15  10   9 163.528 16.7227   3 
 -15  10  10 57.7795 5.99181   2 
 -15  10  10 58.6999 8.22582   3 
 -15  10  11 41.7500 4.66003   2 
 -15  10  11 37.8792 7.04626   3 
 -15  10  12 92.9755 8.91119   2 
 -15  10  12 103.803 10.5395   3 
 -15  10  13 149.825 10.5053   3 
 -15  10  13 84.5590 8.83535   2 
 -15  10  14 103.422 9.44773   2 
 -15  10  15 27.1713 5.54245   3 
 -15  10  16-7.68103 5.26481   3 
 -15  11 -19 8.01980 6.81222   3 
 -15  11 -19 5.94867 4.60279   1 
 -15  11 -18 8.99152 6.64734   3 
 -15  11 -18 2.60222 4.29459   1 
 -15  11 -17 3.86336 4.15444   1 
 -15  11 -17 7.91904 6.71907   3 
 -15  11 -16 5.22723 6.63014   3 
 -15  11 -16-4.26019 3.92173   1 
 -15  11 -15 0.79455 6.57221   3 
 -15  11 -15-1.15442 3.72755   1 
 -15  11 -14 26.0792 6.89556   3 
 -15  11 -14 17.4688 4.11757   1 
 -15  11 -13-5.72414 6.85682   3 
 -15  11 -12 46.2657 8.15763   3 
 -15  11 -11 7.17090 6.54746   3 
 -15  11 -10 45.8758 8.08628   3 
 -15  11  -9 125.626 13.5180   3 
 -15  11  -8 3.03407 5.29267   1 
 -15  11  -8 8.54428 6.70484   3 
 -15  11  -7 8.21735 4.84587   1 
 -15  11  -7 2.09194 6.30125   3 
 -15  11  -7 7.64092 4.07581   2 
 -15  11  -6 57.0551 6.51063   1 
 -15  11  -6 44.1394 8.05617   3 
 -15  11  -6 43.2157 5.94695   2 
 -15  11  -5 3.94107 3.55101   2 
 -15  11  -5 9.84463 6.85005   3 
 -15  11  -5 2.24172 4.08330   1 
 -15  11  -4 1.34051 3.41571   2 
 -15  11  -4 11.6839 6.28581   3 
 -15  11  -4 8.48344 3.58087   1 
 -15  11  -3 46.8057 4.86817   1 
 -15  11  -3 37.8702 7.83317   3 
 -15  11  -3 33.2986 5.43800   2 
 -15  11  -2 80.8584 8.62801   2 
 -15  11  -2 88.6470 8.11560   1 
 -15  11  -1 222.024 20.3368   2 
 -15  11  -1 222.648 19.7700   1 
 -15  11   0 508.399 45.2121   2 
 -15  11   1 168.813 17.1943   3 
 -15  11   1 171.592 15.8385   2 
 -15  11   2 176.393 17.5861   3 
 -15  11   2 177.137 16.3545   2 
 -15  11   3 1.24832 6.67576   3 
 -15  11   3 9.36244 3.43520   2 
 -15  11   4 4.46559 6.37674   3 
 -15  11   4-0.76169 3.31022   2 
 -15  11   5 6.83741 6.10821   3 
 -15  11   5 7.74974 3.30883   2 
 -15  11   6 120.774 14.1308   3 
 -15  11   6 142.347 12.7149   2 
 -15  11   7 105.153 11.7948   3 
 -15  11   8 67.9330 9.88092   3 
 -15  11   8 84.0553 8.01404   2 
 -15  11   9 108.851 10.4433   2 
 -15  11   9 111.228 11.9354   3 
 -15  11  10 77.0324 10.0152   3 
 -15  11  10 87.7328 8.40343   2 
 -15  11  11 40.7788 4.93889   2 
 -15  11  11 41.3523 7.18179   3 
 -15  11  12 42.4265 5.09898   2 
 -15  11  12 54.9171 7.32540   3 
 -15  11  13 37.1638 5.14929   3 
 -15  11  13 25.3594 3.87685   2 
 -15  11  14-1.39066 2.54858   2 
 -15  11  15 20.5574 5.72134   3 
 -15  12 -19 14.6647 7.04184   3 
 -15  12 -19 13.2487 4.60076   1 
 -15  12 -18 79.5653 10.7294   3 
 -15  12 -18 88.3870 9.12385   1 
 -15  12 -17 27.0422 7.36424   3 
 -15  12 -17 29.4190 5.01167   1 
 -15  12 -16 10.4434 6.81212   3 
 -15  12 -15 5.09165 6.71952   3 
 -15  12 -14 142.386 14.9552   3 
 -15  12 -13 133.360 14.1474   3 
 -15  12 -12 65.2640 9.31505   3 
 -15  12 -11 224.643 21.6164   3 
 -15  12 -10 32.9194 7.01095   1 
 -15  12 -10 27.1431 7.27344   3 
 -15  12  -9 5.89527 5.54182   1 
 -15  12  -9 0.50885 7.02087   3 
 -15  12  -8 505.175 41.2609   1 
 -15  12  -8 398.840 41.5116   3 
 -15  12  -7 202.152 20.3593   3 
 -15  12  -7 243.742 19.6803   1 
 -15  12  -7 188.473 19.2998   2 
 -15  12  -6 47.7840 8.63530   3 
 -15  12  -6 42.4416 6.10654   2 
 -15  12  -6 57.5831 6.57164   1 
 -15  12  -5 38.3606 5.83055   2 
 -15  12  -5 47.8136 8.07711   3 
 -15  12  -5 53.1186 6.01194   1 
 -15  12  -4 50.9916 5.96445   1 
 -15  12  -4 46.9579 6.08263   2 
 -15  12  -4 47.9178 8.64335   3 
 -15  12  -3 93.6490 8.51952   1 
 -15  12  -3 80.8203 8.80971   2 
 -15  12  -3 71.7513 10.9681   3 
 -15  12  -2 9.75665 2.87014   1 
 -15  12  -2 10.1421 3.90568   2 
 -15  12  -1 130.102 11.3949   1 
 -15  12  -1 112.029 11.9857   2 
 -15  12   0 4.79141 1.89152   1 
 -15  12   0-3.36586 7.36718   3 
 -15  12   0 1.38403 3.87685   2 
 -15  12   1 4.53050 6.60886   3 
 -15  12   1 7.83532 1.70136   1 
 -15  12   1 4.89510 3.76326   2 
 -15  12   2 15.5064 2.00900   1 
 -15  12   2 18.9865 4.10345   2 
 -15  12   2 17.7378 7.13602   3 
 -15  12   3 14.0453 7.11922   3 
 -15  12   3 13.7477 3.89141   2 
 -15  12   3 11.7407 1.68739   1 
 -15  12   4 4.20110 3.83602   2 
 -15  12   4 8.63988 6.71321   3 
 -15  12   5 13.8039 6.97061   3 
 -15  12   5 12.4674 4.04533   2 
 -15  12   6 15.6176 3.82625   2 
 -15  12   6-2.52581 6.88868   3 
 -15  12   7 7.28892 6.35601   3 
 -15  12   8-1.20769 6.44430   3 
 -15  12   9 59.0094 6.36117   2 
 -15  12   9 49.7434 8.43914   3 
 -15  12  10 44.8979 7.53238   3 
 -15  12  10 41.4006 5.30891   2 
 -15  12  11 142.038 13.3557   2 
 -15  12  11 143.699 14.3999   3 
 -15  12  12 64.6562 7.13351   2 
 -15  12  12 76.3708 8.86113   3 
 -15  12  13 71.2856 7.40801   2 
 -15  12  14 150.943 14.6684   3 
 -15  13 -20 99.4665 11.9082   3 
 -15  13 -19 32.8927 7.96345   3 
 -15  13 -18 24.5994 7.55208   3 
 -15  13 -17-9.31313 6.97505   3 
 -15  13 -16 0.17015 6.83236   3 
 -15  13 -15 8.06608 7.13088   3 
 -15  13 -14 0.87057 6.55336   3 
 -15  13 -13 0.70068 7.27126   3 
 -15  13 -12-4.61789 6.58890   1 
 -15  13 -12-4.65620 3.91277   2 
 -15  13 -12-1.05767 6.88114   3 
 -15  13 -11 14.9385 6.88010   3 
 -15  13 -11 13.4145 6.71155   1 
 -15  13 -10 97.6571 12.2661   3 
 -15  13 -10 108.241 11.4592   1 
 -15  13  -9 47.1988 8.49312   3 
 -15  13  -9 49.9398 7.56577   1 
 -15  13  -8 2.09024 5.25651   1 
 -15  13  -8 0.90359 6.85674   3 
 -15  13  -7 47.6451 8.55132   3 
 -15  13  -7 44.9469 6.02217   2 
 -15  13  -7 54.7531 6.84058   1 
 -15  13  -6 43.7772 6.04600   1 
 -15  13  -6 35.0332 5.61247   2 
 -15  13  -6 36.7880 8.00484   3 
 -15  13  -5 40.6252 5.61438   1 
 -15  13  -5 33.8153 5.22863   2 
 -15  13  -5 38.0285 8.45263   3 
 -15  13  -4 0.35061 3.79918   1 
 -15  13  -4-7.81319 7.60495   3 
 -15  13  -4 0.65961 3.70122   2 
 -15  13  -3 5.78350 3.50041   1 
 -15  13  -3 4.57859 4.09118   2 
 -15  13  -2 29.7839 4.09597   1 
 -15  13  -2 23.1467 4.86803   2 
 -15  13  -1 49.9036 9.23302   3 
 -15  13  -1 60.7843 5.97332   1 
 -15  13  -1 53.1261 6.76320   2 
 -15  13   0 211.959 20.4622   2 
 -15  13   0 229.065 19.9646   1 
 -15  13   0 215.848 21.7406   3 
 -15  13   1 218.787 21.3186   2 
 -15  13   1 239.110 20.7322   1 
 -15  13   1 220.770 22.5483   3 
 -15  13   2 222.828 19.6675   2 
 -15  13   2 217.777 20.9839   3 
 -15  13   2 208.680 18.9467   1 
 -15  13   3 717.610 64.5338   2 
 -15  13   3 705.413 65.1599   3 
 -15  13   3 734.676 64.0625   1 
 -15  13   4 42.1824 8.25169   3 
 -15  13   4 39.5526 4.13624   1 
 -15  13   4 39.6956 5.75348   2 
 -15  13   5 230.678 20.4319   1 
 -15  13   5 228.521 22.1208   3 
 -15  13   5 225.708 21.0243   2 
 -15  13   6 92.2057 11.6862   3 
 -15  13   6 98.7601 9.91366   2 
 -15  13   7 37.4537 4.88307   2 
 -15  13   7 13.8921 7.65044   3 
 -15  13   8 53.7317 8.86708   3 
 -15  13   9 18.3025 6.77999   3 
 -15  13   9 5.27133 2.96543   2 
 -15  13  10 7.94249 6.36224   3 
 -15  13  10 1.36025 3.68009   2 
 -15  13  11 3.92688 6.22310   3 
 -15  13  11-1.03966 3.88931   2 
 -15  13  12 40.7439 6.26824   3 
 -15  13  12 1.73702 4.04331   2 
 -15  14 -20 4.27922 7.42277   3 
 -15  14 -19 2.60196 7.23380   3 
 -15  14 -18 48.4740 8.70996   3 
 -15  14 -17 0.35495 6.88001   3 
 -15  14 -16 105.825 12.3987   3 
 -15  14 -15 13.2861 7.69444   3 
 -15  14 -14 1.97364 7.34715   1 
 -15  14 -14 2.34146 3.88529   2 
 -15  14 -14 2.38631 7.43901   3 
 -15  14 -13 44.8715 6.24145   2 
 -15  14 -13 48.8157 8.43322   3 
 -15  14 -13 41.7839 8.42374   1 
 -15  14 -12 18.8711 7.52477   3 
 -15  14 -12 11.7629 6.75271   1 
 -15  14 -12 10.3584 4.25591   2 
 -15  14 -11 130.381 15.6065   3 
 -15  14 -11 156.857 15.1077   1 
 -15  14 -10 170.016 16.6475   1 
 -15  14 -10 166.236 17.0930   3 
 -15  14  -9 156.965 14.4907   1 
 -15  14  -9 121.273 15.2499   3 
 -15  14  -8 221.587 22.2757   3 
 -15  14  -8 210.304 20.9519   2 
 -15  14  -8 259.726 21.5014   1 
 -15  14  -7 61.5442 9.36929   3 
 -15  14  -7 65.0240 7.72034   1 
 -15  14  -7 53.8586 7.06016   2 
 -15  14  -6 185.926 18.5634   3 
 -15  14  -6 169.708 17.0725   2 
 -15  14  -6 195.895 17.2944   1 
 -15  14  -5 32.3246 5.34736   2 
 -15  14  -5 29.0378 5.29976   1 
 -15  14  -5 30.4968 7.83465   3 
 -15  14  -4 6.43537 4.02677   1 
 -15  14  -4 13.7545 4.26070   2 
 -15  14  -3 2.81327 4.25597   2 
 -15  14  -3 3.62408 3.59912   1 
 -15  14  -2 49.4785 6.17977   2 
 -15  14  -2 40.2454 5.46015   1 
 -15  14  -1 23.4629 7.93267   3 
 -15  14  -1 10.7825 3.34432   1 
 -15  14  -1 9.44506 4.41114   2 
 -15  14   0-0.47885 3.01371   1 
 -15  14   0 0.58935 4.15662   2 
 -15  14   1 12.1356 7.94958   3 
 -15  14   1 8.24236 4.54623   2 
 -15  14   1 15.1245 3.18467   1 
 -15  14   2 104.573 11.2334   2 
 -15  14   2 107.844 13.1511   3 
 -15  14   2 114.371 10.3668   1 
 -15  14   3 27.4559 8.18491   3 
 -15  14   3 14.5537 4.66202   2 
 -15  14   3 19.0567 3.04583   1 
 -15  14   4 7.50931 4.47953   2 
 -15  14   4 9.22045 7.29624   3 
 -15  14   4 9.84622 2.56583   1 
 -15  14   5 123.290 12.0223   2 
 -15  14   5 121.853 13.7132   3 
 -15  14   5 119.838 11.1368   1 
 -15  14   6 2.05713 2.41388   1 
 -15  14   6 1.24736 7.46952   3 
 -15  14   6-5.50029 4.59328   2 
 -15  14   7 107.532 10.4823   2 
 -15  14   7 90.3026 12.0336   3 
 -15  14   8 33.8432 4.73277   2 
 -15  14   8 6.09552 7.61001   3 
 -15  14   9 38.0752 8.16819   3 
 -15  14  10 14.8211 7.59889   3 
 -15  14  10 37.6187 4.89258   2 
 -15  14  11-0.15133 6.75542   3 
 -15  14  11 0.87801 4.20752   2 
 -15  14  12 62.4148 8.52774   3 
 -15  15 -20 14.4600 7.68399   3 
 -15  15 -19 119.695 13.6942   3 
 -15  15 -18 31.9572 8.24746   3 
 -15  15 -17 201.592 20.8152   3 
 -15  15 -17 223.529 21.5921   1 
 -15  15 -16-3.44379 7.81058   3 
 -15  15 -16 1.47117 8.34312   1 
 -15  15 -15 38.3954 5.93535   2 
 -15  15 -15 48.6504 8.89674   3 
 -15  15 -15 48.3298 9.24825   1 
 -15  15 -14 0.65911 7.28721   1 
 -15  15 -14-0.37792 4.38668   2 
 -15  15 -14-1.94699 7.26945   3 
 -15  15 -13 2.16650 7.11197   3 
 -15  15 -13-5.67773 4.19049   2 
 -15  15 -13 2.27641 7.06184   1 
 -15  15 -12 4.17705 7.77614   3 
 -15  15 -12-4.47600 6.79268   1 
 -15  15 -12-2.02046 4.54806   2 
 -15  15 -11 54.4960 9.56004   3 
 -15  15 -11 58.2940 8.81826   1 
 -15  15 -10-3.42902 6.04577   1 
 -15  15 -10-0.20125 7.78050   3 
 -15  15  -9 41.2930 7.13168   1 
 -15  15  -9 33.7541 8.91216   3 
 -15  15  -8-0.81256 7.76287   3 
 -15  15  -8 1.75552 4.72405   2 
 -15  15  -8 3.69493 5.47094   1 
 -15  15  -7 2.44984 5.21809   1 
 -15  15  -7 3.28502 7.85623   3 
 -15  15  -7 1.89521 4.51035   2 
 -15  15  -6 2.73584 4.79892   1 
 -15  15  -6 10.9194 7.61855   3 
 -15  15  -6-0.12566 4.46668   2 
 -15  15  -5 118.603 14.3348   3 
 -15  15  -5 119.515 12.5033   2 
 -15  15  -5 133.864 12.3987   1 
 -15  15  -4 25.4948 5.53193   2 
 -15  15  -4 37.2499 5.33649   1 
 -15  15  -3 26.4354 4.69925   1 
 -15  15  -3 20.9132 5.03623   2 
 -15  15  -2 33.0913 9.11805   3 
 -15  15  -2 47.3443 5.65468   1 
 -15  15  -2 41.9665 6.38885   2 
 -15  15  -1 29.2361 4.48374   1 
 -15  15  -1 28.4696 8.00830   3 
 -15  15  -1 23.0882 5.22496   2 
 -15  15   0 91.4633 10.7321   2 
 -15  15   0 109.426 10.0441   1 
 -15  15   0 109.134 12.7302   3 
 -15  15   1 147.202 16.2459   3 
 -15  15   1 137.939 14.8186   2 
 -15  15   1 163.211 14.2034   1 
 -15  15   2 32.5675 8.66034   3 
 -15  15   2 25.4350 3.93169   1 
 -15  15   2 20.2178 5.39023   2 
 -15  15   3 195.587 18.3194   2 
 -15  15   3 196.035 17.5963   1 
 -15  15   3 181.223 19.6636   3 
 -15  15   4 9.80976 3.05335   1 
 -15  15   4 10.8588 5.02868   2 
 -15  15   4 1.76730 8.08972   3 
 -15  15   5 153.052 15.4096   3 
 -15  15   5 139.035 12.9577   1 
 -15  15   5 137.671 13.7017   2 
 -15  15   6 0.25883 2.79826   1 
 -15  15   6 7.21284 7.82216   3 
 -15  15   6 2.96103 4.64787   2 
 -15  15   7 65.8253 7.83055   2 
 -15  15   7 62.5029 6.68400   1 
 -15  15   7 79.8326 10.1915   3 
 -15  15   8 15.6246 7.88413   3 
 -15  15   8 18.4308 5.23173   2 
 -15  15   9-7.28421 7.96799   3 
 -15  15   9 28.8234 4.61461   2 
 -15  15  10 16.3069 7.79269   3 
 -15  15  11 23.1034 7.40018   3 
 -15  16 -20-3.87020 9.68468   1 
 -15  16 -19 22.7248 9.37458   1 
 -15  16 -18-1.62823 8.69798   1 
 -15  16 -18-4.14915 8.30942   3 
 -15  16 -17 92.8176 12.4833   3 
 -15  16 -17 110.539 13.2486   1 
 -15  16 -16 20.4543 8.43809   1 
 -15  16 -16 23.3500 8.61792   3 
 -15  16 -15 216.474 23.2828   3 
 -15  16 -15 260.034 23.5494   1 
 -15  16 -14 8.34224 4.65100   2 
 -15  16 -14 4.43273 7.50929   1 
 -15  16 -14 9.35869 8.22344   3 
 -15  16 -13 138.701 14.4129   1 
 -15  16 -13 127.703 12.8266   2 
 -15  16 -13 126.404 14.7963   3 
 -15  16 -12-3.38259 6.86741   1 
 -15  16 -12-5.46190 5.17994   2 
 -15  16 -12-7.84725 7.81735   3 
 -15  16 -11-0.93898 6.59255   1 
 -15  16 -11 3.62060 8.16202   3 
 -15  16 -10 10.5879 6.35311   1 
 -15  16 -10 11.6237 8.17617   3 
 -15  16  -9 127.442 15.1614   3 
 -15  16  -9 141.341 14.0573   1 
 -15  16  -8-9.39623 8.51472   3 
 -15  16  -8 0.76721 5.65410   1 
 -15  16  -8-0.26774 4.79418   2 
 -15  16  -7 432.494 35.8273   1 
 -15  16  -7 375.155 35.6089   2 
 -15  16  -7 370.933 36.5159   3 
 -15  16  -6-8.78114 8.73414   3 
 -15  16  -6 1.48713 4.73278   2 
 -15  16  -6-1.17452 4.93733   1 
 -15  16  -5 210.456 18.5012   1 
 -15  16  -5 181.622 18.4988   2 
 -15  16  -4-1.77713 4.43906   1 
 -15  16  -4 6.17065 4.49788   2 
 -15  16  -3 30.8996 9.81902   3 
 -15  16  -3 49.4372 6.18984   1 
 -15  16  -3 46.4897 6.73060   2 
 -15  16  -2 6.67535 4.68351   2 
 -15  16  -2 11.8775 4.31879   1 
 -15  16  -2 3.31444 7.79041   3 
 -15  16  -1 62.1693 6.96128   1 
 -15  16  -1 63.1925 10.6542   3 
 -15  16  -1 54.9435 7.74673   2 
 -15  16   0 21.4116 5.48913   2 
 -15  16   0 21.7102 4.36892   1 
 -15  16   0 13.1232 8.61616   3 
 -15  16   1 59.6716 6.24698   1 
 -15  16   1 40.6347 9.68676   3 
 -15  16   1 46.2773 7.09017   2 
 -15  16   2 6.48172 5.07562   2 
 -15  16   2 5.22887 3.57750   1 
 -15  16   2 3.45602 8.75617   3 
 -15  16   3 67.3445 7.29594   1 
 -15  16   3 69.8995 10.8890   3 
 -15  16   3 75.6843 8.56891   2 
 -15  16   4-2.99138 3.33331   1 
 -15  16   4-4.15025 5.15160   2 
 -15  16   4 0.21020 8.29529   3 
 -15  16   5 38.9807 5.13113   1 
 -15  16   5 42.9070 6.66827   2 
 -15  16   5 59.4593 9.64838   3 
 -15  16   6 9.03600 5.22718   2 
 -15  16   6-0.40431 8.31408   3 
 -15  16   6 4.79608 3.18928   1 
 -15  16   7 128.239 13.2926   3 
 -15  16   7 100.078 10.3978   1 
 -15  16   7 119.159 11.5832   2 
 -15  16   8 6.32089 8.32037   3 
 -15  16   8 2.45358 3.40677   1 
 -15  16   8-2.98976 5.44394   2 
 -15  16   9 40.1311 9.61132   3 
 -15  16   9 54.1215 7.34013   2 
 -15  16  10 15.3772 8.39041   3 
 -15  16  10 24.4457 5.15492   2 
 -15  17 -21-3.71749 10.0038   1 
 -15  17 -20 9.82105 9.69735   1 
 -15  17 -19 37.9149 10.3177   1 
 -15  17 -18-5.99456 9.03436   1 
 -15  17 -17 76.3867 11.5775   1 
 -15  17 -16-10.6827 8.42598   1 
 -15  17 -16 0.86092 8.21813   3 
 -15  17 -15 51.7523 10.0757   3 
 -15  17 -15 60.3997 10.1672   1 
 -15  17 -14 1.35857 7.58401   1 
 -15  17 -14 4.40662 8.38469   3 
 -15  17 -13-4.45862 8.72188   3 
 -15  17 -13-1.93404 7.17146   1 
 -15  17 -13-2.10283 4.86451   2 
 -15  17 -12 16.9338 7.08524   1 
 -15  17 -12 4.52066 7.92540   3 
 -15  17 -11-6.86800 8.12632   3 
 -15  17 -11-0.96429 6.75431   1 
 -15  17 -10-1.37716 8.33738   3 
 -15  17 -10 1.81525 6.43474   1 
 -15  17  -9 15.5893 8.56699   3 
 -15  17  -9 4.93108 6.06225   1 
 -15  17  -8 8.85975 8.27199   3 
 -15  17  -8 4.90679 5.76052   1 
 -15  17  -8 3.31030 4.77621   2 
 -15  17  -7 40.7463 6.32147   2 
 -15  17  -7 45.4477 7.08604   1 
 -15  17  -7 29.2459 9.51433   3 
 -15  17  -6 5.95878 5.44099   1 
 -15  17  -6 7.45006 5.19328   2 
 -15  17  -5 344.939 33.6870   2 
 -15  17  -5 398.802 33.7157   1 
 -15  17  -4 4.15261 4.93010   2 
 -15  17  -4 6.25309 4.94699   1 
 -15  17  -3 547.916 51.6139   3 
 -15  17  -3 605.255 50.4778   1 
 -15  17  -3 528.134 50.6066   2 
 -15  17  -2 0.73642 4.43404   1 
 -15  17  -2 4.02086 9.11684   3 
 -15  17  -2-4.03536 4.93738   2 
 -15  17  -1 150.121 15.6316   2 
 -15  17  -1 167.019 15.2044   1 
 -15  17  -1 160.563 17.5977   3 
 -15  17   0 47.8268 10.4560   3 
 -15  17   0 44.8149 7.17469   2 
 -15  17   0 50.0077 6.29873   1 
 -15  17   1 8.61513 4.08108   1 
 -15  17   1 8.81943 9.07385   3 
 -15  17   1 4.86902 5.42461   2 
 -15  17   2 6.29583 5.37442   2 
 -15  17   2 9.26782 4.02177   1 
 -15  17   2 15.7349 8.67608   3 
 -15  17   3 0.91277 8.73472   3 
 -15  17   3 4.64764 5.49434   2 
 -15  17   3-0.42052 3.71132   1 
 -15  17   4 18.6818 4.17405   1 
 -15  17   4 22.1890 9.17237   3 
 -15  17   4 20.0549 6.05156   2 
 -15  17   5 59.1138 10.2542   3 
 -15  17   5 53.1499 7.55174   2 
 -15  17   5 45.8273 5.92440   1 
 -15  17   6 11.0607 6.03713   2 
 -15  17   6 10.5080 3.81584   1 
 -15  17   6 18.2328 9.03174   3 
 -15  17   7 62.5233 7.10439   1 
 -15  17   7 69.0760 10.8743   3 
 -15  17   7 65.9768 8.66723   2 
 -15  17   8-2.02465 8.88513   3 
 -15  17   8 10.1758 3.82035   1 
 -15  17   8 7.58160 5.95337   2 
 -15  17   9 22.3071 6.48995   2 
 -15  17   9 19.0302 8.91308   3 
 -15  18 -21 82.2718 13.1310   1 
 -15  18 -20 1.79029 9.70603   1 
 -15  18 -19 16.0672 9.36681   1 
 -15  18 -18 8.81044 9.09368   1 
 -15  18 -17 113.581 14.1346   1 
 -15  18 -16 7.59188 8.09577   1 
 -15  18 -15 187.500 19.4485   1 
 -15  18 -14 19.8659 8.51926   1 
 -15  18 -13 318.938 28.1313   1 
 -15  18 -13 268.648 28.3309   3 
 -15  18 -12-9.87937 8.68454   3 
 -15  18 -12 4.59842 7.15943   1 
 -15  18 -11 170.572 16.9474   1 
 -15  18 -11 154.012 18.0143   3 
 -15  18 -10 10.5426 9.18024   3 
 -15  18 -10 23.5887 7.15593   1 
 -15  18  -9 10.8690 6.39551   1 
 -15  18  -9 0.74427 8.40455   3 
 -15  18  -9 1.83377 5.39088   2 
 -15  18  -8 31.8457 9.98265   3 
 -15  18  -8 26.5813 6.77212   1 
 -15  18  -8 35.7091 6.27862   2 
 -15  18  -7 215.210 20.6943   2 
 -15  18  -7 231.633 20.8880   1 
 -15  18  -7 200.884 22.3421   3 
 -15  18  -6 76.7346 9.70604   2 
 -15  18  -6 92.7067 9.94010   1 
 -15  18  -5 234.813 21.6978   1 
 -15  18  -5 226.628 21.6545   2 
 -15  18  -4 0.25219 9.07615   3 
 -15  18  -4 1.58891 5.53963   2 
 -15  18  -4 1.03376 4.94086   1 
 -15  18  -3 77.1222 8.77903   1 
 -15  18  -3 76.6746 12.3712   3 
 -15  18  -3 72.8765 9.03021   2 
 -15  18  -2 33.8678 6.56972   2 
 -15  18  -2 36.7121 10.1687   3 
 -15  18  -2 34.6679 5.78386   1 
 -15  18  -1 7.79994 8.81316   3 
 -15  18  -1 2.51356 4.51213   1 
 -15  18  -1 1.29655 5.56656   2 
 -15  18   0-1.47251 5.76732   2 
 -15  18   0-1.56907 4.53828   1 
 -15  18   0 0.50208 9.41272   3 
 -15  18   1 0.60024 4.27035   1 
 -15  18   1 4.79526 5.67428   2 
 -15  18   1 0.74778 9.99367   3 
 -15  18   2 13.7805 4.45327   1 
 -15  18   2 6.35158 5.86668   2 
 -15  18   2 7.13287 9.70436   3 
 -15  18   3 8.63535 6.12643   2 
 -15  18   3 2.42582 9.32365   3 
 -15  18   4 21.5679 6.28113   2 
 -15  18   4 8.11162 9.51250   3 
 -15  18   4 9.25268 4.38052   1 
 -15  18   5 2.09500 4.07537   1 
 -15  18   5 12.4332 9.69232   3 
 -15  18   5 0.85958 6.06853   2 
 -15  18   6 1.72212 6.39720   2 
 -15  18   6 0.28880 3.96461   1 
 -15  18   6 4.32316 9.40062   3 
 -15  18   7 27.8184 7.20944   2 
 -15  18   7 31.5403 10.2812   3 
 -15  19 -19 0.29007 9.48256   1 
 -15  19 -18 12.5951 9.18933   1 
 -15  19 -17 1.61125 8.72422   1 
 -15  19 -16 14.4584 8.91597   1 
 -15  19 -15 12.3357 8.26746   1 
 -15  19 -14-0.47210 7.93728   1 
 -15  19 -13 121.203 14.0100   1 
 -15  19 -12 23.5914 7.84208   1 
 -15  19 -11 1.21983 7.16340   1 
 -15  19 -10-0.19241 6.76165   1 
 -15  19  -9 2.54653 6.45323   1 
 -15  19  -9-3.74029 5.29719   2 
 -15  19  -8 1.31900 4.99329   2 
 -15  19  -8-10.5153 6.34034   1 
 -15  19  -7 34.5422 7.07881   1 
 -15  19  -7 35.4715 6.68307   2 
 -15  19  -6 13.4114 6.09528   1 
 -15  19  -6 14.3187 5.80298   2 
 -15  19  -5 215.982 18.3299   1 
 -15  19  -5 181.362 18.2662   2 
 -15  19  -5 149.361 20.1155   3 
 -15  19  -4 180.541 22.2448   3 
 -15  19  -4 235.779 20.2264   1 
 -15  19  -4 202.247 20.4006   2 
 -15  19  -3 269.130 23.6702   1 
 -15  19  -3 236.212 23.9576   2 
 -15  19  -3 257.363 25.8412   3 
 -15  19  -2 103.440 11.7809   2 
 -15  19  -2 111.886 11.2437   1 
 -15  19  -2 94.6317 14.7871   3 
 -15  19  -1 172.628 21.0521   3 
 -15  19  -1 191.224 18.9207   2 
 -15  19  -1 203.572 18.4177   1 
 -15  19   0 11.1816 6.34350   2 
 -15  19   0 0.53492 10.9016   3 
 -15  19   0 11.8539 5.10387   1 
 -15  19   1 132.029 12.7384   1 
 -15  19   1 121.787 13.5738   2 
 -15  19   1 125.235 15.8582   3 
 -15  19   2 29.5805 7.02567   2 
 -15  19   2 27.8146 5.51134   1 
 -15  19   2 25.0961 11.0156   3 
 -15  19   3 9.11074 4.68255   1 
 -15  19   3 3.29669 6.37877   2 
 -15  19   4-1.26047 4.56597   1 
 -15  19   4-2.78168 6.79260   2 
 -15  19   5 88.4698 9.37940   1 
 -15  19   5 87.6161 10.9383   2 
 -15  19   6 38.1392 5.82728   1 
 -15  19   6 34.6055 7.79739   2 
 -15  20 -19 15.9276 9.73080   1 
 -15  20 -18 9.11487 9.40790   1 
 -15  20 -17-10.4080 9.33107   1 
 -15  20 -16 2.10451 8.37809   1 
 -15  20 -15 6.30074 8.62594   1 
 -15  20 -14 0.96717 7.79418   1 
 -15  20 -13 94.2553 12.2104   1 
 -15  20 -12 51.6691 9.36315   1 
 -15  20 -11 206.802 20.5632   1 
 -15  20 -10 84.4777 10.8364   1 
 -15  20  -9 105.153 12.1424   1 
 -15  20  -8 85.1877 10.4679   1 
 -15  20  -7 4.44977 6.42029   1 
 -15  20  -6 3.25619 6.10494   1 
 -15  20  -5 6.68753 5.92863   1 
 -15  20  -4 10.0194 5.90597   1 
 -15  20  -3-1.96754 5.54118   1 
 -15  20  -2 2.42854 5.40821   1 
 -15  20   0 6.79829 5.29871   1 
 -15  20   1-2.56292 5.17663   1 
 -15  20   2-0.23648 5.13202   1 
 -15  20   3 0.23136 5.05442   1 
 -15  21 -18 4.05321 9.69498   1 
 -15  21 -17 11.6673 9.43728   1 
 -15  21 -16 6.16012 9.07550   1 
 -15  21 -15 20.3784 9.10255   1 
 -15  21 -14 1.72452 8.56373   1 
 -15  21 -13-2.82253 8.21804   1 
 -15  21 -12-1.35328 8.06128   1 
 -15  21 -11-5.16610 7.96111   1 
 -15  21 -10 8.42157 7.12669   1 
 -15  21  -9 50.7526 9.05413   1 
 -15  21  -8 14.3446 7.25403   1 
 -15  21  -7 79.3734 10.3487   1 
 -15  21  -6 22.9259 6.68910   1 
 -15  21  -5 2.13622 6.39566   1 
 -15  21  -4 3.13895 6.41088   1 
 -15  21  -3 9.88559 6.01493   1 
 -15  21  -2-0.43684 5.90713   1 
 -15  21   0 49.1433 7.64864   1 
 -15  21   1 25.2245 6.40789   1 
 -15  22 -16 2.17904 9.11340   1 
 -15  22 -15 24.6562 9.20301   1 
 -15  22 -14 20.1453 9.02075   1 
 -15  22 -13 14.0037 8.47164   1 
 -15  22 -12 66.0017 10.5572   1 
 -15  22 -11 105.906 13.1034   1 
 -15  22 -10 53.0364 9.58251   1 
 -15  22  -9 86.7984 11.3406   1 
 -15  22  -8 107.755 12.8583   1 
 -15  22  -7 2.99838 7.15111   1 
 -15  22  -6 43.0977 8.31580   1 
 -15  22  -4 0.99776 6.65750   1 
 -15  22  -3 5.42848 6.34810   1 
 -15  23 -12 10.2410 8.60612   1 
 -15  23 -11 12.1560 8.21694   1 
 -15  23 -10 9.92980 7.96136   1 
 -15  23  -8 1.02151 7.69449   1 
 -15  23  -7 27.0042 8.27878   1 
 -14 -11   8 5.78213 17.9309   5 
 -14 -11   9 93.1857 12.7837   1 
 -14 -11   9 72.1476 19.5645   5 
 -14 -11  10-8.44816 16.4423   5 
 -14 -11  10 23.4230 9.54463   1 
 -14 -11  11 67.2429 19.4360   5 
 -14 -11  11 135.900 14.8060   1 
 -14 -11  12 28.8112 15.5127   5 
 -14 -11  13 14.9986 13.6959   5 
 -14 -10   3 59.2677 22.8119   5 
 -14 -10   4 18.0669 20.8427   5 
 -14 -10   5 2.94029 8.50659   1 
 -14 -10   5-10.7192 18.9210   5 
 -14 -10   6 3.64382 8.43933   1 
 -14 -10   6 3.39272 18.4123   5 
 -14 -10   7-12.6870 17.2872   5 
 -14 -10   7 8.16489 8.66690   1 
 -14 -10   8 46.2935 9.79923   1 
 -14 -10   8 40.8524 17.6038   5 
 -14 -10   9-0.55954 15.7094   5 
 -14 -10   9 1.18859 8.75769   1 
 -14 -10  10-6.78666 15.4567   5 
 -14 -10  10 21.9215 8.75602   1 
 -14 -10  11 72.6762 11.2752   1 
 -14 -10  11 62.7303 16.6883   5 
 -14 -10  12 42.7073 14.6298   5 
 -14  -9   0-12.6306 22.4078   5 
 -14  -9   1 3.23261 20.2001   5 
 -14  -9   2 3.31579 8.34287   1 
 -14  -9   2 8.52261 19.4508   5 
 -14  -9   3 34.3352 8.87898   1 
 -14  -9   3 46.5101 20.2304   5 
 -14  -9   4-0.70172 18.7013   5 
 -14  -9   4 13.8483 8.42898   1 
 -14  -9   5 86.0363 12.0062   1 
 -14  -9   5 94.7376 21.5555   5 
 -14  -9   6 6.53700 8.30578   1 
 -14  -9   6-3.17421 16.8782   5 
 -14  -9   7 113.569 13.2379   1 
 -14  -9   7 85.8422 20.1680   5 
 -14  -9   8 15.2721 7.74430   1 
 -14  -9   8 0.55918 15.7816   5 
 -14  -9   9 1.77087 7.75865   1 
 -14  -9   9 12.0027 14.3944   5 
 -14  -9  10 29.0114 8.67494   1 
 -14  -9  10 34.6098 14.7033   5 
 -14  -9  11 48.1412 14.5314   5 
 -14  -9  11 51.7840 9.63507   1 
 -14  -8  -1 3.19202 8.28372   1 
 -14  -8   0 39.3224 8.90487   1 
 -14  -8   0 1.57921 21.7989   5 
 -14  -8   1-6.05632 19.9071   5 
 -14  -8   1 12.0092 7.61870   1 
 -14  -8   2-5.77981 19.2067   5 
 -14  -8   2 6.35032 7.62666   1 
 -14  -8   3 0.86237 7.81332   1 
 -14  -8   3 19.2458 18.2484   5 
 -14  -8   4 19.8774 7.83557   1 
 -14  -8   4 0.65371 17.3703   5 
 -14  -8   5 9.26187 7.29804   1 
 -14  -8   5-6.84829 16.3669   5 
 -14  -8   6 13.3714 15.6305   5 
 -14  -8   6 31.2272 8.20477   1 
 -14  -8   7-2.19965 15.1188   5 
 -14  -8   7-6.78637 7.39363   1 
 -14  -8   8 49.7466 9.04193   1 
 -14  -8   8 58.1185 15.7241   5 
 -14  -8   9-2.40543 13.9689   5 
 -14  -8   9-1.02063 7.37495   1 
 -14  -8  10 78.6501 10.7640   1 
 -14  -8  10 87.5318 15.5962   5 
 -14  -8  11 8.46481 12.5381   5 
 -14  -7  -5 2.57454 22.0281   5 
 -14  -7  -4 16.0813 21.5321   5 
 -14  -7  -3-2.62997 7.81026   1 
 -14  -7  -3 18.7434 21.3406   5 
 -14  -7  -2 76.7177 10.8502   1 
 -14  -7  -1-6.54363 7.50161   1 
 -14  -7   0 16.9657 7.52189   1 
 -14  -7   1 24.6095 7.59662   1 
 -14  -7   1 0.70524 18.9334   5 
 -14  -7   2-12.0752 18.1511   5 
 -14  -7   2 13.1141 7.40288   1 
 -14  -7   3 7.92746 6.88265   1 
 -14  -7   3 8.31015 17.0586   5 
 -14  -7   4 111.073 12.6736   1 
 -14  -7   4 104.134 20.5569   5 
 -14  -7   5 97.9296 17.7649   5 
 -14  -7   5 75.8748 10.5454   1 
 -14  -7   6 105.690 12.3660   1 
 -14  -7   6 120.849 19.2132   5 
 -14  -7   7 144.205 20.3815   5 
 -14  -7   7 143.617 15.1426   1 
 -14  -7   8 118.812 18.4540   5 
 -14  -7   8 123.925 13.4760   1 
 -14  -7   9 76.5434 15.3558   5 
 -14  -7   9 77.6828 10.1608   1 
 -14  -7  10 39.1645 8.05015   1 
 -14  -7  10 44.7575 13.4143   5 
 -14  -6  -7-6.75647 21.4476   5 
 -14  -6  -6-3.26267 20.7657   5 
 -14  -6  -5-0.80479 20.5438   5 
 -14  -6  -4 25.3831 7.81229   1 
 -14  -6  -4 25.3475 21.5142   5 
 -14  -6  -3 28.2159 21.1697   5 
 -14  -6  -3 36.3188 8.22577   1 
 -14  -6  -2-2.95738 6.92571   1 
 -14  -6  -1 16.0270 7.30872   1 
 -14  -6   0 5.13742 6.94724   1 
 -14  -6   1 7.84193 17.6272   5 
 -14  -6   1-6.94380 6.73851   1 
 -14  -6   2-1.83827 6.66597   1 
 -14  -6   2-19.9277 16.6926   5 
 -14  -6   3 81.6249 10.6723   1 
 -14  -6   3 111.091 19.3858   5 
 -14  -6   4 6.44978 6.33503   1 
 -14  -6   4-1.66727 14.9186   5 
 -14  -6   5 65.3818 16.1774   5 
 -14  -6   5 49.8130 8.22391   1 
 -14  -6   6 9.25531 6.44981   1 
 -14  -6   6 17.7906 13.5550   5 
 -14  -6   7 7.74668 6.36096   1 
 -14  -6   7 1.39159 12.6668   5 
 -14  -6   8 62.3879 8.40810   1 
 -14  -6   8 50.4261 14.4220   5 
 -14  -6   9 43.4995 6.90261   1 
 -14  -6   9 0.82361 12.0210   5 
 -14  -5  -8 12.8126 20.2174   5 
 -14  -5  -7-9.49247 20.3069   5 
 -14  -5  -6 9.23540 7.36350   1 
 -14  -5  -6 22.6257 20.2648   5 
 -14  -5  -5-4.91768 7.16770   1 
 -14  -5  -5-18.8063 19.6169   5 
 -14  -5  -4 28.8852 7.61810   1 
 -14  -5  -4 36.2511 20.5658   5 
 -14  -5  -3 12.8078 18.5336   5 
 -14  -5  -3 28.4617 7.38757   1 
 -14  -5  -2 97.6264 22.7406   5 
 -14  -5  -2 137.732 14.2155   1 
 -14  -5  -1-14.4620 6.69763   1 
 -14  -5   0 41.0856 7.67114   1 
 -14  -5   1 57.1438 8.50440   1 
 -14  -5   2-19.3371 15.9094   5 
 -14  -5   2 18.8271 6.27013   1 
 -14  -5   3 64.1567 8.58426   1 
 -14  -5   3 43.8483 16.2399   5 
 -14  -5   4 91.8342 16.4661   5 
 -14  -5   4 84.5196 10.0998   1 
 -14  -5   5 75.2432 16.3014   5 
 -14  -5   5 85.9463 10.0270   1 
 -14  -5   6 27.0283 6.07070   1 
 -14  -5   6 10.8778 12.7582   5 
 -14  -5   7 90.9910 9.58915   1 
 -14  -5   7 70.6184 14.9669   5 
 -14  -5   8 79.9240 14.4496   5 
 -14  -4 -10-3.06695 19.6011   5 
 -14  -4  -9 9.85597 19.2251   5 
 -14  -4  -8 10.5907 7.44703   1 
 -14  -4  -8-5.24354 19.1360   5 
 -14  -4  -7 14.5898 7.02434   1 
 -14  -4  -7-10.3463 19.2133   5 
 -14  -4  -6 13.8282 18.6416   5 
 -14  -4  -6 30.4039 7.47908   1 
 -14  -4  -5 22.4533 18.9769   5 
 -14  -4  -5 40.8260 7.80646   1 
 -14  -4  -4 115.807 12.6909   1 
 -14  -4  -4 107.465 21.4931   5 
 -14  -4  -3 46.1755 17.8934   5 
 -14  -4  -3 52.5559 8.06559   1 
 -14  -4  -2 77.0312 9.63931   1 
 -14  -4  -2 68.0799 19.3843   5 
 -14  -4  -1 16.4984 6.08529   1 
 -14  -4   0 11.2800 6.04115   1 
 -14  -4   1 11.7402 5.84414   1 
 -14  -4   2 6.79447 5.73166   1 
 -14  -4   3 0.74488 5.67473   1 
 -14  -4   3-9.86429 13.0592   5 
 -14  -4   4 45.6215 6.78299   1 
 -14  -4   4 28.3010 13.6299   5 
 -14  -4   5 8.19219 3.94209   1 
 -14  -4   5 54.6407 12.6818   5 
 -14  -4   6-4.98648 11.7871   5 
 -14  -4   8 31.8566 5.43142   1 
 -14  -3 -11-11.8489 19.5474   5 
 -14  -3 -10 10.2537 18.4451   5 
 -14  -3  -9 28.7598 7.46291   1 
 -14  -3  -9 22.6808 18.7225   5 
 -14  -3  -8 0.71567 6.46830   1 
 -14  -3  -8 25.1780 18.1244   5 
 -14  -3  -7 40.8078 7.77390   1 
 -14  -3  -7 45.4743 18.9076   5 
 -14  -3  -6 19.2072 6.58942   1 
 -14  -3  -6 12.5819 16.9341   5 
 -14  -3  -5 16.2582 17.3386   5 
 -14  -3  -5 18.7254 6.53243   1 
 -14  -3  -4 6.22637 15.9321   5 
 -14  -3  -4 15.4959 6.32938   1 
 -14  -3  -3 14.4349 5.94995   1 
 -14  -3  -3 2.98270 14.8555   5 
 -14  -3  -2 230.804 21.8486   1 
 -14  -3  -2 236.563 27.4607   5 
 -14  -3  -1 6.58707 14.8745   5 
 -14  -3  -1 5.80430 5.49949   1 
 -14  -3   0 553.166 49.5939   1 
 -14  -3   1 31.7022 6.20062   1 
 -14  -3   2 158.176 15.3614   1 
 -14  -3   3 43.7086 13.4654   5 
 -14  -3   4-3.39841 12.2587   5 
 -14  -3   5-12.0597 3.62185   1 
 -14  -3   5 25.7567 11.5854   5 
 -14  -3   6 33.0287 5.69667   1 
 -14  -3   7 73.4610 8.52962   1 
 -14  -2 -13-13.8004 19.1328   5 
 -14  -2 -12 81.9719 19.9427   5 
 -14  -2 -11 18.2438 17.1557   5 
 -14  -2 -10 18.9477 7.20316   1 
 -14  -2 -10 24.0289 18.1576   5 
 -14  -2  -9 7.00359 6.34227   1 
 -14  -2  -9 23.7143 17.0638   5 
 -14  -2  -8 21.5926 6.51163   1 
 -14  -2  -8 18.8227 16.9544   5 
 -14  -2  -7 28.0401 16.3025   5 
 -14  -2  -7 6.03253 5.89020   1 
 -14  -2  -6 26.3192 16.2651   5 
 -14  -2  -6 12.7350 6.07955   1 
 -14  -2  -5 45.0859 7.26025   1 
 -14  -2  -5 48.8002 16.4637   5 
 -14  -2  -4 7.48166 14.8826   5 
 -14  -2  -4 0.57390 5.26752   1 
 -14  -2  -3 7.18277 5.54331   1 
 -14  -2  -3 18.7938 14.2275   5 
 -14  -2  -2 62.1112 8.15461   1 
 -14  -2  -2 76.3300 15.4274   5 
 -14  -2  -1 142.628 13.9418   1 
 -14  -2  -1 128.479 19.8845   5 
 -14  -2   0 13.7144 5.25618   1 
 -14  -2   1 179.277 16.7568   1 
 -14  -2   3 58.6054 6.70768   1 
 -14  -2   4 99.1208 15.7549   5 
 -14  -2   4 105.923 10.6976   1 
 -14  -2   5 142.093 13.7434   1 
 -14  -2   6-3.64903 4.50213   1 
 -14  -1 -14-18.1303 18.1865   5 
 -14  -1 -13-13.4695 16.9366   5 
 -14  -1 -12 73.6126 19.1313   5 
 -14  -1 -11 117.250 20.5441   5 
 -14  -1 -11 110.868 12.4598   1 
 -14  -1 -10 11.7525 16.1004   5 
 -14  -1 -10 11.1714 6.21841   1 
 -14  -1  -9-7.31346 15.7600   5 
 -14  -1  -9 11.9880 6.15833   1 
 -14  -1  -8 14.9498 5.97167   1 
 -14  -1  -8 21.1358 15.8226   5 
 -14  -1  -7 26.6307 6.26316   1 
 -14  -1  -7 37.4941 16.0466   5 
 -14  -1  -6 29.7980 6.29072   1 
 -14  -1  -6 32.8026 15.0588   5 
 -14  -1  -5 28.9158 14.0693   5 
 -14  -1  -5 27.6406 5.87978   1 
 -14  -1  -4 9.48360 5.12933   1 
 -14  -1  -4 2.57253 13.0553   5 
 -14  -1  -3 9.85981 12.7219   5 
 -14  -1  -3 7.04338 4.99738   1 
 -14  -1  -2 21.2387 5.37836   1 
 -14  -1  -2 21.3327 12.7371   5 
 -14  -1  -1 109.986 10.7712   1 
 -14  -1  -1 84.0887 16.4188   5 
 -14  -1   0 662.852 61.6159   5 
 -14  -1   2 362.133 32.5335   1 
 -14  -1   3 6.53769 4.22812   1 
 -14  -1   4 22.0169 4.60400   1 
 -14  -1   5 153.323 14.4800   1 
 -14  -1   6 83.3929 8.82861   1 
 -14   0 -15 2.43524 16.2957   5 
 -14   0 -14 22.2972 16.8582   5 
 -14   0 -13-17.2886 15.8158   5 
 -14   0 -13 0.83856 6.47428   1 
 -14   0 -12 12.3224 6.22630   1 
 -14   0 -12-4.12535 15.6691   5 
 -14   0 -11 0.61518 5.86872   1 
 -14   0 -11-8.14536 15.1459   5 
 -14   0 -10 59.2082 8.18548   1 
 -14   0 -10 68.1411 16.6582   5 
 -14   0  -9-2.76902 14.6543   5 
 -14   0  -9 1.95949 5.42705   1 
 -14   0  -8 90.5736 10.4684   1 
 -14   0  -8 118.338 17.9502   5 
 -14   0  -7 65.6463 16.0223   5 
 -14   0  -7 71.8348 8.47696   1 
 -14   0  -6 191.600 22.1379   5 
 -14   0  -6 176.390 17.0515   1 
 -14   0  -5 158.675 15.0937   1 
 -14   0  -5 138.942 20.4611   5 
 -14   0  -4 142.787 13.8149   1 
 -14   0  -4 137.660 19.2176   5 
 -14   0  -3 11.8049 4.52767   1 
 -14   0  -3 2.70044 12.0899   5 
 -14   0  -2 13.8433 11.8508   5 
 -14   0  -2 37.3391 4.91167   1 
 -14   0  -1 11.0973 10.6372   5 
 -14   0   0-1.97446 11.1696   5 
 -14   0   0 15.1138 3.51834   1 
 -14   0   1 63.8858 7.12844   1 
 -14   0   2 15.5579 4.19711   1 
 -14   0   3 104.150 10.2443   1 
 -14   0   4 21.6710 4.11415   1 
 -14   0   5 16.2029 3.74893   1 
 -14   1 -16 47.2634 16.8971   5 
 -14   1 -15-13.9349 15.1168   5 
 -14   1 -14 8.83116 14.9202   5 
 -14   1 -14-0.48043 6.31336   1 
 -14   1 -13 43.0160 7.42590   1 
 -14   1 -13 41.4521 15.6213   5 
 -14   1 -12-9.69041 14.4898   5 
 -14   1 -12 1.02778 5.78807   1 
 -14   1 -11 27.5999 14.4795   5 
 -14   1 -11 12.1186 5.65787   1 
 -14   1 -10 22.7008 5.72143   1 
 -14   1 -10 4.10722 13.6817   5 
 -14   1  -9 36.9032 6.23504   1 
 -14   1  -9 24.2037 14.0817   5 
 -14   1  -8 35.9716 13.7517   5 
 -14   1  -8 19.2715 5.40987   1 
 -14   1  -7 15.3302 5.07878   1 
 -14   1  -7-6.11679 13.2853   5 
 -14   1  -6-6.43948 11.3798   5 
 -14   1  -6-0.11122 4.53244   1 
 -14   1  -5 70.4614 13.5538   5 
 -14   1  -5 62.5888 7.45636   1 
 -14   1  -4 10.8115 4.26120   1 
 -14   1  -4 12.6888 11.4250   5 
 -14   1  -3 194.176 21.6651   5 
 -14   1  -2 4.32972 9.77382   5 
 -14   1  -1 152.749 13.9518   1 
 -14   1  -1 129.225 17.9148   5 
 -14   1   0 18.3974 4.01561   1 
 -14   1   1 129.437 12.2020   1 
 -14   1   2 82.4023 8.26405   1 
 -14   1   3 235.268 21.2256   1 
 -14   1   4 44.1936 4.97632   1 
 -14   2 -17 28.9987 14.9620   5 
 -14   2 -16 65.2393 16.3572   5 
 -14   2 -15 7.12249 13.6561   5 
 -14   2 -14 60.7444 8.21081   1 
 -14   2 -14 46.7729 15.1715   5 
 -14   2 -13-4.46952 13.0488   5 
 -14   2 -13-6.02202 5.66517   1 
 -14   2 -12 1.46868 13.3241   5 
 -14   2 -12 2.25326 5.15846   1 
 -14   2 -11 4.70378 4.96379   1 
 -14   2 -11 11.9023 12.2883   5 
 -14   2 -10 46.3392 14.0246   5 
 -14   2 -10 58.9262 7.52581   1 
 -14   2  -9 63.2105 7.69357   1 
 -14   2  -9 57.9889 14.3598   5 
 -14   2  -8 163.404 19.7883   5 
 -14   2  -8 155.554 14.9742   1 
 -14   2  -7 266.106 24.8048   1 
 -14   2  -7 309.827 29.0031   5 
 -14   2  -6 162.465 18.6585   5 
 -14   2  -6 137.380 13.4881   1 
 -14   2  -5 181.896 16.9487   1 
 -14   2  -5 188.185 21.0286   5 
 -14   2  -4-8.06909 2.65683   1 
 -14   2  -4 1.54910 10.5025   5 
 -14   2  -3-8.61097 10.3938   5 
 -14   2  -2 118.421 11.2336   1 
 -14   2  -1 54.3338 6.07699   1 
 -14   2   0 117.714 11.0950   1 
 -14   2   1 2.53245 2.94736   1 
 -14   2   2 30.4289 3.85527   1 
 -14   3 -18 48.4440 15.3218   5 
 -14   3 -17 2.85658 13.7446   5 
 -14   3 -16 83.0170 16.0378   5 
 -14   3 -15 18.6797 13.1820   5 
 -14   3 -15 11.8164 5.78833   1 
 -14   3 -14 83.0127 15.8747   5 
 -14   3 -14 80.8339 9.37878   1 
 -14   3 -13 10.4618 12.4379   5 
 -14   3 -13 9.60747 5.26268   1 
 -14   3 -12 1.59640 4.88594   1 
 -14   3 -12 1.32959 11.9515   5 
 -14   3 -11 0.34636 4.68456   1 
 -14   3 -11 13.9448 12.1167   5 
 -14   3 -10 9.18916 4.71156   1 
 -14   3 -10 31.7771 12.0966   5 
 -14   3  -9 11.2126 11.0377   5 
 -14   3  -9-2.17391 4.35499   1 
 -14   3  -8 20.9216 11.4869   5 
 -14   3  -8 25.9883 4.89579   1 
 -14   3  -7 49.8956 12.1052   5 
 -14   3  -7 48.2436 5.88014   1 
 -14   3  -7 35.2079 7.29131   3 
 -14   3  -6 196.810 21.8686   3 
 -14   3  -6 246.731 21.3776   1 
 -14   3  -5 44.4067 6.89300   3 
 -14   3  -5 64.5271 11.4055   5 
 -14   3  -5 33.0550 4.29559   1 
 -14   3  -4 75.5410 9.01799   3 
 -14   3  -3 65.5253 6.50413   1 
 -14   3  -3 52.5812 8.11926   3 
 -14   3  -2 3.40801 2.99924   1 
 -14   3  -2-4.18953 5.48937   3 
 -14   3  -1 0.48138 2.84766   1 
 -14   3  -1 2.35313 5.21181   3 
 -14   3   0 64.5492 6.34957   1 
 -14   3   0 59.2485 8.00864   3 
 -14   3   1 5.03485 4.93390   3 
 -14   3   2 0.40486 5.00776   3 
 -14   3   5 25.7492 6.03374   3 
 -14   3   6 23.7074 5.61128   3 
 -14   3   7 359.716 32.6304   3 
 -14   3   8 50.9782 7.09181   3 
 -14   4 -19-8.79881 12.4945   5 
 -14   4 -18 25.6278 13.9551   5 
 -14   4 -17 32.4403 13.3634   5 
 -14   4 -16 1.30230 11.9526   5 
 -14   4 -16 3.87847 5.50952   1 
 -14   4 -15 70.7848 15.1549   5 
 -14   4 -15 75.2645 8.90561   1 
 -14   4 -14 75.4664 8.97597   1 
 -14   4 -14 87.9825 14.3882   5 
 -14   4 -13 147.474 19.4042   5 
 -14   4 -13 157.214 15.0312   1 
 -14   4 -12 78.8513 13.7993   5 
 -14   4 -12 70.0504 8.20941   1 
 -14   4 -11 100.642 10.1338   1 
 -14   4 -11 111.101 15.2995   5 
 -14   4 -11 89.4854 10.8755   3 
 -14   4 -10-2.33541 5.79932   3 
 -14   4 -10 3.88723 10.8389   5 
 -14   4 -10 2.27083 4.07982   1 
 -14   4  -9 1.11614 3.99738   1 
 -14   4  -9 10.9887 10.1715   5 
 -14   4  -9 5.94994 5.63902   3 
 -14   4  -8 46.8529 5.95908   1 
 -14   4  -8 57.3854 11.3504   5 
 -14   4  -8 46.1357 7.17087   3 
 -14   4  -7 111.912 12.4088   3 
 -14   4  -7 124.294 11.5340   1 
 -14   4  -6 2.80446 6.07947   3 
 -14   4  -6 29.0995 3.63200   1 
 -14   4  -5 44.6427 6.97845   3 
 -14   4  -4 64.0780 8.81769   3 
 -14   4  -4 76.1658 7.26870   1 
 -14   4  -3 3.14260 5.25973   3 
 -14   4  -3 0.76941 2.74363   1 
 -14   4  -2 87.3573 11.1142   3 
 -14   4  -2 108.901 9.75012   1 
 -14   4  -1 175.691 15.6420   1 
 -14   4  -1 165.422 16.6669   3 
 -14   4   0 61.1275 7.90829   3 
 -14   4   1 190.260 18.0950   3 
 -14   4   5 35.1013 6.49834   3 
 -14   4   6 34.3693 5.99594   3 
 -14   4   7 24.6052 5.73897   3 
 -14   4   8 14.9878 5.14265   3 
 -14   4   9 19.4843 5.49698   3 
 -14   4  10 3.78018 4.98607   3 
 -14   5 -19 66.0900 14.1354   5 
 -14   5 -18-6.07948 12.0648   5 
 -14   5 -17 63.6846 8.27825   1 
 -14   5 -17 68.2444 13.5973   5 
 -14   5 -16-2.38472 11.5369   5 
 -14   5 -16 3.97250 4.94460   1 
 -14   5 -15 39.8578 6.50152   1 
 -14   5 -15 49.0570 12.2700   5 
 -14   5 -14 31.3678 11.6965   5 
 -14   5 -14 29.6027 5.48701   1 
 -14   5 -14 17.8641 6.41489   3 
 -14   5 -13 68.0842 13.5446   5 
 -14   5 -13 71.1059 9.21179   3 
 -14   5 -13 77.3635 8.34317   1 
 -14   5 -12 68.1083 12.3747   5 
 -14   5 -12 51.9180 8.18470   3 
 -14   5 -12 66.2746 7.33459   1 
 -14   5 -11 3.88015 6.03761   3 
 -14   5 -11-4.66253 4.09360   1 
 -14   5 -10 4.26539 5.77253   3 
 -14   5 -10 3.55464 3.88132   1 
 -14   5  -9 122.502 13.4826   3 
 -14   5  -9 132.832 12.3710   1 
 -14   5  -8 16.2068 5.96612   3 
 -14   5  -8 11.9647 3.64973   1 
 -14   5  -7 25.1888 3.65419   1 
 -14   5  -7 2.35709 5.86509   3 
 -14   5  -6 132.454 13.3593   3 
 -14   5  -5 213.383 18.9677   1 
 -14   5  -5 203.090 20.0267   3 
 -14   5  -4 102.158 9.44527   1 
 -14   5  -4 92.8770 10.9255   3 
 -14   5  -3 122.645 11.0838   1 
 -14   5  -3 112.302 12.3009   3 
 -14   5  -2 59.7168 8.62916   3 
 -14   5  -2 74.4536 6.88733   1 
 -14   5  -1 42.2485 6.62070   3 
 -14   5   0 19.2585 5.36670   3 
 -14   5   1 63.7255 8.06530   3 
 -14   5   4-0.63565 5.36592   3 
 -14   5   5 3.90839 4.87164   3 
 -14   5   6 1.87406 5.23162   3 
 -14   5   7 85.6418 9.67651   3 
 -14   5   8 5.87965 5.14345   3 
 -14   5   9 209.775 19.7173   3 
 -14   5  10 29.3370 5.76170   3 
 -14   5  11 34.6971 6.09951   3 
 -14   5  12 46.1368 6.68279   3 
 -14   6 -17 40.0852 6.36007   1 
 -14   6 -17 34.6288 7.33029   3 
 -14   6 -16 3.72216 4.77296   1 
 -14   6 -16 4.24566 5.89862   3 
 -14   6 -15 136.493 12.8615   1 
 -14   6 -15 120.502 13.4708   3 
 -14   6 -14 2.23746 4.34191   1 
 -14   6 -14 6.77191 6.06256   3 
 -14   6 -13 341.744 29.2288   1 
 -14   6 -13 294.773 29.7005   3 
 -14   6 -12 25.5664 6.67693   3 
 -14   6 -12 29.8711 4.92146   1 
 -14   6 -11 526.885 44.8303   1 
 -14   6 -11 463.242 45.3012   3 
 -14   6 -10 1.81722 5.44076   3 
 -14   6 -10 5.46007 3.45870   1 
 -14   6  -9 76.0292 7.70068   1 
 -14   6  -9 73.5476 9.06062   3 
 -14   6  -8 3.03149 5.23347   3 
 -14   6  -8 3.40555 2.91891   1 
 -14   6  -7 41.7634 6.98663   3 
 -14   6  -6 4.07899 5.66241   3 
 -14   6  -5 104.437 12.9291   3 
 -14   6  -5 132.629 11.6281   1 
 -14   6  -4 0.36932 2.29265   1 
 -14   6  -4 8.60049 5.69046   3 
 -14   6  -3 485.268 42.2083   1 
 -14   6  -3 450.771 42.9485   3 
 -14   6  -2 4.63037 5.49393   3 
 -14   6  -2 10.9705 2.08879   1 
 -14   6  -1 366.427 33.2330   3 
 -14   6   0 145.431 14.3755   3 
 -14   6   4-2.27730 5.31246   3 
 -14   6   5 37.7580 6.60414   3 
 -14   6   6 11.1750 5.51047   3 
 -14   6   7 8.71583 5.29642   3 
 -14   6   8 6.43833 5.25115   3 
 -14   6   9 6.23574 4.99723   3 
 -14   6  10-0.82754 4.96490   3 
 -14   6  11 32.9697 5.99256   3 
 -14   6  12 11.7587 5.03686   3 
 -14   6  13 2.33431 4.93245   3 
 -14   7 -18 3.16631 4.91316   1 
 -14   7 -17 15.6449 6.18851   3 
 -14   7 -17 3.72877 4.71076   1 
 -14   7 -16 42.3348 5.99597   1 
 -14   7 -16 35.0305 7.17271   3 
 -14   7 -15 1.29094 5.77266   3 
 -14   7 -15 1.80621 4.19922   1 
 -14   7 -14 2.27857 6.00454   3 
 -14   7 -14-1.00367 3.96222   1 
 -14   7 -13-1.27408 5.93151   3 
 -14   7 -13 6.36090 3.74855   1 
 -14   7 -12 51.2682 6.02808   1 
 -14   7 -12 50.3862 7.82274   3 
 -14   7 -11-8.26123 5.40556   3 
 -14   7 -11 1.05951 3.35607   1 
 -14   7 -10-7.53254 5.75979   3 
 -14   7 -10 2.11494 3.09579   1 
 -14   7  -9 0.62576 2.99028   1 
 -14   7  -9 1.24808 5.81035   3 
 -14   7  -8 20.4853 3.08021   1 
 -14   7  -8 7.73092 6.00839   3 
 -14   7  -7 16.3491 5.77849   3 
 -14   7  -6 28.4745 3.18657   1 
 -14   7  -6 6.13282 6.24435   3 
 -14   7  -5 14.2823 2.61451   1 
 -14   7  -5 16.8622 6.05772   3 
 -14   7  -4 13.6168 2.38030   1 
 -14   7  -4 13.7513 5.88701   3 
 -14   7  -3 391.771 37.7262   3 
 -14   7  -3 423.985 36.9217   1 
 -14   7  -2 37.1407 4.19408   1 
 -14   7  -2 34.9011 6.83693   3 
 -14   7  -1 1059.41 93.8213   3 
 -14   7   0 40.0178 7.07316   3 
 -14   7   3 227.371 21.3820   3 
 -14   7   4 0.51129 5.12139   3 
 -14   7   5 309.217 28.3318   3 
 -14   7   6 1.00137 5.33679   3 
 -14   7   7 5.81178 5.15398   3 
 -14   7   8 9.50910 5.55741   3 
 -14   7   9 239.428 22.2307   3 
 -14   7  10 5.31020 4.98220   3 
 -14   7  11 144.766 14.1935   3 
 -14   7  12 112.543 11.5689   3 
 -14   7  13 251.511 23.1015   3 
 -14   8 -18 4.90747 5.99268   3 
 -14   8 -18-0.36049 4.46961   1 
 -14   8 -17 32.4763 5.45308   1 
 -14   8 -17 25.3110 6.82533   3 
 -14   8 -16-0.96576 4.17710   1 
 -14   8 -16 5.59262 6.07759   3 
 -14   8 -15 145.755 13.7010   1 
 -14   8 -15 139.461 14.5813   3 
 -14   8 -14 6.82052 5.71333   3 
 -14   8 -14 5.47794 3.90338   1 
 -14   8 -13 68.0418 7.03293   1 
 -14   8 -13 56.6916 8.41537   3 
 -14   8 -12-0.28317 5.62750   3 
 -14   8 -12 1.81443 3.34937   1 
 -14   8 -11 158.750 14.1782   1 
 -14   8 -11 138.741 15.2586   3 
 -14   8 -10 5.39277 2.91582   1 
 -14   8 -10 4.90829 5.94454   3 
 -14   8  -9 508.460 44.5060   1 
 -14   8  -9 486.911 45.1629   3 
 -14   8  -8-6.36738 1.93275   1 
 -14   8  -8 12.2754 6.03764   3 
 -14   8  -7 165.793 16.2000   3 
 -14   8  -6 1.94109 5.84877   3 
 -14   8  -6 8.04985 2.22763   1 
 -14   8  -5 43.9746 7.25066   3 
 -14   8  -5 42.3067 4.36627   1 
 -14   8  -4 8.69700 1.98540   1 
 -14   8  -4 8.67407 5.61904   3 
 -14   8  -3 18.3310 2.32813   1 
 -14   8  -3 16.9746 6.03351   3 
 -14   8  -3 19.5053 3.48371   1 
 -14   8  -2 24.6347 3.14290   1 
 -14   8  -2 27.0918 6.02643   3 
 -14   8  -1 44.7249 7.03823   3 
 -14   8   0-1.02555 2.75757   2 
 -14   8   1 80.7554 7.92063   2 
 -14   8   2 59.0626 6.16626   2 
 -14   8   3 100.002 9.56573   2 
 -14   8   3 103.895 11.0489   3 
 -14   8   4 76.3073 8.88016   3 
 -14   8   4 75.1333 7.37228   2 
 -14   8   5 12.7969 5.51735   3 
 -14   8   5-2.44626 1.56972   2 
 -14   8   6 1.02163 5.38792   3 
 -14   8   7 223.508 19.8717   2 
 -14   8   7 215.756 20.8918   3 
 -14   8   8 95.9370 10.6427   3 
 -14   8   8 98.0016 9.10578   2 
 -14   8   9 52.3383 5.24116   2 
 -14   8   9 46.2014 7.24042   3 
 -14   8  10 18.3670 2.71426   2 
 -14   8  10 15.3686 5.57329   3 
 -14   8  11 38.0710 6.09022   3 
 -14   8  11 32.5959 3.64290   2 
 -14   8  12 2.83827 4.82465   3 
 -14   8  13 466.702 41.7110   3 
 -14   8  15 185.472 17.3388   3 
 -14   9 -19 27.3363 5.64150   1 
 -14   9 -18 37.9795 7.36303   3 
 -14   9 -18 45.8819 6.23664   1 
 -14   9 -17 64.1931 8.60141   3 
 -14   9 -17 61.7351 7.35038   1 
 -14   9 -16 10.8381 5.95559   3 
 -14   9 -16 0.72413 3.91469   1 
 -14   9 -15 82.4094 8.46314   1 
 -14   9 -15 77.1879 9.81636   3 
 -14   9 -14 2.45446 6.17308   3 
 -14   9 -14 7.04698 3.73057   1 
 -14   9 -13 5.17929 6.16213   3 
 -14   9 -13-3.60156 3.40305   1 
 -14   9 -12 16.7311 6.02530   3 
 -14   9 -12 20.6837 3.75568   1 
 -14   9 -11 4.16525 5.97665   3 
 -14   9 -11 5.27972 3.12536   1 
 -14   9 -10 4.30122 6.06236   3 
 -14   9 -10 0.13779 2.67248   1 
 -14   9  -9 21.7795 3.28441   1 
 -14   9  -9 12.1733 6.49366   3 
 -14   9  -8 10.2948 5.88121   3 
 -14   9  -7 17.7616 6.34822   3 
 -14   9  -6 2.56064 5.76925   3 
 -14   9  -6 2.65085 1.99702   1 
 -14   9  -5 43.7386 7.17598   3 
 -14   9  -5 42.1032 5.73989   1 
 -14   9  -4 2.81478 3.12731   2 
 -14   9  -4 3.21732 3.46764   1 
 -14   9  -4-2.97894 5.93106   3 
 -14   9  -3 198.938 16.8897   1 
 -14   9  -3 177.756 17.9627   3 
 -14   9  -3 181.906 17.0406   2 
 -14   9  -3 183.332 16.5210   1 
 -14   9  -2 28.1330 6.23832   3 
 -14   9  -2 27.1069 3.19198   1 
 -14   9  -2 20.0992 3.85989   2 
 -14   9  -1 257.789 23.2615   2 
 -14   9   0 49.1835 5.50269   2 
 -14   9   1 373.316 33.2753   2 
 -14   9   2 71.7717 7.36328   2 
 -14   9   2 77.6322 9.17249   3 
 -14   9   3 66.4068 7.07888   2 
 -14   9   3 83.9350 8.95198   3 
 -14   9   4 6.73128 2.89695   2 
 -14   9   4 10.5046 5.95721   3 
 -14   9   5 266.411 26.7432   3 
 -14   9   5 297.879 25.8868   2 
 -14   9   6 79.3782 9.65262   3 
 -14   9   7 229.916 20.1841   2 
 -14   9   7 209.362 21.1084   3 
 -14   9   8-0.76476 5.55776   3 
 -14   9   8 1.36209 2.80948   2 
 -14   9   9 156.264 13.8755   2 
 -14   9   9 138.840 14.9459   3 
 -14   9  10 10.0287 5.48469   3 
 -14   9  10 9.82498 2.63677   2 
 -14   9  11 71.5394 8.35843   3 
 -14   9  11 64.5352 6.47605   2 
 -14   9  12 112.359 10.0549   3 
 -14   9  12 87.4351 8.61001   2 
 -14   9  13 2.31793 1.87287   2 
 -14   9  15 14.2700 5.03993   3 
 -14   9  16 1.32615 4.43745   3 
 -14  10 -19 18.1269 4.81675   1 
 -14  10 -19 14.7919 6.73338   3 
 -14  10 -18 2.81494 4.28072   1 
 -14  10 -18 10.2831 6.26032   3 
 -14  10 -17 168.652 18.3415   3 
 -14  10 -17 202.199 17.7077   1 
 -14  10 -16 5.76150 4.04689   1 
 -14  10 -16 0.88237 6.30835   3 
 -14  10 -15-0.14752 6.22942   3 
 -14  10 -15-4.77762 3.72293   1 
 -14  10 -14 91.0525 11.3012   3 
 -14  10 -14 100.056 9.72875   1 
 -14  10 -13 312.415 27.2022   1 
 -14  10 -13 281.099 27.9590   3 
 -14  10 -12 15.9300 6.43378   3 
 -14  10 -11 47.2871 7.40897   3 
 -14  10 -10 25.0119 6.23005   3 
 -14  10  -9 87.3589 10.2780   3 
 -14  10  -8 252.791 23.8849   3 
 -14  10  -7 1018.53 90.3722   3 
 -14  10  -6 117.875 11.0309   1 
 -14  10  -6 100.560 10.6105   2 
 -14  10  -6 108.624 11.8953   3 
 -14  10  -5 300.182 28.5377   2 
 -14  10  -5 311.583 29.2500   3 
 -14  10  -5 340.681 28.6376   1 
 -14  10  -4 104.967 10.9619   2 
 -14  10  -4 123.136 11.0123   1 
 -14  10  -4 115.528 12.4517   3 
 -14  10  -3 3.53195 3.00504   1 
 -14  10  -3 0.70009 3.19997   2 
 -14  10  -3 4.76069 6.28907   3 
 -14  10  -2 1.19928 2.97837   2 
 -14  10  -2-0.58429 2.40521   1 
 -14  10  -2-0.59300 6.08911   3 
 -14  10  -1 10.3246 1.98329   1 
 -14  10  -1 7.88535 3.48896   2 
 -14  10   0 54.2423 6.13788   2 
 -14  10   1 16.4020 3.67424   2 
 -14  10   1 22.6752 6.81450   3 
 -14  10   2 45.6397 5.38784   2 
 -14  10   2 46.8092 7.86358   3 
 -14  10   3 43.9797 7.55557   3 
 -14  10   3 47.0550 5.40747   2 
 -14  10   4 27.5918 6.70675   3 
 -14  10   4 18.6655 3.73368   2 
 -14  10   5 8.62662 3.15709   2 
 -14  10   5 0.69390 6.16569   3 
 -14  10   6 34.1582 6.95536   3 
 -14  10   7 361.373 32.9646   3 
 -14  10   8 14.0903 6.05484   3 
 -14  10   8 19.0258 3.54277   2 
 -14  10   9 32.1807 4.43074   2 
 -14  10   9 39.0254 6.77841   3 
 -14  10  10 65.6386 8.11673   3 
 -14  10  10 55.8806 6.13414   2 
 -14  10  11-3.92341 5.52745   3 
 -14  10  11-1.54480 2.85272   2 
 -14  10  12 1.02919 2.79137   2 
 -14  10  12 40.3197 5.33992   3 
 -14  10  13 91.9247 8.70125   2 
 -14  10  14-1.80169 2.40014   2 
 -14  10  14 50.0999 4.93484   3 
 -14  10  15 234.464 21.6124   3 
 -14  10  16 63.0932 7.60894   3 
 -14  11 -19 90.2600 9.47371   1 
 -14  11 -19 88.5859 10.6650   3 
 -14  11 -18 3.30566 6.40395   3 
 -14  11 -18-0.77632 4.08164   1 
 -14  11 -17 97.4388 9.74134   1 
 -14  11 -17 90.9607 11.0004   3 
 -14  11 -16 15.6062 6.37370   3 
 -14  11 -15 47.4321 7.85705   3 
 -14  11 -14 80.6387 9.91580   3 
 -14  11 -13 7.36165 6.64825   3 
 -14  11 -12 11.8654 6.15615   3 
 -14  11 -11 41.2094 7.54347   3 
 -14  11 -10 166.371 16.4341   3 
 -14  11 -10 164.294 15.5041   2 
 -14  11  -9 106.309 11.9413   3 
 -14  11  -8 189.146 19.8039   3 
 -14  11  -8 216.148 19.3783   1 
 -14  11  -7 4.86513 6.71191   3 
 -14  11  -7 7.44611 4.77130   1 
 -14  11  -6 55.6939 6.35501   1 
 -14  11  -6 41.8810 5.64868   2 
 -14  11  -6 39.8439 8.15474   3 
 -14  11  -5 4.72824 6.18850   3 
 -14  11  -5 6.62268 4.01451   1 
 -14  11  -5-1.42624 3.67220   2 
 -14  11  -4 26.9618 4.53195   2 
 -14  11  -4 25.3508 4.37198   1 
 -14  11  -4 28.9161 7.05077   3 
 -14  11  -3 109.090 11.5355   2 
 -14  11  -3 108.417 12.9232   3 
 -14  11  -3 132.387 11.3544   1 
 -14  11  -2 279.571 23.9443   1 
 -14  11  -2 249.039 24.2041   2 
 -14  11  -1 34.8045 5.23979   2 
 -14  11  -1 43.6731 4.45291   1 
 -14  11   0 1.99565 3.45225   2 
 -14  11   0 3.11700 1.90214   1 
 -14  11   1 48.9650 4.63556   1 
 -14  11   1 47.3262 8.15228   3 
 -14  11   1 43.9613 5.79495   2 
 -14  11   2 315.292 28.0516   2 
 -14  11   2 325.098 28.9082   3 
 -14  11   2 309.464 27.5065   1 
 -14  11   3 61.7964 6.87727   2 
 -14  11   3 62.7997 8.84044   3 
 -14  11   3 63.1832 5.79216   1 
 -14  11   4 199.215 17.7274   2 
 -14  11   4 206.172 18.7210   3 
 -14  11   4 189.974 17.0938   1 
 -14  11   5 132.593 13.9163   3 
 -14  11   5 132.571 12.5664   2 
 -14  11   6 32.1796 7.95943   3 
 -14  11   6 56.5356 5.71704   2 
 -14  11   7 102.645 11.4272   3 
 -14  11   8 177.155 9.93308   3 
 -14  11   8 53.1931 6.89707   2 
 -14  11   9 19.7769 3.71976   2 
 -14  11   9 8.08321 6.22729   3 
 -14  11  10 1.10358 3.29175   2 
 -14  11  10 1.84098 5.81641   3 
 -14  11  11 8.26268 5.41354   3 
 -14  11  11 7.22451 3.38046   2 
 -14  11  12 56.6184 5.62049   3 
 -14  11  12 7.29140 3.67259   2 
 -14  11  13 2.66052 3.06093   2 
 -14  11  14 2.20661 2.97089   2 
 -14  11  14 22.3637 4.95061   3 
 -14  11  15 6.70814 5.00816   3 
 -14  12 -20 0.30743 6.51970   3 
 -14  12 -20-5.21149 4.61361   1 
 -14  12 -19-2.93913 6.48611   3 
 -14  12 -18-2.80404 6.32426   3 
 -14  12 -17 89.4073 10.8488   3 
 -14  12 -16 32.2206 7.62097   3 
 -14  12 -15 376.063 34.5028   3 
 -14  12 -14 32.4194 7.30768   3 
 -14  12 -13 12.9782 6.98351   3 
 -14  12 -12 16.5592 4.10786   2 
 -14  12 -12 17.7858 6.98924   3 
 -14  12 -11 22.0367 4.51856   2 
 -14  12 -11 22.5243 7.29181   3 
 -14  12 -10 105.951 12.1310   3 
 -14  12 -10 97.2179 10.4422   2 
 -14  12 -10 117.831 11.5389   1 
 -14  12  -9 121.920 13.9637   3 
 -14  12  -9 142.029 13.6200   1 
 -14  12  -8-1.83175 7.06227   3 
 -14  12  -8 2.18515 4.91205   1 
 -14  12  -7 56.0419 7.14423   1 
 -14  12  -7 50.0302 8.77719   3 
 -14  12  -6 87.8492 9.49246   2 
 -14  12  -6 84.6840 11.1678   3 
 -14  12  -6 102.587 9.82689   1 
 -14  12  -5 103.742 12.3109   3 
 -14  12  -5 114.912 10.8936   1 
 -14  12  -5 105.852 10.6802   2 
 -14  12  -4 140.653 15.2296   3 
 -14  12  -4 154.858 13.7283   1 
 -14  12  -4 137.952 13.7190   2 
 -14  12  -3 59.0162 7.30019   2 
 -14  12  -3 77.2939 7.22329   1 
 -14  12  -2 22.8130 4.44866   2 
 -14  12  -2 26.4772 3.90674   1 
 -14  12  -1 3.90859 3.79995   2 
 -14  12  -1 5.25737 2.78888   1 
 -14  12   0 53.2550 9.18833   3 
 -14  12   0 62.9289 5.85245   1 
 -14  12   0 47.7712 6.65939   2 
 -14  12   1 20.0081 7.49118   3 
 -14  12   1 29.1017 3.43719   1 
 -14  12   1 24.9983 4.59616   2 
 -14  12   2 18.0825 4.22521   2 
 -14  12   2 19.8682 2.77824   1 
 -14  12   2 22.7348 7.29391   3 
 -14  12   3 4.77718 1.98266   1 
 -14  12   3 2.42109 6.52546   3 
 -14  12   3 0.49423 3.71450   2 
 -14  12   4 0.39243 3.67987   2 
 -14  12   4-2.24749 6.45072   3 
 -14  12   4-1.57511 1.87268   1 
 -14  12   5 18.0922 2.59098   1 
 -14  12   5 19.5583 6.61337   3 
 -14  12   5 16.8762 4.24437   2 
 -14  12   6 0.99086 2.04922   1 
 -14  12   6-3.83900 6.74302   3 
 -14  12   6 6.99049 3.70866   2 
 -14  12   7 34.4360 4.21692   2 
 -14  12   7 6.48115 6.91492   3 
 -14  12   8 152.330 15.4071   3 
 -14  12   9 58.5195 5.98239   2 
 -14  12   9 37.4687 8.23436   3 
 -14  12  10 110.178 10.3388   2 
 -14  12  10 93.8768 11.4538   3 
 -14  12  11 15.1736 4.02138   2 
 -14  12  11 18.8366 6.28588   3 
 -14  12  12 34.6939 5.20898   3 
 -14  12  12 11.4186 4.14105   2 
 -14  12  13 1.17515 3.70670   2 
 -14  12  14 17.4939 5.74836   3 
 -14  13 -20 4.13792 6.69813   3 
 -14  13 -19 10.4828 6.92789   3 
 -14  13 -18 79.5791 10.2192   3 
 -14  13 -17 139.484 14.6822   3 
 -14  13 -16 124.324 13.6847   3 
 -14  13 -15 68.8269 9.55898   3 
 -14  13 -14 56.7880 9.28278   3 
 -14  13 -14 57.7222 6.88603   2 
 -14  13 -13 15.2347 4.13877   2 
 -14  13 -13 13.0437 7.26572   3 
 -14  13 -12 101.563 12.2989   3 
 -14  13 -12 128.290 12.4446   1 
 -14  13 -12 102.370 10.8448   2 
 -14  13 -11 18.8367 4.37599   2 
 -14  13 -11 22.1148 7.30129   3 
 -14  13 -11 21.2192 6.45934   1 
 -14  13 -10 97.0247 12.2246   3 
 -14  13 -10 109.295 11.6791   1 
 -14  13  -9 76.7652 10.9816   3 
 -14  13  -9 99.0797 10.1405   1 
 -14  13  -8 218.503 19.5359   1 
 -14  13  -8 188.009 20.0179   3 
 -14  13  -7 2.70687 4.87784   1 
 -14  13  -7-0.53717 6.88009   3 
 -14  13  -6 124.729 13.8510   3 
 -14  13  -6 136.629 12.5545   1 
 -14  13  -6 118.331 12.2202   2 
 -14  13  -5 10.2755 6.94016   3 
 -14  13  -5 3.15979 4.09264   1 
 -14  13  -5 2.52437 4.05263   2 
 -14  13  -4 44.8707 9.00302   3 
 -14  13  -4 58.0571 6.26756   1 
 -14  13  -4 44.7334 6.40646   2 
 -14  13  -3 17.8929 4.58278   2 
 -14  13  -3 22.7339 4.16998   1 
 -14  13  -2 22.6295 3.83302   1 
 -14  13  -2 13.3784 4.63544   2 
 -14  13  -1 2.22946 3.03116   1 
 -14  13  -1-4.81903 7.30595   3 
 -14  13  -1 4.40132 4.05944   2 
 -14  13   0-1.96160 7.22835   3 
 -14  13   0 0.33251 3.77866   2 
 -14  13   0 1.06755 2.86407   1 
 -14  13   1-0.91330 2.70804   1 
 -14  13   1 2.13101 7.23966   3 
 -14  13   1-1.54468 4.00838   2 
 -14  13   2 53.5302 9.03664   3 
 -14  13   2 65.1857 6.17386   1 
 -14  13   2 54.1858 7.06205   2 
 -14  13   3-0.53701 2.47214   1 
 -14  13   3 2.24937 7.26596   3 
 -14  13   3 0.10997 4.06857   2 
 -14  13   4 155.793 13.6309   1 
 -14  13   4 140.964 14.2938   2 
 -14  13   4 136.664 15.8081   3 
 -14  13   5 66.6459 9.25875   3 
 -14  13   5 57.9344 5.89955   1 
 -14  13   5 57.0422 7.04783   2 
 -14  13   6 413.357 36.6551   1 
 -14  13   6 422.650 37.1166   2 
 -14  13   6 399.000 37.7436   3 
 -14  13   7 1.70760 2.57555   1 
 -14  13   7-2.58210 6.79256   3 
 -14  13   7 8.86946 4.18697   2 
 -14  13   8 148.091 15.3341   3 
 -14  13   8 147.562 13.8606   2 
 -14  13   9 20.3710 6.79787   3 
 -14  13  10 20.6039 7.31843   3 
 -14  13  10 45.2612 5.27601   2 
 -14  13  11 10.0867 4.24937   2 
 -14  13  11 23.1014 6.49542   3 
 -14  13  12-2.26561 4.21301   2 
 -14  13  13 18.6359 4.57950   2 
 -14  14 -20-1.34467 7.22461   3 
 -14  14 -19 9.75868 7.24197   3 
 -14  14 -18-3.10424 7.27286   3 
 -14  14 -17 7.55407 7.30311   3 
 -14  14 -16 155.110 15.7537   3 
 -14  14 -16 144.108 14.2860   2 
 -14  14 -15 80.6370 8.66575   2 
 -14  14 -15 73.7419 10.2334   3 
 -14  14 -14 556.208 43.0274   1 
 -14  14 -14 457.875 42.6158   3 
 -14  14 -14 437.079 41.8386   2 
 -14  14 -13 131.235 13.4017   2 
 -14  14 -13 139.230 15.0923   3 
 -14  14 -13 154.574 15.0204   1 
 -14  14 -12 795.085 60.8175   1 
 -14  14 -12 615.382 60.0361   2 
 -14  14 -12 677.620 60.7455   3 
 -14  14 -11 244.148 23.9685   3 
 -14  14 -11 239.596 22.9511   2 
 -14  14 -11 280.658 23.9105   1 
 -14  14 -10 489.460 40.5403   1 
 -14  14 -10 395.799 40.7848   3 
 -14  14  -9 2.08463 7.12874   3 
 -14  14  -9 8.11407 5.39156   1 
 -14  14  -8 44.7515 6.78074   1 
 -14  14  -8 36.9460 8.26937   3 
 -14  14  -7 18.3562 4.61837   2 
 -14  14  -7 29.6712 5.67579   1 
 -14  14  -7 18.7627 7.62829   3 
 -14  14  -6 0.59256 3.94619   2 
 -14  14  -6 0.85539 4.64491   1 
 -14  14  -6 2.87606 7.57199   3 
 -14  14  -5-6.78643 7.60592   3 
 -14  14  -5 4.65991 4.36672   2 
 -14  14  -5-2.56666 4.41060   1 
 -14  14  -4 6.06763 4.12484   1 
 -14  14  -4-5.11401 4.32743   2 
 -14  14  -3 7.56697 3.86167   1 
 -14  14  -3 7.08312 4.39942   2 
 -14  14  -2 44.1282 6.48929   2 
 -14  14  -2 51.8710 5.87315   1 
 -14  14  -1 2.81648 3.35810   1 
 -14  14  -1 1.08768 4.12481   2 
 -14  14  -1 6.72002 7.09103   3 
 -14  14   0 147.433 13.2526   1 
 -14  14   0 137.034 15.2994   3 
 -14  14   0 135.770 13.7163   2 
 -14  14   1 6.07299 7.43818   3 
 -14  14   1-0.72440 4.32434   2 
 -14  14   1-2.02976 3.07703   1 
 -14  14   2 118.762 13.0441   2 
 -14  14   2 132.469 14.6484   3 
 -14  14   2 140.399 12.3873   1 
 -14  14   3 5.25956 4.51672   2 
 -14  14   3 10.1986 3.11518   1 
 -14  14   3 3.17195 7.40188   3 
 -14  14   4 52.1254 7.16391   2 
 -14  14   4 60.3064 9.86040   3 
 -14  14   4 56.6646 5.90463   1 
 -14  14   5 94.3541 8.95056   1 
 -14  14   5 87.5076 9.83628   2 
 -14  14   5 100.285 11.7302   3 
 -14  14   6 88.5618 12.1505   3 
 -14  14   6 100.846 10.5101   2 
 -14  14   6 103.554 9.61762   1 
 -14  14   7 22.8019 3.62105   1 
 -14  14   7 19.9825 7.37237   3 
 -14  14   7 20.6008 5.37431   2 
 -14  14   8 134.618 13.9289   3 
 -14  14   8 136.400 12.5723   2 
 -14  14   8 120.480 11.9006   1 
 -14  14   9-6.63180 7.10369   3 
 -14  14   9 16.5987 3.88290   2 
 -14  14  10 111.859 12.5065   3 
 -14  14  11 30.8397 5.15359   2 
 -14  14  11 28.8238 7.07937   3 
 -14  14  12 16.7691 4.89813   2 
 -14  15 -21 20.7671 7.71517   3 
 -14  15 -20 19.5296 7.54443   3 
 -14  15 -19 19.3978 7.71498   3 
 -14  15 -18 6.10499 7.58294   3 
 -14  15 -17-1.49361 7.50028   3 
 -14  15 -17 2.56383 4.60957   2 
 -14  15 -17 15.5445 8.49659   1 
 -14  15 -16 114.146 12.6434   3 
 -14  15 -16 99.0328 11.0740   2 
 -14  15 -16 129.635 13.5322   1 
 -14  15 -15 29.8755 8.38207   3 
 -14  15 -15 35.1748 8.21128   1 
 -14  15 -15 25.3014 4.99507   2 
 -14  15 -14 80.1214 9.80290   2 
 -14  15 -14 111.786 11.7957   1 
 -14  15 -14 108.279 12.1216   3 
 -14  15 -13 4.12212 7.78003   3 
 -14  15 -13 10.0481 6.91257   1 
 -14  15 -13 4.36368 4.29441   2 
 -14  15 -12 11.9982 6.90950   1 
 -14  15 -12-3.37793 7.54843   3 
 -14  15 -12 9.52661 4.15908   2 
 -14  15 -11 20.6976 6.59516   1 
 -14  15 -11 10.3218 4.78408   2 
 -14  15 -11 16.4927 7.69250   3 
 -14  15 -10 8.26057 7.79957   3 
 -14  15 -10 8.26316 5.98920   1 
 -14  15  -9 17.1426 6.30515   1 
 -14  15  -9 10.3995 7.89885   3 
 -14  15  -8 2.70389 5.46442   1 
 -14  15  -8-2.44771 7.63084   3 
 -14  15  -7 27.2682 5.79594   1 
 -14  15  -7 24.1809 7.91110   3 
 -14  15  -7 19.9422 5.21623   2 
 -14  15  -6 5.73140 4.44980   2 
 -14  15  -6 10.7519 8.01872   3 
 -14  15  -6 5.80595 4.83970   1 
 -14  15  -5 5.79870 7.77218   3 
 -14  15  -5-3.09021 4.57911   2 
 -14  15  -5-0.23722 4.74572   1 
 -14  15  -4 26.8347 5.16530   2 
 -14  15  -4 25.4982 5.16942   1 
 -14  15  -3 2.72828 4.51974   2 
 -14  15  -3 3.83135 4.17448   1 
 -14  15  -2 195.679 16.8975   1 
 -14  15  -2 169.003 17.2109   2 
 -14  15  -2 165.553 18.7163   3 
 -14  15  -1 76.5676 8.70208   2 
 -14  15  -1 78.8610 8.18340   1 
 -14  15  -1 72.5266 11.3354   3 
 -14  15   0 65.6595 10.5347   3 
 -14  15   0 61.5566 7.86324   2 
 -14  15   0 68.9973 7.21382   1 
 -14  15   1 7.94360 8.37970   3 
 -14  15   1 6.01093 3.57349   1 
 -14  15   1 9.63635 4.74684   2 
 -14  15   2 242.439 21.1205   1 
 -14  15   2 217.590 22.9032   3 
 -14  15   2 223.063 21.6224   2 
 -14  15   3 56.3818 7.41150   2 
 -14  15   3 56.6218 6.35216   1 
 -14  15   3 58.6338 10.1202   3 
 -14  15   4 48.8299 5.60518   1 
 -14  15   4 52.4625 9.53700   3 
 -14  15   4 46.6671 6.85871   2 
 -14  15   5 14.5281 7.87535   3 
 -14  15   5 6.95795 4.96131   2 
 -14  15   5 8.37313 3.32492   1 
 -14  15   6 58.9027 9.40264   3 
 -14  15   6 51.0305 5.99863   1 
 -14  15   6 58.8299 7.40079   2 
 -14  15   7-0.27454 5.03556   2 
 -14  15   7-0.68889 3.17866   1 
 -14  15   7-2.02644 7.47966   3 
 -14  15   8 63.2258 9.32178   3 
 -14  15   8 49.7711 5.90721   1 
 -14  15   8 52.4807 7.33329   2 
 -14  15   9 9.21664 4.84911   2 
 -14  15   9-0.68454 7.21511   3 
 -14  15  10 19.1851 7.68375   3 
 -14  15  10 30.8194 4.86668   2 
 -14  15  11 46.3746 8.30074   3 
 -14  16 -21-3.55183 7.91795   3 
 -14  16 -20 7.44823 7.87851   3 
 -14  16 -20 1.46518 9.08025   1 
 -14  16 -19 1.73742 7.79533   3 
 -14  16 -19 3.08383 8.95640   1 
 -14  16 -18 1.07099 8.18159   1 
 -14  16 -18 4.34085 7.92444   3 
 -14  16 -17 31.0041 8.91944   1 
 -14  16 -17 20.5731 8.56993   3 
 -14  16 -16 11.0855 7.95602   3 
 -14  16 -16 11.4454 7.89918   1 
 -14  16 -16 7.03242 4.37949   2 
 -14  16 -15 14.1209 7.81239   1 
 -14  16 -15 4.12109 7.31461   3 
 -14  16 -15 1.85438 4.31513   2 
 -14  16 -14 90.7918 11.1771   1 
 -14  16 -14 74.9788 8.77675   2 
 -14  16 -14 85.7760 11.1833   3 
 -14  16 -13-1.46930 6.98495   1 
 -14  16 -13 2.74731 7.47526   3 
 -14  16 -13 1.05489 4.47475   2 
 -14  16 -12 264.796 25.6982   2 
 -14  16 -12 279.286 26.9587   3 
 -14  16 -12 319.507 26.7730   1 
 -14  16 -11 8.85169 6.42961   1 
 -14  16 -11-5.75708 4.98834   2 
 -14  16 -11-6.21788 7.84781   3 
 -14  16 -10 399.869 34.8627   1 
 -14  16 -10 353.996 35.3552   3 
 -14  16  -9 11.8282 5.99568   1 
 -14  16  -9 2.17546 8.18489   3 
 -14  16  -8 50.8370 9.61438   3 
 -14  16  -8 58.5051 7.96426   1 
 -14  16  -7 0.96279 4.35724   2 
 -14  16  -7 2.61986 5.36269   1 
 -14  16  -7 3.52585 8.22930   3 
 -14  16  -6 39.7674 9.19055   3 
 -14  16  -6 39.0965 6.40817   2 
 -14  16  -6 47.0276 6.72164   1 
 -14  16  -5-1.25038 4.63423   2 
 -14  16  -5 4.56898 4.93339   1 
 -14  16  -4 4.17165 4.71107   2 
 -14  16  -4 5.80586 4.64134   1 
 -14  16  -3 0.56281 4.71174   2 
 -14  16  -3-4.67078 8.30072   3 
 -14  16  -3-3.44808 4.59848   1 
 -14  16  -2 4.44616 4.32844   1 
 -14  16  -2 6.24088 8.53532   3 
 -14  16  -2 4.22730 4.66414   2 
 -14  16  -1 6.10232 4.97190   2 
 -14  16  -1 3.22158 4.27782   1 
 -14  16  -1 7.52159 8.84585   3 
 -14  16   0 36.9190 9.84164   3 
 -14  16   0 42.8702 6.68236   2 
 -14  16   0 47.7522 6.02197   1 
 -14  16   1 75.8546 7.84083   1 
 -14  16   1 69.9628 11.3071   3 
 -14  16   1 67.1782 8.64105   2 
 -14  16   2 9.60852 8.27604   3 
 -14  16   2 13.7589 4.14197   1 
 -14  16   2 12.2013 5.31618   2 
 -14  16   3 5.43491 5.05077   2 
 -14  16   3 7.75736 8.40687   3 
 -14  16   3 1.98847 3.74502   1 
 -14  16   4 45.2933 7.05540   2 
 -14  16   4 49.1137 5.73118   1 
 -14  16   4 40.4734 9.43470   3 
 -14  16   5 10.0518 5.44419   2 
 -14  16   5 10.7250 8.47410   3 
 -14  16   5 10.2897 3.71019   1 
 -14  16   6 12.7474 3.68906   1 
 -14  16   6 15.5646 8.49844   3 
 -14  16   6 10.4867 5.69600   2 
 -14  16   7 10.0383 5.71870   2 
 -14  16   7 7.30629 8.02215   3 
 -14  16   7 11.3445 3.65716   1 
 -14  16   8 13.0391 5.84655   2 
 -14  16   8 24.5905 8.55787   3 
 -14  16   8 17.0998 3.94766   1 
 -14  16   9 0.36646 8.18963   3 
 -14  16   9 3.39343 3.78284   1 
 -14  16   9-1.22662 5.63744   2 
 -14  16  10 56.4765 7.71350   2 
 -14  16  10 47.3732 9.58479   3 
 -14  17 -22 227.173 23.9431   1 
 -14  17 -21-3.97617 9.86073   1 
 -14  17 -20 62.9243 11.5951   1 
 -14  17 -19-1.97510 9.11887   1 
 -14  17 -19-9.72029 8.52312   3 
 -14  17 -18 57.1566 10.3595   1 
 -14  17 -18 49.3212 9.84640   3 
 -14  17 -17-0.42757 8.05695   3 
 -14  17 -17 2.83945 8.15016   1 
 -14  17 -16 24.5122 8.48226   3 
 -14  17 -16 22.9449 8.21325   1 
 -14  17 -15 1.93575 4.67221   2 
 -14  17 -15-0.23587 7.46949   1 
 -14  17 -15 6.36490 7.85177   3 
 -14  17 -14 30.4779 8.63328   3 
 -14  17 -14 39.7116 8.23657   1 
 -14  17 -14 29.5420 5.77998   2 
 -14  17 -13 2.24777 4.43247   2 
 -14  17 -13-1.07463 7.03259   1 
 -14  17 -13 0.67595 7.90419   3 
 -14  17 -12 10.2106 6.71053   1 
 -14  17 -12 9.90829 4.92783   2 
 -14  17 -12 9.80275 8.47140   3 
 -14  17 -11-0.45772 8.43014   3 
 -14  17 -11-3.09448 6.72929   1 
 -14  17 -10 5.78487 8.56138   3 
 -14  17 -10 14.3335 6.51591   1 
 -14  17  -9 6.50731 8.56559   3 
 -14  17  -9 4.67489 5.91365   1 
 -14  17  -8 4.21431 5.69820   1 
 -14  17  -8-1.02386 4.73917   2 
 -14  17  -8-3.05994 8.52074   3 
 -14  17  -7-0.43906 4.88814   2 
 -14  17  -7-3.96803 5.79090   1 
 -14  17  -7-7.79880 8.99322   3 
 -14  17  -6 34.0935 6.33735   1 
 -14  17  -6 28.0174 6.03385   2 
 -14  17  -5-2.56841 5.13172   1 
 -14  17  -5 0.59437 4.99518   2 
 -14  17  -4 10.0213 8.82546   3 
 -14  17  -4 21.2228 5.39132   1 
 -14  17  -4 13.3819 5.28329   2 
 -14  17  -3 23.4308 5.57621   2 
 -14  17  -3 22.9677 5.44318   1 
 -14  17  -3 17.2049 9.49638   3 
 -14  17  -2 284.216 28.5786   3 
 -14  17  -2 309.107 27.0395   1 
 -14  17  -2 286.259 27.3140   2 
 -14  17  -1 0.32224 4.54097   1 
 -14  17  -1 1.53820 5.33067   2 
 -14  17  -1 8.54466 8.53444   3 
 -14  17   0 224.117 19.4980   1 
 -14  17   0 205.342 21.3971   3 
 -14  17   0 192.723 19.8798   2 
 -14  17   1 16.4472 9.20080   3 
 -14  17   1 5.24548 5.48568   2 
 -14  17   1 8.02451 4.34886   1 
 -14  17   2 263.546 27.4306   3 
 -14  17   2 261.918 26.1212   2 
 -14  17   2 301.232 25.6508   1 
 -14  17   3 1.28984 5.74614   2 
 -14  17   3 7.12125 4.05646   1 
 -14  17   3 8.48736 9.13119   3 
 -14  17   4 137.457 12.6276   1 
 -14  17   4 120.648 15.3346   3 
 -14  17   4 124.020 13.5117   2 
 -14  17   5 32.0847 5.03183   1 
 -14  17   5 23.7384 9.44039   3 
 -14  17   5 35.1707 6.76366   2 
 -14  17   6 8.25443 8.80557   3 
 -14  17   6 7.37016 3.92721   1 
 -14  17   6 8.96341 5.81701   2 
 -14  17   7 10.5076 8.98555   3 
 -14  17   7 1.83094 3.91278   1 
 -14  17   7 0.16803 6.08005   2 
 -14  17   8 21.5692 6.69170   2 
 -14  17   8 37.3757 9.28109   3 
 -14  17   8 20.2857 4.57026   1 
 -14  17   9 16.8852 6.49240   2 
 -14  17   9 19.7354 4.58468   1 
 -14  17   9 1.55161 8.70988   3 
 -14  18 -22 52.8143 11.9629   1 
 -14  18 -21-2.77278 9.81263   1 
 -14  18 -20 13.5864 9.54134   1 
 -14  18 -19-11.9643 9.42549   1 
 -14  18 -18 37.0581 9.43651   1 
 -14  18 -17-0.52458 8.43998   1 
 -14  18 -16 22.4120 8.69302   1 
 -14  18 -16 28.8924 9.06119   3 
 -14  18 -15 7.72020 7.96903   1 
 -14  18 -15 12.1929 8.77369   3 
 -14  18 -14 4.03211 8.95526   3 
 -14  18 -14 11.7712 7.55386   1 
 -14  18 -13-0.22067 6.96264   1 
 -14  18 -13 0.74924 4.55342   2 
 -14  18 -13-12.4913 8.55906   3 
 -14  18 -12 51.7630 8.96701   1 
 -14  18 -12 50.3457 7.38863   2 
 -14  18 -12 60.6642 10.8620   3 
 -14  18 -11 3.40740 6.80915   1 
 -14  18 -11 0.24493 8.80432   3 
 -14  18 -10 176.918 17.0679   1 
 -14  18 -10 157.134 18.3722   3 
 -14  18  -9 76.7877 9.57344   1 
 -14  18  -9 63.2624 11.5379   3 
 -14  18  -8 411.545 37.2504   3 
 -14  18  -8 360.436 36.0734   2 
 -14  18  -8 440.728 36.4349   1 
 -14  18  -7 131.403 12.2732   1 
 -14  18  -7 100.580 11.8022   2 
 -14  18  -7 104.341 14.7160   3 
 -14  18  -6 121.281 13.6308   2 
 -14  18  -6 151.781 13.9901   1 
 -14  18  -5 20.5243 6.03787   2 
 -14  18  -5 24.3029 5.95589   1 
 -14  18  -4 13.4614 5.70562   2 
 -14  18  -4 14.3759 5.48386   1 
 -14  18  -4 13.0574 9.00982   3 
 -14  18  -3 10.6964 9.48324   3 
 -14  18  -3-4.30597 5.25224   1 
 -14  18  -3-4.08604 5.30622   2 
 -14  18  -2 13.5223 8.90653   3 
 -14  18  -2 1.32020 5.56770   2 
 -14  18  -2 2.84200 5.01403   1 
 -14  18  -1 1.42818 4.91875   1 
 -14  18  -1 6.38779 8.88739   3 
 -14  18  -1-1.83994 5.56424   2 
 -14  18   0-1.52021 9.33702   3 
 -14  18   0 3.55146 5.76516   2 
 -14  18   0-1.92212 4.68582   1 
 -14  18   1 22.3197 10.2327   3 
 -14  18   1 30.6620 6.65693   2 
 -14  18   1 28.1164 5.47238   1 
 -14  18   2 3.99867 5.86478   2 
 -14  18   2-1.48958 9.71720   3 
 -14  18   2 3.95063 4.49435   1 
 -14  18   3-8.15014 9.37279   3 
 -14  18   3 4.91720 4.48045   1 
 -14  18   3 0.52928 6.08804   2 
 -14  18   4 16.0783 4.70224   1 
 -14  18   4 15.1715 9.50698   3 
 -14  18   4 20.0331 6.60899   2 
 -14  18   5 17.5602 4.75995   1 
 -14  18   5 13.0101 9.44977   3 
 -14  18   5 21.3943 6.68421   2 
 -14  18   6 19.9011 9.51318   3 
 -14  18   6 19.6824 7.03131   2 
 -14  18   6 16.5362 4.56660   1 
 -14  18   7-6.04144 9.29274   3 
 -14  18   7-2.01385 6.31200   2 
 -14  18   7-1.92057 4.40989   1 
 -14  18   8-3.49400 6.99812   2 
 -14  18   8 8.88701 9.50916   3 
 -14  18   8 5.72050 4.57727   1 
 -14  19 -21 51.5508 11.7468   1 
 -14  19 -20 29.3533 10.3722   1 
 -14  19 -19 17.6446 9.52259   1 
 -14  19 -18 9.46156 8.98113   1 
 -14  19 -17 10.4354 9.05793   1 
 -14  19 -16 31.1098 8.91716   1 
 -14  19 -15 4.45258 8.04813   1 
 -14  19 -14-2.82977 7.90794   1 
 -14  19 -13 9.95825 7.73790   1 
 -14  19 -12 38.8079 8.60167   1 
 -14  19 -11 13.2074 7.26165   1 
 -14  19 -11 9.95503 9.06360   3 
 -14  19 -10 35.2703 10.0919   3 
 -14  19 -10 55.2780 8.33829   1 
 -14  19  -9 54.6351 11.2374   3 
 -14  19  -9 51.4741 8.38819   1 
 -14  19  -8 2.11856 6.41138   1 
 -14  19  -8-12.6345 5.90454   2 
 -14  19  -8-13.4009 9.71053   3 
 -14  19  -7-3.33763 5.36670   2 
 -14  19  -7 8.10586 6.25126   1 
 -14  19  -6 25.9453 6.50278   2 
 -14  19  -6 37.1973 6.68978   1 
 -14  19  -5 15.4164 5.95880   2 
 -14  19  -5 12.2222 9.73613   3 
 -14  19  -5 27.4472 6.33416   1 
 -14  19  -4 24.2267 6.50591   2 
 -14  19  -4 26.4356 10.2560   3 
 -14  19  -4 28.0522 6.14105   1 
 -14  19  -3 8.66587 5.92912   2 
 -14  19  -3 14.6038 5.56940   1 
 -14  19  -3 9.84341 10.1005   3 
 -14  19  -2 29.7576 6.88813   2 
 -14  19  -2 38.1177 10.9869   3 
 -14  19  -2 27.1838 6.29225   1 
 -14  19  -1 64.6851 8.05687   1 
 -14  19  -1 60.4480 8.76556   2 
 -14  19  -1 57.4525 11.9013   3 
 -14  19   0 4.32473 9.99957   3 
 -14  19   0 1.98124 5.15019   1 
 -14  19   0 2.76104 6.22291   2 
 -14  19   1 110.336 14.3214   3 
 -14  19   1 94.0405 11.1361   2 
 -14  19   1 92.6664 10.3649   1 
 -14  19   2 105.518 10.4576   1 
 -14  19   2 90.5799 11.5168   2 
 -14  19   2 91.2475 14.2944   3 
 -14  19   3 29.6983 5.78798   1 
 -14  19   3 28.7029 10.9134   3 
 -14  19   3 37.2056 7.52390   2 
 -14  19   4 46.2905 8.20202   2 
 -14  19   4 48.5664 11.5467   3 
 -14  19   4 45.2746 6.57320   1 
 -14  19   5 39.2773 11.2782   3 
 -14  19   5 40.9581 6.33589   1 
 -14  19   5 41.1118 8.29365   2 
 -14  19   6 13.8701 7.42006   2 
 -14  19   6 3.94727 10.2403   3 
 -14  20 -20 3.35363 9.96234   1 
 -14  20 -19 38.1871 10.5557   1 
 -14  20 -18 51.6451 10.9298   1 
 -14  20 -17 6.54807 8.96366   1 
 -14  20 -16 17.5843 8.79141   1 
 -14  20 -15 6.29554 8.01580   1 
 -14  20 -14 15.4771 8.39264   1 
 -14  20 -13 44.5915 8.88849   1 
 -14  20 -12 6.20548 7.41568   1 
 -14  20 -11 14.3866 7.54911   1 
 -14  20 -10 78.0337 10.6000   1 
 -14  20  -9 132.034 14.2677   1 
 -14  20  -8 346.956 32.1474   1 
 -14  20  -7 377.124 34.6666   1 
 -14  20  -6 225.314 21.6222   1 
 -14  20  -5 263.354 24.7378   1 
 -14  20  -4 95.9647 10.8885   1 
 -14  20  -3-4.55222 6.45351   2 
 -14  20  -3 3.86816 5.88346   1 
 -14  20  -2 7.29802 6.12076   2 
 -14  20  -2 3.28981 5.63200   1 
 -14  20  -1 23.7846 6.17467   1 
 -14  20   0-1.47660 5.56908   1 
 -14  20   1 5.35575 5.44107   1 
 -14  20   2 38.3788 6.71996   1 
 -14  20   3 54.4554 7.58509   1 
 -14  20   4 30.2188 6.10405   1 
 -14  21 -19 34.9560 10.5610   1 
 -14  21 -18 17.0886 9.79239   1 
 -14  21 -17-1.66923 8.98413   1 
 -14  21 -16 6.69377 8.60187   1 
 -14  21 -15 0.77542 8.71557   1 
 -14  21 -14 1.24165 8.45310   1 
 -14  21 -13 53.6629 9.88528   1 
 -14  21 -12 5.45646 7.76815   1 
 -14  21 -11 30.8691 8.19373   1 
 -14  21 -10-1.04566 7.23653   1 
 -14  21  -9 8.85551 7.07408   1 
 -14  21  -8 11.6229 7.09091   1 
 -14  21  -7 48.4833 8.54035   1 
 -14  21  -6 26.7694 7.57899   1 
 -14  21  -5 150.580 15.5760   1 
 -14  21  -4 50.1933 8.27452   1 
 -14  21  -3 203.247 19.7198   1 
 -14  21  -2 30.3772 6.97820   1 
 -14  21  -1 7.10838 5.85928   1 
 -14  21   0 2.29759 5.71808   1 
 -14  21   1 62.6411 8.37969   1 
 -14  21   2 4.83185 5.96108   1 
 -14  22 -17 40.0994 10.4360   1 
 -14  22 -16 2.46775 8.96228   1 
 -14  22 -15 101.938 13.5333   1 
 -14  22 -14 59.8578 10.8491   1 
 -14  22 -13 69.5606 10.8005   1 
 -14  22 -12 29.2911 8.91605   1 
 -14  22 -11 3.60884 7.74587   1 
 -14  22 -10 8.90842 7.63932   1 
 -14  22  -9 13.1978 7.70719   1 
 -14  22  -8 19.9828 7.87346   1 
 -14  22  -7 14.8506 7.28800   1 
 -14  22  -6 25.3051 7.55509   1 
 -14  22  -5 146.992 15.5886   1 
 -14  22  -4 36.0452 7.73676   1 
 -14  22  -3 16.9546 6.85864   1 
 -14  22  -2 10.4548 6.80020   1 
 -14  22  -1 0.15721 6.51697   1 
 -14  23 -15 13.1337 9.29683   1 
 -14  23 -14-1.29783 9.23436   1 
 -14  23 -13 24.4700 8.91158   1 
 -14  23 -12-4.80550 8.40485   1 
 -14  23 -11 2.57381 8.40895   1 
 -14  23 -10 24.0944 8.74495   1 
 -14  23  -9 17.8505 8.33613   1 
 -14  23  -8 39.6118 8.81433   1 
 -14  23  -7 20.8966 8.15983   1 
 -14  23  -6 1.95542 7.57535   1 
 -14  23  -5 33.8889 7.89746   1 
 -13 -12   7-0.72423 19.9822   5 
 -13 -12   8 26.6383 20.4875   5 
 -13 -12   9 63.7057 20.2968   5 
 -13 -12  10 28.6048 17.9525   5 
 -13 -12  11 45.5182 17.4462   5 
 -13 -12  12 27.3061 9.75546   1 
 -13 -12  12 11.1643 15.5697   5 
 -13 -12  13-2.34195 14.1206   5 
 -13 -12  14 114.448 18.0435   5 
 -13 -11   3 6.77125 22.4327   5 
 -13 -11   4 25.0370 21.9420   5 
 -13 -11   5-8.46319 21.4527   5 
 -13 -11   6 86.7431 12.1585   1 
 -13 -11   6 66.5492 22.3466   5 
 -13 -11   7 12.4333 19.6550   5 
 -13 -11   7 27.1069 9.08522   1 
 -13 -11   8 92.9183 22.3701   5 
 -13 -11   8 137.186 15.1097   1 
 -13 -11   9 22.3277 8.88394   1 
 -13 -11   9 7.80390 17.7973   5 
 -13 -11  10-12.7558 15.6694   5 
 -13 -11  10 0.73847 8.55178   1 
 -13 -11  11 13.0777 8.69718   1 
 -13 -11  11 13.3094 14.4587   5 
 -13 -11  12 37.3521 14.8898   5 
 -13 -11  13 127.795 18.7626   5 
 -13 -10   0 46.9767 23.9983   5 
 -13 -10   1-2.59811 21.8629   5 
 -13 -10   2-9.95355 21.4812   5 
 -13 -10   3 33.2210 21.6918   5 
 -13 -10   3 29.0107 8.98167   1 
 -13 -10   4 30.8626 20.7705   5 
 -13 -10   4 17.4028 8.32115   1 
 -13 -10   5 26.6133 19.3693   5 
 -13 -10   5 29.3435 8.71614   1 
 -13 -10   6 0.93056 8.01937   1 
 -13 -10   6 24.4721 19.1433   5 
 -13 -10   7-8.32765 17.0911   5 
 -13 -10   7 3.00626 8.08534   1 
 -13 -10   8-4.80237 7.86563   1 
 -13 -10   8-6.51742 16.4497   5 
 -13 -10   9 7.13010 15.0545   5 
 -13 -10   9 1.82644 8.18330   1 
 -13 -10  10 33.2181 8.57109   1 
 -13 -10  10 18.7763 14.4748   5 
 -13 -10  11 55.0101 9.81453   1 
 -13 -10  11 37.5752 14.5946   5 
 -13 -10  12 7.81463 12.8371   5 
 -13 -10  13 20.8807 12.7751   5 
 -13  -9   0 1.38618 8.01161   1 
 -13  -9   0-10.9964 21.6668   5 
 -13  -9   1 25.6829 21.6474   5 
 -13  -9   1 42.8530 8.92219   1 
 -13  -9   2 1.58514 20.1517   5 
 -13  -9   2 4.97372 7.60939   1 
 -13  -9   3 19.7738 7.96831   1 
 -13  -9   3 21.1578 19.4607   5 
 -13  -9   4 5.94845 7.78353   1 
 -13  -9   4 17.9705 18.1327   5 
 -13  -9   5 0.66678 17.3366   5 
 -13  -9   5 9.13376 7.45945   1 
 -13  -9   6-1.07870 7.41456   1 
 -13  -9   6 11.9460 16.8278   5 
 -13  -9   7 134.980 15.1087   1 
 -13  -9   7 140.353 21.5731   5 
 -13  -9   8 114.719 12.7912   1 
 -13  -9   8 84.6520 18.9647   5 
 -13  -9   9 161.623 23.6108   5 
 -13  -9   9 196.635 19.0654   1 
 -13  -9  10 83.7038 11.0848   1 
 -13  -9  10 83.1658 16.7381   5 
 -13  -9  11 89.5413 15.6774   5 
 -13  -9  11 89.5628 11.7022   1 
 -13  -9  12 37.1763 12.8519   5 
 -13  -8  -5 5.52791 23.8132   5 
 -13  -8  -4 49.9690 23.6494   5 
 -13  -8  -2 16.1299 7.84802   1 
 -13  -8  -1 3.25976 7.41952   1 
 -13  -8   0 20.4804 7.83035   1 
 -13  -8   1 13.1442 20.3961   5 
 -13  -8   1 2.94621 7.41488   1 
 -13  -8   2 80.5163 10.7046   1 
 -13  -8   2 69.3440 21.6713   5 
 -13  -8   3 19.9739 7.55494   1 
 -13  -8   3-2.80819 18.3227   5 
 -13  -8   4 44.0671 18.4351   5 
 -13  -8   4 44.6892 8.47966   1 
 -13  -8   5 0.80130 7.11941   1 
 -13  -8   5-10.4605 15.9760   5 
 -13  -8   6 47.6382 17.1353   5 
 -13  -8   6 54.8889 8.93820   1 
 -13  -8   7 33.3603 7.69878   1 
 -13  -8   7 29.1333 15.3973   5 
 -13  -8   8 6.97656 13.7022   5 
 -13  -8   8 5.68073 6.91343   1 
 -13  -8   9 17.0732 7.00803   1 
 -13  -8   9 17.1210 13.0184   5 
 -13  -8  10 5.31443 7.18957   1 
 -13  -8  10 10.3103 12.5330   5 
 -13  -8  11 243.310 26.2011   5 
 -13  -7  -7 31.7398 22.8676   5 
 -13  -7  -6-20.5923 22.3207   5 
 -13  -7  -5-18.1194 22.3084   5 
 -13  -7  -4 29.7419 21.8524   5 
 -13  -7  -4 26.9021 7.96045   1 
 -13  -7  -3-30.9323 22.5987   5 
 -13  -7  -3 4.97743 7.29136   1 
 -13  -7  -2 110.637 12.8580   1 
 -13  -7  -1 0.39796 6.88480   1 
 -13  -7   0 67.8162 9.78508   1 
 -13  -7   1-0.71829 20.1511   5 
 -13  -7   1 30.0933 7.37417   1 
 -13  -7   2 2.10198 6.50000   1 
 -13  -7   2 4.78853 17.7145   5 
 -13  -7   3-7.80800 16.8188   5 
 -13  -7   3 6.60634 6.74026   1 
 -13  -7   4 13.2147 16.1134   5 
 -13  -7   4 31.7823 7.42863   1 
 -13  -7   5 11.0192 6.65495   1 
 -13  -7   5 1.13463 14.5544   5 
 -13  -7   6 36.3883 14.6490   5 
 -13  -7   6 17.6471 6.96220   1 
 -13  -7   7 62.5799 9.03336   1 
 -13  -7   7 58.0303 15.4717   5 
 -13  -7   8 11.3452 12.9515   5 
 -13  -7   8 3.95272 6.60122   1 
 -13  -7   9 99.8755 11.4727   1 
 -13  -7   9 104.284 16.0255   5 
 -13  -7  10 51.7692 8.43165   1 
 -13  -7  10 50.5624 12.9343   5 
 -13  -6  -9 37.3452 22.5762   5 
 -13  -6  -8 35.2138 22.3642   5 
 -13  -6  -7-26.2937 21.3994   5 
 -13  -6  -6 16.8594 7.48978   1 
 -13  -6  -6 16.7395 21.2242   5 
 -13  -6  -5-0.80638 7.07165   1 
 -13  -6  -5 0.82461 20.4307   5 
 -13  -6  -4-17.4359 20.2278   5 
 -13  -6  -4-6.43990 6.89484   1 
 -13  -6  -3 40.5497 7.94608   1 
 -13  -6  -3 42.8159 20.3260   5 
 -13  -6  -2 3.90309 6.54750   1 
 -13  -6  -1 78.3721 10.0303   1 
 -13  -6   0 18.2444 6.58955   1 
 -13  -6   1 51.2918 8.22909   1 
 -13  -6   2 0.34765 6.29051   1 
 -13  -6   2 2.47202 16.5197   5 
 -13  -6   3 11.1083 16.0353   5 
 -13  -6   3 17.5298 6.33304   1 
 -13  -6   4 24.3054 15.1336   5 
 -13  -6   4 31.7001 7.10424   1 
 -13  -6   5-1.34033 5.89622   1 
 -13  -6   5-16.4538 13.9880   5 
 -13  -6   6 155.575 15.9061   1 
 -13  -6   6 175.277 20.8209   5 
 -13  -6   7 1.77443 12.0679   5 
 -13  -6   7 6.72175 6.13761   1 
 -13  -6   8 71.5728 13.7644   5 
 -13  -6   8 62.4643 8.90827   1 
 -13  -6   9-0.76977 10.9066   5 
 -13  -6   9 13.9971 5.95336   1 
 -13  -5 -10 21.8591 21.1298   5 
 -13  -5  -9-5.82098 20.8045   5 
 -13  -5  -8 6.57100 20.5661   5 
 -13  -5  -7 33.7757 7.93015   1 
 -13  -5  -7 25.3372 20.5941   5 
 -13  -5  -6-3.90125 19.3458   5 
 -13  -5  -6-0.18885 6.58568   1 
 -13  -5  -5 60.6336 21.0141   5 
 -13  -5  -5 41.9940 8.04886   1 
 -13  -5  -4-0.73748 18.5508   5 
 -13  -5  -4 0.17908 6.28619   1 
 -13  -5  -3 2.89206 18.2871   5 
 -13  -5  -3 25.7956 6.87889   1 
 -13  -5  -2 6.09914 6.21868   1 
 -13  -5  -2-15.2279 18.4935   5 
 -13  -5  -1 58.0468 8.47883   1 
 -13  -5   0 114.671 12.3607   1 
 -13  -5   1 393.997 35.9137   1 
 -13  -5   2 75.4122 17.6468   5 
 -13  -5   2 65.0309 8.88465   1 
 -13  -5   3 485.031 44.3720   1 
 -13  -5   3 520.824 48.2608   5 
 -13  -5   4 16.7008 13.4205   5 
 -13  -5   4 4.75187 5.83103   1 
 -13  -5   5 1.85413 12.9043   5 
 -13  -5   5 8.76816 5.82640   1 
 -13  -5   6 0.43233 11.7944   5 
 -13  -5   6 8.23379 5.63128   1 
 -13  -5   7 98.2609 16.2603   5 
 -13  -5   7 124.030 12.2522   1 
 -13  -5   8-11.6099 11.2601   5 
 -13  -5   8 39.1861 5.59129   1 
 -13  -4 -11 31.7725 21.5466   5 
 -13  -4 -10-20.4158 20.8143   5 
 -13  -4  -9 10.0840 20.5584   5 
 -13  -4  -9 13.7505 7.11652   1 
 -13  -4  -8-10.7129 19.5845   5 
 -13  -4  -8 17.1772 6.97196   1 
 -13  -4  -7 83.3559 21.7904   5 
 -13  -4  -7 86.5660 10.6945   1 
 -13  -4  -6 30.4812 17.9792   5 
 -13  -4  -6 17.4385 6.74865   1 
 -13  -4  -5 35.2940 7.00426   1 
 -13  -4  -5 26.3659 18.0241   5 
 -13  -4  -4 64.6755 8.91357   1 
 -13  -4  -4 94.3127 20.1719   5 
 -13  -4  -3 7.19697 16.9601   5 
 -13  -4  -3 27.4562 6.43966   1 
 -13  -4  -2 16.8929 6.17205   1 
 -13  -4  -2 3.75725 15.8417   5 
 -13  -4  -1 193.765 24.2734   5 
 -13  -4  -1 165.592 16.5388   1 
 -13  -4   0 1.90177 5.56041   1 
 -13  -4   1 233.220 21.9496   1 
 -13  -4   2 4.54874 5.34098   1 
 -13  -4   3 61.1939 7.98137   1 
 -13  -4   3 48.1134 15.3445   5 
 -13  -4   4-10.6621 12.3313   5 
 -13  -4   4 8.36187 5.19373   1 
 -13  -4   5 215.936 19.7195   1 
 -13  -4   5 191.125 23.4728   5 
 -13  -4   6 45.8713 12.1799   5 
 -13  -4   7 12.7990 10.4033   5 
 -13  -3 -13-6.05909 19.8408   5 
 -13  -3 -12-29.9748 20.2279   5 
 -13  -3 -11 12.6038 19.1134   5 
 -13  -3 -10 35.5523 7.66058   1 
 -13  -3 -10 25.6223 19.4684   5 
 -13  -3  -9 26.7222 19.1738   5 
 -13  -3  -9 0.87150 6.44323   1 
 -13  -3  -8 37.6972 19.0723   5 
 -13  -3  -8 51.4655 8.13226   1 
 -13  -3  -7-6.15596 17.0962   5 
 -13  -3  -7 3.41193 5.95512   1 
 -13  -3  -6 18.1351 17.5952   5 
 -13  -3  -6 3.93873 5.86280   1 
 -13  -3  -5 1.22502 5.65835   1 
 -13  -3  -5-2.57868 16.4223   5 
 -13  -3  -4 14.5117 5.71482   1 
 -13  -3  -4-1.85460 15.4229   5 
 -13  -3  -3 36.8392 15.5391   5 
 -13  -3  -3 24.1836 6.29365   1 
 -13  -3  -2 193.259 23.0893   5 
 -13  -3  -2 159.812 16.0254   1 
 -13  -3  -1 18.0158 13.9735   5 
 -13  -3  -1 25.2152 5.78970   1 
 -13  -3   0-7.08249 5.16425   1 
 -13  -3   1 312.501 28.5495   1 
 -13  -3   2 18.6348 5.28137   1 
 -13  -3   3 704.306 62.5615   1 
 -13  -3   4 9.16577 11.8122   5 
 -13  -3   5 924.779 83.8177   5 
 -13  -3   6 67.3949 7.88997   1 
 -13  -3   6 130.193 14.0145   5 
 -13  -3   7 306.034 27.7807   1 
 -13  -2 -14 1.39443 18.1142   5 
 -13  -2 -13-2.11672 18.6105   5 
 -13  -2 -12-2.78954 18.8413   5 
 -13  -2 -11 19.9814 18.2267   5 
 -13  -2 -11 27.3347 7.16960   1 
 -13  -2 -10-0.16488 6.15470   1 
 -13  -2 -10-21.7418 17.6886   5 
 -13  -2  -9 11.9188 6.07814   1 
 -13  -2  -9 15.7152 17.0010   5 
 -13  -2  -8 7.18377 5.71329   1 
 -13  -2  -8-19.3174 16.2122   5 
 -13  -2  -7 178.343 24.4426   5 
 -13  -2  -7 178.340 17.4338   1 
 -13  -2  -6 10.3339 15.8290   5 
 -13  -2  -6 24.9096 6.13344   1 
 -13  -2  -5 133.657 21.3475   5 
 -13  -2  -5 149.280 14.5337   1 
 -13  -2  -4 90.5738 9.99739   1 
 -13  -2  -4 87.4449 17.7723   5 
 -13  -2  -3 85.1849 9.56311   1 
 -13  -2  -3 91.8399 17.0957   5 
 -13  -2  -2 33.5797 5.92858   1 
 -13  -2  -2 32.9545 13.4331   5 
 -13  -2  -1 86.5263 16.8098   5 
 -13  -2  -1 101.018 10.4039   1 
 -13  -2   0 14.7099 13.3832   5 
 -13  -2   0 4.08331 4.59099   1 
 -13  -2   1 46.0761 5.93368   1 
 -13  -2   4 72.4683 7.51789   1 
 -13  -2   4 49.5965 12.8990   5 
 -13  -2   5 40.3864 5.68730   1 
 -13  -2   6 30.4650 5.30949   1 
 -13  -2   7-0.20169 4.25520   1 
 -13  -1 -15 21.6384 18.3916   5 
 -13  -1 -14-9.73791 17.7411   5 
 -13  -1 -13 39.1764 17.3592   5 
 -13  -1 -12-11.4177 16.8850   5 
 -13  -1 -12 16.0951 6.32760   1 
 -13  -1 -11 33.1465 17.5577   5 
 -13  -1 -11 28.0368 6.68334   1 
 -13  -1 -10 33.2308 6.78696   1 
 -13  -1 -10 11.7063 16.2064   5 
 -13  -1  -9-3.63576 16.0006   5 
 -13  -1  -9 6.93296 5.49538   1 
 -13  -1  -8 91.2655 17.9692   5 
 -13  -1  -8 84.0611 9.81256   1 
 -13  -1  -7 18.0656 5.58526   1 
 -13  -1  -7 4.55846 14.9326   5 
 -13  -1  -6 8.93740 5.07798   1 
 -13  -1  -6 5.98887 14.3053   5 
 -13  -1  -5 1.59663 4.79418   1 
 -13  -1  -5 11.9848 13.4495   5 
 -13  -1  -4 27.6230 5.77524   1 
 -13  -1  -4 44.9312 13.6894   5 
 -13  -1  -3 0.47799 13.0990   5 
 -13  -1  -3 4.32534 4.40205   1 
 -13  -1  -2 41.0615 12.4742   5 
 -13  -1  -2 27.3416 5.28037   1 
 -13  -1  -1 118.178 17.0710   5 
 -13  -1  -1 121.376 11.8417   1 
 -13  -1   0 11.4587 11.0195   5 
 -13  -1   2 113.170 10.8324   1 
 -13  -1   3 6.49527 3.78359   1 
 -13  -1   4 36.5794 5.14043   1 
 -13  -1   5 246.850 22.4071   1 
 -13  -1   6 569.663 50.5563   1 
 -13   0 -16-15.5534 16.3463   5 
 -13   0 -15 65.5983 18.5421   5 
 -13   0 -14-3.60388 16.0587   5 
 -13   0 -13 66.4552 17.3579   5 
 -13   0 -13 57.1983 8.40492   1 
 -13   0 -12-0.30163 5.71020   1 
 -13   0 -12 4.68218 15.4566   5 
 -13   0 -11 49.5790 7.47255   1 
 -13   0 -11 50.7048 15.5351   5 
 -13   0 -10-10.5112 14.6666   5 
 -13   0 -10 2.19606 5.28746   1 
 -13   0  -9 11.4111 14.4116   5 
 -13   0  -9 14.2945 5.46029   1 
 -13   0  -8 8.88307 5.16705   1 
 -13   0  -8 19.8220 13.8931   5 
 -13   0  -7 113.886 18.5791   5 
 -13   0  -7 124.539 12.3468   1 
 -13   0  -6 16.3337 5.07214   1 
 -13   0  -6 8.34123 13.4367   5 
 -13   0  -5 40.5311 6.23120   1 
 -13   0  -5 72.0266 13.9113   5 
 -13   0  -4 308.982 30.4139   5 
 -13   0  -4 285.197 26.1807   1 
 -13   0  -3 78.2451 8.68235   1 
 -13   0  -3 104.511 14.8844   5 
 -13   0  -2 140.407 20.5141   5 
 -13   0  -2 185.378 16.5816   1 
 -13   0  -1 568.736 52.8931   5 
 -13   0   0 214.704 23.1267   5 
 -13   0   1 206.852 18.8780   1 
 -13   0   2 7.57250 3.47948   1 
 -13   0   3 1.07727 3.32833   1 
 -13   0   4 170.568 15.6604   1 
 -13   0   5 99.9062 9.63977   1 
 -13   1 -17 2.23519 16.0434   5 
 -13   1 -16 4.43175 15.1262   5 
 -13   1 -15 21.9291 15.4591   5 
 -13   1 -14 27.0747 6.65160   1 
 -13   1 -14 29.7765 14.9028   5 
 -13   1 -13-1.43801 5.50015   1 
 -13   1 -13-0.53411 14.2864   5 
 -13   1 -12-1.05300 14.1008   5 
 -13   1 -12 1.76868 5.26768   1 
 -13   1 -11 14.4910 13.3666   5 
 -13   1 -11 0.65229 5.17688   1 
 -13   1 -10 8.99936 13.3793   5 
 -13   1 -10 4.19164 5.03100   1 
 -13   1  -9 8.32934 12.9268   5 
 -13   1  -9-5.17570 4.84842   1 
 -13   1  -8 2.83252 12.3369   5 
 -13   1  -8 4.92281 4.50754   1 
 -13   1  -7 23.3503 5.15641   1 
 -13   1  -7 27.2008 12.7976   5 
 -13   1  -6 54.2219 6.77847   1 
 -13   1  -6 62.1397 14.0119   5 
 -13   1  -5 30.1026 11.7650   5 
 -13   1  -5 16.5451 4.47819   1 
 -13   1  -4 115.135 15.4349   5 
 -13   1  -4 109.897 10.8154   1 
 -13   1  -3 63.4751 6.40974   1 
 -13   1  -3 32.7197 11.3425   5 
 -13   1  -2 115.377 15.2898   5 
 -13   1  -1 69.8857 6.99234   1 
 -13   1  -1 74.8624 11.9775   5 
 -13   1   0 239.612 22.8081   5 
 -13   1   0 215.788 19.8288   1 
 -13   1   1 81.7370 8.10511   1 
 -13   1   2 499.195 44.2429   1 
 -13   1   3 93.0824 8.91672   1 
 -13   1   4 82.2615 7.87162   1 
 -13   2 -18 21.5797 15.0459   5 
 -13   2 -17-4.07513 14.1088   5 
 -13   2 -16 1.51303 13.7257   5 
 -13   2 -15 35.8845 14.5544   5 
 -13   2 -15 21.9832 6.28332   1 
 -13   2 -14 1.96831 13.9272   5 
 -13   2 -14 26.6975 6.16960   1 
 -13   2 -13 240.842 22.3023   1 
 -13   2 -13 230.696 26.9455   5 
 -13   2 -12 135.703 13.4690   1 
 -13   2 -12 129.761 18.5692   5 
 -13   2 -11 195.375 17.9336   1 
 -13   2 -11 161.110 22.6330   5 
 -13   2 -10 118.767 16.9908   5 
 -13   2 -10 105.078 10.9180   1 
 -13   2  -9 94.7574 14.3680   5 
 -13   2  -9 66.4779 7.91197   1 
 -13   2  -8 202.912 19.1731   1 
 -13   2  -8 234.134 23.4781   5 
 -13   2  -7 10.0944 11.4263   5 
 -13   2  -7 11.7416 4.17265   1 
 -13   2  -6 1.41917 3.85364   1 
 -13   2  -6 6.23404 10.5982   5 
 -13   2  -5 23.6252 9.76677   5 
 -13   2  -5 5.74767 3.59097   1 
 -13   2  -4 42.8655 8.24152   3 
 -13   2  -4 75.1383 6.73214   1 
 -13   2  -4 47.5668 11.5546   5 
 -13   2  -3 63.4441 10.3708   5 
 -13   2  -3 38.4494 6.92286   3 
 -13   2  -2 97.5509 8.48677   1 
 -13   2  -2 65.9751 9.65325   3 
 -13   2  -2 76.0281 12.7543   5 
 -13   2  -1 89.6039 8.40287   1 
 -13   2  -1 78.6131 9.42298   3 
 -13   2   0 133.602 11.3449   1 
 -13   2   0 94.6651 12.1323   3 
 -13   2   1 86.2255 8.09221   1 
 -13   2   1 78.5290 9.27252   3 
 -13   2   2 75.7612 8.71133   3 
 -13   2   2 78.0156 7.38867   1 
 -13   3 -19 6.49259 13.5560   5 
 -13   3 -18-8.85803 13.4576   5 
 -13   3 -17 15.7036 13.1645   5 
 -13   3 -16 41.0060 6.97399   1 
 -13   3 -16 37.9204 13.5674   5 
 -13   3 -15 13.9903 12.9392   5 
 -13   3 -15 14.3775 5.71429   1 
 -13   3 -14 36.4789 13.0374   5 
 -13   3 -14 43.1813 6.67507   1 
 -13   3 -13 3.85501 4.88637   1 
 -13   3 -13 3.46022 11.8537   5 
 -13   3 -12 34.3283 6.01206   1 
 -13   3 -12 42.4929 12.4105   5 
 -13   3 -11 22.7616 4.87152   1 
 -13   3 -11 22.9236 11.7055   5 
 -13   3 -10 24.5824 11.5690   5 
 -13   3 -10 25.4991 4.88634   1 
 -13   3  -9 6.06532 3.97344   1 
 -13   3  -9-5.84842 11.1009   5 
 -13   3  -9 2.90409 5.61676   3 
 -13   3  -8 7.20784 3.90554   1 
 -13   3  -8 3.39276 10.2666   5 
 -13   3  -8-0.40915 5.60383   3 
 -13   3  -7 43.6961 7.32598   3 
 -13   3  -7 67.2606 12.1507   5 
 -13   3  -7 51.5715 6.07972   1 
 -13   3  -6 101.789 12.8681   5 
 -13   3  -6 71.6868 7.56050   1 
 -13   3  -6 65.8011 8.88275   3 
 -13   3  -5 5.82491 5.46446   3 
 -13   3  -5 10.5222 9.44672   5 
 -13   3  -4 49.6285 7.10985   3 
 -13   3  -3 145.429 12.3416   1 
 -13   3  -3 105.076 13.2006   3 
 -13   3  -2 35.0583 4.14458   1 
 -13   3  -2 27.1236 5.79405   3 
 -13   3  -1 70.0997 6.63326   1 
 -13   3  -1 58.4622 7.98722   3 
 -13   3   0 307.658 26.1568   1 
 -13   3   0 254.792 26.8130   3 
 -13   3   1 121.810 12.3169   3 
 -13   3   2 142.148 13.8932   3 
 -13   3   5 8.07166 4.91436   3 
 -13   3   6 491.114 43.9892   3 
 -13   3   7-0.94353 4.78124   3 
 -13   3   8 145.629 14.1869   3 
 -13   3   9-0.34719 4.60954   3 
 -13   4 -20 4.26564 12.7296   5 
 -13   4 -19-0.42395 12.0711   5 
 -13   4 -18 31.9511 12.9852   5 
 -13   4 -17-16.6558 11.6534   5 
 -13   4 -17 0.27669 5.47593   1 
 -13   4 -16 10.7019 11.5345   5 
 -13   4 -16 2.47474 5.11115   1 
 -13   4 -15-4.87128 11.7648   5 
 -13   4 -15 7.40879 4.95781   1 
 -13   4 -14 68.5557 7.99484   1 
 -13   4 -14 59.9948 13.4718   5 
 -13   4 -13 1.67508 5.66919   3 
 -13   4 -13-0.77276 4.54380   1 
 -13   4 -13 16.5178 11.1239   5 
 -13   4 -12 203.610 21.5581   5 
 -13   4 -12 183.915 18.1093   3 
 -13   4 -12 189.446 17.6466   1 
 -13   4 -11 154.591 18.5851   5 
 -13   4 -11 165.217 14.5281   1 
 -13   4 -11 133.078 15.1006   3 
 -13   4 -10 518.093 49.0762   3 
 -13   4 -10 640.472 51.3168   5 
 -13   4 -10 549.900 48.7439   1 
 -13   4  -9 163.720 17.3900   5 
 -13   4  -9 141.914 13.2439   1 
 -13   4  -9 127.809 14.0924   3 
 -13   4  -8 573.861 55.5061   3 
 -13   4  -8 637.039 55.1695   1 
 -13   4  -8 702.966 57.3583   5 
 -13   4  -7 24.1613 4.06616   1 
 -13   4  -7 22.2199 5.88611   3 
 -13   4  -7 38.5741 9.93831   5 
 -13   4  -6 92.2603 11.2535   3 
 -13   4  -6 111.039 10.0254   1 
 -13   4  -5 38.7112 6.24750   3 
 -13   4  -4 21.5433 2.79661   1 
 -13   4  -4 11.2985 5.10149   3 
 -13   4  -3 2.66600 2.41456   1 
 -13   4  -3 4.65016 4.64706   3 
 -13   4  -2 218.404 21.7805   3 
 -13   4  -2 239.983 20.9755   1 
 -13   4  -1 48.7458 4.72934   1 
 -13   4  -1 36.1627 6.42991   3 
 -13   4   0 68.3816 8.08732   3 
 -13   4   1 11.6446 4.74541   3 
 -13   4   5 44.5487 6.55037   3 
 -13   4   6 24.3604 5.42969   3 
 -13   4   7 3.79038 4.82982   3 
 -13   4   8 130.983 12.8428   3 
 -13   4   9 211.844 19.6910   3 
 -13   4  10 23.0511 5.19455   3 
 -13   4  11 11.0415 4.67920   3 
 -13   5 -20 98.1888 15.7821   5 
 -13   5 -19 3.07018 10.6916   5 
 -13   5 -18 36.7127 6.73446   1 
 -13   5 -18 52.5747 12.5527   5 
 -13   5 -17-0.37964 11.0031   5 
 -13   5 -17-6.16191 4.98552   1 
 -13   5 -16 2.97268 10.5097   5 
 -13   5 -16-1.68776 4.64603   1 
 -13   5 -15 3.29741 10.2090   5 
 -13   5 -15 9.02411 4.60210   1 
 -13   5 -15 7.29538 5.75000   3 
 -13   5 -14 66.0561 12.1793   5 
 -13   5 -14 48.7038 7.63978   3 
 -13   5 -14 54.4834 6.87294   1 
 -13   5 -13-3.79483 5.54147   3 
 -13   5 -13-3.90694 9.80632   5 
 -13   5 -13 0.20102 4.09173   1 
 -13   5 -12-4.24593 4.07272   1 
 -13   5 -12 3.61581 5.38047   3 
 -13   5 -11 28.9000 4.73301   1 
 -13   5 -11 30.2357 6.34719   3 
 -13   5 -11 34.6025 10.5111   5 
 -13   5 -10 36.1969 6.61973   3 
 -13   5 -10 30.6595 4.78399   1 
 -13   5  -9 9.73079 3.33666   1 
 -13   5  -9-2.34419 5.21587   3 
 -13   5  -8 47.7132 7.66611   3 
 -13   5  -8 66.0289 6.45931   1 
 -13   5  -7 6.64794 5.02301   3 
 -13   5  -7 10.2248 2.98725   1 
 -13   5  -6 442.804 39.8819   3 
 -13   5  -5 1.38510 4.84762   3 
 -13   5  -4 147.441 13.1261   1 
 -13   5  -4 135.108 14.1165   3 
 -13   5  -3 5.30772 4.56395   3 
 -13   5  -3-0.60297 2.08867   1 
 -13   5  -2 28.6113 5.89651   3 
 -13   5  -2 33.1281 3.56504   1 
 -13   5  -1 8.88811 4.88034   3 
 -13   5   0 709.427 63.0601   3 
 -13   5   1 187.673 17.7924   3 
 -13   5   4 680.895 60.5677   3 
 -13   5   5 37.0349 6.02853   3 
 -13   5   6 628.036 55.9243   3 
 -13   5   7 0.33975 4.53998   3 
 -13   5   8 206.734 19.3478   3 
 -13   5   9 3.97591 4.86851   3 
 -13   5  10 2.82480 4.53411   3 
 -13   5  11 2.78457 4.47645   3 
 -13   5  12 124.496 12.3066   3 
 -13   5  13 68.9737 7.79302   3 
 -13   6 -18 30.9119 5.92453   1 
 -13   6 -17 6.54549 5.89605   3 
 -13   6 -17 5.79156 4.68816   1 
 -13   6 -16 26.7638 6.24645   3 
 -13   6 -16 25.9436 5.20792   1 
 -13   6 -15 23.4190 6.06892   3 
 -13   6 -15 15.1284 4.61637   1 
 -13   6 -14 24.7980 4.68166   1 
 -13   6 -14 17.2636 6.04450   3 
 -13   6 -13 18.5820 5.73164   3 
 -13   6 -13 9.07846 4.11667   1 
 -13   6 -12-0.39470 5.56942   3 
 -13   6 -12 7.17307 3.67402   1 
 -13   6 -11 8.43200 3.53623   1 
 -13   6 -11 8.62491 5.36192   3 
 -13   6 -10 146.078 15.0134   3 
 -13   6 -10 155.044 14.1232   1 
 -13   6  -9 31.3773 6.14466   3 
 -13   6  -9 34.4458 4.46013   1 
 -13   6  -8 576.230 54.8306   3 
 -13   6  -8 632.175 54.3386   1 
 -13   6  -7 58.5452 5.49052   1 
 -13   6  -7 38.2933 7.15912   3 
 -13   6  -6 536.559 48.0578   3 
 -13   6  -5-1.62791 5.02689   3 
 -13   6  -5 13.9647 2.29998   1 
 -13   6  -4 156.899 14.0607   1 
 -13   6  -4 153.942 15.0963   3 
 -13   6  -3 56.9229 5.41661   1 
 -13   6  -3 51.6554 7.31138   3 
 -13   6  -2 1.00094 1.52114   1 
 -13   6  -2-0.98672 4.66900   3 
 -13   6  -1 158.911 14.6076   1 
 -13   6  -1 186.833 15.7959   3 
 -13   6   0 57.2866 7.31797   3 
 -13   6   4 20.5164 5.26296   3 
 -13   6   5 2.54954 4.73591   3 
 -13   6   6 52.9285 6.80779   3 
 -13   6   7 32.3264 5.92415   3 
 -13   6   8 75.7736 8.51072   3 
 -13   6   9 14.9099 4.86430   3 
 -13   6  10 123.896 12.2798   3 
 -13   6  11 51.5192 6.90489   3 
 -13   6  12 1.75492 4.42401   3 
 -13   6  13 48.4152 6.11636   3 
 -13   7 -19 2.43904 4.77442   1 
 -13   7 -18 18.1970 6.04671   3 
 -13   7 -18 25.5442 5.29173   1 
 -13   7 -17 17.9218 6.03014   3 
 -13   7 -17 19.2950 4.85563   1 
 -13   7 -16 64.8262 7.36486   1 
 -13   7 -16 59.0856 8.42488   3 
 -13   7 -15 4.46153 4.08173   1 
 -13   7 -15 11.4518 5.66056   3 
 -13   7 -14 44.8963 7.61226   3 
 -13   7 -14 56.3279 6.34309   1 
 -13   7 -13 0.52721 5.66223   3 
 -13   7 -13 1.15192 3.50916   1 
 -13   7 -12 2.56709 3.27075   1 
 -13   7 -12 4.06638 5.71539   3 
 -13   7 -11 1.61159 3.08207   1 
 -13   7 -11 5.76562 5.62914   3 
 -13   7 -10 1.42188 2.88588   1 
 -13   7 -10-2.73367 5.26355   3 
 -13   7  -9 1.69847 2.70942   1 
 -13   7  -9 6.99950 5.21074   3 
 -13   7  -8 22.8083 6.15750   3 
 -13   7  -8 40.2533 4.26871   1 
 -13   7  -7 6.41735 5.27919   3 
 -13   7  -6 4.35065 4.98837   3 
 -13   7  -5 32.2806 3.51438   1 
 -13   7  -5 26.1407 5.97901   3 
 -13   7  -4 195.871 18.6023   3 
 -13   7  -4 196.368 17.4938   1 
 -13   7  -3-3.51490 4.87356   3 
 -13   7  -3 0.45124 1.55084   1 
 -13   7  -2 42.1468 4.31278   1 
 -13   7  -2 29.1717 6.19715   3 
 -13   7  -1 103.190 9.42193   3 
 -13   7  -1 81.1241 7.59678   1 
 -13   7   2 142.027 13.0033   2 
 -13   7   3 118.839 11.9341   3 
 -13   7   3 116.520 10.8412   2 
 -13   7   4 218.556 21.8657   3 
 -13   7   4 241.542 21.0899   2 
 -13   7   5 1.64877 5.01513   3 
 -13   7   6 23.3921 4.21705   2 
 -13   7   6 546.015 9.95487   3 
 -13   7   7 8.70501 5.06755   3 
 -13   7   7 5.44569 2.14875   2 
 -13   7   8 333.933 31.4629   3 
 -13   7   8 351.124 30.7609   2 
 -13   7   9-0.28141 1.90750   2 
 -13   7   9 1.55024 4.82553   3 
 -13   7  10 14.1824 2.26890   2 
 -13   7  10 16.6811 5.00939   3 
 -13   7  11-5.49883 4.82579   3 
 -13   7  12 25.3610 5.03814   3 
 -13   7  15 50.2489 6.29267   3 
 -13   8 -19 19.3828 5.08177   1 
 -13   8 -18 131.008 14.0609   3 
 -13   8 -18 145.237 13.5833   1 
 -13   8 -17 6.21536 4.22959   1 
 -13   8 -17 5.63842 5.72182   3 
 -13   8 -16 135.696 12.1423   1 
 -13   8 -16 105.892 12.8653   3 
 -13   8 -15 6.69675 5.72256   3 
 -13   8 -15 8.53709 3.95528   1 
 -13   8 -14 8.13233 5.83434   3 
 -13   8 -14 11.6713 3.72448   1 
 -13   8 -13 63.5855 6.67905   1 
 -13   8 -13 53.9059 8.26979   3 
 -13   8 -12 69.1984 7.24650   1 
 -13   8 -12 75.0759 9.02688   3 
 -13   8 -11 1.72748 5.52254   3 
 -13   8 -11 4.30711 3.00385   1 
 -13   8 -10-0.89004 2.71982   1 
 -13   8 -10 0.13224 5.69593   3 
 -13   8  -9 29.5392 3.97973   1 
 -13   8  -9 36.1223 6.47696   3 
 -13   8  -8 387.317 33.9120   1 
 -13   8  -8 366.757 34.6698   3 
 -13   8  -7 71.6020 8.77612   3 
 -13   8  -6 306.648 30.0717   1 
 -13   8  -6 549.321 31.3872   3 
 -13   8  -5 101.947 9.11637   1 
 -13   8  -5 86.4838 10.6017   3 
 -13   8  -4 335.476 29.5858   1 
 -13   8  -4 330.323 30.5072   3 
 -13   8  -3 276.556 24.5695   1 
 -13   8  -3 265.323 24.9352   2 
 -13   8  -3 307.618 24.9125   1 
 -13   8  -3 249.366 25.4393   3 
 -13   8  -2 546.481 51.1020   2 
 -13   8  -2 564.989 51.5742   3 
 -13   8  -2 602.259 50.9556   1 
 -13   8  -1 2.40656 1.43165   1 
 -13   8  -1-1.92257 5.34106   3 
 -13   8  -1 1.65187 2.65859   2 
 -13   8   0 4.46387 2.62509   2 
 -13   8   1 2.03697 2.52584   2 
 -13   8   2 117.714 10.9662   2 
 -13   8   3 20.4119 3.30315   2 
 -13   8   3 25.5907 5.84022   3 
 -13   8   4 46.7129 7.28799   3 
 -13   8   4 56.9401 5.63326   2 
 -13   8   5 22.1916 5.56453   3 
 -13   8   6 60.2942 7.76568   3 
 -13   8   7 14.4663 2.68980   2 
 -13   8   7 11.2993 5.55157   3 
 -13   8   8 5.34402 2.47154   2 
 -13   8   8 5.56673 5.14578   3 
 -13   8   9 3.05983 4.94274   3 
 -13   8   9 0.39870 2.30919   2 
 -13   8  10 12.2750 5.41680   3 
 -13   8  10 18.3363 2.80856   2 
 -13   8  11 2.49025 2.03739   2 
 -13   8  11 5.16424 4.74286   3 
 -13   8  12 1.33545 1.96983   2 
 -13   8  12 39.5027 4.44537   3 
 -13   8  14 170.382 15.9048   3 
 -13   8  15 2.64220 4.24579   3 
 -13   8  16 43.8202 5.79064   3 
 -13   9 -20 0.62309 4.86715   1 
 -13   9 -19 96.2771 11.7724   3 
 -13   9 -19 119.594 11.2280   1 
 -13   9 -18 2.72028 5.81562   3 
 -13   9 -18 11.7678 4.44196   1 
 -13   9 -17 63.0531 8.80565   3 
 -13   9 -17 67.6575 7.50463   1 
 -13   9 -16 9.55530 4.06768   1 
 -13   9 -16 8.45267 5.88903   3 
 -13   9 -15 42.9192 7.27512   3 
 -13   9 -15 40.6679 5.45471   1 
 -13   9 -14 31.0327 4.47498   1 
 -13   9 -14 25.3138 6.63072   3 
 -13   9 -13 46.4524 7.63786   3 
 -13   9 -13 47.5506 5.51855   1 
 -13   9 -12 2.72006 5.75235   3 
 -13   9 -11 91.6916 10.5212   3 
 -13   9 -10 48.6040 7.23710   3 
 -13   9  -9 2.18838 5.33398   3 
 -13   9  -8 79.8854 9.53415   3 
 -13   9  -7 7.50449 5.62642   3 
 -13   9  -6 3.01096 5.45588   3 
 -13   9  -5 33.8054 6.56955   3 
 -13   9  -5 35.6900 5.15408   1 
 -13   9  -4 176.866 17.0788   3 
 -13   9  -4 193.793 16.2562   1 
 -13   9  -4 160.354 16.1792   2 
 -13   9  -3 425.828 33.7916   1 
 -13   9  -3 343.073 34.3790   3 
 -13   9  -3 348.012 33.8191   2 
 -13   9  -2 562.219 51.0946   2 
 -13   9  -2 594.600 50.9115   1 
 -13   9  -2 549.823 51.5668   3 
 -13   9  -1 466.001 40.7400   1 
 -13   9  -1 452.370 41.0202   2 
 -13   9   0 53.6684 5.52583   2 
 -13   9   0 48.0344 4.58892   1 
 -13   9   1 80.5643 6.74834   2 
 -13   9   1 63.3552 5.78940   1 
 -13   9   2 17.7697 3.37557   2 
 -13   9   2 17.5414 5.83342   3 
 -13   9   3 30.5666 6.35125   3 
 -13   9   3 29.4137 4.09520   2 
 -13   9   4 31.6311 4.17270   2 
 -13   9   4 29.8402 6.16588   3 
 -13   9   5 254.912 25.2560   3 
 -13   9   5 281.564 24.5238   2 
 -13   9   6 640.717 57.1497   3 
 -13   9   7 157.319 15.4326   3 
 -13   9   8 1225.42 106.043   2 
 -13   9   8 1162.77 106.415   3 
 -13   9   9 254.362 25.2938   3 
 -13   9   9 284.395 24.6510   2 
 -13   9  10 36.0092 4.33963   2 
 -13   9  10 34.8419 6.18987   3 
 -13   9  11 70.1110 8.19913   3 
 -13   9  11 66.6876 6.71738   2 
 -13   9  12 85.7789 7.19419   2 
 -13   9  12 52.4108 7.71145   3 
 -13   9  13 32.6692 3.82936   2 
 -13   9  14 39.3034 4.40468   2 
 -13   9  14 57.5709 6.16571   3 
 -13   9  15 17.2773 4.73919   3 
 -13   9  16-0.08409 4.04924   3 
 -13  10 -20 38.3860 5.89276   1 
 -13  10 -19 6.50175 4.35870   1 
 -13  10 -19 0.55345 5.86114   3 
 -13  10 -18 12.0889 6.03137   3 
 -13  10 -18 3.20120 4.17658   1 
 -13  10 -17-3.34840 6.26018   3 
 -13  10 -17-0.83907 3.91345   1 
 -13  10 -16 135.531 14.0226   3 
 -13  10 -15 3.63534 5.98819   3 
 -13  10 -14 30.2295 6.73357   3 
 -13  10 -13 122.731 13.0449   3 
 -13  10 -12 26.6259 6.66432   3 
 -13  10 -11 8.42748 6.20526   3 
 -13  10 -10 17.6435 6.16100   3 
 -13  10  -9-1.99378 3.46298   2 
 -13  10  -9-0.14392 5.80454   3 
 -13  10  -8 3.32370 6.07685   3 
 -13  10  -7 203.011 19.5414   3 
 -13  10  -6 132.988 14.6537   3 
 -13  10  -6 155.170 14.0587   1 
 -13  10  -5 104.109 11.6059   3 
 -13  10  -5 116.631 10.4902   1 
 -13  10  -5 98.1072 10.2445   2 
 -13  10  -4 8.49689 3.20851   2 
 -13  10  -4 5.39183 3.35555   1 
 -13  10  -4 1.01802 5.80139   3 
 -13  10  -3 4.21688 3.28607   2 
 -13  10  -3 4.06091 5.53181   3 
 -13  10  -3 2.47691 3.06689   1 
 -13  10  -2 105.090 11.9297   3 
 -13  10  -2 120.215 10.4787   1 
 -13  10  -2 104.040 10.7473   2 
 -13  10  -1 128.328 13.5952   2 
 -13  10  -1 155.972 13.2515   1 
 -13  10   0 26.0183 4.22865   2 
 -13  10   0 29.5903 3.22609   1 
 -13  10   1 14.9354 3.70429   2 
 -13  10   1 17.9595 6.45034   3 
 -13  10   1 21.0498 2.37498   1 
 -13  10   2 45.1763 7.50085   3 
 -13  10   2 44.7322 4.18584   1 
 -13  10   2 39.4324 5.22246   2 
 -13  10   3 210.237 19.7108   3 
 -13  10   3 205.941 18.3420   1 
 -13  10   3 211.380 18.8643   2 
 -13  10   4 0.27330 5.94243   3 
 -13  10   4-0.32070 3.15574   2 
 -13  10   4 4.08257 1.30697   1 
 -13  10   5 114.131 10.7361   2 
 -13  10   5 109.482 12.0753   3 
 -13  10   6 366.247 33.3688   3 
 -13  10   7 27.4560 6.24595   3 
 -13  10   8 19.8834 6.63553   3 
 -13  10   8 41.9090 4.52293   2 
 -13  10   9 214.621 20.9623   3 
 -13  10   9 227.729 20.2422   2 
 -13  10  10 6.30603 5.46863   3 
 -13  10  10 1.22811 2.99263   2 
 -13  10  11 35.3741 4.82235   2 
 -13  10  11 50.5759 6.48280   3 
 -13  10  12 123.281 11.5373   2 
 -13  10  13 63.0471 7.42466   3 
 -13  10  13 71.3721 6.95188   2 
 -13  10  14 30.7124 4.08020   2 
 -13  10  14 31.0782 5.52911   3 
 -13  10  15 26.1848 5.37457   3 
 -13  10  15 31.4790 3.83234   2 
 -13  10  16 24.9915 3.15409   2 
 -13  10  16 15.4957 4.75864   3 
 -13  11 -20 39.6931 5.76271   1 
 -13  11 -20 33.5709 7.37019   3 
 -13  11 -19 6.70878 6.10469   3 
 -13  11 -19 9.51738 4.27738   1 
 -13  11 -18 20.5386 6.72199   3 
 -13  11 -17 47.0277 7.79468   3 
 -13  11 -16 29.3436 7.08731   3 
 -13  11 -15-5.29185 6.45736   3 
 -13  11 -14 48.4680 8.02106   3 
 -13  11 -13 31.2894 7.17426   3 
 -13  11 -12 4.66317 6.14742   3 
 -13  11 -11 0.10152 3.66233   2 
 -13  11 -11 3.32964 5.73642   3 
 -13  11 -10 39.3674 6.89384   3 
 -13  11 -10 32.8234 4.97617   2 
 -13  11  -9 1.85325 3.57988   2 
 -13  11  -9-1.84029 6.18935   3 
 -13  11  -8 192.449 17.1633   1 
 -13  11  -8 162.037 17.6577   3 
 -13  11  -7 247.552 24.8026   3 
 -13  11  -7 274.990 24.2476   1 
 -13  11  -6 183.177 19.2962   3 
 -13  11  -6 209.669 18.5935   1 
 -13  11  -5 453.403 36.2089   1 
 -13  11  -5 363.840 36.0440   2 
 -13  11  -5 404.764 36.7752   3 
 -13  11  -4 52.2662 6.79651   2 
 -13  11  -4 61.4734 8.65790   3 
 -13  11  -4 69.6698 6.86651   1 
 -13  11  -3 7.92018 6.14976   3 
 -13  11  -3 8.08727 3.44591   2 
 -13  11  -3 13.1296 3.37578   1 
 -13  11  -2 242.756 20.7616   1 
 -13  11  -2 214.616 20.9073   2 
 -13  11  -1 154.096 13.0584   1 
 -13  11  -1 124.110 13.3712   2 
 -13  11   0 209.968 18.2399   1 
 -13  11   0 189.820 18.6355   2 
 -13  11   1 507.277 42.8175   1 
 -13  11   1 461.157 43.8197   3 
 -13  11   1 446.511 43.1543   2 
 -13  11   2 1.38609 1.97455   1 
 -13  11   2-2.59012 3.54721   2 
 -13  11   2-1.80255 6.43992   3 
 -13  11   3 1.63105 6.32529   3 
 -13  11   3 2.38146 3.42706   2 
 -13  11   3 4.96060 1.93717   1 
 -13  11   4 3.97984 5.99872   3 
 -13  11   4 4.91117 3.55288   2 
 -13  11   4 4.72504 1.94550   1 
 -13  11   5 239.257 22.8462   3 
 -13  11   5 239.522 21.9843   2 
 -13  11   5 243.559 21.5293   1 
 -13  11   6 195.904 17.0675   2 
 -13  11   6 198.851 18.1176   3 
 -13  11   6 178.418 16.5778   1 
 -13  11   7 719.083 64.1261   3 
 -13  11   8 52.5616 7.89458   3 
 -13  11   9 229.528 23.2814   3 
 -13  11   9 260.814 22.6342   2 
 -13  11  10 31.5431 6.44398   3 
 -13  11  10 36.0017 4.83173   2 
 -13  11  11 146.192 12.2034   3 
 -13  11  11 105.455 11.3365   2 
 -13  11  12 39.9926 5.16422   2 
 -13  11  13 70.2967 6.21128   3 
 -13  11  13 24.3669 5.22578   2 
 -13  11  14 7.03269 3.45791   2 
 -13  11  14 10.9281 4.94890   3 
 -13  11  15 6.52309 3.31809   2 
 -13  11  15 7.35132 4.68942   3 
 -13  12 -20 5.88416 6.28142   3 
 -13  12 -19 41.8460 7.73098   3 
 -13  12 -18 53.3023 8.27959   3 
 -13  12 -17 26.9997 7.15260   3 
 -13  12 -16 14.5565 6.38858   3 
 -13  12 -15 4.67833 6.23690   3 
 -13  12 -14 38.5500 5.30622   2 
 -13  12 -14 37.0217 7.56012   3 
 -13  12 -13 3.45885 3.59735   2 
 -13  12 -13 5.58631 6.58737   3 
 -13  12 -12 4.01654 6.74512   3 
 -13  12 -12 6.36537 3.85685   2 
 -13  12 -11 23.2520 4.52833   2 
 -13  12 -11 25.9134 6.76808   3 
 -13  12 -10 2.25397 5.54966   1 
 -13  12 -10 2.61103 6.55470   3 
 -13  12 -10-2.31394 3.62838   2 
 -13  12  -9 3.12919 6.35821   3 
 -13  12  -9 5.48970 5.53918   1 
 -13  12  -8 15.0186 5.21026   1 
 -13  12  -8 17.6024 7.04949   3 
 -13  12  -7 20.2703 5.06644   1 
 -13  12  -7 13.9198 6.97946   3 
 -13  12  -6-0.57128 4.30976   1 
 -13  12  -6 0.33059 6.72005   3 
 -13  12  -5 27.8806 4.89432   2 
 -13  12  -5 19.4923 7.02846   3 
 -13  12  -5 32.5146 5.08737   1 
 -13  12  -4 7.00455 6.72509   3 
 -13  12  -4 9.27238 3.85198   1 
 -13  12  -4 5.91102 3.75577   2 
 -13  12  -3 1.94362 3.78003   2 
 -13  12  -3 5.53332 3.48460   1 
 -13  12  -2 54.6704 5.93218   1 
 -13  12  -2 48.5437 6.29033   2 
 -13  12  -1 114.413 11.9195   2 
 -13  12  -1 129.219 11.5476   1 
 -13  12   0 10.8243 7.18592   3 
 -13  12   0 12.2978 4.10199   2 
 -13  12   0 17.6679 3.20627   1 
 -13  12   1 73.7411 10.1833   3 
 -13  12   1 76.4261 7.38913   1 
 -13  12   1 72.4880 8.03796   2 
 -13  12   2 9.91395 2.73553   1 
 -13  12   2 8.57895 6.86519   3 
 -13  12   2 7.69216 3.96313   2 
 -13  12   3 0.40827 3.62353   2 
 -13  12   3 3.83311 2.40812   1 
 -13  12   3 2.57480 6.20936   3 
 -13  12   4 4.01524 2.41930   1 
 -13  12   4 5.22454 6.70401   3 
 -13  12   4 1.52709 3.71401   2 
 -13  12   5 112.687 10.9508   2 
 -13  12   5 112.398 10.2062   1 
 -13  12   5 95.0382 12.2249   3 
 -13  12   6-0.15495 2.39831   1 
 -13  12   6-2.27283 6.48170   3 
 -13  12   6 1.23591 3.93481   2 
 -13  12   7 10.5422 6.62926   3 
 -13  12   7 12.9612 2.94153   1 
 -13  12   8 4.44708 6.40965   3 
 -13  12   9 117.328 12.4596   3 
 -13  12  10 28.4733 4.13455   2 
 -13  12  10-3.05717 6.06811   3 
 -13  12  11 220.996 17.8730   3 
 -13  12  11 166.397 17.4220   2 
 -13  12  12 7.15212 4.06844   2 
 -13  12  13 189.703 16.1569   3 
 -13  12  13 153.015 15.6977   2 
 -13  12  14 48.1871 7.17228   3 
 -13  12  14 53.6977 6.40376   2 
 -13  13 -21 103.471 12.0223   3 
 -13  13 -20 26.0166 7.27126   3 
 -13  13 -19 45.8102 8.01302   3 
 -13  13 -18 95.9581 11.4592   3 
 -13  13 -17 4.71622 6.72255   3 
 -13  13 -16 19.3729 7.05617   3 
 -13  13 -15 2.87287 4.13597   2 
 -13  13 -15-5.17026 7.00747   3 
 -13  13 -14 63.6403 9.12508   3 
 -13  13 -14 52.5348 6.78145   2 
 -13  13 -13 156.089 14.7133   2 
 -13  13 -13 150.518 16.0358   3 
 -13  13 -12 7.51903 3.85577   2 
 -13  13 -12 4.28576 6.64077   3 
 -13  13 -12 15.7088 6.39761   1 
 -13  13 -11 8.92296 3.88223   2 
 -13  13 -11 5.24623 5.90781   1 
 -13  13 -11 6.21245 6.74596   3 
 -13  13 -10 181.891 16.3753   1 
 -13  13 -10 154.888 15.4125   2 
 -13  13 -10 166.071 16.8777   3 
 -13  13  -9 40.8520 6.53965   1 
 -13  13  -9 28.6889 7.62022   3 
 -13  13  -8 14.7621 7.01284   3 
 -13  13  -8 7.47001 5.35025   1 
 -13  13  -7 52.1117 9.10570   3 
 -13  13  -7 62.5514 7.64307   1 
 -13  13  -6-4.67697 4.31531   2 
 -13  13  -6-2.51765 6.97481   3 
 -13  13  -6 2.03174 4.32730   1 
 -13  13  -5 227.930 22.2646   2 
 -13  13  -5 267.415 22.4150   1 
 -13  13  -5 232.756 23.3688   3 
 -13  13  -4 32.1692 8.31414   3 
 -13  13  -4 36.1512 5.69403   2 
 -13  13  -4 45.9535 5.65609   1 
 -13  13  -3 107.611 11.8915   2 
 -13  13  -3 137.290 11.8617   1 
 -13  13  -2 1.31190 3.44598   1 
 -13  13  -2 1.35044 3.74657   2 
 -13  13  -1 57.0765 6.66178   2 
 -13  13  -1 51.2000 8.70448   3 
 -13  13  -1 51.3755 6.03356   1 
 -13  13   0 14.5523 3.52905   1 
 -13  13   0 9.25901 4.28491   2 
 -13  13   0 18.2885 7.47819   3 
 -13  13   1 420.198 37.9640   3 
 -13  13   1 388.147 37.0946   2 
 -13  13   1 427.214 36.7761   1 
 -13  13   2 3.65467 4.10029   2 
 -13  13   2 1.74826 6.89154   3 
 -13  13   2 0.85561 2.92142   1 
 -13  13   3 835.037 76.4568   3 
 -13  13   3 878.855 75.5879   1 
 -13  13   3 829.194 75.9225   2 
 -13  13   4 7.47656 6.93509   3 
 -13  13   4 6.31555 4.28921   2 
 -13  13   4 7.14088 2.80976   1 
 -13  13   5 44.3158 8.09515   3 
 -13  13   5 37.9394 5.86638   2 
 -13  13   5 40.3292 4.66988   1 
 -13  13   6-0.23262 4.27864   2 
 -13  13   6-0.97982 2.68039   1 
 -13  13   6-3.93232 6.89501   3 
 -13  13   7-2.85465 6.67265   3 
 -13  13   7 2.52761 2.76888   1 
 -13  13   7 5.84070 4.37103   2 
 -13  13   8 27.5136 4.41496   2 
 -13  13   8 12.5503 6.82931   3 
 -13  13   8 12.2525 3.29051   1 
 -13  13   9-8.43376 3.25571   2 
 -13  13   9 1.19195 6.25745   3 
 -13  13  10 7.71414 6.41545   3 
 -13  13  11 44.4210 6.80173   2 
 -13  13  11 85.1685 7.86397   3 
 -13  13  12 3.88584 4.33524   2 
 -13  13  13 42.2383 6.89037   3 
 -13  13  13 36.0807 5.92321   2 
 -13  14 -21 2.93828 6.92910   3 
 -13  14 -20-1.99332 7.05888   3 
 -13  14 -19 6.21384 7.07695   3 
 -13  14 -18 0.34270 6.62856   3 
 -13  14 -17 4.99309 4.35258   2 
 -13  14 -17-0.17431 6.97096   3 
 -13  14 -16 20.4769 4.78688   2 
 -13  14 -16 14.1096 7.01402   3 
 -13  14 -15 65.7816 9.95408   3 
 -13  14 -15 67.7648 8.00256   2 
 -13  14 -15 83.0863 10.4486   1 
 -13  14 -14 20.9229 4.64260   2 
 -13  14 -14 24.4608 7.54740   3 
 -13  14 -14 31.4990 7.57701   1 
 -13  14 -13 17.4843 7.14642   1 
 -13  14 -13 13.0117 7.46162   3 
 -13  14 -13 15.8686 4.51809   2 
 -13  14 -12 15.3158 4.52585   2 
 -13  14 -12 19.6193 6.68645   1 
 -13  14 -12 18.9109 7.68015   3 
 -13  14 -11 285.161 27.1883   2 
 -13  14 -11 328.494 27.9803   1 
 -13  14 -11 298.549 28.0394   3 
 -13  14 -10 128.800 12.0721   1 
 -13  14 -10 113.768 12.7346   3 
 -13  14 -10 95.3391 10.8181   2 
 -13  14  -9 296.228 29.9385   3 
 -13  14  -9 341.969 29.6135   1 
 -13  14  -8 8.66056 5.18374   1 
 -13  14  -8-4.59031 6.90049   3 
 -13  14  -7 4.22326 7.18412   3 
 -13  14  -7 5.03357 4.98766   1 
 -13  14  -6 8.19963 4.72424   1 
 -13  14  -6 9.61049 7.70787   3 
 -13  14  -6 3.58924 4.42770   2 
 -13  14  -5 0.24093 4.00946   2 
 -13  14  -5-0.69275 4.48857   1 
 -13  14  -5-5.23987 7.19706   3 
 -13  14  -4 0.24284 4.20435   2 
 -13  14  -4 2.46931 4.22899   1 
 -13  14  -3 1.57372 4.30007   2 
 -13  14  -3 5.13403 4.10391   1 
 -13  14  -2 47.0886 5.47060   1 
 -13  14  -2 29.0305 5.71722   2 
 -13  14  -1 41.8181 6.03864   2 
 -13  14  -1 49.8269 5.80219   1 
 -13  14  -1 39.1470 8.88380   3 
 -13  14   0 0.99049 4.32283   2 
 -13  14   0 2.86931 3.50041   1 
 -13  14   0 5.19441 7.99264   3 
 -13  14   1 86.1517 8.42927   1 
 -13  14   1 81.9213 9.07311   2 
 -13  14   1 74.0927 10.9741   3 
 -13  14   2 4.42504 4.50419   2 
 -13  14   2 2.88897 3.30841   1 
 -13  14   3 62.1428 7.78643   2 
 -13  14   3 72.4005 9.73935   3 
 -13  14   3 66.3652 6.94678   1 
 -13  14   4 4.42952 7.46876   3 
 -13  14   4 3.97829 4.54813   2 
 -13  14   4 5.40868 3.11255   1 
 -13  14   5 36.8197 8.23590   3 
 -13  14   5 29.3764 4.38831   1 
 -13  14   5 36.4133 5.77310   2 
 -13  14   6 0.86309 3.05703   1 
 -13  14   6-1.23319 7.28004   3 
 -13  14   6-1.82735 4.85600   2 
 -13  14   7 44.7839 5.33933   1 
 -13  14   7 46.4079 6.60001   2 
 -13  14   7 47.1301 8.51584   3 
 -13  14   8 43.8206 6.42960   2 
 -13  14   8 38.2187 8.42789   3 
 -13  14   8 42.0068 5.14062   1 
 -13  14   9 41.5138 5.32300   1 
 -13  14   9 51.5352 6.39237   2 
 -13  14   9 41.2479 8.17906   3 
 -13  14  10 5.84600 3.69110   2 
 -13  14  10 4.43035 6.54975   3 
 -13  14  12 45.8713 6.35736   2 
 -13  14  13 75.9201 9.48760   3 
 -13  15 -21 8.84202 7.37308   3 
 -13  15 -20 0.53199 7.24475   3 
 -13  15 -19 114.116 13.0521   3 
 -13  15 -18-8.13763 7.35615   3 
 -13  15 -18-2.65615 4.21030   2 
 -13  15 -18-1.31897 8.10206   1 
 -13  15 -17 621.795 50.0632   1 
 -13  15 -17 540.948 49.4391   3 
 -13  15 -17 519.881 48.7207   2 
 -13  15 -16 0.49683 4.21456   2 
 -13  15 -16 2.45375 7.62763   3 
 -13  15 -16-2.86609 7.99909   1 
 -13  15 -15 271.206 22.6457   1 
 -13  15 -15 220.193 20.9756   2 
 -13  15 -15 208.629 22.1351   3 
 -13  15 -14-1.29286 7.15271   1 
 -13  15 -14 0.12551 4.01405   2 
 -13  15 -14-0.58557 7.55751   3 
 -13  15 -13 2.44769 6.66328   1 
 -13  15 -13-2.96296 7.58917   3 
 -13  15 -13 2.01217 3.95409   2 
 -13  15 -12 2.19286 7.36581   3 
 -13  15 -12 2.11949 6.39860   1 
 -13  15 -12-1.37242 4.17186   2 
 -13  15 -11 2.20017 7.08524   3 
 -13  15 -11-0.18297 6.23305   1 
 -13  15 -11-2.25509 4.47314   2 
 -13  15 -10 3.43325 7.33125   3 
 -13  15 -10 6.93630 4.66332   2 
 -13  15 -10 12.1317 6.36679   1 
 -13  15  -9 41.0899 8.81928   3 
 -13  15  -9 35.3503 6.94746   1 
 -13  15  -8 42.6060 6.86882   1 
 -13  15  -8 38.2979 8.93274   3 
 -13  15  -7 3.73022 7.49456   3 
 -13  15  -7 10.2724 5.24519   1 
 -13  15  -6-0.92644 5.07287   1 
 -13  15  -6 3.53301 7.97221   3 
 -13  15  -6-2.70303 4.74914   2 
 -13  15  -5 14.5822 5.01266   1 
 -13  15  -5 21.9759 5.05825   2 
 -13  15  -4 2.88342 4.48698   2 
 -13  15  -4-3.48731 4.58774   1 
 -13  15  -3 203.703 19.7337   2 
 -13  15  -3 218.539 19.6594   1 
 -13  15  -2 10.7877 4.95469   2 
 -13  15  -2 10.6660 8.05258   3 
 -13  15  -2 12.1500 4.47783   1 
 -13  15  -1 507.438 45.6602   3 
 -13  15  -1 510.245 44.4912   1 
 -13  15  -1 479.638 44.7300   2 
 -13  15   0 8.08131 8.24709   3 
 -13  15   0 1.22566 4.72603   2 
 -13  15   0 8.81456 4.14555   1 
 -13  15   1 510.269 49.2152   2 
 -13  15   1 579.491 48.9370   1 
 -13  15   1 547.710 50.0309   3 
 -13  15   2 6.33654 3.79170   1 
 -13  15   2 7.62599 4.95501   2 
 -13  15   2 5.93574 7.49058   3 
 -13  15   3 603.505 55.4383   2 
 -13  15   3 621.560 56.1948   3 
 -13  15   3 631.379 55.0549   1 
 -13  15   4 9.86931 3.73102   1 
 -13  15   4 2.69428 5.23345   2 
 -13  15   4 10.7643 7.98516   3 
 -13  15   5 451.703 39.8161   1 
 -13  15   5 445.920 40.3166   2 
 -13  15   5 434.677 40.9747   3 
 -13  15   6 47.6336 5.83524   1 
 -13  15   6 47.0480 9.32495   3 
 -13  15   6 51.3166 7.09977   2 
 -13  15   7 81.2195 9.38348   2 
 -13  15   7 82.6183 8.35007   1 
 -13  15   7 82.8395 10.9738   3 
 -13  15   8 56.8097 9.22941   3 
 -13  15   8 54.8119 7.19273   2 
 -13  15   8 48.5750 6.02181   1 
 -13  15   9-0.09189 3.49304   1 
 -13  15   9-5.15020 7.56089   3 
 -13  15   9-0.29555 5.24802   2 
 -13  15  10 8.04291 6.83511   3 
 -13  15  10 15.9175 5.44375   2 
 -13  15  10-1.16486 3.82107   1 
 -13  15  11 49.1155 7.25087   2 
 -13  15  11 68.8636 8.02127   3 
 -13  16 -22 0.54947 7.82542   3 
 -13  16 -21 35.0372 9.85070   1 
 -13  16 -21 25.1136 8.19488   3 
 -13  16 -20 13.8633 9.15265   1 
 -13  16 -20 1.53339 7.55568   3 
 -13  16 -19 3.49229 7.51817   3 
 -13  16 -19 8.01453 8.67501   1 
 -13  16 -18 8.11606 7.57843   3 
 -13  16 -18 20.9177 8.64395   1 
 -13  16 -17 96.6451 12.2104   1 
 -13  16 -17 89.9641 11.5828   3 
 -13  16 -17 87.8323 9.58215   2 
 -13  16 -16 7.89573 4.54426   2 
 -13  16 -16 17.5607 7.99207   1 
 -13  16 -16 11.3711 8.02441   3 
 -13  16 -15 59.6525 7.08481   2 
 -13  16 -15 58.9026 9.58247   1 
 -13  16 -15 48.7561 9.72964   3 
 -13  16 -14 1.59518 4.36303   2 
 -13  16 -14 12.0832 7.75206   3 
 -13  16 -14 15.0831 7.23215   1 
 -13  16 -13 166.867 17.0242   2 
 -13  16 -13 183.555 18.8125   3 
 -13  16 -13 209.169 18.4420   1 
 -13  16 -12 13.0020 4.64370   2 
 -13  16 -12 4.68495 7.99362   3 
 -13  16 -12 16.6738 7.04389   1 
 -13  16 -11 34.3018 6.15138   2 
 -13  16 -11 53.0473 8.14680   1 
 -13  16 -11 47.0709 9.26720   3 
 -13  16 -10 2.18244 7.43551   3 
 -13  16 -10 1.25181 6.27224   1 
 -13  16  -9 167.186 18.5439   3 
 -13  16  -9 188.736 17.6872   1 
 -13  16  -8 33.4456 8.85723   3 
 -13  16  -8 45.8350 7.09868   1 
 -13  16  -7 682.100 65.0456   3 
 -13  16  -7 746.956 64.4095   1 
 -13  16  -6 25.9058 5.72177   1 
 -13  16  -6 19.1917 5.30870   2 
 -13  16  -6 13.8383 8.68343   3 
 -13  16  -5 67.1556 7.63680   1 
 -13  16  -5 50.1025 7.48551   2 
 -13  16  -4 43.0007 6.06496   1 
 -13  16  -4 26.9298 5.71367   2 
 -13  16  -3 179.494 15.7871   1 
 -13  16  -3 154.851 15.9191   2 
 -13  16  -3 146.896 17.7505   3 
 -13  16  -2 8.65615 4.70875   1 
 -13  16  -2 14.1808 8.49956   3 
 -13  16  -2 18.7474 5.34546   2 
 -13  16  -1 244.158 22.9812   2 
 -13  16  -1 249.881 22.7089   1 
 -13  16  -1 246.964 24.4420   3 
 -13  16   0 36.7278 5.58514   1 
 -13  16   0 30.8557 9.59430   3 
 -13  16   0 32.3905 6.40079   2 
 -13  16   1 100.799 12.4930   3 
 -13  16   1 86.4502 10.1630   2 
 -13  16   1 95.2937 9.57119   1 
 -13  16   2 132.140 15.8736   3 
 -13  16   2 126.745 13.9086   2 
 -13  16   2 149.301 13.3676   1 
 -13  16   3 88.9250 9.08663   1 
 -13  16   3 83.6435 9.92845   2 
 -13  16   3 91.5262 12.3334   3 
 -13  16   4-2.02568 5.42184   2 
 -13  16   4 1.49121 8.25828   3 
 -13  16   4-0.09073 3.73661   1 
 -13  16   5 100.911 9.82747   1 
 -13  16   5 92.9105 10.7642   2 
 -13  16   5 93.9224 12.4965   3 
 -13  16   6 17.6473 8.62246   3 
 -13  16   6 7.32087 5.57190   2 
 -13  16   6 7.69930 3.80387   1 
 -13  16   7 55.1133 6.44498   1 
 -13  16   7 51.3030 9.91424   3 
 -13  16   7 54.5768 7.86360   2 
 -13  16   8 2.58114 5.61668   2 
 -13  16   8 2.68939 8.13094   3 
 -13  16   8 4.58458 3.75061   1 
 -13  16   9 10.7051 8.01513   3 
 -13  16   9 3.76875 3.95504   1 
 -13  16   9-0.65230 5.84243   2 
 -13  16  10 39.3847 8.17309   3 
 -13  16  10 22.1913 4.92329   1 
 -13  16  10 23.9173 6.67213   2 
 -13  16  11 36.5448 6.94845   3 
 -13  16  11 30.3877 6.92967   2 
 -13  17 -23 3.26800 10.1195   1 
 -13  17 -22-1.57122 9.79143   1 
 -13  17 -21 21.4731 10.0149   1 
 -13  17 -21 25.1249 8.66932   3 
 -13  17 -20 1.45608 8.83544   1 
 -13  17 -20-7.19217 8.00953   3 
 -13  17 -19 19.7548 8.92013   1 
 -13  17 -19 12.1025 8.00198   3 
 -13  17 -18 22.6854 8.44956   1 
 -13  17 -18 20.9615 8.40895   3 
 -13  17 -17 99.6941 12.0663   1 
 -13  17 -17 71.4662 11.7149   3 
 -13  17 -16 6.69001 4.61505   2 
 -13  17 -16 5.86906 7.76729   1 
 -13  17 -16 7.87441 8.56526   3 
 -13  17 -15 186.011 18.1636   1 
 -13  17 -15 168.942 18.3634   3 
 -13  17 -15 168.692 16.4535   2 
 -13  17 -14 26.6891 7.71188   1 
 -13  17 -14 13.9271 8.68017   3 
 -13  17 -14 12.9681 5.01256   2 
 -13  17 -13 36.4152 7.99335   1 
 -13  17 -13 28.4313 9.22550   3 
 -13  17 -13 31.6616 5.79286   2 
 -13  17 -12 17.3264 5.12698   2 
 -13  17 -12 21.9287 7.08129   1 
 -13  17 -12 13.2500 8.26347   3 
 -13  17 -11 3.88083 4.48873   2 
 -13  17 -11 7.75482 6.54973   1 
 -13  17 -11-0.23126 7.85537   3 
 -13  17 -10 20.0108 6.84294   1 
 -13  17 -10 23.6067 8.80885   3 
 -13  17  -9 57.3267 8.52713   1 
 -13  17  -9 65.5308 10.5148   3 
 -13  17  -8 11.9415 6.13528   1 
 -13  17  -8 0.23578 8.33737   3 
 -13  17  -7 25.4108 6.02396   1 
 -13  17  -7 22.2168 5.57712   2 
 -13  17  -7 12.8690 8.97620   3 
 -13  17  -6 35.0769 6.41821   1 
 -13  17  -6 28.2570 5.83063   2 
 -13  17  -5 87.5646 9.16407   1 
 -13  17  -5 65.5967 8.71880   2 
 -13  17  -4 33.0190 10.1207   3 
 -13  17  -4 25.7053 5.83020   2 
 -13  17  -4 37.9696 6.20101   1 
 -13  17  -3 143.505 17.2851   3 
 -13  17  -3 153.499 15.7946   2 
 -13  17  -3 178.324 15.7370   1 
 -13  17  -2 33.9861 5.76756   1 
 -13  17  -2 25.7126 6.38960   2 
 -13  17  -2 27.6610 9.70129   3 
 -13  17  -1 3.69354 4.63866   1 
 -13  17  -1-1.20456 9.20723   3 
 -13  17  -1 3.04405 5.19669   2 
 -13  17   0 6.16623 5.60601   2 
 -13  17   0-1.91523 9.10930   3 
 -13  17   0 9.61903 4.67946   1 
 -13  17   1 20.7891 9.37477   3 
 -13  17   1 28.2918 5.25365   1 
 -13  17   1 22.8359 6.27894   2 
 -13  17   2 17.1292 6.03055   2 
 -13  17   2 17.0273 9.48052   3 
 -13  17   2 15.4057 4.77330   1 
 -13  17   3 3.89544 4.30921   1 
 -13  17   3-2.36504 5.75994   2 
 -13  17   3 6.53568 9.01536   3 
 -13  17   4 17.4863 9.36647   3 
 -13  17   4 26.8278 6.48829   2 
 -13  17   4 23.1007 4.78088   1 
 -13  17   5 21.8177 6.15806   2 
 -13  17   5 8.13131 9.11769   3 
 -13  17   5 10.7705 4.38622   1 
 -13  17   6 16.5391 6.30216   2 
 -13  17   6 4.38025 8.85017   3 
 -13  17   6 9.67254 4.28276   1 
 -13  17   7 50.3134 10.2722   3 
 -13  17   7 47.8744 7.85212   2 
 -13  17   7 48.1478 6.28672   1 
 -13  17   8 27.1280 8.94106   3 
 -13  17   8 11.2782 4.51526   1 
 -13  17   8 15.1350 6.71240   2 
 -13  17   9-2.14862 6.21388   2 
 -13  17   9 0.11112 4.33223   1 
 -13  17   9 0.78736 8.46167   3 
 -13  17  10 2.42823 4.65186   1 
 -13  17  10 7.55721 6.52744   2 
 -13  17  10 16.8202 8.54049   3 
 -13  18 -23 17.3866 10.7377   1 
 -13  18 -22 20.2011 10.5758   1 
 -13  18 -21 15.2041 9.43608   1 
 -13  18 -20 1.75789 9.06144   1 
 -13  18 -19 38.3319 9.68593   1 
 -13  18 -19 21.1104 8.86766   3 
 -13  18 -18 35.2848 9.74634   3 
 -13  18 -18 38.2036 9.55176   1 
 -13  18 -17 144.974 15.5097   1 
 -13  18 -17 120.874 15.0767   3 
 -13  18 -16 78.4528 12.1014   3 
 -13  18 -16 104.256 12.1358   1 
 -13  18 -15 72.4209 10.3363   1 
 -13  18 -15 59.0128 7.85398   2 
 -13  18 -15 72.1171 10.5493   3 
 -13  18 -14 11.3112 7.66771   1 
 -13  18 -14 14.3335 5.04355   2 
 -13  18 -14 10.3345 8.73444   3 
 -13  18 -13 105.674 11.9222   2 
 -13  18 -13 113.100 14.2374   3 
 -13  18 -13 136.705 13.4208   1 
 -13  18 -12 48.6375 10.1835   3 
 -13  18 -12 57.6790 8.82159   1 
 -13  18 -12 40.4888 6.68748   2 
 -13  18 -11 145.149 15.2688   2 
 -13  18 -11 179.707 16.3941   1 
 -13  18 -11 154.658 17.0259   3 
 -13  18 -10 38.5733 7.58655   1 
 -13  18 -10 22.0557 9.16880   3 
 -13  18  -9 0.18103 6.29147   1 
 -13  18  -9-6.04653 8.89030   3 
 -13  18  -8 23.2038 6.53761   1 
 -13  18  -8 18.7372 8.71644   3 
 -13  18  -7 144.960 16.0980   2 
 -13  18  -7 191.351 16.5713   1 
 -13  18  -6 175.587 18.9153   2 
 -13  18  -6 224.389 19.1891   1 
 -13  18  -5 310.340 31.3714   2 
 -13  18  -5 379.984 31.4944   1 
 -13  18  -4 217.889 20.9905   2 
 -13  18  -4 233.551 20.9698   1 
 -13  18  -4 202.275 22.7375   3 
 -13  18  -3 339.254 33.0340   3 
 -13  18  -3 323.828 31.8064   2 
 -13  18  -3 369.924 31.6382   1 
 -13  18  -2 49.2446 7.41801   2 
 -13  18  -2 56.4677 7.28500   1 
 -13  18  -2 43.7854 10.7357   3 
 -13  18  -1 101.442 14.0112   3 
 -13  18  -1 97.0946 11.5203   2 
 -13  18  -1 110.658 11.0874   1 
 -13  18   0 56.1381 7.10115   1 
 -13  18   0 46.8732 7.95147   2 
 -13  18   0 51.7191 10.4519   3 
 -13  18   1 105.694 10.7622   1 
 -13  18   1 105.015 14.0923   3 
 -13  18   1 98.9517 11.6821   2 
 -13  18   2 53.9841 8.07636   2 
 -13  18   2 38.2058 10.9862   3 
 -13  18   2 50.7100 6.81990   1 
 -13  18   3 36.7626 6.15581   1 
 -13  18   3 42.7111 10.4350   3 
 -13  18   3 42.6855 7.53653   2 
 -13  18   4 31.7692 5.55431   1 
 -13  18   4 20.9070 10.1304   3 
 -13  18   4 35.3107 7.33182   2 
 -13  18   5 8.20981 6.55052   2 
 -13  18   5 19.0927 9.74636   3 
 -13  18   5 10.4285 4.78528   1 
 -13  18   6 7.50007 9.58871   3 
 -13  18   6 4.07051 4.50892   1 
 -13  18   6 6.64209 6.59447   2 
 -13  18   7 49.3762 10.7190   3 
 -13  18   7 34.7953 6.05023   1 
 -13  18   7 45.8777 8.03426   2 
 -13  18   8-1.05383 4.72559   1 
 -13  18   8 1.93081 6.76056   2 
 -13  18   8-3.07086 9.19232   3 
 -13  19 -22 14.6732 10.5241   1 
 -13  19 -21 0.92115 9.84600   1 
 -13  19 -20-2.37531 9.33388   1 
 -13  19 -19 8.32748 9.13177   1 
 -13  19 -18-2.76684 8.85981   1 
 -13  19 -17 7.47463 8.59989   1 
 -13  19 -16 16.1562 8.34789   1 
 -13  19 -15-2.96049 7.99695   1 
 -13  19 -15-10.6553 9.11963   3 
 -13  19 -14-0.94539 7.43532   1 
 -13  19 -14-1.02742 9.21834   3 
 -13  19 -13 34.7393 6.45577   2 
 -13  19 -13 35.9274 9.72654   3 
 -13  19 -13 45.6541 8.39551   1 
 -13  19 -12 13.6225 8.68983   3 
 -13  19 -12 21.7055 7.83252   1 
 -13  19 -12 20.7384 5.76874   2 
 -13  19 -11-10.3525 8.82328   3 
 -13  19 -11-2.89733 6.97553   1 
 -13  19 -11-6.07512 5.51268   2 
 -13  19 -10 5.60725 8.62852   3 
 -13  19 -10 0.98898 6.75745   1 
 -13  19  -9 8.86979 9.72894   3 
 -13  19  -9 3.00698 6.50656   1 
 -13  19  -8 9.21818 6.32670   1 
 -13  19  -8 3.26997 9.40091   3 
 -13  19  -7 4.78389 5.33610   2 
 -13  19  -7-3.63528 6.17837   1 
 -13  19  -6 49.2781 7.26102   1 
 -13  19  -6 33.0804 6.86139   2 
 -13  19  -5 48.4100 10.5673   3 
 -13  19  -5 45.1708 7.62424   1 
 -13  19  -5 42.6959 7.47401   2 
 -13  19  -4 130.932 16.6708   3 
 -13  19  -4 124.273 14.0077   2 
 -13  19  -4 151.416 14.1260   1 
 -13  19  -3 153.834 16.7490   2 
 -13  19  -3 182.808 16.5649   1 
 -13  19  -3 160.211 18.6737   3 
 -13  19  -2 259.589 27.0839   3 
 -13  19  -2 244.503 25.3962   2 
 -13  19  -2 299.174 25.2323   1 
 -13  19  -1 86.6323 10.7996   2 
 -13  19  -1 91.1903 13.9812   3 
 -13  19  -1 97.8203 10.2817   1 
 -13  19   0 223.924 24.3999   3 
 -13  19   0 222.229 22.8443   2 
 -13  19   0 258.613 22.4186   1 
 -13  19   1 92.8088 14.7852   3 
 -13  19   1 112.120 11.0453   1 
 -13  19   1 96.7554 11.9354   2 
 -13  19   2 12.0127 5.40883   1 
 -13  19   2 11.8927 10.3690   3 
 -13  19   2 12.6272 6.71093   2 
 -13  19   3 62.1475 8.10253   1 
 -13  19   3 59.0109 12.4195   3 
 -13  19   3 68.6050 9.29066   2 
 -13  19   4-0.12282 5.08879   1 
 -13  19   4 0.60179 6.62884   2 
 -13  19   4 0.26294 10.2659   3 
 -13  19   5 6.39412 10.1411   3 
 -13  19   5 0.73250 4.89707   1 
 -13  19   5 6.47626 7.18900   2 
 -13  19   6 2.46825 5.07470   1 
 -13  19   6-6.49573 10.4861   3 
 -13  20 -21 68.0203 12.6820   1 
 -13  20 -20 12.6890 9.82255   1 
 -13  20 -19 14.0695 9.35245   1 
 -13  20 -18 1.97537 9.17997   1 
 -13  20 -17 26.4714 9.34466   1 
 -13  20 -16 54.1314 10.3329   1 
 -13  20 -15 15.3675 8.24195   1 
 -13  20 -14 25.3280 8.47572   1 
 -13  20 -13 15.6024 7.96747   1 
 -13  20 -12 18.5082 7.89863   1 
 -13  20 -11 54.9045 9.14137   1 
 -13  20 -10 25.5275 7.57252   1 
 -13  20  -9 36.3949 8.13836   1 
 -13  20  -8 50.0960 8.07475   2 
 -13  20  -8 66.4716 8.86348   1 
 -13  20  -7 1.08764 6.66652   1 
 -13  20  -7-3.67780 5.52064   2 
 -13  20  -6-2.60933 6.19588   2 
 -13  20  -6-2.43357 6.37137   1 
 -13  20  -5 14.7030 6.55387   2 
 -13  20  -5 13.3183 10.3875   3 
 -13  20  -5 29.5421 6.84099   1 
 -13  20  -4 39.9000 8.09620   2 
 -13  20  -4 41.8355 11.7289   3 
 -13  20  -4 66.5003 8.21594   1 
 -13  20  -3 1.85688 6.03140   1 
 -13  20  -3-3.91735 6.13403   2 
 -13  20  -2 55.4319 8.25454   2 
 -13  20  -2 49.9792 7.89030   1 
 -13  20  -1 24.3542 6.49397   1 
 -13  20  -1 16.7609 6.70288   2 
 -13  20   0 4.42166 5.92241   1 
 -13  20   1 84.8632 10.0505   1 
 -13  20   2 21.5303 6.38367   1 
 -13  20   3 8.13492 5.73391   1 
 -13  20   4 3.84112 5.30700   1 
 -13  21 -20 0.30802 9.81179   1 
 -13  21 -19-2.09080 9.66672   1 
 -13  21 -18 36.8647 10.0851   1 
 -13  21 -17 31.6054 9.64386   1 
 -13  21 -16 62.6696 10.8361   1 
 -13  21 -15 10.0499 8.66150   1 
 -13  21 -14 32.5645 8.66522   1 
 -13  21 -13 3.08866 7.77478   1 
 -13  21 -12 17.9212 8.01829   1 
 -13  21 -11 1.98590 7.46572   1 
 -13  21 -10 18.9409 7.57025   1 
 -13  21  -9 10.9149 7.24249   1 
 -13  21  -8 2.94213 6.88999   1 
 -13  21  -7 48.0617 8.46287   1 
 -13  21  -6 6.06412 6.87713   1 
 -13  21  -5 1.23143 6.31645   1 
 -13  21  -4 6.15044 6.43828   1 
 -13  21  -3-6.07273 6.46574   1 
 -13  21  -2 16.3570 6.42329   1 
 -13  21  -1 14.7027 6.54581   1 
 -13  21   0 102.274 11.5499   1 
 -13  21   1 2.83021 6.01310   1 
 -13  21   2 9.95264 6.20010   1 
 -13  22 -18 2.63993 9.77923   1 
 -13  22 -17 9.08555 9.35443   1 
 -13  22 -16 4.65231 9.08600   1 
 -13  22 -15 4.75218 8.73430   1 
 -13  22 -14 135.945 15.6815   1 
 -13  22 -13 34.1110 9.32478   1 
 -13  22 -12 262.904 25.6406   1 
 -13  22 -11 17.2850 7.95581   1 
 -13  22 -10 63.2396 10.0061   1 
 -13  22  -9 12.2608 7.53283   1 
 -13  22  -8 160.743 16.7639   1 
 -13  22  -7 5.74113 7.10273   1 
 -13  22  -6 99.1466 11.9457   1 
 -13  22  -5 1.48511 6.82647   1 
 -13  22  -4 3.96676 7.07513   1 
 -13  22  -3 11.2825 6.82305   1 
 -13  22  -2 56.2603 8.79922   1 
 -13  22  -1 5.11669 6.40456   1 
 -13  23 -16-12.8651 9.71710   1 
 -13  23 -15 1.08150 8.80186   1 
 -13  23 -14-13.5324 9.01152   1 
 -13  23 -13 12.8907 8.84753   1 
 -13  23 -12 1.70942 8.36788   1 
 -13  23 -11 7.08969 8.34601   1 
 -13  23 -10 21.9994 8.30675   1 
 -13  23  -9 1.33008 7.92587   1 
 -13  23  -8 35.8244 8.85964   1 
 -13  23  -7 50.1328 9.50585   1 
 -13  23  -6 11.4523 7.86240   1 
 -13  23  -5 0.38557 7.15835   1 
 -12 -13   7 80.5018 24.6867   5 
 -12 -13   8 20.6247 20.5585   5 
 -12 -13   9 61.1622 21.4050   5 
 -12 -13  10-3.80994 18.1429   5 
 -12 -13  11 16.3199 16.8846   5 
 -12 -13  12 22.9838 15.8699   5 
 -12 -13  13-6.84269 15.4007   5 
 -12 -13  14 53.2040 15.2134   5 
 -12 -13  15 8.06633 12.4277   5 
 -12 -12   3-19.1129 24.5384   5 
 -12 -12   4 3.47245 23.6552   5 
 -12 -12   5-17.3620 22.1937   5 
 -12 -12   6 32.2026 21.6502   5 
 -12 -12   7-1.48745 20.3624   5 
 -12 -12   8 31.9119 9.18976   1 
 -12 -12   8 7.01688 19.5566   5 
 -12 -12   9-4.81159 8.87339   1 
 -12 -12   9 19.9814 18.2299   5 
 -12 -12  10 12.9628 17.0582   5 
 -12 -12  10 6.57167 8.74984   1 
 -12 -12  11 12.9969 15.4433   5 
 -12 -12  11 35.0596 9.55212   1 
 -12 -12  12 10.8809 14.8384   5 
 -12 -12  12 4.85936 9.10628   1 
 -12 -12  13 46.6881 15.1923   5 
 -12 -12  14 19.6679 13.0334   5 
 -12 -12  15 10.8445 11.6947   5 
 -12 -11   0-9.76301 24.2219   5 
 -12 -11   1 11.1970 23.5912   5 
 -12 -11   2-4.45878 22.2429   5 
 -12 -11   3 25.2826 22.4410   5 
 -12 -11   4-28.2191 23.4257   5 
 -12 -11   4-1.95695 8.43546   1 
 -12 -11   5 45.4913 9.17461   1 
 -12 -11   5 2.36638 20.8063   5 
 -12 -11   6 6.73275 20.6533   5 
 -12 -11   6 1.44056 8.06892   1 
 -12 -11   7-1.38219 18.4413   5 
 -12 -11   7 4.76240 8.17099   1 
 -12 -11   8 43.9706 9.42237   1 
 -12 -11   8 44.9505 19.2085   5 
 -12 -11   9 136.814 23.1783   5 
 -12 -11   9 162.015 16.8800   1 
 -12 -11  10 148.702 16.6849   1 
 -12 -11  10 160.962 22.7970   5 
 -12 -11  11 108.497 18.1663   5 
 -12 -11  11 86.7381 12.0745   1 
 -12 -11  12 93.9946 12.1375   1 
 -12 -11  12 68.9161 16.8495   5 
 -12 -11  13 14.0785 12.7136   5 
 -12 -11  14 7.89665 11.6599   5 
 -12 -10   0-21.8800 24.1837   5 
 -12 -10   1 8.03913 22.3087   5 
 -12 -10   1 0.23450 8.07161   1 
 -12 -10   2 0.69920 7.88661   1 
 -12 -10   2-5.11488 21.4435   5 
 -12 -10   3 29.2402 20.7113   5 
 -12 -10   3 23.1425 8.41507   1 
 -12 -10   4 25.4900 19.8896   5 
 -12 -10   4 11.9843 7.85819   1 
 -12 -10   5-2.92101 7.70312   1 
 -12 -10   5-18.3336 19.2096   5 
 -12 -10   6 85.2712 20.7447   5 
 -12 -10   6 78.2686 10.9645   1 
 -12 -10   7 16.0131 17.7514   5 
 -12 -10   7 10.1703 7.75103   1 
 -12 -10   8 69.7293 18.1378   5 
 -12 -10   8 73.9125 10.8138   1 
 -12 -10   9-6.13804 7.71480   1 
 -12 -10   9-4.37977 15.4575   5 
 -12 -10  10 5.03149 14.5077   5 
 -12 -10  10-2.63723 7.72908   1 
 -12 -10  11 35.2493 8.71375   1 
 -12 -10  11 38.0718 13.7502   5 
 -12 -10  12 43.6983 13.5785   5 
 -12 -10  13 80.3120 14.2649   5 
 -12  -9  -5-23.9866 25.4407   5 
 -12  -9  -4-47.2978 26.3682   5 
 -12  -9  -1 54.0836 9.44327   1 
 -12  -9   0-10.4536 23.4464   5 
 -12  -9   0 1.31845 7.27047   1 
 -12  -9   1 40.7438 22.0933   5 
 -12  -9   1 73.6438 10.2770   1 
 -12  -9   2 7.68986 7.15731   1 
 -12  -9   2 16.6490 20.0699   5 
 -12  -9   3 45.5940 8.54031   1 
 -12  -9   3 42.9974 20.9338   5 
 -12  -9   4 30.8354 19.3032   5 
 -12  -9   4 20.9516 7.57703   1 
 -12  -9   5 31.7938 7.89949   1 
 -12  -9   5 15.6090 18.2557   5 
 -12  -9   6 5.35533 7.22409   1 
 -12  -9   6-10.0421 16.4055   5 
 -12  -9   7 104.285 12.3006   1 
 -12  -9   7 101.772 19.4294   5 
 -12  -9   8 4.46174 7.20925   1 
 -12  -9   8-7.53448 14.9635   5 
 -12  -9   9-0.81211 7.18793   1 
 -12  -9   9-4.95128 13.2940   5 
 -12  -9  10 103.223 17.6345   5 
 -12  -9  10 115.660 13.0133   1 
 -12  -9  11 2.68123 7.34699   1 
 -12  -9  11 0.41146 12.0938   5 
 -12  -9  12 301.577 30.3890   5 
 -12  -8  -7 23.6146 25.2537   5 
 -12  -8  -6 33.9911 24.7307   5 
 -12  -8  -5 16.7741 23.1525   5 
 -12  -8  -4 37.6540 23.6109   5 
 -12  -8  -3-23.4737 24.0768   5 
 -12  -8  -3-3.40706 7.36795   1 
 -12  -8  -2 0.20878 7.20742   1 
 -12  -8  -1-2.25443 6.97051   1 
 -12  -8   0 35.8878 8.01724   1 
 -12  -8   1 8.17521 7.00762   1 
 -12  -8   1 7.72070 20.9208   5 
 -12  -8   2 22.2069 7.09125   1 
 -12  -8   2 11.7554 18.9475   5 
 -12  -8   3 4.48358 6.97356   1 
 -12  -8   3 18.8581 18.4417   5 
 -12  -8   4 23.2581 7.41497   1 
 -12  -8   4 32.4181 16.9450   5 
 -12  -8   5 0.57233 6.58181   1 
 -12  -8   5 5.00011 16.0863   5 
 -12  -8   6 94.3768 19.4106   5 
 -12  -8   6 106.266 12.0320   1 
 -12  -8   7 5.26560 14.0535   5 
 -12  -8   7 3.95282 6.67036   1 
 -12  -8   8 13.5939 13.5961   5 
 -12  -8   8 1.68293 6.68471   1 
 -12  -8   9 7.56155 12.6445   5 
 -12  -8   9 4.49819 6.60661   1 
 -12  -8  10 14.1790 12.0734   5 
 -12  -8  10 8.70261 6.79653   1 
 -12  -8  11 25.3385 11.4284   5 
 -12  -8  12 41.5525 11.4614   5 
 -12  -7  -9-20.6518 23.5816   5 
 -12  -7  -8-2.78406 23.4771   5 
 -12  -7  -7-13.7532 23.4037   5 
 -12  -7  -6 21.7103 22.8178   5 
 -12  -7  -5 49.0106 23.4258   5 
 -12  -7  -5 13.2236 7.53682   1 
 -12  -7  -4 102.283 11.8819   1 
 -12  -7  -4 62.2161 23.8603   5 
 -12  -7  -3-32.6994 22.3422   5 
 -12  -7  -3 1.37031 6.75236   1 
 -12  -7  -2 79.6558 10.2881   1 
 -12  -7  -1 35.0649 7.54943   1 
 -12  -7   0-2.95902 6.48997   1 
 -12  -7   1 147.499 15.2662   1 
 -12  -7   2 4.07514 18.0023   5 
 -12  -7   2 19.4142 6.73105   1 
 -12  -7   3 1.28763 17.1620   5 
 -12  -7   3 12.7047 6.35178   1 
 -12  -7   4 261.601 24.8348   1 
 -12  -7   4 274.324 30.5422   5 
 -12  -7   5 57.0759 8.50837   1 
 -12  -7   5 52.6580 16.8761   5 
 -12  -7   6 377.366 35.9790   5 
 -12  -7   6 337.740 31.8365   1 
 -12  -7   7 31.3763 6.86598   1 
 -12  -7   7 17.5410 13.5400   5 
 -12  -7   8 193.720 22.1868   5 
 -12  -7   8 186.320 18.3464   1 
 -12  -7   9 6.21615 6.16499   1 
 -12  -7   9-10.4366 11.5127   5 
 -12  -7  10 44.2516 7.85238   1 
 -12  -7  10 39.9558 11.5205   5 
 -12  -7  11 18.2871 10.2434   5 
 -12  -6 -10 21.8271 23.1664   5 
 -12  -6  -9-18.8832 23.3112   5 
 -12  -6  -8 84.3520 25.8397   5 
 -12  -6  -7 22.7949 7.56351   1 
 -12  -6  -7-14.0083 22.0527   5 
 -12  -6  -6 116.462 25.8237   5 
 -12  -6  -6 156.499 15.8538   1 
 -12  -6  -5 82.2782 10.1434   1 
 -12  -6  -5 47.9401 22.3888   5 
 -12  -6  -4 30.0483 23.7045   5 
 -12  -6  -4 117.904 12.3624   1 
 -12  -6  -3 98.6993 11.3871   1 
 -12  -6  -3 79.2807 23.6650   5 
 -12  -6  -2 73.8114 21.9534   5 
 -12  -6  -2 83.7614 10.2679   1 
 -12  -6  -1 3.08757 6.08846   1 
 -12  -6   0-2.51105 6.18728   1 
 -12  -6   1 8.93568 5.90942   1 
 -12  -6   2 87.7174 10.4358   1 
 -12  -6   2 83.0113 20.3854   5 
 -12  -6   3 74.9026 9.25639   1 
 -12  -6   3 58.9865 18.2133   5 
 -12  -6   4 56.1831 8.14164   1 
 -12  -6   4 59.3391 16.8082   5 
 -12  -6   5 69.4064 9.02827   1 
 -12  -6   5 63.3843 15.3635   5 
 -12  -6   6-0.46143 12.5330   5 
 -12  -6   6 5.66084 5.89194   1 
 -12  -6   7 16.4170 5.96776   1 
 -12  -6   7 7.20905 12.3345   5 
 -12  -6   8-1.71556 5.83420   1 
 -12  -6   8 6.98374 11.3728   5 
 -12  -6   9 28.5009 6.38890   1 
 -12  -6   9 24.3966 10.5012   5 
 -12  -6  10 32.2414 10.3008   5 
 -12  -5 -12-0.86531 22.7638   5 
 -12  -5 -11 5.13627 21.9468   5 
 -12  -5 -10 5.07848 21.2198   5 
 -12  -5  -9 0.83586 20.8906   5 
 -12  -5  -8 7.99891 6.86124   1 
 -12  -5  -8 15.6614 20.6303   5 
 -12  -5  -7-6.49277 19.9910   5 
 -12  -5  -7-1.66120 6.78653   1 
 -12  -5  -6 19.9603 19.6608   5 
 -12  -5  -6 18.5409 6.69267   1 
 -12  -5  -5 1.38413 6.20642   1 
 -12  -5  -5 3.82976 19.7405   5 
 -12  -5  -4 43.3778 7.39105   1 
 -12  -5  -4 14.2714 19.4592   5 
 -12  -5  -3-0.16370 6.07290   1 
 -12  -5  -3 23.7111 18.4683   5 
 -12  -5  -2 152.272 23.8803   5 
 -12  -5  -2 145.717 14.8274   1 
 -12  -5  -1 14.3109 5.99112   1 
 -12  -5   0 30.4409 6.33348   1 
 -12  -5   1 0.29899 5.42834   1 
 -12  -5   2 28.0997 6.28619   1 
 -12  -5   3 5.28190 5.33581   1 
 -12  -5   3 2.05768 14.8387   5 
 -12  -5   4 251.069 26.7769   5 
 -12  -5   4 229.962 21.9231   1 
 -12  -5   5 75.1332 9.52438   1 
 -12  -5   5 121.846 16.2018   5 
 -12  -5   6 530.502 48.3026   1 
 -12  -5   6 568.543 50.8608   5 
 -12  -5   7-1.13279 11.0042   5 
 -12  -5   7 5.19576 5.26479   1 
 -12  -5   8 213.842 23.9670   5 
 -12  -5   8 235.540 21.4649   1 
 -12  -5   9 27.6261 10.8623   5 
 -12  -5   9 51.7602 6.73427   1 
 -12  -4 -13 23.6392 21.8877   5 
 -12  -4 -12 16.9368 20.7401   5 
 -12  -4 -11 36.6835 21.4120   5 
 -12  -4 -10 101.081 11.5868   1 
 -12  -4 -10 72.4068 23.0828   5 
 -12  -4  -9 48.1200 20.7513   5 
 -12  -4  -9 43.3778 8.04004   1 
 -12  -4  -8-4.35463 6.50597   1 
 -12  -4  -8-3.82069 18.6851   5 
 -12  -4  -7-4.19214 6.12315   1 
 -12  -4  -7-0.75173 19.4680   5 
 -12  -4  -6 105.270 11.5938   1 
 -12  -4  -6 99.7349 22.2465   5 
 -12  -4  -5 8.49399 16.8281   5 
 -12  -4  -5 10.7009 6.05784   1 
 -12  -4  -4 142.886 14.6897   1 
 -12  -4  -4 165.167 23.4906   5 
 -12  -4  -3 2.51228 5.54375   1 
 -12  -4  -3-8.59669 16.6227   5 
 -12  -4  -2 392.697 35.3488   1 
 -12  -4  -2 366.685 40.9928   5 
 -12  -4  -1-20.4201 17.4669   5 
 -12  -4  -1 4.34381 5.34573   1 
 -12  -4   0 493.629 44.3148   1 
 -12  -4   1 12.7366 5.20233   1 
 -12  -4   2-0.26388 4.89596   1 
 -12  -4   3 183.853 17.5276   1 
 -12  -4   3 182.439 22.7400   5 
 -12  -4   4 235.485 26.0390   5 
 -12  -4   4 236.973 21.9855   1 
 -12  -4   5 569.175 51.9243   1 
 -12  -4   5 636.191 54.5131   5 
 -12  -4   6 299.583 27.8333   1 
 -12  -4   6 342.051 30.8904   5 
 -12  -4   7 141.898 17.3165   5 
 -12  -3 -14-0.76684 20.1994   5 
 -12  -3 -13 17.4544 19.6046   5 
 -12  -3 -12 0.75015 19.1357   5 
 -12  -3 -11 2.96080 18.6878   5 
 -12  -3 -11 3.69439 6.51860   1 
 -12  -3 -10 43.7968 19.6739   5 
 -12  -3 -10 0.16993 6.14244   1 
 -12  -3  -9 126.223 13.3611   1 
 -12  -3  -9 132.255 23.6436   5 
 -12  -3  -8 36.0600 18.9734   5 
 -12  -3  -8 32.2024 6.77694   1 
 -12  -3  -7 94.4236 20.8937   5 
 -12  -3  -7 93.1502 10.6464   1 
 -12  -3  -6-10.6484 17.2929   5 
 -12  -3  -6-2.51305 5.65513   1 
 -12  -3  -5 77.7513 9.10521   1 
 -12  -3  -5 73.5889 18.7433   5 
 -12  -3  -4 3.42367 5.16892   1 
 -12  -3  -4-9.96402 16.6266   5 
 -12  -3  -3 2.12925 5.14655   1 
 -12  -3  -3-4.15788 16.1257   5 
 -12  -3  -2 88.7378 18.0202   5 
 -12  -3  -2 87.7538 9.71584   1 
 -12  -3  -1 3.51825 4.77028   1 
 -12  -3  -1 10.2102 14.3602   5 
 -12  -3   0 411.958 37.0837   1 
 -12  -3   1 183.602 17.3542   1 
 -12  -3   2 638.993 56.8394   1 
 -12  -3   3 400.446 35.9696   1 
 -12  -3   4 56.7766 11.8186   5 
 -12  -3   5 324.142 31.6584   5 
 -12  -3   6 640.978 58.6387   5 
 -12  -3   7 15.5849 3.67990   1 
 -12  -2 -15 9.35659 19.4489   5 
 -12  -2 -14 26.3599 19.4551   5 
 -12  -2 -13 48.6005 19.4082   5 
 -12  -2 -12 104.287 11.6873   1 
 -12  -2 -12 83.4346 21.1386   5 
 -12  -2 -11 17.0522 6.32562   1 
 -12  -2 -11 6.16623 16.9445   5 
 -12  -2 -10 75.6672 9.07221   1 
 -12  -2 -10 46.5480 18.3773   5 
 -12  -2  -9 12.5135 5.82876   1 
 -12  -2  -9 17.9159 17.8959   5 
 -12  -2  -8 93.4133 10.4109   1 
 -12  -2  -8 93.1225 19.6270   5 
 -12  -2  -7 1.87468 15.3460   5 
 -12  -2  -7-0.95939 5.41561   1 
 -12  -2  -6-1.45713 5.09625   1 
 -12  -2  -6-10.7744 16.0218   5 
 -12  -2  -5 52.0487 17.3960   5 
 -12  -2  -5 67.4480 8.07314   1 
 -12  -2  -4 0.12325 4.71133   1 
 -12  -2  -4 17.2879 14.5086   5 
 -12  -2  -3 172.070 16.5146   1 
 -12  -2  -3 184.438 22.7353   5 
 -12  -2  -2 208.866 19.4210   1 
 -12  -2  -2 208.076 24.6958   5 
 -12  -2  -1 121.372 11.9282   1 
 -12  -2  -1 109.584 18.4280   5 
 -12  -2   0 624.974 55.3610   5 
 -12  -2   0 578.661 52.0963   1 
 -12  -2   1 294.314 26.6491   1 
 -12  -2   4-0.33506 8.97322   5 
 -12  -2   5 190.484 19.8642   5 
 -12  -2   5 185.471 17.2129   1 
 -12  -2   6 3.88688 3.69627   1 
 -12  -2   7 63.5434 7.13916   1 
 -12  -1 -16 4.61856 17.7629   5 
 -12  -1 -15 1.30693 17.2021   5 
 -12  -1 -14 29.0531 18.3316   5 
 -12  -1 -13-13.6901 17.4850   5 
 -12  -1 -13 18.6627 6.39552   1 
 -12  -1 -12 3.67936 5.64417   1 
 -12  -1 -12-3.85579 16.7643   5 
 -12  -1 -11 20.8816 16.4029   5 
 -12  -1 -11 33.1334 6.29239   1 
 -12  -1 -10-3.04156 15.2160   5 
 -12  -1 -10-2.40004 5.42123   1 
 -12  -1  -9 1.48937 5.15035   1 
 -12  -1  -9 6.56940 14.9380   5 
 -12  -1  -8 13.2111 5.23737   1 
 -12  -1  -8 14.0563 15.0472   5 
 -12  -1  -7 39.3568 6.07688   1 
 -12  -1  -7 28.5978 14.8726   5 
 -12  -1  -6 41.4647 6.16057   1 
 -12  -1  -6 27.9206 15.3785   5 
 -12  -1  -5 38.1975 13.8046   5 
 -12  -1  -5 17.8154 4.97789   1 
 -12  -1  -4 45.2148 6.25893   1 
 -12  -1  -4 54.1867 14.0522   5 
 -12  -1  -3 2.60463 4.16435   1 
 -12  -1  -3 7.38088 12.1779   5 
 -12  -1  -2 73.3409 14.0450   5 
 -12  -1  -2 72.6616 7.93105   1 
 -12  -1  -1 32.8070 4.89904   1 
 -12  -1  -1 22.1398 11.3232   5 
 -12  -1   0 144.174 14.0845   1 
 -12  -1   0 232.029 19.4490   5 
 -12  -1   2 48.6767 5.35091   1 
 -12  -1   3 172.333 15.8962   1 
 -12  -1   4 235.096 21.3309   1 
 -12  -1   5 4.87393 3.37813   1 
 -12  -1   6 21.1030 4.04605   1 
 -12   0 -17 25.3763 16.9737   5 
 -12   0 -16-0.61080 16.4090   5 
 -12   0 -15-7.24531 16.1315   5 
 -12   0 -14-16.1023 16.1234   5 
 -12   0 -14 10.5243 6.00945   1 
 -12   0 -13-1.91613 5.63709   1 
 -12   0 -13 5.87975 15.4177   5 
 -12   0 -12 11.7499 5.57335   1 
 -12   0 -12 1.15797 15.1004   5 
 -12   0 -11 5.64035 5.34745   1 
 -12   0 -11 5.69165 15.5064   5 
 -12   0 -10 314.308 31.4971   5 
 -12   0 -10 281.113 26.2672   1 
 -12   0  -9 98.5577 10.4435   1 
 -12   0  -9 107.304 17.9259   5 
 -12   0  -8 98.2815 10.6792   1 
 -12   0  -8 138.597 18.5233   5 
 -12   0  -7 108.612 17.8635   5 
 -12   0  -7 107.387 10.9279   1 
 -12   0  -6 10.0099 12.7928   5 
 -12   0  -6-4.71459 4.24840   1 
 -12   0  -5 58.8753 6.91170   1 
 -12   0  -5 59.4851 14.0835   5 
 -12   0  -4 4.33011 11.9548   5 
 -12   0  -4 1.05501 3.97354   1 
 -12   0  -3-1.21715 10.5496   5 
 -12   0  -3 2.74754 3.76709   1 
 -12   0  -2 14.8115 3.63107   1 
 -12   0  -2 1.92591 10.2476   5 
 -12   0  -1 71.2280 11.8312   5 
 -12   0   0 14.6633 8.96987   5 
 -12   0   1 130.579 12.0885   1 
 -12   0   1 125.458 15.4900   5 
 -12   0   2 112.360 10.6238   1 
 -12   0   3 139.736 12.9523   1 
 -12   0   4 6.32639 2.96005   1 
 -12   0   5 18.7483 3.47908   1 
 -12   1 -18 98.6391 19.1622   5 
 -12   1 -17 0.55641 15.2244   5 
 -12   1 -16-2.20177 15.2421   5 
 -12   1 -15-17.3922 14.9793   5 
 -12   1 -15 0.14847 5.66841   1 
 -12   1 -14-1.41171 5.49379   1 
 -12   1 -14 8.03924 14.2268   5 
 -12   1 -13 10.0323 14.2124   5 
 -12   1 -13 22.2790 5.80271   1 
 -12   1 -12-6.22919 14.3653   5 
 -12   1 -12 2.53984 4.90708   1 
 -12   1 -11 20.6034 5.10269   1 
 -12   1 -11 13.2393 13.6961   5 
 -12   1 -10-14.1290 13.5305   5 
 -12   1 -10 3.88310 4.71858   1 
 -12   1  -9 49.9816 6.69317   1 
 -12   1  -9 56.7307 14.4704   5 
 -12   1  -8 2.73620 12.6516   5 
 -12   1  -8 6.04928 4.33234   1 
 -12   1  -7 69.7734 7.83577   1 
 -12   1  -7 79.1016 14.2468   5 
 -12   1  -6 49.3667 11.9838   5 
 -12   1  -6 26.7908 4.85262   1 
 -12   1  -5 96.5733 14.7187   5 
 -12   1  -5 91.7790 9.27086   1 
 -12   1  -4-3.42148 9.40785   5 
 -12   1  -4-2.40357 3.51484   1 
 -12   1  -3 62.7101 11.4508   5 
 -12   1  -3 70.5880 7.11709   1 
 -12   1  -2 24.0252 9.42499   5 
 -12   1  -1 9.90024 8.40814   5 
 -12   1   0 40.1698 4.59004   1 
 -12   1   0 30.5766 8.91276   5 
 -12   1   1 4.01309 2.67725   1 
 -12   1   2 173.280 15.7156   1 
 -12   1   3 57.5933 5.83371   1 
 -12   2 -19 3.49587 14.5037   5 
 -12   2 -18 18.1749 14.8689   5 
 -12   2 -17 32.4198 14.3825   5 
 -12   2 -16 13.8044 13.6331   5 
 -12   2 -16 17.1886 5.92654   1 
 -12   2 -15 53.9713 15.0425   5 
 -12   2 -15 50.4062 7.37512   1 
 -12   2 -14 98.2287 17.5093   5 
 -12   2 -14 110.929 11.3422   1 
 -12   2 -13 41.9221 14.3040   5 
 -12   2 -13 54.2469 6.96283   1 
 -12   2 -12-7.40855 12.7306   5 
 -12   2 -12 2.32744 4.73603   1 
 -12   2 -11 30.3460 5.37713   1 
 -12   2 -11 26.7535 12.5718   5 
 -12   2 -10 90.6447 14.6464   5 
 -12   2 -10 65.6986 7.68187   1 
 -12   2  -9 249.572 22.8545   1 
 -12   2  -9 254.789 26.8851   5 
 -12   2  -8 127.706 12.3429   1 
 -12   2  -8 131.690 17.1648   5 
 -12   2  -7 926.581 78.5500   5 
 -12   2  -7 851.392 76.2528   1 
 -12   2  -6 22.1392 4.17715   1 
 -12   2  -6 16.1831 5.56055   3 
 -12   2  -6 37.5856 11.1831   5 
 -12   2  -5 444.112 38.3136   1 
 -12   2  -5 388.263 38.6251   3 
 -12   2  -5 506.711 40.9315   5 
 -12   2  -4 1.61323 5.01865   3 
 -12   2  -4-5.01144 9.26111   5 
 -12   2  -3-0.36812 4.68782   3 
 -12   2  -3-7.59033 8.66624   5 
 -12   2  -2 22.4840 8.55206   5 
 -12   2  -2 6.52542 2.10274   1 
 -12   2  -2 19.2752 4.80223   3 
 -12   2  -1 5.23256 2.49786   1 
 -12   2  -1 0.48135 4.35275   3 
 -12   2   0 35.4861 4.07146   1 
 -12   2   0 32.2588 5.55425   3 
 -12   2   1 4.83042 4.16328   3 
 -12   2   1 4.82721 2.25707   1 
 -12   2   2 40.2377 5.76076   3 
 -12   2   6 4.37274 4.26643   3 
 -12   2   7 3.33403 4.32192   3 
 -12   3 -20 9.55918 13.6246   5 
 -12   3 -19 30.2687 13.7151   5 
 -12   3 -18 24.1895 12.9993   5 
 -12   3 -17 126.096 13.1484   1 
 -12   3 -17 143.088 18.7603   5 
 -12   3 -16 15.1228 12.9016   5 
 -12   3 -16-0.52943 5.24514   1 
 -12   3 -15 101.225 17.0598   5 
 -12   3 -15 116.445 11.7765   1 
 -12   3 -14 55.0970 13.2774   5 
 -12   3 -14 56.2706 7.26587   1 
 -12   3 -13 25.3496 5.14174   1 
 -12   3 -13 18.3093 11.1098   5 
 -12   3 -12 2.85638 10.9145   5 
 -12   3 -12-1.05727 4.26458   1 
 -12   3 -11-12.1691 11.2326   5 
 -12   3 -11 1.98175 4.13968   1 
 -12   3 -10 5.68273 10.5841   5 
 -12   3 -10 6.29570 3.93962   1 
 -12   3 -10 6.67130 5.12735   3 
 -12   3  -9-2.09272 3.77902   1 
 -12   3  -9 5.95368 5.35504   3 
 -12   3  -8 9.19886 3.74360   1 
 -12   3  -8 8.16339 9.62679   5 
 -12   3  -8 8.89914 4.92561   3 
 -12   3  -7 2.72443 4.75578   3 
 -12   3  -7-8.78400 9.06780   5 
 -12   3  -7 4.18842 3.23866   1 
 -12   3  -6 16.4840 4.96131   3 
 -12   3  -6 23.0400 8.43122   5 
 -12   3  -6 15.4646 3.55979   1 
 -12   3  -5 471.984 37.2466   5 
 -12   3  -5 401.964 34.7971   1 
 -12   3  -5 346.196 35.2513   3 
 -12   3  -4 3.22695 4.37913   3 
 -12   3  -4 5.70329 7.82650   5 
 -12   3  -3 322.946 29.2795   3 
 -12   3  -2 68.4711 6.47240   1 
 -12   3  -2 58.8560 7.75363   3 
 -12   3  -1 47.9216 6.56035   3 
 -12   3  -1 51.8140 5.15690   1 
 -12   3   0 3.78092 4.25678   3 
 -12   3   0 3.12453 1.96965   1 
 -12   3   1 46.5222 6.09336   3 
 -12   3   2 7.62962 4.29528   3 
 -12   3   5 1026.97 90.8052   3 
 -12   3   6-3.45510 4.59346   3 
 -12   3   7 1172.27 103.522   3 
 -12   3   8 1.05942 4.00218   3 
 -12   3   9 713.039 63.2499   3 
 -12   3  10 3.51007 4.34283   3 
 -12   4 -21 3.26731 12.6093   5 
 -12   4 -20 6.91115 12.1663   5 
 -12   4 -19 17.9805 13.0206   5 
 -12   4 -18 19.0039 12.1327   5 
 -12   4 -18 27.1748 5.88820   1 
 -12   4 -17 6.39222 11.3292   5 
 -12   4 -17 3.13668 5.05241   1 
 -12   4 -16 50.0473 12.4623   5 
 -12   4 -16 40.0780 6.35234   1 
 -12   4 -15 81.6387 8.87284   1 
 -12   4 -15 80.6615 13.8590   5 
 -12   4 -14 32.9860 5.48240   1 
 -12   4 -14 34.2155 11.3612   5 
 -12   4 -14 29.2949 6.20334   3 
 -12   4 -13 108.491 16.1452   5 
 -12   4 -13 122.463 11.8326   1 
 -12   4 -13 120.923 12.4470   3 
 -12   4 -12 21.4506 5.70220   3 
 -12   4 -12 22.4337 4.64447   1 
 -12   4 -12 27.5252 10.5554   5 
 -12   4 -11 192.896 19.4799   5 
 -12   4 -11 153.504 16.2490   3 
 -12   4 -11 175.257 15.7863   1 
 -12   4 -10 3.83555 5.04105   3 
 -12   4 -10 9.18733 3.60838   1 
 -12   4  -9-9.44184 9.32903   5 
 -12   4  -9-0.36690 5.14294   3 
 -12   4  -9-2.34455 3.34116   1 
 -12   4  -8-0.50376 3.10233   1 
 -12   4  -8 0.60593 4.53330   3 
 -12   4  -7 285.796 25.8908   1 
 -12   4  -7 340.627 28.4202   5 
 -12   4  -7 280.488 26.4082   3 
 -12   4  -6 92.5336 8.25898   1 
 -12   4  -6 69.2601 9.15376   3 
 -12   4  -5 693.194 61.6239   3 
 -12   4  -4 59.3583 7.39984   3 
 -12   4  -3 173.092 15.2395   1 
 -12   4  -3 157.416 16.0703   3 
 -12   4  -2-0.34188 4.06674   3 
 -12   4  -2-1.31739 1.90668   1 
 -12   4  -1 61.5051 5.78054   1 
 -12   4  -1 58.0549 7.28497   3 
 -12   4   0 76.1932 8.46142   3 
 -12   4   1 10.3115 4.47084   3 
 -12   4   5 37.0978 5.55306   3 
 -12   4   6 24.1488 4.95759   3 
 -12   4   7 97.4430 9.83849   3 
 -12   4   8 35.3306 5.46373   3 
 -12   4   9 199.743 18.5262   3 
 -12   4  10 5.51506 4.32082   3 
 -12   4  11 242.134 22.1721   3 
 -12   4  12 119.866 11.7207   3 
 -12   5 -21-12.4853 11.8922   5 
 -12   5 -20-8.03008 10.7725   5 
 -12   5 -19 23.7858 11.3331   5 
 -12   5 -18 4.26651 5.09466   1 
 -12   5 -18 4.70573 10.6285   5 
 -12   5 -17 184.312 21.0909   5 
 -12   5 -17 194.009 18.1110   1 
 -12   5 -16 3.21264 4.40766   1 
 -12   5 -16 1.65930 5.40643   3 
 -12   5 -16 14.7941 10.5966   5 
 -12   5 -15 211.098 21.0456   5 
 -12   5 -15 183.518 18.2336   3 
 -12   5 -15 192.214 17.8883   1 
 -12   5 -14 8.93656 4.08217   1 
 -12   5 -14 9.76493 9.70112   5 
 -12   5 -14 2.13627 5.46246   3 
 -12   5 -13 141.660 16.6488   5 
 -12   5 -13 124.873 13.5272   3 
 -12   5 -13 142.039 12.9617   1 
 -12   5 -12 23.9443 4.38354   1 
 -12   5 -12 25.6064 10.1861   5 
 -12   5 -12 19.3790 5.65434   3 
 -12   5 -11 136.739 14.9731   5 
 -12   5 -11 115.380 12.2057   3 
 -12   5 -11 116.662 11.3264   1 
 -12   5 -10 44.6678 6.35738   3 
 -12   5 -10 36.6197 4.95286   1 
 -12   5 -10 45.2468 9.98876   5 
 -12   5  -9 8.22144 3.17667   1 
 -12   5  -9 12.9409 5.32924   3 
 -12   5  -8 34.3268 5.57772   3 
 -12   5  -8 29.9490 4.06947   1 
 -12   5  -7 151.930 13.4637   1 
 -12   5  -7 136.017 14.1768   3 
 -12   5  -6 11.3419 4.86190   3 
 -12   5  -6 15.4351 2.26959   1 
 -12   5  -5 1.50974 4.43885   3 
 -12   5  -4 23.7062 2.79003   1 
 -12   5  -4 13.5621 4.95059   3 
 -12   5  -3 462.929 40.3378   1 
 -12   5  -3 437.032 40.9085   3 
 -12   5  -2 14.7258 4.74658   3 
 -12   5  -2 19.3128 2.43301   1 
 -12   5  -1 381.250 34.3129   3 
 -12   5   0 31.2764 5.45366   3 
 -12   5   1 24.8362 5.22769   3 
 -12   5   4 5.66638 4.60372   3 
 -12   5   5 104.003 10.4357   3 
 -12   5   6 52.5022 6.51826   3 
 -12   5   7 345.408 31.1412   3 
 -12   5   8 6.60654 4.31266   3 
 -12   5   9 454.231 40.6045   3 
 -12   5  10 55.3848 6.78593   3 
 -12   5  11 144.448 13.8577   3 
 -12   5  12 16.9732 4.46035   3 
 -12   6 -21-4.34587 10.2375   5 
 -12   6 -20 27.9106 11.0135   5 
 -12   6 -19-5.27019 9.63556   5 
 -12   6 -19-0.25862 4.97625   1 
 -12   6 -18 2.93522 4.55916   1 
 -12   6 -18-2.77932 5.54070   3 
 -12   6 -18 0.97711 9.10256   5 
 -12   6 -17 59.6295 8.08245   3 
 -12   6 -17 60.4300 11.5713   5 
 -12   6 -17 60.0546 7.37266   1 
 -12   6 -16 8.65875 4.18868   1 
 -12   6 -16 8.26348 5.25057   3 
 -12   6 -15 295.139 28.3337   5 
 -12   6 -15 275.893 26.2566   3 
 -12   6 -15 290.679 25.9561   1 
 -12   6 -14 15.4822 4.00247   1 
 -12   6 -14 15.5655 5.66287   3 
 -12   6 -13 305.319 27.5860   1 
 -12   6 -13 308.730 28.0138   3 
 -12   6 -12 23.0645 4.01154   1 
 -12   6 -12 16.9218 5.78545   3 
 -12   6 -11 382.967 36.5460   3 
 -12   6 -11 416.776 36.0821   1 
 -12   6 -10 3.24689 4.78303   3 
 -12   6 -10 9.35629 3.08794   1 
 -12   6  -9 499.299 43.1513   1 
 -12   6  -9 460.758 43.6270   3 
 -12   6  -8-2.21696 2.52762   1 
 -12   6  -8 4.62962 4.82676   3 
 -12   6  -7 30.7256 3.40670   1 
 -12   6  -7 15.1899 5.43713   3 
 -12   6  -6 15.3541 5.03096   3 
 -12   6  -5 503.542 45.0336   3 
 -12   6  -4 51.3537 7.16548   3 
 -12   6  -4 58.1146 5.45722   1 
 -12   6  -3 1160.42 103.776   3 
 -12   6  -3 1178.20 103.235   1 
 -12   6  -2 161.683 14.2720   1 
 -12   6  -2 152.321 15.2994   3 
 -12   6  -1 912.037 72.6640   3 
 -12   6  -1 795.249 72.0587   1 
 -12   6   0 11.1304 4.39585   3 
 -12   6   3 32.8689 3.73098   2 
 -12   6   4 44.6740 4.19009   2 
 -12   6   4 25.4187 5.99698   3 
 -12   6   5-0.28236 0.20072   2 
 -12   6   5 47.0928 4.82770   3 
 -12   6   6 17.0253 2.21629   2 
 -12   6   6 6.00631 4.60376   3 
 -12   6   7 72.2300 8.41872   3 
 -12   6   7 77.3370 7.12432   2 
 -12   6   8-1.87060 1.74357   2 
 -12   6   8-2.85319 4.37109   3 
 -12   6   9 280.729 24.5949   2 
 -12   6   9 265.867 25.2403   3
[truncated: 4,694,346 more chars]
