# Supplementary material for: Ni(I)–Alkyl Complexes Bearing Phenanthroline Ligands: Experimental Evidence for CO2 Insertion at Ni(I) Centers
Source: J Am Chem Soc. 2020 Jun 10;142(25):10936–41. doi: 10.1021/jacs.0c04695 (PMC7351122; doi:10.1021/jacs.0c04695)
Supplement: Supplementary file 2 — ja0c04695_si_002.cif [file ja0c04695_si_002.cif]

 
data_mo_RJS926_0m
 
_audit_creation_method            'SHELXL-2018/3'
_shelx_SHELXL_version_number      '2018/3'
_chemical_name_systematic         ?
_chemical_name_common             ?
_chemical_melting_point           ?
_chemical_formula_moiety          ?
_chemical_formula_sum
 'C36 H40 Cl N2 Ni' 
_chemical_formula_weight          594.86

loop_
 _atom_type_symbol
 _atom_type_description
 _atom_type_scat_dispersion_real
 _atom_type_scat_dispersion_imag
 _atom_type_scat_source
 'C'  'C'   0.0033   0.0016
 'International Tables Vol C Tables 4.2.6.8 and 6.1.1.4'
 'H'  'H'   0.0000   0.0000
 'International Tables Vol C Tables 4.2.6.8 and 6.1.1.4'
 'N'  'N'   0.0061   0.0033
 'International Tables Vol C Tables 4.2.6.8 and 6.1.1.4'
 'Cl'  'Cl'   0.1484   0.1585
 'International Tables Vol C Tables 4.2.6.8 and 6.1.1.4'
 'Ni'  'Ni'   0.3393   1.1124
 'International Tables Vol C Tables 4.2.6.8 and 6.1.1.4'
 
_space_group_crystal_system       monoclinic
_space_group_IT_number            14
_space_group_name_H-M_alt         'P 21/c'
_space_group_name_Hall            '-P 2ybc'
 
_shelx_space_group_comment
;
The symmetry employed for this shelxl refinement is uniquely defined
by the following loop, which should always be used as a source of
symmetry information in preference to the above space-group names.
They are only intended as comments.
;
 
loop_
 _space_group_symop_operation_xyz
 'x, y, z'
 '-x, y+1/2, -z+1/2'
 '-x, -y, -z'
 'x, -y-1/2, z-1/2'
 
_cell_length_a                    9.8891(16)
_cell_length_b                    21.524(3)
_cell_length_c                    14.620(2)
_cell_angle_alpha                 90
_cell_angle_beta                  103.029(5)
_cell_angle_gamma                 90
_cell_volume                      3031.8(8)
_cell_formula_units_Z             4
_cell_measurement_temperature     100(2)
_cell_measurement_reflns_used      3477
_cell_measurement_theta_min        2.37
_cell_measurement_theta_max       26.29
 
_exptl_crystal_description       'needle'
_exptl_crystal_colour            'purple'
_exptl_crystal_density_meas       ?
_exptl_crystal_density_method     ?
_exptl_crystal_density_diffrn     1.303          
_exptl_crystal_F_000              1260
_exptl_transmission_factor_min    ?
_exptl_transmission_factor_max    ?
_exptl_crystal_size_max           0.200
_exptl_crystal_size_mid           0.050
_exptl_crystal_size_min           0.050
_exptl_absorpt_coefficient_mu     0.755
_shelx_estimated_absorpt_T_min    0.864
_shelx_estimated_absorpt_T_max    0.963
_exptl_absorpt_correction_type    multi-scan
_exptl_absorpt_correction_T_min    0.4986
_exptl_absorpt_correction_T_max    0.7454
_exptl_absorpt_process_details   
'SADABS-2014/4'
_exptl_absorpt_special_details    ?
_diffrn_ambient_temperature       100(2)
_diffrn_radiation_wavelength      0.71073
_diffrn_radiation_type            MoK\a
_diffrn_source                    'Microfocus source E025 IuS' 
_diffrn_source_type               'Bruker APEX DUO'
_diffrn_source_power              50
_diffrn_source_current            0.6
_diffrn_source_size               '0.2 mm x 0.2 mm fine focus'
_diffrn_radiation_monochromator   'Quazar MX Multilayer Optics'
_diffrn_detector_type             '4K CCD area detector APEX II'
_diffrn_measurement_device_type   'APEX DUO Kappa 4-axis goniometer' 
_diffrn_measurement_method
;
 Fullsphere data collection, phi and omega scans
;
_diffrn_detector_area_resol_mean  512 
_diffrn_reflns_number             19883
_diffrn_reflns_av_unetI/netI      0.0862
_diffrn_reflns_av_R_equivalents   0.0687
_diffrn_reflns_limit_h_min        -12
_diffrn_reflns_limit_h_max        12
_diffrn_reflns_limit_k_min        -26
_diffrn_reflns_limit_k_max        26
_diffrn_reflns_limit_l_min        -18
_diffrn_reflns_limit_l_max        13
_diffrn_reflns_theta_min          2.114
_diffrn_reflns_theta_max          26.565
_diffrn_reflns_theta_full         25.242
_diffrn_measured_fraction_theta_max   0.955
_diffrn_measured_fraction_theta_full  0.972
_diffrn_reflns_Laue_measured_fraction_max    0.955
_diffrn_reflns_Laue_measured_fraction_full   0.972
_diffrn_reflns_point_group_measured_fraction_max   0.955
_diffrn_reflns_point_group_measured_fraction_full  0.972
_reflns_number_total              6057
_reflns_number_gt                 4086
_reflns_threshold_expression      'I > 2\s(I)'
_reflns_Friedel_coverage          0.000
_reflns_Friedel_fraction_max      .
_reflns_Friedel_fraction_full     .
 
_reflns_special_details
;
 Reflections were merged by SHELXL according to the crystal
 class for the calculation of statistics and refinement.
 
 _reflns_Friedel_fraction is defined as the number of unique
 Friedel pairs measured divided by the number that would be
 possible theoretically, ignoring centric projections and
 systematic absences.
;
 
_computing_data_collection        'Bruker APEX2 v2014.9-0' 
_computing_cell_refinement        'Bruker APEX2 v2014.9-0' 
_computing_data_reduction         'Bruker APEX2 v2014.9-0' 
_computing_structure_solution   'SHELXT (Sheldrick, 2018)'
_computing_structure_refinement 'SHELXL-2018/3 (Sheldrick, 2018)'
_computing_molecular_graphics   'shelXle (H�bschle, Sheldrick and Dittirch, 2011)' 
_computing_publication_material 'SHELXL-2018/3 (Sheldrick, 2018)' 
_refine_special_details           ?
_refine_ls_structure_factor_coef  Fsqd
_refine_ls_matrix_type            full
_refine_ls_weighting_scheme       calc
_refine_ls_weighting_details
'w=1/[\s^2^(Fo^2^)+(0.0556P)^2^+0.9888P] where P=(Fo^2^+2Fc^2^)/3'
_atom_sites_solution_primary      ?
_atom_sites_solution_secondary    ?
_atom_sites_solution_hydrogens    geom
_refine_ls_hydrogen_treatment     constr
_refine_ls_extinction_method      none
_refine_ls_extinction_coef        .
_refine_ls_number_reflns          6057
_refine_ls_number_parameters      363
_refine_ls_number_restraints      0
_refine_ls_R_factor_all           0.0935
_refine_ls_R_factor_gt            0.0526
_refine_ls_wR_factor_ref          0.1306
_refine_ls_wR_factor_gt           0.1148
_refine_ls_goodness_of_fit_ref    1.032
_refine_ls_restrained_S_all       1.032
_refine_ls_shift/su_max           0.001
_refine_ls_shift/su_mean          0.000
 
loop_
 _atom_site_label
 _atom_site_type_symbol
 _atom_site_fract_x
 _atom_site_fract_y
 _atom_site_fract_z
 _atom_site_U_iso_or_equiv
 _atom_site_adp_type
 _atom_site_occupancy
 _atom_site_site_symmetry_order  
 _atom_site_calc_flag
 _atom_site_refinement_flags_posn
 _atom_site_refinement_flags_adp
 _atom_site_refinement_flags_occupancy
 _atom_site_disorder_assembly
 _atom_site_disorder_group
Ni1 Ni 0.75349(4) 0.46371(2) 0.58622(3) 0.01947(14) Uani 1 1 d . . . . .
Cl1 Cl 0.84015(9) 0.38707(4) 0.67339(6) 0.0271(2) Uani 1 1 d . . . . .
N1 N 0.6329(2) 0.53339(12) 0.60179(18) 0.0181(6) Uani 1 1 d . . . . .
N2 N 0.7532(2) 0.50361(12) 0.46739(18) 0.0176(6) Uani 1 1 d . . . . .
C1 C 0.5766(3) 0.54687(15) 0.6737(2) 0.0199(7) Uani 1 1 d . . . . .
C2 C 0.4924(3) 0.59863(15) 0.6722(2) 0.0195(7) Uani 1 1 d . . . . .
H2 H 0.449933 0.605417 0.723480 0.023 Uiso 1 1 calc R U . . .
C3 C 0.4679(3) 0.64084(15) 0.5985(2) 0.0174(7) Uani 1 1 d . . . . .
C4 C 0.5326(3) 0.62858(15) 0.5229(2) 0.0185(7) Uani 1 1 d . . . . .
C5 C 0.6102(3) 0.57354(15) 0.5269(2) 0.0171(7) Uani 1 1 d . . . . .
C6 C 0.5308(3) 0.66864(15) 0.4440(2) 0.0187(7) Uani 1 1 d . . . . .
H6 H 0.484958 0.707600 0.441301 0.022 Uiso 1 1 calc R U . . .
C7 C 0.5920(3) 0.65283(15) 0.3738(2) 0.0191(7) Uani 1 1 d . . . . .
H7 H 0.587296 0.680856 0.322951 0.023 Uiso 1 1 calc R U . . .
C8 C 0.6645(3) 0.59478(14) 0.3733(2) 0.0167(7) Uani 1 1 d . . . . .
C9 C 0.6771(3) 0.55725(15) 0.4535(2) 0.0179(7) Uani 1 1 d . . . . .
C10 C 0.7315(3) 0.57454(15) 0.3018(2) 0.0191(7) Uani 1 1 d . . . . .
C11 C 0.8119(3) 0.52116(15) 0.3198(2) 0.0191(7) Uani 1 1 d . . . . .
H11 H 0.861335 0.507733 0.274762 0.023 Uiso 1 1 calc R U . . .
C12 C 0.8225(3) 0.48649(15) 0.4019(2) 0.0188(7) Uani 1 1 d . . . . .
C13 C 0.6156(3) 0.50641(16) 0.7595(2) 0.0220(8) Uani 1 1 d . . . . .
H13A H 0.635954 0.463803 0.740936 0.026 Uiso 1 1 calc R U . . .
H13B H 0.537138 0.504177 0.791153 0.026 Uiso 1 1 calc R U . . .
C14 C 0.7441(3) 0.53345(18) 0.8273(2) 0.0310(9) Uani 1 1 d . . . . .
H14A H 0.817134 0.541061 0.792175 0.037 Uiso 1 1 calc R U . . .
H14B H 0.718959 0.574021 0.850759 0.037 Uiso 1 1 calc R U . . .
C15 C 0.8028(4) 0.49217(19) 0.9104(2) 0.0330(9) Uani 1 1 d . . . . .
H15A H 0.828196 0.451812 0.886436 0.040 Uiso 1 1 calc R U . . .
H15B H 0.889307 0.511403 0.946675 0.040 Uiso 1 1 calc R U . . .
C16 C 0.7088(3) 0.47975(16) 0.9765(2) 0.0245(8) Uani 1 1 d . . . . .
H16A H 0.621686 0.460784 0.940739 0.029 Uiso 1 1 calc R U . . .
H16B H 0.684762 0.519818 1.002087 0.029 Uiso 1 1 calc R U . . .
C17 C 0.7724(4) 0.43725(18) 1.0577(2) 0.0326(9) Uani 1 1 d . . . . .
H17A H 0.800576 0.397911 1.032221 0.039 Uiso 1 1 calc R U . . .
H17B H 0.857147 0.457135 1.095335 0.039 Uiso 1 1 calc R U . . .
C18 C 0.6752(4) 0.42251(19) 1.1214(2) 0.0354(10) Uani 1 1 d . . . . .
H18A H 0.718924 0.391955 1.168618 0.053 Uiso 1 1 calc R U . . .
H18B H 0.588336 0.405455 1.084042 0.053 Uiso 1 1 calc R U . . .
H18C H 0.655629 0.460571 1.152880 0.053 Uiso 1 1 calc R U . . .
C19 C 0.3806(3) 0.69594(15) 0.6042(2) 0.0198(7) Uani 1 1 d . . . . .
C20 C 0.3925(3) 0.72671(16) 0.6896(2) 0.0237(8) Uani 1 1 d . . . . .
H20 H 0.460204 0.713278 0.742854 0.028 Uiso 1 1 calc R U . . .
C21 C 0.3077(3) 0.77630(16) 0.6983(3) 0.0265(8) Uani 1 1 d . . . . .
H21 H 0.316183 0.796059 0.757479 0.032 Uiso 1 1 calc R U . . .
C22 C 0.2111(3) 0.79712(17) 0.6216(2) 0.0283(9) Uani 1 1 d . . . . .
H22 H 0.153574 0.831562 0.627514 0.034 Uiso 1 1 calc R U . . .
C23 C 0.1977(3) 0.76788(16) 0.5361(3) 0.0268(8) Uani 1 1 d . . . . .
H23 H 0.131146 0.782465 0.483064 0.032 Uiso 1 1 calc R U . . .
C24 C 0.2807(3) 0.71743(16) 0.5268(2) 0.0213(8) Uani 1 1 d . . . . .
H24 H 0.269820 0.697314 0.467712 0.026 Uiso 1 1 calc R U . . .
C25 C 0.7155(3) 0.60685(15) 0.2109(2) 0.0184(7) Uani 1 1 d . . . . .
C26 C 0.5853(3) 0.62903(15) 0.1629(2) 0.0202(7) Uani 1 1 d . . . . .
H26 H 0.506807 0.623276 0.189338 0.024 Uiso 1 1 calc R U . . .
C27 C 0.5698(3) 0.65894(15) 0.0782(2) 0.0224(8) Uani 1 1 d . . . . .
H27 H 0.481019 0.673810 0.046857 0.027 Uiso 1 1 calc R U . . .
C28 C 0.6827(4) 0.66763(16) 0.0381(2) 0.0258(8) Uani 1 1 d . . . . .
H28 H 0.671696 0.688396 -0.020479 0.031 Uiso 1 1 calc R U . . .
C29 C 0.8122(4) 0.64562(16) 0.0844(2) 0.0268(8) Uani 1 1 d . . . . .
H29 H 0.890158 0.651419 0.057423 0.032 Uiso 1 1 calc R U . . .
C30 C 0.8282(3) 0.61542(16) 0.1694(2) 0.0235(8) Uani 1 1 d . . . . .
H30 H 0.917042 0.600253 0.200087 0.028 Uiso 1 1 calc R U . . .
C31 C 0.9054(3) 0.42772(15) 0.4235(2) 0.0204(7) Uani 1 1 d . . . . .
H31A H 0.840758 0.394009 0.431178 0.025 Uiso 1 1 calc R U . . .
H31B H 0.971162 0.433263 0.484938 0.025 Uiso 1 1 calc R U . . .
C32 C 0.9879(3) 0.40567(15) 0.3536(2) 0.0206(7) Uani 1 1 d . . . . .
H32A H 0.924491 0.400245 0.291247 0.025 Uiso 1 1 calc R U . . .
H32B H 1.057480 0.437572 0.347639 0.025 Uiso 1 1 calc R U . . .
C33 C 1.0610(3) 0.34472(15) 0.3844(2) 0.0241(8) Uani 1 1 d . . . . .
H33A H 0.990331 0.313585 0.391439 0.029 Uiso 1 1 calc R U . . .
H33B H 1.123305 0.350786 0.447002 0.029 Uiso 1 1 calc R U . . .
C34 C 1.1459(3) 0.31834(17) 0.3186(2) 0.0240(8) Uani 1 1 d . . . . .
H34A H 1.210761 0.350790 0.306709 0.029 Uiso 1 1 calc R U . . .
H34B H 1.202272 0.283273 0.350478 0.029 Uiso 1 1 calc R U . . .
C35 C 1.0602(4) 0.2957(2) 0.2250(3) 0.0397(10) Uani 1 1 d . . . . .
H35A H 1.010470 0.331385 0.190020 0.048 Uiso 1 1 calc R U . . .
H35B H 0.989856 0.265714 0.236422 0.048 Uiso 1 1 calc R U . . .
C36 C 1.1490(4) 0.2648(2) 0.1658(3) 0.0431(11) Uani 1 1 d . . . . .
H36A H 1.090345 0.252539 0.105124 0.065 Uiso 1 1 calc R U . . .
H36B H 1.193802 0.227858 0.198448 0.065 Uiso 1 1 calc R U . . .
H36C H 1.220174 0.293987 0.155553 0.065 Uiso 1 1 calc R U . . .
 
loop_
 _atom_site_aniso_label
 _atom_site_aniso_U_11
 _atom_site_aniso_U_22
 _atom_site_aniso_U_33
 _atom_site_aniso_U_23
 _atom_site_aniso_U_13
 _atom_site_aniso_U_12
Ni1 0.0226(2) 0.0123(2) 0.0231(2) 0.00184(19) 0.00419(17) -0.00090(18)
Cl1 0.0318(5) 0.0177(5) 0.0284(5) 0.0065(4) -0.0002(4) -0.0018(4)
N1 0.0193(13) 0.0150(14) 0.0194(14) 0.0010(12) 0.0029(11) -0.0042(12)
N2 0.0176(13) 0.0129(15) 0.0215(15) -0.0003(12) 0.0026(11) -0.0034(11)
C1 0.0187(16) 0.0168(19) 0.0233(18) -0.0014(15) 0.0028(14) -0.0076(14)
C2 0.0222(17) 0.0178(18) 0.0199(17) -0.0017(14) 0.0076(14) -0.0025(14)
C3 0.0183(16) 0.0141(17) 0.0192(17) -0.0019(14) 0.0031(13) -0.0040(13)
C4 0.0171(16) 0.0150(18) 0.0218(17) 0.0000(14) 0.0010(13) -0.0051(13)
C5 0.0174(15) 0.0134(17) 0.0195(17) -0.0028(14) 0.0017(13) -0.0053(13)
C6 0.0192(16) 0.0112(17) 0.0242(18) -0.0013(14) 0.0018(14) 0.0000(13)
C7 0.0198(16) 0.0145(17) 0.0224(18) 0.0015(14) 0.0033(14) -0.0021(14)
C8 0.0173(15) 0.0124(17) 0.0200(17) -0.0020(14) 0.0032(13) -0.0046(13)
C9 0.0144(15) 0.0148(17) 0.0232(18) -0.0039(14) 0.0018(13) -0.0043(13)
C10 0.0168(16) 0.0160(18) 0.0229(18) -0.0024(14) 0.0011(14) -0.0066(14)
C11 0.0180(16) 0.0168(18) 0.0224(18) -0.0042(14) 0.0040(14) -0.0027(13)
C12 0.0183(16) 0.0153(17) 0.0218(18) 0.0001(14) 0.0025(14) -0.0056(13)
C13 0.0275(18) 0.0173(18) 0.0235(18) 0.0010(15) 0.0104(15) -0.0027(15)
C14 0.0273(18) 0.033(2) 0.031(2) 0.0073(18) 0.0022(16) -0.0045(17)
C15 0.0305(19) 0.037(2) 0.030(2) 0.0094(18) 0.0022(16) 0.0019(18)
C16 0.0276(18) 0.022(2) 0.0233(19) -0.0009(15) 0.0047(15) -0.0041(15)
C17 0.040(2) 0.031(2) 0.028(2) 0.0031(17) 0.0104(17) 0.0039(18)
C18 0.036(2) 0.040(2) 0.029(2) -0.0010(18) 0.0042(17) -0.0070(19)
C19 0.0193(16) 0.0119(17) 0.0291(19) -0.0005(15) 0.0071(14) -0.0030(13)
C20 0.0235(17) 0.0212(19) 0.0257(19) -0.0010(16) 0.0042(15) -0.0038(15)
C21 0.0283(19) 0.021(2) 0.033(2) -0.0070(16) 0.0117(16) -0.0027(16)
C22 0.0251(18) 0.019(2) 0.041(2) -0.0053(17) 0.0076(17) 0.0008(15)
C23 0.0226(18) 0.022(2) 0.034(2) 0.0018(17) 0.0033(16) -0.0009(15)
C24 0.0235(17) 0.0190(18) 0.0224(18) -0.0033(15) 0.0076(14) -0.0053(14)
C25 0.0232(17) 0.0104(17) 0.0207(17) -0.0028(14) 0.0030(14) -0.0014(14)
C26 0.0232(17) 0.0134(18) 0.0243(18) -0.0040(14) 0.0058(14) -0.0031(14)
C27 0.0263(18) 0.0158(18) 0.0228(18) -0.0025(15) 0.0010(15) 0.0001(14)
C28 0.039(2) 0.0160(19) 0.0223(18) 0.0043(15) 0.0058(16) 0.0003(16)
C29 0.0272(18) 0.027(2) 0.029(2) 0.0008(16) 0.0120(15) -0.0034(16)
C30 0.0225(17) 0.0216(19) 0.0256(19) -0.0004(15) 0.0039(14) -0.0008(15)
C31 0.0238(17) 0.0144(18) 0.0229(18) 0.0011(15) 0.0048(14) -0.0013(14)
C32 0.0218(17) 0.0156(18) 0.0241(18) 0.0020(14) 0.0049(14) -0.0019(14)
C33 0.0261(18) 0.0160(18) 0.0294(19) 0.0030(15) 0.0044(15) -0.0004(15)
C34 0.0221(17) 0.0228(19) 0.0281(19) 0.0052(16) 0.0078(15) 0.0036(15)
C35 0.030(2) 0.042(3) 0.044(2) -0.014(2) 0.0038(18) 0.0121(19)
C36 0.047(2) 0.040(3) 0.043(2) -0.002(2) 0.013(2) 0.019(2)
 
_geom_special_details
;
 All esds (except the esd in the dihedral angle between two l.s. planes)
 are estimated using the full covariance matrix.  The cell esds are taken
 into account individually in the estimation of esds in distances, angles
 and torsion angles; correlations between esds in cell parameters are only
 used when they are defined by crystal symmetry.  An approximate (isotropic)
 treatment of cell esds is used for estimating esds involving l.s. planes.
;
 
loop_
 _geom_bond_atom_site_label_1
 _geom_bond_atom_site_label_2
 _geom_bond_distance
 _geom_bond_site_symmetry_2
 _geom_bond_publ_flag
Ni1 N2 1.937(3) . ?
Ni1 N1 1.961(3) . ?
Ni1 Cl1 2.1417(9) . ?
N1 C1 1.328(4) . ?
N1 C5 1.374(4) . ?
N2 C12 1.349(4) . ?
N2 C9 1.368(4) . ?
C1 C2 1.388(4) . ?
C1 C13 1.504(4) . ?
C2 C3 1.389(4) . ?
C3 C4 1.421(5) . ?
C3 C19 1.480(4) . ?
C4 C5 1.406(4) . ?
C4 C6 1.436(4) . ?
C5 C9 1.425(5) . ?
C6 C7 1.348(5) . ?
C7 C8 1.441(4) . ?
C8 C9 1.406(4) . ?
C8 C10 1.427(5) . ?
C10 C11 1.388(4) . ?
C10 C25 1.476(4) . ?
C11 C12 1.396(5) . ?
C12 C31 1.502(4) . ?
C13 C14 1.539(4) . ?
C14 C15 1.511(5) . ?
C15 C16 1.508(5) . ?
C16 C17 1.518(5) . ?
C17 C18 1.515(5) . ?
C19 C20 1.395(5) . ?
C19 C24 1.402(4) . ?
C20 C21 1.381(5) . ?
C21 C22 1.374(5) . ?
C22 C23 1.380(5) . ?
C23 C24 1.386(5) . ?
C25 C30 1.396(5) . ?
C25 C26 1.404(4) . ?
C26 C27 1.373(4) . ?
C27 C28 1.386(5) . ?
C28 C29 1.390(5) . ?
C29 C30 1.379(5) . ?
C31 C32 1.520(5) . ?
C32 C33 1.517(4) . ?
C33 C34 1.522(5) . ?
C34 C35 1.518(5) . ?
C35 C36 1.519(5) . ?
 
loop_
 _geom_angle_atom_site_label_1
 _geom_angle_atom_site_label_2
 _geom_angle_atom_site_label_3
 _geom_angle
 _geom_angle_site_symmetry_1
 _geom_angle_site_symmetry_3
 _geom_angle_publ_flag
N2 Ni1 N1 83.51(11) . . ?
N2 Ni1 Cl1 142.61(9) . . ?
N1 Ni1 Cl1 133.80(8) . . ?
C1 N1 C5 118.2(3) . . ?
C1 N1 Ni1 129.3(2) . . ?
C5 N1 Ni1 112.5(2) . . ?
C12 N2 C9 118.4(3) . . ?
C12 N2 Ni1 128.1(2) . . ?
C9 N2 Ni1 113.4(2) . . ?
N1 C1 C2 121.3(3) . . ?
N1 C1 C13 117.4(3) . . ?
C2 C1 C13 121.2(3) . . ?
C1 C2 C3 122.5(3) . . ?
C2 C3 C4 116.9(3) . . ?
C2 C3 C19 118.9(3) . . ?
C4 C3 C19 124.3(3) . . ?
C5 C4 C3 117.5(3) . . ?
C5 C4 C6 116.5(3) . . ?
C3 C4 C6 125.9(3) . . ?
N1 C5 C4 123.6(3) . . ?
N1 C5 C9 115.2(3) . . ?
C4 C5 C9 121.2(3) . . ?
C7 C6 C4 122.2(3) . . ?
C6 C7 C8 122.1(3) . . ?
C9 C8 C10 117.8(3) . . ?
C9 C8 C7 116.4(3) . . ?
C10 C8 C7 125.6(3) . . ?
N2 C9 C8 123.5(3) . . ?
N2 C9 C5 115.4(3) . . ?
C8 C9 C5 121.1(3) . . ?
C11 C10 C8 117.0(3) . . ?
C11 C10 C25 120.1(3) . . ?
C8 C10 C25 122.8(3) . . ?
C10 C11 C12 122.3(3) . . ?
N2 C12 C11 120.8(3) . . ?
N2 C12 C31 114.9(3) . . ?
C11 C12 C31 124.3(3) . . ?
C1 C13 C14 109.7(3) . . ?
C15 C14 C13 114.0(3) . . ?
C16 C15 C14 116.0(3) . . ?
C15 C16 C17 113.7(3) . . ?
C18 C17 C16 113.5(3) . . ?
C20 C19 C24 117.9(3) . . ?
C20 C19 C3 119.9(3) . . ?
C24 C19 C3 122.2(3) . . ?
C21 C20 C19 121.3(3) . . ?
C22 C21 C20 120.1(3) . . ?
C21 C22 C23 119.9(3) . . ?
C22 C23 C24 120.6(3) . . ?
C23 C24 C19 120.3(3) . . ?
C30 C25 C26 118.0(3) . . ?
C30 C25 C10 121.3(3) . . ?
C26 C25 C10 120.7(3) . . ?
C27 C26 C25 120.9(3) . . ?
C26 C27 C28 120.6(3) . . ?
C27 C28 C29 119.3(3) . . ?
C30 C29 C28 120.3(3) . . ?
C29 C30 C25 120.9(3) . . ?
C12 C31 C32 118.1(3) . . ?
C33 C32 C31 111.3(3) . . ?
C32 C33 C34 115.4(3) . . ?
C35 C34 C33 114.4(3) . . ?
C34 C35 C36 112.2(3) . . ?
 
loop_
 _geom_torsion_atom_site_label_1
 _geom_torsion_atom_site_label_2
 _geom_torsion_atom_site_label_3
 _geom_torsion_atom_site_label_4
 _geom_torsion
 _geom_torsion_site_symmetry_1
 _geom_torsion_site_symmetry_2
 _geom_torsion_site_symmetry_3
 _geom_torsion_site_symmetry_4
 _geom_torsion_publ_flag
C5 N1 C1 C2 2.6(4) . . . . ?
Ni1 N1 C1 C2 -179.7(2) . . . . ?
C5 N1 C1 C13 -173.3(3) . . . . ?
Ni1 N1 C1 C13 4.4(4) . . . . ?
N1 C1 C2 C3 -3.5(5) . . . . ?
C13 C1 C2 C3 172.3(3) . . . . ?
C1 C2 C3 C4 0.5(4) . . . . ?
C1 C2 C3 C19 -177.9(3) . . . . ?
C2 C3 C4 C5 2.9(4) . . . . ?
C19 C3 C4 C5 -178.8(3) . . . . ?
C2 C3 C4 C6 -174.4(3) . . . . ?
C19 C3 C4 C6 3.9(5) . . . . ?
C1 N1 C5 C4 1.1(4) . . . . ?
Ni1 N1 C5 C4 -177.0(2) . . . . ?
C1 N1 C5 C9 178.2(3) . . . . ?
Ni1 N1 C5 C9 0.1(3) . . . . ?
C3 C4 C5 N1 -3.9(4) . . . . ?
C6 C4 C5 N1 173.7(3) . . . . ?
C3 C4 C5 C9 179.2(3) . . . . ?
C6 C4 C5 C9 -3.2(4) . . . . ?
C5 C4 C6 C7 4.4(4) . . . . ?
C3 C4 C6 C7 -178.3(3) . . . . ?
C4 C6 C7 C8 -0.5(5) . . . . ?
C6 C7 C8 C9 -4.6(4) . . . . ?
C6 C7 C8 C10 179.9(3) . . . . ?
C12 N2 C9 C8 1.6(4) . . . . ?
Ni1 N2 C9 C8 178.6(2) . . . . ?
C12 N2 C9 C5 -178.1(3) . . . . ?
Ni1 N2 C9 C5 -1.1(3) . . . . ?
C10 C8 C9 N2 1.9(4) . . . . ?
C7 C8 C9 N2 -174.0(3) . . . . ?
C10 C8 C9 C5 -178.4(3) . . . . ?
C7 C8 C9 C5 5.7(4) . . . . ?
N1 C5 C9 N2 0.7(4) . . . . ?
C4 C5 C9 N2 177.9(3) . . . . ?
N1 C5 C9 C8 -179.0(3) . . . . ?
C4 C5 C9 C8 -1.8(4) . . . . ?
C9 C8 C10 C11 -4.0(4) . . . . ?
C7 C8 C10 C11 171.4(3) . . . . ?
C9 C8 C10 C25 174.3(3) . . . . ?
C7 C8 C10 C25 -10.2(5) . . . . ?
C8 C10 C11 C12 3.0(4) . . . . ?
C25 C10 C11 C12 -175.4(3) . . . . ?
C9 N2 C12 C11 -2.8(4) . . . . ?
Ni1 N2 C12 C11 -179.3(2) . . . . ?
C9 N2 C12 C31 178.9(3) . . . . ?
Ni1 N2 C12 C31 2.5(4) . . . . ?
C10 C11 C12 N2 0.5(5) . . . . ?
C10 C11 C12 C31 178.6(3) . . . . ?
N1 C1 C13 C14 90.4(4) . . . . ?
C2 C1 C13 C14 -85.6(4) . . . . ?
C1 C13 C14 C15 -172.8(3) . . . . ?
C13 C14 C15 C16 -63.1(4) . . . . ?
C14 C15 C16 C17 179.1(3) . . . . ?
C15 C16 C17 C18 -177.3(3) . . . . ?
C2 C3 C19 C20 39.1(4) . . . . ?
C4 C3 C19 C20 -139.2(3) . . . . ?
C2 C3 C19 C24 -138.2(3) . . . . ?
C4 C3 C19 C24 43.5(5) . . . . ?
C24 C19 C20 C21 0.7(5) . . . . ?
C3 C19 C20 C21 -176.7(3) . . . . ?
C19 C20 C21 C22 -1.3(5) . . . . ?
C20 C21 C22 C23 0.8(5) . . . . ?
C21 C22 C23 C24 0.3(5) . . . . ?
C22 C23 C24 C19 -0.8(5) . . . . ?
C20 C19 C24 C23 0.3(5) . . . . ?
C3 C19 C24 C23 177.7(3) . . . . ?
C11 C10 C25 C30 -42.3(4) . . . . ?
C8 C10 C25 C30 139.4(3) . . . . ?
C11 C10 C25 C26 136.7(3) . . . . ?
C8 C10 C25 C26 -41.6(4) . . . . ?
C30 C25 C26 C27 -0.8(5) . . . . ?
C10 C25 C26 C27 -179.8(3) . . . . ?
C25 C26 C27 C28 0.3(5) . . . . ?
C26 C27 C28 C29 0.1(5) . . . . ?
C27 C28 C29 C30 0.1(5) . . . . ?
C28 C29 C30 C25 -0.6(5) . . . . ?
C26 C25 C30 C29 1.0(5) . . . . ?
C10 C25 C30 C29 179.9(3) . . . . ?
N2 C12 C31 C32 -179.3(3) . . . . ?
C11 C12 C31 C32 2.5(5) . . . . ?
C12 C31 C32 C33 -177.9(3) . . . . ?
C31 C32 C33 C34 179.6(3) . . . . ?
C32 C33 C34 C35 -68.7(4) . . . . ?
C33 C34 C35 C36 -175.0(3) . . . . ?
 
_refine_diff_density_max    0.845
_refine_diff_density_min   -0.554
_refine_diff_density_rms    0.082

_shelx_res_file
;
TITL mo_RJS926_0m in P2(1)/c
    mo_RJS926_0m.res
    created by SHELXL-2018/3 at 11:11:11 on 03-Dec-2019
CELL 0.71073   9.88910  21.52450  14.61960  90.0000 103.0286  90.0000
ZERR    4.00   0.00160   0.00340   0.00220   0.0000   0.0049   0.0000
LATT  1
SYMM -X, 1/2+Y, 1/2-Z
SFAC C H N CL NI
UNIT 144 160 8 4 4
TEMP -173.160
SIZE 0.05 0.05 0.20
L.S. 20
ACTA
CONF
BOND
LIST 4
FMAP 2
PLAN 20
WGHT    0.055600    0.988800
FVAR       0.32785
NI1   5    0.753494    0.463705    0.586219    11.00000    0.02258    0.01229 =
         0.02308    0.00184    0.00419   -0.00090
CL1   4    0.840151    0.387073    0.673393    11.00000    0.03179    0.01771 =
         0.02843    0.00647   -0.00025   -0.00178
N1    3    0.632936    0.533391    0.601794    11.00000    0.01932    0.01497 =
         0.01940    0.00097    0.00288   -0.00422
N2    3    0.753200    0.503613    0.467390    11.00000    0.01757    0.01287 =
         0.02154   -0.00028    0.00264   -0.00341
C1    1    0.576648    0.546874    0.673730    11.00000    0.01871    0.01676 =
         0.02334   -0.00136    0.00282   -0.00761
C2    1    0.492417    0.598626    0.672177    11.00000    0.02223    0.01777 =
         0.01990   -0.00173    0.00758   -0.00247
AFIX  43
H2    2    0.449933    0.605417    0.723480    11.00000   -1.20000
AFIX   0
C3    1    0.467908    0.640843    0.598467    11.00000    0.01827    0.01410 =
         0.01925   -0.00187    0.00308   -0.00396
C4    1    0.532597    0.628582    0.522865    11.00000    0.01714    0.01497 =
         0.02181    0.00000    0.00097   -0.00506
C5    1    0.610241    0.573540    0.526852    11.00000    0.01742    0.01336 =
         0.01947   -0.00277    0.00165   -0.00530
C6    1    0.530827    0.668638    0.444032    11.00000    0.01915    0.01123 =
         0.02424   -0.00129    0.00179   -0.00004
AFIX  43
H6    2    0.484958    0.707600    0.441301    11.00000   -1.20000
AFIX   0
C7    1    0.592050    0.652826    0.373772    11.00000    0.01981    0.01446 =
         0.02243    0.00150    0.00328   -0.00212
AFIX  43
H7    2    0.587296    0.680856    0.322951    11.00000   -1.20000
AFIX   0
C8    1    0.664453    0.594779    0.373295    11.00000    0.01727    0.01237 =
         0.01998   -0.00205    0.00318   -0.00462
C9    1    0.677124    0.557252    0.453460    11.00000    0.01439    0.01477 =
         0.02321   -0.00392    0.00177   -0.00431
C10   1    0.731549    0.574541    0.301807    11.00000    0.01681    0.01601 =
         0.02286   -0.00235    0.00112   -0.00658
C11   1    0.811857    0.521158    0.319835    11.00000    0.01798    0.01676 =
         0.02237   -0.00423    0.00399   -0.00267
AFIX  43
H11   2    0.861335    0.507733    0.274762    11.00000   -1.20000
AFIX   0
C12   1    0.822506    0.486488    0.401862    11.00000    0.01831    0.01527 =
         0.02182    0.00006    0.00246   -0.00558
C13   1    0.615588    0.506413    0.759505    11.00000    0.02746    0.01726 =
         0.02352    0.00098    0.01038   -0.00274
AFIX  23
H13A  2    0.635954    0.463803    0.740936    11.00000   -1.20000
H13B  2    0.537138    0.504177    0.791153    11.00000   -1.20000
AFIX   0
C14   1    0.744082    0.533450    0.827320    11.00000    0.02730    0.03265 =
         0.03088    0.00731    0.00219   -0.00447
AFIX  23
H14A  2    0.817134    0.541061    0.792175    11.00000   -1.20000
H14B  2    0.718959    0.574021    0.850759    11.00000   -1.20000
AFIX   0
C15   1    0.802788    0.492166    0.910403    11.00000    0.03055    0.03671 =
         0.02952    0.00939    0.00216    0.00190
AFIX  23
H15A  2    0.828196    0.451812    0.886436    11.00000   -1.20000
H15B  2    0.889307    0.511403    0.946675    11.00000   -1.20000
AFIX   0
C16   1    0.708843    0.479748    0.976548    11.00000    0.02765    0.02202 =
         0.02325   -0.00088    0.00474   -0.00408
AFIX  23
H16A  2    0.621686    0.460784    0.940739    11.00000   -1.20000
H16B  2    0.684762    0.519818    1.002087    11.00000   -1.20000
AFIX   0
C17   1    0.772417    0.437251    1.057703    11.00000    0.04037    0.03053 =
         0.02822    0.00311    0.01045    0.00393
AFIX  23
H17A  2    0.800576    0.397911    1.032221    11.00000   -1.20000
H17B  2    0.857147    0.457135    1.095335    11.00000   -1.20000
AFIX   0
C18   1    0.675245    0.422506    1.121440    11.00000    0.03617    0.03995 =
         0.02853   -0.00101    0.00423   -0.00697
AFIX 137
H18A  2    0.718924    0.391955    1.168618    11.00000   -1.50000
H18B  2    0.588336    0.405455    1.084042    11.00000   -1.50000
H18C  2    0.655629    0.460571    1.152880    11.00000   -1.50000
AFIX   0
C19   1    0.380626    0.695945    0.604170    11.00000    0.01930    0.01188 =
         0.02907   -0.00054    0.00705   -0.00300
C20   1    0.392484    0.726711    0.689635    11.00000    0.02348    0.02118 =
         0.02567   -0.00101    0.00418   -0.00378
AFIX  43
H20   2    0.460204    0.713278    0.742854    11.00000   -1.20000
AFIX   0
C21   1    0.307701    0.776299    0.698350    11.00000    0.02826    0.02090 =
         0.03273   -0.00704    0.01173   -0.00267
AFIX  43
H21   2    0.316183    0.796059    0.757479    11.00000   -1.20000
AFIX   0
C22   1    0.211079    0.797116    0.621641    11.00000    0.02509    0.01918 =
         0.04084   -0.00535    0.00758    0.00076
AFIX  43
H22   2    0.153574    0.831562    0.627514    11.00000   -1.20000
AFIX   0
C23   1    0.197746    0.767883    0.536060    11.00000    0.02257    0.02237 =
         0.03398    0.00181    0.00329   -0.00087
AFIX  43
H23   2    0.131146    0.782465    0.483064    11.00000   -1.20000
AFIX   0
C24   1    0.280700    0.717428    0.526766    11.00000    0.02355    0.01900 =
         0.02238   -0.00331    0.00756   -0.00528
AFIX  43
H24   2    0.269820    0.697314    0.467712    11.00000   -1.20000
AFIX   0
C25   1    0.715470    0.606847    0.210930    11.00000    0.02316    0.01038 =
         0.02075   -0.00284    0.00298   -0.00139
C26   1    0.585287    0.629035    0.162890    11.00000    0.02318    0.01342 =
         0.02434   -0.00397    0.00581   -0.00308
AFIX  43
H26   2    0.506807    0.623276    0.189338    11.00000   -1.20000
AFIX   0
C27   1    0.569843    0.658943    0.078206    11.00000    0.02635    0.01579 =
         0.02276   -0.00246    0.00100    0.00011
AFIX  43
H27   2    0.481019    0.673810    0.046857    11.00000   -1.20000
AFIX   0
C28   1    0.682708    0.667628    0.038077    11.00000    0.03858    0.01602 =
         0.02225    0.00434    0.00585    0.00027
AFIX  43
H28   2    0.671696    0.688396   -0.020479    11.00000   -1.20000
AFIX   0
C29   1    0.812225    0.645624    0.084422    11.00000    0.02719    0.02664 =
         0.02924    0.00085    0.01198   -0.00338
AFIX  43
H29   2    0.890158    0.651419    0.057423    11.00000   -1.20000
AFIX   0
C30   1    0.828175    0.615425    0.169396    11.00000    0.02254    0.02161 =
         0.02562   -0.00039    0.00390   -0.00079
AFIX  43
H30   2    0.917042    0.600253    0.200087    11.00000   -1.20000
AFIX   0
C31   1    0.905415    0.427718    0.423515    11.00000    0.02382    0.01443 =
         0.02286    0.00115    0.00482   -0.00127
AFIX  23
H31A  2    0.840758    0.394009    0.431178    11.00000   -1.20000
H31B  2    0.971162    0.433263    0.484938    11.00000   -1.20000
AFIX   0
C32   1    0.987871    0.405670    0.353611    11.00000    0.02183    0.01562 =
         0.02409    0.00203    0.00493   -0.00191
AFIX  23
H32A  2    0.924491    0.400245    0.291247    11.00000   -1.20000
H32B  2    1.057480    0.437572    0.347639    11.00000   -1.20000
AFIX   0
C33   1    1.060981    0.344715    0.384406    11.00000    0.02606    0.01595 =
         0.02937    0.00301    0.00440   -0.00041
AFIX  23
H33A  2    0.990331    0.313585    0.391439    11.00000   -1.20000
H33B  2    1.123305    0.350786    0.447002    11.00000   -1.20000
AFIX   0
C34   1    1.145905    0.318340    0.318642    11.00000    0.02215    0.02275 =
         0.02814    0.00523    0.00784    0.00364
AFIX  23
H34A  2    1.210761    0.350790    0.306709    11.00000   -1.20000
H34B  2    1.202272    0.283273    0.350478    11.00000   -1.20000
AFIX   0
C35   1    1.060174    0.295705    0.225043    11.00000    0.02997    0.04248 =
         0.04449   -0.01446    0.00383    0.01214
AFIX  23
H35A  2    1.010470    0.331385    0.190020    11.00000   -1.20000
H35B  2    0.989856    0.265714    0.236422    11.00000   -1.20000
AFIX   0
C36   1    1.149008    0.264778    0.165782    11.00000    0.04713    0.03999 =
         0.04339   -0.00179    0.01295    0.01869
AFIX 137
H36A  2    1.090345    0.252539    0.105124    11.00000   -1.50000
H36B  2    1.193802    0.227858    0.198448    11.00000   -1.50000
H36C  2    1.220174    0.293987    0.155553    11.00000   -1.50000
AFIX   0
HKLF 4


REM  mo_RJS926_0m in P2(1)/c
REM wR2 = 0.1306, GooF = S = 1.032, Restrained GooF = 1.032 for all data
REM R1 = 0.0526 for 4086 Fo > 4sig(Fo) and 0.0935 for all 6057 data
REM 363 parameters refined using 0 restraints

END

WGHT      0.0556      0.9889

REM Highest difference peak  0.845,  deepest hole -0.554,  1-sigma level  0.082
Q1    1   0.7986  0.4628  0.5220  11.00000  0.05    0.85
Q2    1   0.7068  0.4641  0.6493  11.00000  0.05    0.67
Q3    1   0.7148  0.4798  0.5179  11.00000  0.05    0.57
Q4    1   0.8067  0.3885  0.7394  11.00000  0.05    0.49
Q5    1   0.8493  0.4672  0.5753  11.00000  0.05    0.42
Q6    1   0.7162  0.5858  0.3424  11.00000  0.05    0.39
Q7    1   0.6112  0.6696  0.4363  11.00000  0.05    0.34
Q8    1   0.6919  0.4194  1.2026  11.00000  0.05    0.33
Q9    1   0.6591  0.6062  0.1818  11.00000  0.05    0.33
Q10   1   0.8086  0.3912  0.5999  11.00000  0.05    0.32
Q11   1   0.7602  0.6071  0.1871  11.00000  0.05    0.32
Q12   1   0.7241  0.5874  0.2394  11.00000  0.05    0.32
Q13   1   1.1049  0.3152  0.2620  11.00000  0.05    0.32
Q14   1   0.7982  0.5003  0.4459  11.00000  0.05    0.31
Q15   1   0.6140  0.5626  0.4778  11.00000  0.05    0.31
Q16   1   0.8089  0.6125  0.1202  11.00000  0.05    0.30
Q17   1   1.0979  0.2800  0.2004  11.00000  0.05    0.30
Q18   1   0.7334  0.3872  0.6488  11.00000  0.05    0.29
Q19   1   0.5803  0.6052  0.3340  11.00000  0.05    0.28
Q20   1   0.7837  0.5176  0.8840  11.00000  0.05    0.28
;
_shelx_res_checksum    1778

_shelx_hkl_file
;
  -1   0   0 1050.35 66.7231   3
  -1   0   0 1035.10 66.7175   2
  -1   0   0 1049.08 66.7196   1
   1   0   0 1066.27 66.7440   2
  -2   0   0 7175.05 437.756   2
  -2   0   0 6925.59 437.724   1
   2   0   0 6858.67 437.703   3
  -2   0   0 6998.86 437.720   3
   2   0   0 6986.81 437.716   2
  -3   0   0 673.530 42.7846   2
   3   0   0 645.801 42.5675   2
  -3   0   0 649.110 42.5108   3
  -3   0   0 661.370 42.6974   1
   3   0   0 642.063 42.5010   3
  -4   0   0 309.702 22.9554   1
   4   0   0 310.233 22.6292   3
  -4   0   0 323.023 23.1055   2
  -4   0   0 330.464 22.4642   3
   4   0   0 305.761 22.3286   2
  -5   0   0 320.126 24.1059   3
   5   0   0 342.718 24.4140   2
  -5   0   0 327.277 24.6724   1
  -5   0   0 336.017 24.8457   2
   5   0   0 353.480 24.4792   3
  -6   0   0 64.9471 9.39979   3
   6   0   0 100.433 11.0897   3
  -6   0   0 87.0404 10.2553   2
  -6   0   0 95.9768 10.8623   1
   7   0   0 28.1823 8.33968   3
  -7   0   0 41.6053 10.0010   1
  -7   0   0 35.3008 8.95858   2
  -8   0   0 32.3816 11.6557   1
  -8   0   0 35.1858 9.91159   2
   8   0   0 44.3878 10.9549   3
  -9   0   0 166.993 19.0609   1
  -9   0   0 144.084 16.3594   2
   9   0   0 151.916 16.5373   3
 -10   0   0 56.1257 12.9794   2
  10   0   0 66.4056 16.8501   3
 -10   0   0 63.4038 15.8770   1
 -11   0   0 21.4614 15.7346   1
 -11   0   0 4.44008 11.6255   2
 -12   0   0 109.910 17.8538   2
 -12   0   0 133.131 21.1627   1
   0  -1   0 -0.0704 0.08283   1
   0   1   0 0.32625 0.64781   1
   1  -1   0 11.3544 3.11601   2
  -1  -1   0 15.3838 2.87687   3
  -1  -1   0 17.8113 2.85359   1
  -1  -1   0 15.7422 2.35556   2
   1  -1   0 16.8100 2.78288   3
   1   1   0 13.0305 2.54530   2
  -1   1   0 17.2986 2.83679   3
   1   1   0 15.5915 2.60413   3
  -1   1   0 12.8170 2.89777   2
   1   1   0 14.1661 2.77592   1
  -2  -1   0 5.75773 3.80090   3
  -2  -1   0 16.5227 4.10731   2
   2  -1   0 12.0309 4.39703   2
  -2  -1   0 5.73609 4.44784   1
   2  -1   0 13.7550 4.22269   3
  -2   1   0 11.5305 4.56108   2
  -2   1   0 12.7325 4.55480   3
   2   1   0 9.86003 3.90886   2
   2   1   0 12.3523 4.56225   1
   2   1   0 12.4997 4.15003   3
  -3  -1   0 916.892 59.9116   1
  -3  -1   0 939.626 59.8583   2
  -3  -1   0 960.649 59.8808   3
   3  -1   0 936.789 59.9662   2
   3  -1   0 915.752 59.8726   3
  -3   1   0 906.436 59.9249   1
  -3   1   0 938.870 59.8500   3
   3   1   0 935.474 59.8541   2
  -3   1   0 982.537 60.2231   2
   3   1   0 903.503 59.8255   3
   4  -1   0 0.87123 5.51380   3
   4  -1   0 -4.2592 3.88483   2
  -4  -1   0 8.45992 5.33507   2
  -4  -1   0 0.26544 5.09223   3
  -4  -1   0 5.69075 6.48576   1
  -4   1   0 1.18789 5.65035   2
   4   1   0 4.67153 5.38611   3
  -4   1   0 4.59036 5.32966   3
  -4   1   0 3.52001 5.90450   1
   4   1   0 3.57624 4.53032   2
   5  -1   0 13.0803 6.42109   3
  -5  -1   0 0.35540 5.33994   3
  -5  -1   0 3.29289 5.83852   2
   5  -1   0 8.90277 5.78538   2
  -5  -1   0 9.63838 6.64416   1
  -5   1   0 2.75002 6.40242   2
   5   1   0 6.20272 6.40379   3
   5   1   0 6.49882 5.14574   2
  -5   1   0 -2.0940 6.91646   1
  -5   1   0 5.99985 5.47561   3
  -6  -1   0 11.2022 6.64472   3
  -6  -1   0 25.1220 8.00930   1
  -6  -1   0 15.1918 6.79001   2
   6  -1   0 22.3301 7.23130   3
   6   1   0 31.8522 7.82754   3
  -6   1   0 21.5336 8.84700   1
  -6   1   0 19.5691 6.89343   3
  -6   1   0 14.4624 7.43603   2
  -7  -1   0 20.5037 7.78583   2
   7  -1   0 31.1833 9.09355   3
  -7  -1   0 31.2427 9.96239   1
  -7   1   0 11.7990 8.27620   2
  -7   1   0 13.2670 9.70595   1
   7   1   0 26.7591 8.98123   3
  -8  -1   0 -12.688 8.06190   2
   8  -1   0 3.58378 8.56096   3
  -8  -1   0 4.18127 10.0716   1
  -8   1   0 -7.2172 8.97390   2
  -8   1   0 -6.8654 11.0308   1
   8   1   0 8.38721 9.03666   3
   9  -1   0 17.1631 10.4821   3
  -9  -1   0 -8.1351 9.54171   2
  -9  -1   0 21.6742 12.3763   1
  -9   1   0 17.0309 13.1323   1
  -9   1   0 18.3278 10.5566   2
   9   1   0 13.3050 9.94996   3
 -10  -1   0 -15.663 13.1477   1
  10  -1   0 -6.7237 12.1868   3
 -10  -1   0 -6.0942 10.4247   2
 -10   1   0 14.8159 13.8683   1
 -10   1   0 -2.8571 10.8819   2
 -11  -1   0 21.1797 12.1269   2
 -11  -1   0 14.2213 15.3711   1
 -11   1   0 47.0525 16.4755   1
 -11   1   0 37.8319 12.7775   2
 -12  -1   0 -19.082 12.1306   2
 -12  -1   0 1.60335 16.3411   1
 -12   1   0 -18.158 12.6117   2
 -12   1   0 19.8650 17.3000   1
   1  -2   0 62.9658 4.98538   3
  -1  -2   0 42.8088 5.03098   1
  -1  -2   0 40.4073 4.88300   2
   1   2   0 36.4626 5.08634   2
  -1   2   0 61.0145 5.08635   3
  -1   2   0 47.7984 5.30219   2
   1   2   0 41.0416 5.26393   1
   2  -2   0 3662.70 230.502   2
  -2  -2   0 3650.24 230.178   2
   2  -2   0 3786.03 230.419   3
  -2  -2   0 3683.13 230.366   3
  -2  -2   0 3604.62 230.306   1
   2   2   0 3696.51 230.231   2
  -2   2   0 3663.50 230.556   2
   2   2   0 3663.05 230.338   3
  -2   2   0 3757.78 230.352   3
   2   2   0 3542.67 230.290   1
  -3  -2   0 41.2892 6.34238   3
   3  -2   0 33.5289 6.13143   2
   3  -2   0 38.4951 6.12024   3
  -3  -2   0 33.8352 5.56205   2
  -3  -2   0 44.3987 6.63395   1
  -3   2   0 25.5081 6.57017   2
   3   2   0 37.5986 5.97160   1
   3   2   0 55.6417 6.81006   3
   3   2   0 31.6888 5.22953   2
  -3   2   0 43.7616 6.49110   3
  -4  -2   0 677.102 44.2784   2
  -4  -2   0 662.046 44.5045   1
  -4  -2   0 657.092 44.2860   3
   4  -2   0 694.785 44.5928   3
  -4   2   0 660.472 44.3170   3
  -4   2   0 722.463 45.1441   2
   4   2   0 643.539 44.1757   1
   4   2   0 680.242 44.4408   3
   4   2   0 674.552 44.2209   2
  -4   2   0 699.372 44.7033   1
  -5  -2   0 48.3726 7.37275   2
  -5  -2   0 56.2359 8.77475   1
   5  -2   0 65.5053 9.01058   3
  -5  -2   0 57.4725 7.81732   3
   5   2   0 54.6344 7.91975   3
  -5   2   0 62.0342 8.79611   2
   5   2   0 51.6459 7.34266   2
  -5   2   0 46.9515 8.49879   1
  -5   2   0 43.5496 7.18879   3
  -6  -2   0 323.462 24.0805   2
  -6  -2   0 317.576 24.1966   1
  -6  -2   0 271.722 23.4296   3
   6  -2   0 331.819 24.3314   3
  -6   2   0 330.232 23.9323   3
  -6   2   0 329.843 24.8177   1
  -6   2   0 327.014 25.3373   2
   6   2   0 336.932 24.2513   3
   7  -2   0 7.55420 8.27251   3
  -7  -2   0 13.0049 8.83343   1
  -7  -2   0 22.9147 7.68899   2
   7   2   0 20.6277 8.07199   3
  -7   2   0 38.1833 10.0922   1
  -7   2   0 10.1025 8.26991   2
  -8  -2   0 349.610 26.6318   1
  -8  -2   0 300.202 25.8017   2
   8  -2   0 319.081 26.2051   3
   8   2   0 325.202 26.0994   3
  -8   2   0 289.801 27.1049   2
  -8   2   0 307.395 27.1005   1
   9  -2   0 2.44389 9.76506   3
  -9  -2   0 -2.5547 11.6839   1
  -9  -2   0 -8.2894 9.43231   2
  -9   2   0 17.1758 13.5518   1
  -9   2   0 11.6006 10.5725   2
   9   2   0 1.30474 9.36225   3
 -10  -2   0 90.7887 16.7120   1
  10  -2   0 146.115 18.5078   3
 -10  -2   0 90.6533 13.9521   2
 -10   2   0 95.0270 15.1739   2
 -10   2   0 114.362 18.0212   1
 -11  -2   0 -7.9822 10.7018   2
 -11  -2   0 27.4063 15.3119   1
 -11   2   0 -1.5103 11.7009   2
 -11   2   0 18.8925 16.0222   1
 -12  -2   0 107.819 17.2741   2
 -12  -2   0 150.708 21.2582   1
 -12   2   0 175.750 23.0377   1
 -12   2   0 116.254 18.4083   2
   0  -3   0 0.14716 2.02127   1
   0   3   0 -1.3587 2.37860   1
   1  -3   0 116.477 9.46239   3
  -1  -3   0 113.995 8.63301   1
  -1  -3   0 113.870 8.68385   2
   1   3   0 120.920 8.91692   2
   1   3   0 116.031 8.87778   1
  -1   3   0 109.430 9.41511   3
  -2  -3   0 4152.23 262.751   1
   2  -3   0 4085.18 262.837   3
  -2  -3   0 4064.73 262.608   2
  -2  -3   0 4203.17 262.865   3
   2   3   0 4046.68 262.764   1
  -2   3   0 4271.42 263.162   2
  -2   3   0 4276.97 262.835   3
   2   3   0 4423.92 262.717   2
  -3  -3   0 108.988 11.2741   1
   3  -3   0 120.526 11.2194   3
  -3  -3   0 119.745 11.2912   3
  -3  -3   0 104.737 10.9829   2
   3  -3   0 117.184 11.8385   2
   3   3   0 131.480 11.0560   3
  -3   3   0 129.111 13.3446   2
  -3   3   0 107.325 11.0949   3
   3   3   0 117.777 10.5561   2
   3   3   0 115.514 10.4054   1
  -4  -3   0 29.7882 5.97170   3
  -4  -3   0 21.9857 6.83829   1
  -4  -3   0 20.4643 5.16024   2
   4  -3   0 21.2851 6.01235   2
   4  -3   0 21.8910 6.74665   3
   4   3   0 23.2150 4.99543   2
   4   3   0 28.7983 6.11083   1
  -4   3   0 18.5141 5.41732   3
   4   3   0 25.9347 6.84915   3
  -4   3   0 22.8638 7.01021   2
   5  -3   0 31.3599 7.27095   3
  -5  -3   0 30.3671 6.43721   3
  -5  -3   0 28.5372 7.31482   1
  -5  -3   0 28.9606 6.22561   2
  -5   3   0 35.7600 7.91513   1
   5   3   0 36.4638 7.80166   3
  -5   3   0 39.6340 8.08419   2
   5   3   0 31.1845 5.93014   2
   6  -3   0 23.1817 7.43861   3
  -6  -3   0 12.0664 6.04251   2
  -6  -3   0 14.7426 6.34985   3
  -6  -3   0 8.66137 8.02624   1
  -6   3   0 5.51335 7.27909   2
  -6   3   0 10.4742 7.99197   1
   6   3   0 11.4612 6.80361   3
  -6   3   0 12.2096 6.80797   3
  -7  -3   0 10.2854 8.93188   1
  -7  -3   0 -2.4298 6.78811   2
   7  -3   0 6.85604 8.06631   3
   7   3   0 2.27572 7.75594   3
  -7   3   0 18.8942 9.06100   2
  -7   3   0 2.14806 9.43490   1
  -8  -3   0 -11.285 7.50273   2
   8  -3   0 14.9880 9.90491   3
  -8  -3   0 16.6326 11.0732   1
  -8   3   0 -4.2835 11.6939   1
   8   3   0 6.46164 9.48304   3
  -8   3   0 8.83964 9.98105   2
  -9  -3   0 226.742 24.4894   1
   9  -3   0 229.106 23.7099   3
  -9  -3   0 251.200 22.8392   2
  -9   3   0 278.833 25.9926   1
   9   3   0 278.485 23.5574   3
  -9   3   0 232.641 25.3413   2
  10  -3   0 8.29202 13.1887   3
 -10  -3   0 18.6506 10.2862   2
 -10  -3   0 20.4173 13.5677   1
 -10   3   0 25.5242 15.7033   1
 -10   3   0 0.29568 11.6737   2
 -11  -3   0 120.176 18.9487   1
 -11  -3   0 122.046 16.2195   2
 -11   3   0 155.772 21.3913   1
 -11   3   0 94.0441 16.7636   2
 -12  -3   0 39.7688 16.8486   1
 -12   3   0 52.8468 19.7486   1
   0  -4   0 76.8378 6.64600   1
   0   4   0 75.7402 6.99752   1
   1  -4   0 135.208 10.8230   3
  -1  -4   0 121.868 9.76302   1
   1   4   0 147.438 10.2682   2
  -1   4   0 138.105 10.4098   3
   1   4   0 121.922 9.85875   1
  -2  -4   0 4214.45 273.265   1
  -2  -4   0 4292.27 273.177   2
   2  -4   0 4220.14 273.413   3
  -2   4   0 4445.33 273.397   3
   2   4   0 4677.55 273.305   2
   2   4   0 4268.18 273.331   1
  -2   4   0 4393.50 273.808   2
  -3  -4   0 342.633 23.2550   2
  -3  -4   0 351.289 23.7349   3
  -3  -4   0 351.081 23.6350   1
   3  -4   0 352.238 23.9364   3
  -3   4   0 348.103 25.0547   2
  -3   4   0 314.351 23.5791   3
   3   4   0 334.104 23.3240   1
   3   4   0 351.923 23.3337   2
  -4  -4   0 244.405 19.1664   2
   4  -4   0 268.854 19.5587   3
   4  -4   0 233.511 20.3739   2
  -4  -4   0 254.022 19.4943   1
  -4  -4   0 291.208 19.7647   3
  -4   4   0 292.185 21.4206   2
   4   4   0 249.166 19.3669   1
  -4   4   0 260.746 19.1553   3
   4   4   0 277.353 18.9677   2
   5  -4   0 149.602 14.5984   3
  -5  -4   0 148.439 13.5699   3
  -5  -4   0 164.079 14.1851   2
  -5  -4   0 138.456 14.3547   1
   5   4   0 118.017 13.1643   2
  -5   4   0 174.180 16.2694   2
   5   4   0 157.020 13.9423   3
  -6  -4   0 568.948 37.6771   2
  -6  -4   0 523.922 37.8135   3
  -6  -4   0 542.377 38.0288   1
   6  -4   0 565.526 38.4830   3
  -6   4   0 498.714 38.9079   3
  -6   4   0 571.085 38.8241   1
   6   4   0 598.843 38.0894   3
  -6   4   0 569.614 39.5807   2
   7  -4   0 138.218 14.9159   3
  -7  -4   0 122.001 12.7036   2
  -7  -4   0 151.955 14.7327   1
  -7   4   0 139.986 15.0941   1
   7   4   0 131.974 13.7497   3
  -7   4   0 112.372 14.5141   2
  -8  -4   0 158.997 16.1141   2
  -8  -4   0 202.962 18.9056   1
   8  -4   0 184.225 18.3262   3
  -8   4   0 198.589 19.5413   1
   8   4   0 149.121 16.3120   3
  -8   4   0 165.198 18.3484   2
  -9  -4   0 13.2387 9.51937   2
  -9  -4   0 1.31409 10.9268   1
   9  -4   0 16.3427 10.3254   3
   9   4   0 5.91761 9.33364   3
  -9   4   0 -3.8587 10.5525   2
  -9   4   0 -10.857 12.6794   1
 -10  -4   0 3.50026 12.9159   1
 -10  -4   0 6.02612 9.49971   2
  10  -4   0 -19.462 13.2634   3
 -10   4   0 -3.7246 11.8042   2
 -10   4   0 0.97348 15.1449   1
 -11  -4   0 35.7717 15.0746   1
 -11  -4   0 6.45207 10.8732   2
 -11   4   0 2.33115 12.6290   2
 -11   4   0 30.3305 17.9160   1
   0  -5   0 20.6241 3.79656   1
   0   5   0 12.7254 3.83831   1
   1  -5   0 2686.31 174.321   3
  -1  -5   0 2638.01 174.068   1
  -1   5   0 2807.24 174.273   3
   1   5   0 2948.15 174.328   2
   1   5   0 2800.37 174.177   1
  -2  -5   0 5.12719 3.75896   2
  -2  -5   0 8.55846 4.51040   1
   2  -5   0 9.98126 5.16203   3
   2   5   0 2.37175 4.30500   1
  -2   5   0 6.67216 6.31514   2
   2   5   0 10.0844 4.04179   2
  -2   5   0 6.49294 4.78124   3
   3  -5   0 337.282 23.6922   3
  -3  -5   0 347.394 22.9408   2
  -3  -5   0 313.410 23.3155   3
  -3  -5   0 327.166 23.1533   1
  -3   5   0 345.718 25.1964   2
   3   5   0 358.436 23.0833   2
  -3   5   0 331.825 23.3763   3
  -4  -5   0 23.8393 5.44432   3
   4  -5   0 24.2577 6.84974   3
  -4  -5   0 21.6345 5.34495   2
  -4  -5   0 30.6755 6.30509   1
   4   5   0 22.1754 4.80021   2
  -4   5   0 27.1056 5.95878   3
   4   5   0 18.4767 6.29713   1
  -4   5   0 20.3682 7.63844   2
  -5  -5   0 885.954 56.2307   2
  -5  -5   0 888.142 56.6242   1
   5  -5   0 909.264 57.0511   3
  -5  -5   0 844.589 56.6055   3
   5   5   0 810.117 56.2344   2
  -5   5   0 870.036 57.8352   2
  -6  -5   0 -3.2068 5.97686   3
  -6  -5   0 9.07386 7.07001   1
  -6  -5   0 15.1735 6.13297   2
   6  -5   0 9.30323 7.32366   3
  -6   5   0 -2.8320 7.89283   1
  -6   5   0 9.02073 8.12955   2
  -7  -5   0 83.8534 10.7555   2
  -7  -5   0 109.717 12.9171   1
   7  -5   0 96.6357 12.4852   3
  -7   5   0 106.434 13.5904   1
  -7   5   0 106.905 13.4940   2
  -8  -5   0 33.1828 11.2705   1
  -8  -5   0 12.1052 8.25478   2
   8  -5   0 7.85274 9.47331   3
  -8   5   0 29.8213 12.3399   1
  -8   5   0 21.8434 11.3147   2
   9  -5   0 3.24725 9.92814   3
  -9  -5   0 -6.8279 11.0760   1
  -9  -5   0 0.32541 8.54157   2
  -9   5   0 -3.9536 13.7722   1
  -9   5   0 -8.2352 10.8742   2
 -10  -5   0 31.2181 13.6170   1
 -10  -5   0 22.9785 10.1934   2
 -10   5   0 25.5553 15.3383   1
 -10   5   0 -3.9220 11.8205   2
 -11  -5   0 7.06037 11.1609   2
 -11  -5   0 24.9934 15.0144   1
 -11   5   0 35.4819 17.4802   1
 -11   5   0 5.19945 13.3138   2
   0  -6   0 240.862 15.9578   1
   0   6   0 221.989 15.9231   1
   1  -6   0 218.858 15.5120   3
  -1  -6   0 195.848 14.5860   1
   1   6   0 205.755 14.7342   1
  -1   6   0 210.035 14.7944   1
  -2  -6   0 -0.8642 3.96414   2
   2  -6   0 2.94510 5.49711   3
  -2  -6   0 0.97219 4.28436   1
   2   6   0 -0.7613 4.14387   1
   2   6   0 3.63714 4.03783   2
  -2   6   0 -2.1254 4.48861   3
   3  -6   0 248.718 18.9983   3
  -3  -6   0 252.370 18.1140   2
  -3  -6   0 258.759 18.4827   1
  -3   6   0 239.355 18.6535   3
   3   6   0 270.797 18.1462   2
  -3   6   0 266.478 21.1110   2
  -4  -6   0 35.8752 5.59195   2
  -4  -6   0 46.9071 6.63034   3
   4  -6   0 33.3812 7.05799   3
  -4  -6   0 39.3096 6.80261   1
  -4   6   0 28.6185 8.33738   2
  -4   6   0 24.0799 5.62997   3
   4   6   0 32.5917 5.45511   2
   5  -6   0 143.024 13.4547   3
  -5  -6   0 93.3816 10.8252   3
  -5  -6   0 127.668 12.1410   2
  -5  -6   0 125.033 12.8216   1
  -5   6   0 122.971 12.2083   3
   5   6   0 118.372 11.6118   2
  -5   6   0 117.005 13.1659   2
  -6  -6   0 184.484 15.8414   2
  -6  -6   0 174.160 16.2773   3
  -6  -6   0 183.010 16.7647   1
   6  -6   0 177.711 17.5584   3
  -6   6   0 187.778 19.6835   2
  -7  -6   0 12.2214 7.05623   2
  -7  -6   0 14.4819 8.71054   1
   7  -6   0 24.0045 9.15272   3
  -7   6   0 19.8112 10.4775   1
  -7   6   0 24.8183 10.6229   2
  -8  -6   0 -0.3414 10.1747   1
  -8  -6   0 -0.1573 7.48802   2
   8  -6   0 4.13329 9.99881   3
  -8   6   0 22.3089 11.1686   2
  -8   6   0 1.70937 11.4911   1
  -9  -6   0 -11.243 8.11083   2
   9  -6   0 3.90925 10.1978   3
  -9  -6   0 -13.849 11.0092   1
  -9   6   0 18.0871 14.6094   1
  -9   6   0 -9.7805 11.6152   2
 -10  -6   0 30.3030 13.2966   1
 -10  -6   0 16.7800 9.76590   2
 -10   6   0 38.7142 16.8392   1
 -10   6   0 12.2802 13.3315   2
 -11  -6   0 11.6428 14.1344   1
 -11  -6   0 12.1894 10.9004   2
 -11   6   0 -0.7703 13.4768   2
 -11   6   0 9.09503 17.5401   1
   0  -7   0 46.5945 5.06042   1
   0   7   0 20.8536 4.62629   1
  -1  -7   0 53.6423 5.90363   1
   1  -7   0 44.9183 6.38636   3
   1   7   0 53.9139 6.26775   1
  -1   7   0 54.6752 6.15357   1
  -2  -7   0 5.18070 4.28906   1
   2  -7   0 2.59100 5.66127   3
  -2   7   0 4.31826 4.08637   3
   2   7   0 4.09689 4.03477   2
   2   7   0 8.94218 4.55749   1
  -3  -7   0 1870.03 118.098   1
  -3  -7   0 1798.43 117.924   2
   3  -7   0 1842.78 118.492   3
  -3   7   0 1940.59 119.372   2
   3   7   0 2020.61 118.187   2
  -3   7   0 1745.04 118.201   3
  -4  -7   0 52.8251 7.85414   1
  -4  -7   0 51.7046 6.62483   2
  -4  -7   0 57.2311 7.26602   3
   4  -7   0 47.5314 8.23344   3
  -4   7   0 43.8565 9.44372   2
  -5  -7   0 603.780 39.0945   2
   5  -7   0 630.745 40.3926   3
  -5  -7   0 608.535 39.6261   1
   5   7   0 613.416 39.2395   2
  -5   7   0 566.428 41.5666   2
  -5   7   0 514.809 39.3710   3
  -6  -7   0 3.24484 7.04311   1
  -6  -7   0 1.28779 5.64978   2
   6  -7   0 5.88867 7.88452   3
  -6  -7   0 0.37404 6.08201   3
  -6   7   0 2.69972 8.97757   2
   7  -7   0 483.225 35.3913   3
  -7  -7   0 499.083 34.7305   1
  -7  -7   0 480.312 33.6634   2
  -7   7   0 476.289 36.1031   1
  -7   7   0 469.109 37.0896   2
  -8  -7   0 43.4162 8.95150   2
  -8  -7   0 53.8094 11.7342   1
   8  -7   0 57.8451 11.9321   3
  -8   7   0 55.2439 14.1105   1
  -8   7   0 56.9535 13.0102   2
  -9  -7   0 64.2538 10.9383   2
   9  -7   0 76.0453 13.1653   3
  -9  -7   0 68.6024 13.8924   1
  -9   7   0 42.6930 14.1563   2
  -9   7   0 70.1482 16.3825   1
 -10  -7   0 13.0526 12.4719   1
 -10  -7   0 12.1140 9.60696   2
 -10   7   0 20.3873 16.2836   1
 -10   7   0 6.96478 13.2007   2
 -11  -7   0 11.2751 14.0371   1
 -11   7   0 14.3105 17.6841   1
 -11   7   0 11.0614 14.4912   2
   0  -8   0 115.647 9.84596   1
   0   8   0 117.282 9.64471   1
   1  -8   0 28.4541 5.54085   3
  -1  -8   0 25.7700 4.69866   1
   1   8   0 27.8841 5.29841   1
  -1   8   0 30.7856 4.86175   1
  -2  -8   0 3.25784 4.42770   1
   2  -8   0 2.79846 5.77482   3
   2   8   0 10.5722 4.28017   2
  -2   8   0 4.36876 4.66701   3
   2   8   0 1.21347 4.47030   1
  -3  -8   0 1251.13 80.2147   2
   3  -8   0 1249.50 80.8777   3
  -3  -8   0 1187.73 80.1938   1
   3   8   0 1260.60 80.5570   1
   3   8   0 1377.93 80.4541   2
  -3   8   0 1240.02 81.8998   2
  -4  -8   0 24.8104 6.24416   1
  -4  -8   0 24.1827 5.35246   2
  -4  -8   0 20.6948 5.40472   3
   4  -8   0 30.2125 7.26564   3
  -4   8   0 14.9602 8.85788   2
  -4   8   0 24.7850 6.59340   3
  -5  -8   0 128.283 11.8574   1
   5  -8   0 107.155 11.9319   3
  -5  -8   0 110.557 11.7081   2
   5   8   0 123.326 11.7016   2
  -5   8   0 99.8873 13.2759   2
  -6  -8   0 262.960 21.6180   3
   6  -8   0 265.198 22.1581   3
  -6  -8   0 262.535 21.5033   1
  -6  -8   0 281.668 20.6383   2
  -6   8   0 261.734 25.1123   2
   7  -8   0 51.2279 11.1929   3
  -7  -8   0 57.1198 10.8536   1
  -7  -8   0 45.8584 8.49875   2
  -7   8   0 40.8604 11.8406   2
   8  -8   0 58.8265 12.2554   3
  -8  -8   0 37.5926 9.07796   2
  -8  -8   0 55.5752 11.6751   1
  -8   8   0 42.8126 13.1652   2
  -8   8   0 43.7445 13.8627   1
   9  -8   0 102.525 14.6090   3
  -9  -8   0 108.026 14.9339   1
  -9  -8   0 78.4088 11.9398   2
  -9   8   0 145.342 19.3236   1
  -9   8   0 90.1057 16.8482   2
 -10  -8   0 15.4050 13.1716   1
 -10  -8   0 10.1088 9.27392   2
 -10   8   0 -15.430 12.7651   2
 -10   8   0 12.3560 17.1394   1
 -11  -8   0 31.1145 14.8476   1
 -11   8   0 45.1315 18.9917   1
 -11   8   0 24.6467 15.5786   2
   0  -9   0 0.51638 4.46657   1
   0   9   0 2.07435 3.78221   1
  -1  -9   0 79.9986 8.47091   1
   1  -9   0 103.610 9.32380   3
  -1   9   0 80.4877 8.67817   1
   1   9   0 91.9965 8.98567   1
   2  -9   0 25.0325 7.04549   3
  -2  -9   0 23.9462 5.48809   1
   2   9   0 29.9046 5.52651   2
  -2   9   0 16.6775 5.00067   3
   3  -9   0 1123.06 74.3305   3
  -3  -9   0 1109.02 73.5872   1
  -3   9   0 1180.03 75.6984   2
   3   9   0 1210.71 74.1126   1
  -4  -9   0 60.2580 8.22982   1
  -4  -9   0 80.0403 7.83474   2
   4  -9   0 68.1903 9.26404   3
  -4   9   0 56.2440 10.6744   2
  -4   9   0 69.1286 8.82377   3
   4   9   0 49.7803 6.92800   2
  -5  -9   0 171.857 15.4368   1
   5  -9   0 184.862 16.9208   3
  -5  -9   0 165.912 14.8311   2
  -5   9   0 167.196 17.1220   2
   5   9   0 193.670 15.1994   2
   6  -9   0 67.2430 10.4104   3
  -6  -9   0 54.6166 12.0170   3
  -6  -9   0 49.1097 7.63884   2
  -6  -9   0 58.5365 9.40661   1
  -6   9   0 51.2168 11.6803   2
  -7  -9   0 70.4708 9.76897   2
   7  -9   0 69.0773 12.6504   3
  -7  -9   0 79.5379 12.0182   1
  -7   9   0 56.7490 13.4613   2
  -8  -9   0 -7.9813 7.23685   2
  -8  -9   0 6.97146 10.1134   1
   8  -9   0 -10.748 9.30826   3
  -8   9   0 5.85862 12.8332   1
  -8   9   0 19.3234 12.2222   2
  -9  -9   0 106.942 13.4702   2
  -9  -9   0 132.514 16.3875   1
   9  -9   0 128.945 16.5117   3
  -9   9   0 120.328 18.9845   2
  -9   9   0 129.593 19.2923   1
 -10  -9   0 7.22574 9.91582   2
 -10  -9   0 -4.7647 12.9673   1
 -10   9   0 7.77942 16.7737   1
 -10   9   0 -17.824 13.8768   2
 -11  -9   0 47.8620 15.2431   1
 -11   9   0 88.0025 21.3202   1
 -11   9   0 56.9535 17.1776   2
   0 -10   0 16.7228 5.07914   1
   0  10   0 0.58011 4.32296   1
  -1 -10   0 220.900 15.7797   1
   1 -10   0 226.770 17.1142   3
   1  10   0 215.366 16.0161   1
  -1  10   0 216.161 15.6868   1
  -2 -10   0 -0.5144 4.90003   1
   2 -10   0 8.37619 6.67269   3
   2  10   0 1.37791 4.48546   1
   2  10   0 1.79493 3.81140   2
  -2  10   0 3.76723 3.98963   1
   3 -10   0 8.41623 7.16053   3
  -3 -10   0 11.9339 5.57778   1
   3  10   0 1.55029 4.21102   2
  -3  10   0 6.24018 5.25508   3
  -4 -10   0 91.5204 9.72297   1
   4 -10   0 95.6818 11.2394   3
  -4  10   0 99.7314 12.8116   2
   4  10   0 98.9466 10.3103   2
  -5 -10   0 6.74159 5.49902   2
   5 -10   0 6.71082 7.10766   3
  -5 -10   0 -2.6974 5.26031   3
  -5 -10   0 9.29596 6.93046   1
  -5  10   0 11.2156 9.85020   2
  -6 -10   0 578.349 38.0522   2
   6 -10   0 529.048 39.5568   3
  -6 -10   0 563.897 38.6472   1
  -6  10   0 576.841 42.3231   2
  -7 -10   0 9.61169 8.72939   1
  -7 -10   0 7.97638 6.92265   2
   7 -10   0 12.6116 9.25634   3
  -7  10   0 19.9204 11.8283   2
  -8 -10   0 16.2920 7.66141   2
  -8 -10   0 11.1129 9.91101   1
   8 -10   0 3.93417 10.1792   3
  -8  10   0 -0.9340 13.6118   1
  -8  10   0 9.18466 12.6513   2
   9 -10   0 85.6803 14.8875   3
  -9 -10   0 99.4811 12.5669   2
  -9 -10   0 97.5542 15.2848   1
  -9  10   0 108.732 18.5120   2
  -9  10   0 114.291 18.8369   1
 -10 -10   0 32.4603 13.1111   1
 -10 -10   0 40.1557 14.0841   2
 -10  10   0 48.0722 18.4257   1
 -10  10   0 10.4466 15.6895   2
 -11 -10   0 53.3539 14.7778   1
 -11  10   0 23.0049 16.6026   2
 -11  10   0 58.2995 20.3304   1
   0 -11   0 3.95149 5.03078   1
   0  11   0 -3.9560 3.30280   1
  -2 -11   0 -0.8341 4.84467   1
   2 -11   0 -4.4871 6.08128   3
   2  11   0 -5.2354 5.04074   1
  -2  11   0 -1.9862 4.83978   1
   2  11   0 5.21401 4.90912   2
  -3 -11   0 105.603 9.43957   1
   3 -11   0 74.5007 10.2343   3
   3  11   0 101.706 9.52708   2
  -3  11   0 69.7736 10.5916   3
  -4 -11   0 103.790 11.3705   1
   4 -11   0 119.616 12.5581   3
  -4  11   0 110.088 13.6274   2
   4  11   0 114.147 11.7861   2
   5 -11   0 9.61215 8.76194   3
  -5 -11   0 13.0167 6.51019   2
  -5 -11   0 36.0265 7.65343   1
  -5 -11   0 9.46500 6.05947   3
  -5  11   0 25.1517 10.3475   2
  -6 -11   0 23.3168 8.30072   1
  -6 -11   0 15.3428 6.85139   2
   6 -11   0 20.6032 9.18878   3
  -6  11   0 -5.4275 11.5266   2
  -7 -11   0 8.69036 8.87967   1
   7 -11   0 7.20074 9.30263   3
  -7 -11   0 1.61059 6.91154   2
  -7  11   0 25.3492 12.7302   2
  -8 -11   0 122.630 15.2724   1
  -8 -11   0 102.413 11.9222   2
   8 -11   0 97.9127 14.9136   3
  -8  11   0 84.2513 16.6636   2
  -9 -11   0 18.3416 11.7551   1
   9 -11   0 34.0789 11.9056   3
  -9 -11   0 31.8040 9.20147   2
  -9  11   0 28.0368 16.2988   1
  -9  11   0 16.0400 14.8416   2
 -10 -11   0 3.82959 12.2326   1
 -10  11   0 -1.9961 17.4664   1
 -10  11   0 -34.840 14.5033   2
 -11 -11   0 30.1223 14.5088   1
 -11  11   0 8.22099 19.5695   1
   0  12   0 214.608 15.6238   1
   1 -12   0 8.77759 6.04992   3
  -1 -12   0 13.5243 4.81240   1
   1  12   0 5.58562 5.65274   1
  -1  12   0 8.75916 5.25687   1
   2 -12   0 606.969 40.0307   3
  -2 -12   0 591.499 38.6699   1
   2  12   0 607.114 40.4346   2
   2  12   0 640.802 39.9460   1
  -2  12   0 528.438 38.7957   1
  -3 -12   0 103.393 9.88662   1
   3 -12   0 93.4099 11.5737   3
  -4 -12   0 216.759 16.6077   1
   4 -12   0 204.871 18.8430   3
  -4  12   0 178.060 19.1128   2
  -5 -12   0 46.9275 8.01618   1
   5 -12   0 23.4234 9.08761   3
  -5 -12   0 26.1906 7.07497   3
  -5  12   0 22.1783 11.1935   2
   6 -12   0 154.891 16.5697   3
  -6 -12   0 183.543 16.4307   1
  -6 -12   0 159.610 16.0378   2
  -6  12   0 162.993 19.4981   2
  -7 -12   0 -6.5300 8.76379   1
  -7 -12   0 -0.0267 7.47927   2
   7 -12   0 5.41258 9.45197   3
  -7  12   0 -2.2059 12.9306   2
  -8 -12   0 79.6720 10.8757   2
   8 -12   0 65.5910 14.1606   3
  -8 -12   0 87.2085 13.1605   1
  -8  12   0 61.6709 16.0844   2
  -9 -12   0 12.2053 8.90882   2
   9 -12   0 5.25706 13.0795   3
  -9 -12   0 21.0137 11.6453   1
  -9  12   0 13.6944 15.9582   2
  -9  12   0 -0.8351 16.1768   1
 -10 -12   0 98.0416 16.2734   1
 -10  12   0 86.7503 19.9570   2
 -10  12   0 136.376 22.2719   1
   0 -13   0 -0.4893 5.19971   1
   0  13   0 -5.2542 4.78638   1
   1 -13   0 42.6368 7.62734   3
  -1 -13   0 45.9014 6.44953   1
   1  13   0 47.2789 7.70115   1
  -1  13   0 39.8133 6.73329   1
   2 -13   0 51.9626 8.92979   3
  -2 -13   0 48.5508 6.87056   1
  -3 -13   0 8.66875 5.64469   1
   3 -13   0 3.33525 7.49894   3
   4 -13   0 26.5150 9.30291   3
  -4 -13   0 26.5564 6.86211   1
  -4  13   0 11.1446 10.6372   2
   5 -13   0 22.8014 9.39369   3
  -5 -13   0 4.38236 7.06863   1
  -5  13   0 11.6585 11.9060   2
  -6 -13   0 3.31545 7.95318   1
   6 -13   0 13.9605 10.3151   3
  -6  13   0 11.3014 12.6676   2
  -7 -13   0 12.5894 9.15617   1
   7 -13   0 2.02298 9.88847   3
  -7 -13   0 1.96344 7.64595   2
  -7  13   0 -12.681 12.8102   2
  -8 -13   0 29.4907 10.6694   1
   8 -13   0 10.4618 11.1764   3
  -8 -13   0 17.8207 8.73774   2
  -8  13   0 24.3206 15.3291   2
  -9 -13   0 -5.3489 10.4772   1
  -9  13   0 -1.2082 15.7500   2
  -9  13   0 -17.016 15.9531   1
 -10 -13   0 -5.1236 12.1020   1
 -10  13   0 -2.7003 17.1924   2
 -10  13   0 34.1192 18.9774   1
   0 -14   0 270.233 19.6562   1
   1 -14   0 31.9148 7.92957   3
  -1 -14   0 51.0741 6.78100   1
   2 -14   0 386.032 28.0352   3
  -2 -14   0 378.462 26.0925   1
   3 -14   0 91.8947 12.3177   3
  -3 -14   0 113.958 10.6879   1
  -4 -14   0 117.687 11.7100   1
   4 -14   0 112.671 13.6459   3
  -4  14   0 102.038 15.1156   2
   5 -14   0 -1.0359 8.91548   3
  -5 -14   0 3.06165 7.30558   1
  -5  14   0 -10.981 12.6539   2
  -6 -14   0 -3.0784 7.81267   1
   6 -14   0 -0.6601 9.49119   3
  -6  14   0 -0.8542 12.6407   2
  -7 -14   0 53.8669 10.7396   1
   7 -14   0 32.4586 11.1834   3
  -7  14   0 42.6423 16.0017   2
   8 -14   0 132.523 18.4540   3
  -8 -14   0 178.133 17.2095   1
  -8  14   0 148.472 21.2963   2
  -9 -14   0 5.55605 10.5832   1
  -9  14   0 -9.5860 16.6054   1
  -9  14   0 -16.796 15.5816   2
 -10 -14   0 201.171 20.9584   1
 -10  14   0 171.787 25.7164   2
 -10  14   0 229.965 27.5926   1
   0 -15   0 -0.5824 6.10784   1
   0 -15   0 0.49452 7.22539   3
  -1 -15   0 35.0653 6.54967   1
   1 -15   0 27.6420 7.49780   3
   2 -15   0 100.287 12.2096   3
  -2 -15   0 95.1643 9.63744   1
   3 -15   0 25.9479 9.38253   3
  -3 -15   0 15.8271 6.43564   1
  -4 -15   0 94.6372 10.4602   1
   4 -15   0 77.0432 12.3477   3
  -4  15   0 86.9819 15.6854   2
  -5 -15   0 0.57665 7.16295   1
   5 -15   0 5.50568 9.94969   3
  -5  15   0 -17.402 13.3117   2
   6 -15   0 127.551 15.8414   3
  -6 -15   0 103.315 13.0167   1
  -6  15   0 123.598 18.4626   2
   7 -15   0 44.2580 13.0732   3
  -7 -15   0 52.1629 10.7380   1
  -7  15   0 43.3001 16.2309   2
  -8 -15   0 10.4416 10.0528   1
   8 -15   0 -12.522 10.9896   3
  -8  15   0 -10.809 15.5539   2
  -9 -15   0 47.8002 12.0998   1
  -9  15   0 61.8670 19.1931   1
  -9  15   0 11.4645 17.2443   2
 -10 -15   0 12.0452 11.2505   1
 -10  15   0 -1.9407 19.0405   1
   0 -16   0 494.860 34.9331   1
   0 -16   0 544.909 36.0780   3
   1 -16   0 19.4401 7.51169   3
  -1 -16   0 23.1186 6.29955   1
  -2 -16   0 149.502 13.5148   1
   2 -16   0 153.857 15.7098   3
  -3 -16   0 133.160 12.6714   1
   3 -16   0 120.776 14.7361   3
   4 -16   0 348.698 29.2986   3
  -4 -16   0 370.290 26.7040   1
  -4  16   0 413.150 34.1746   2
   5 -16   0 2.31561 9.89115   3
  -5 -16   0 -8.6737 7.38025   1
  -5  16   0 -2.6397 13.6539   2
  -6 -16   0 138.337 14.3123   1
   6 -16   0 122.397 15.9293   3
  -6  16   0 109.510 19.3940   2
  -7 -16   0 -10.579 8.76689   1
   7 -16   0 9.78456 11.0921   3
  -7  16   0 -36.122 14.2922   2
   8 -16   0 9.36229 17.2637   3
  -8 -16   0 33.8440 11.1300   1
  -8  16   0 18.8825 17.9187   2
  -9 -16   0 12.1677 10.6558   1
  -9  16   0 -9.2960 17.3458   2
  -9  16   0 -1.1916 17.8780   1
   0 -17   0 -5.0705 7.82704   3
   1 -17   0 144.770 14.3758   3
  -1 -17   0 146.211 13.6106   1
  -2 -17   0 28.6886 6.51953   1
   2 -17   0 24.6867 9.46439   3
   3 -17   0 150.527 15.9669   3
  -3 -17   0 166.951 14.5770   1
  -4 -17   0 36.8234 8.37189   1
   4 -17   0 47.8240 11.9997   3
  -4  17   0 18.3087 14.0933   2
  -5 -17   0 46.7934 8.97853   1
   5 -17   0 35.5079 11.7074   3
  -5  17   0 17.6629 16.3094   2
  -6 -17   0 -6.2528 8.18482   1
   6 -17   0 4.35557 11.0876   3
  -6  17   0 -6.3416 15.2815   2
  -7 -17   0 100.443 13.1942   1
   7 -17   0 96.3541 15.8158   3
  -7  17   0 98.0666 20.1825   2
  -8 -17   0 35.3616 11.2385   1
  -8  17   0 21.9741 18.7126   2
  -9 -17   0 77.0279 13.7803   1
  -9  17   0 65.1555 21.1122   2
   0 -18   0 26.6917 8.82484   3
   1 -18   0 12.5083 8.28426   3
  -1 -18   0 1.69212 6.46199   1
  -2 -18   0 -2.7168 5.94643   1
   2 -18   0 -2.0036 8.60755   3
   3 -18   0 67.4919 12.0064   3
  -3 -18   0 56.8054 8.56329   1
  -4 -18   0 109.128 11.4974   1
   4 -18   0 96.8880 14.5077   3
  -4  18   0 80.3094 17.4790   2
  -5 -18   0 5.04755 7.69709   1
   5 -18   0 8.38445 11.0336   3
  -5  18   0 -9.2224 15.3235   2
  -6 -18   0 164.310 16.6376   1
   6 -18   0 165.956 19.8722   3
  -6  18   0 135.580 21.8024   2
  -7 -18   0 47.9253 10.9157   1
   7 -18   0 67.2742 15.4740   3
  -7  18   0 67.9942 20.4219   2
  -8 -18   0 106.410 14.1693   1
  -8  18   0 90.3430 21.8999   2
   0 -19   0 -6.1560 8.32183   3
   1 -19   0 37.1161 10.6291   3
  -1 -19   0 42.3963 8.38858   1
   2 -19   0 65.0541 12.2641   3
  -2 -19   0 64.0187 9.09237   1
   3 -19   0 156.161 17.0253   3
  -3 -19   0 144.773 14.4200   1
  -4 -19   0 3.09640 6.95617   1
   4 -19   0 9.16222 10.5414   3
  -4  19   0 -8.4757 15.6913   2
  -5 -19   0 316.771 23.8747   1
   5 -19   0 279.406 27.8023   3
  -5  19   0 318.982 31.2355   2
   6 -19   0 2.97613 12.1408   3
  -6 -19   0 -11.850 7.92260   1
  -6  19   0 6.17825 16.6997   2
  -7 -19   0 88.7150 12.1443   1
  -7  19   0 43.5228 20.4647   2
  -8 -19   0 36.7475 10.9701   1
  -8  19   0 42.4948 20.3843   2
   0 -20   0 14.1708 9.37223   3
   1 -20   0 13.7983 9.17802   3
  -1 -20   0 8.11059 7.35238   1
   2 -20   0 46.2678 11.4232   3
  -2 -20   0 64.1162 9.22229   1
  -3 -20   0 4.45309 6.77502   1
   3 -20   0 14.3572 10.6478   3
  -4 -20   0 -3.4453 7.45680   1
   4 -20   0 9.81710 11.2657   3
  -4  20   0 -3.9525 16.2710   2
  -5 -20   0 22.7763 8.50877   1
   5 -20   0 13.4222 12.1650   3
  -5  20   0 2.95230 18.3948   2
   6 -20   0 1.10899 12.4125   3
  -6 -20   0 -8.5936 8.18503   1
  -6  20   0 -18.345 16.9498   2
  -7 -20   0 22.9791 9.51411   1
  -7  20   0 39.1682 20.5071   2
  -8 -20   0 -12.743 9.29793   1
  -8  20   0 -2.1744 19.7301   2
   0 -21   0 -2.6372 8.87010   3
   1 -21   0 115.674 15.0164   3
  -1 -21   0 123.360 13.0005   1
  -1 -21   0 128.263 15.0212   3
   2 -21   0 55.2198 11.7652   3
  -2 -21   0 44.0186 8.96000   1
   3 -21   0 128.672 15.4478   3
  -3 -21   0 111.771 12.1967   1
   4 -21   0 100.114 16.8095   3
  -4 -21   0 142.676 13.2019   1
  -4  21   0 92.1990 21.0034   2
  -5 -21   0 282.250 22.0743   1
   5 -21   0 265.257 27.5570   3
  -5  21   0 252.445 30.1573   2
  -6 -21   0 4.92912 8.41877   1
  -6  21   0 -11.952 18.5617   2
  -7 -21   0 89.9744 12.8890   1
  -7  21   0 106.427 23.5067   2
   0 -22   0 16.6325 9.32841   3
   1 -22   0 66.8366 12.1446   3
  -1 -22   0 86.3832 12.7488   3
   2 -22   0 17.0577 10.3533   3
  -2 -22   0 -1.8555 7.51108   1
   3 -22   0 34.1150 12.3200   3
  -3 -22   0 28.2882 8.35583   1
  -3  22   0 7.58448 17.7690   2
   4 -22   0 96.0763 15.9514   3
  -4 -22   0 73.2540 10.8663   1
  -4  22   0 70.4693 21.1417   2
  -5 -22   0 0.78528 8.09852   1
   5 -22   0 45.6670 18.5191   3
  -5  22   0 -15.314 18.8284   2
  -6 -22   0 6.41418 8.58145   1
  -6  22   0 -4.4420 19.7038   2
   0 -23   0 5.81101 9.37625   3
  -1 -23   0 99.5320 13.6471   3
   1 -23   0 105.306 15.1496   3
  -2 -23   0 43.5403 9.57185   1
   2 -23   0 26.0823 11.7359   3
   3 -23   0 143.366 17.5468   3
  -3 -23   0 147.417 14.4250   1
  -3  23   0 127.830 24.0277   2
   4 -23   0 7.53932 13.6924   3
  -4 -23   0 2.67618 7.38005   1
  -4  23   0 -20.551 18.0480   2
  -5 -23   0 2.56683 8.20203   1
  -5  23   0 -9.9030 19.7472   2
  -6 -23   0 -1.4504 8.85312   1
  -6  23   0 -10.361 20.5488   2
   0 -24   0 18.4897 10.0638   3
   1 -24   0 8.68928 10.8716   3
  -1 -24   0 19.8870 10.8845   3
   2 -24   0 23.7282 11.9985   3
  -2 -24   0 3.23276 8.18819   1
   3 -24   0 22.7562 17.1267   3
  -3 -24   0 6.48408 8.28301   1
  -3  24   0 0.99406 19.2517   2
  -4 -24   0 94.6968 12.0580   1
  -4  24   0 72.4535 22.9059   2
  -5  24   0 -39.957 19.6333   2
   0 -25   0 -2.4366 12.3865   3
  -1 -25   0 105.747 19.0923   3
   1 -25   0 48.1570 22.0550   3
  -3  25   0 -35.237 18.1239   2
  -4  25   0 22.7617 21.2906   2
  -3  26   0 -5.4430 20.2325   2
 -12   0   1 12.5813 17.4600   1
 -12   0   1 -18.266 11.9284   2
 -11   0   1 -7.4640 14.7979   1
 -11   0   1 -16.803 10.8955   2
  10   0  -1 13.5579 11.2740   3
 -10   0   1 -5.4808 9.95981   2
 -10   0   1 -22.511 12.9247   1
  -9   0   1 9.52968 12.3870   1
   9   0  -1 3.58792 9.97640   3
  -9   0   1 4.21214 9.37755   2
   8   0  -1 -8.2894 8.53584   3
  -8   0   1 -14.614 8.24167   2
  -8   0   1 -7.5307 9.94650   1
  -7   0   1 -6.3576 8.33004   1
  -7   0   1 -1.3709 6.99739   2
   7   0  -1 1.90627 8.05924   3
   6   0  -1 -5.6062 6.32837   3
  -6   0   1 -10.991 6.72265   3
  -6   0   1 2.58860 7.78529   1
  -6   0   1 -6.8887 6.00914   2
  -5   0   1 3.69752 4.62119   3
  -5   0   1 -5.1715 5.85329   2
   5   0  -1 -3.5555 5.87393   3
   5   0  -1 3.67758 4.70889   2
  -5   0   1 -3.1375 6.45253   1
   4   0  -1 3.01611 5.08414   3
  -4   0   1 -0.8008 5.18848   2
  -4   0   1 -0.1073 4.79198   3
  -4   0   1 1.87615 5.87752   1
   4   0  -1 0.07706 4.45590   2
  -3   0   1 0.69254 4.13260   3
   3   0  -1 -7.4479 4.11038   2
   3   0  -1 -1.4133 4.33806   3
  -3   0   1 -2.0220 4.41887   2
  -2   0   1 -1.2907 3.55110   2
   2   0  -1 1.85234 3.69236   2
  -2   0   1 -7.1088 3.40976   3
   2   0  -1 -3.1374 3.48120   3
  -1   0   1 -5.8144 1.78065   3
   1   0  -1 -0.3006 1.72773   3
   0   0   1 -1.7258 0.73911   1
   0   0  -1 0.18407 1.04895   2
   0   0  -1 -1.1283 1.00579   1
   0   0   1 -0.2202 0.88480   2
  -1   0  -1 -3.6636 2.66087   2
  -1   0  -1 0.85423 2.65976   1
   1   0   1 -0.9619 2.62941   2
   1   0   1 -0.1774 2.14419   3
  -1   0  -1 0.32289 2.47243   3
   1   0   1 0.85516 2.49279   1
   2   0   1 5.78719 4.33348   2
  -2   0  -1 -4.2452 3.83123   3
  -2   0  -1 -7.4224 4.78099   1
   2   0   1 -1.7305 3.71857   3
  -2   0  -1 4.71911 4.48771   2
   2   0   1 -3.4557 3.98762   1
  -3   0  -1 -1.4951 5.00675   2
  -3   0  -1 -0.5672 5.43063   1
   3   0   1 -3.7176 4.77514   3
   3   0   1 1.19989 4.81461   1
   3   0   1 2.61358 4.57324   2
  -3   0  -1 0.57251 4.73493   3
   4   0   1 -1.7271 4.38689   2
   4   0   1 -8.0318 5.24935   3
  -4   0  -1 5.66059 6.33619   1
  -4   0  -1 4.57482 5.47058   3
  -4   0  -1 0.22942 5.82408   2
  -5   0  -1 -4.7035 6.86873   1
   5   0   1 -7.8271 5.77719   3
  -5   0  -1 -6.0801 5.41551   3
  -5   0  -1 6.22671 6.81618   2
   6   0   1 -2.7626 6.74459   3
  -6   0  -1 0.63795 7.32846   1
  -6   0  -1 -3.5227 6.82624   2
  -6   0  -1 8.21981 4.82646   3
  -7   0  -1 2.83322 8.75569   1
   7   0   1 10.7245 7.77878   3
  -7   0  -1 -12.599 8.12518   3
  -7   0  -1 -4.4882 8.01320   2
   8   0   1 -6.7346 8.47675   3
  -8   0  -1 -10.753 10.6121   1
  -8   0  -1 -19.470 8.75891   2
   9   0   1 -17.575 8.89445   3
  -9   0  -1 -1.1485 9.94453   2
  -9   0  -1 -5.2382 12.6230   1
 -10   0  -1 6.66302 11.3482   2
 -10   0  -1 4.09585 14.1817   1
 -11   0  -1 1.97832 11.8530   2
 -11   0  -1 17.9456 15.4658   1
 -12  -1   1 181.271 21.4884   2
 -12  -1   1 249.898 25.9395   1
 -12   1   1 183.188 21.7891   2
 -12   1   1 247.467 26.8704   1
 -11  -1   1 66.0455 17.3195   1
 -11  -1   1 61.3059 13.5795   2
 -11   1   1 94.6708 18.6093   1
 -11   1   1 59.2449 13.6108   2
 -10  -1   1 177.302 20.0222   1
  10  -1  -1 172.499 18.1699   3
 -10  -1   1 140.843 16.8685   2
  10   1  -1 143.359 17.9842   3
 -10   1   1 136.665 17.2030   2
 -10   1   1 174.100 20.5756   1
   9  -1  -1 170.175 17.5767   3
  -9  -1   1 134.964 15.9095   2
  -9  -1   1 180.285 19.2692   1
  -9   1   1 170.217 19.1506   1
  -9   1   1 139.289 16.4348   2
   9   1  -1 189.801 18.3717   3
  -8  -1   1 252.338 22.2160   2
   8  -1  -1 262.809 22.8312   3
  -8  -1   1 233.599 22.8650   1
   8   1  -1 277.050 22.8007   3
  -8   1   1 246.090 22.8937   2
  -8   1   1 228.165 23.1874   1
  -7  -1   1 71.9876 11.0354   1
  -7  -1   1 65.4397 9.40301   2
   7  -1  -1 64.6978 9.98927   3
  -7   1   1 63.5345 11.2388   1
   7   1  -1 54.3918 9.85680   3
  -7   1   1 59.7370 10.0691   2
  -6  -1   1 421.778 28.9553   2
  -6  -1   1 412.720 29.3524   3
  -6  -1   1 414.491 29.2948   1
   6  -1  -1 399.025 29.0746   3
   6   1  -1 424.745 29.2014   3
  -6   1   1 373.349 29.1865   1
  -6   1   1 384.059 29.3301   2
  -5  -1   1 14.2550 7.30407   1
  -5  -1   1 2.66693 4.14034   3
   5  -1  -1 -4.8451 5.34212   2
   5  -1  -1 3.91562 5.90564   3
  -5  -1   1 1.90196 5.54988   2
  -5   1   1 2.98026 6.02298   2
   5   1  -1 -0.8798 4.01447   2
   5   1  -1 3.43037 5.95354   3
  -5   1   1 18.0376 7.21845   1
  -5   1   1 -3.9408 4.44813   3
  -4  -1   1 477.135 33.2421   1
  -4  -1   1 506.179 32.9719   2
   4  -1  -1 486.834 33.0141   2
  -4  -1   1 490.241 32.7892   3
   4  -1  -1 499.384 33.2084   3
  -4   1   1 496.604 32.8503   3
   4   1  -1 478.626 33.1098   3
   4   1  -1 488.840 32.6722   2
  -4   1   1 506.758 33.3772   2
  -3  -1   1 11.6164 5.28527   1
   3  -1  -1 14.3786 4.90165   2
  -3  -1   1 13.2802 4.56200   3
   3  -1  -1 13.8031 5.08820   3
  -3  -1   1 11.0794 4.41117   2
   3   1  -1 12.2713 4.19118   2
  -3   1   1 14.3907 5.06216   3
  -3   1   1 13.6589 5.31417   2
   3   1  -1 12.2433 5.07455   3
  -2  -1   1 123.021 10.2008   1
   2  -1  -1 119.268 9.93664   3
  -2  -1   1 121.107 9.32830   2
  -2  -1   1 100.991 9.65627   3
   2   1  -1 107.344 9.79054   3
   2   1  -1 119.331 9.49653   2
  -2   1   1 124.532 10.7444   2
  -2   1   1 113.026 9.77287   3
  -1  -1   1 323.136 21.4690   3
   1  -1  -1 349.649 21.4217   3
  -1   1   1 348.382 21.3784   3
   1   1  -1 314.757 21.4424   3
  -1  -1  -1 7.79921 2.72765   3
   1  -1   1 1.01546 2.45371   3
  -1  -1  -1 0.72470 2.78429   2
  -1  -1  -1 2.57225 2.85332   1
   1  -1   1 -0.3945 2.61353   1
  -1   1  -1 4.46622 2.95037   1
   1   1   1 -2.1480 0.66793   1
  -1   1  -1 5.99549 3.06887   3
   1   1   1 3.36081 2.56740   3
  -1   1  -1 0.63810 3.07851   2
   1   1   1 1.72235 2.71426   2
   2  -1   1 58.0248 6.77053   2
  -2  -1  -1 64.3591 6.45783   3
   2  -1   1 63.1972 6.70182   1
  -2  -1  -1 55.6834 6.62875   2
   2  -1   1 61.6376 6.45619   3
  -2  -1  -1 71.0896 7.05957   1
  -2   1  -1 73.2714 6.95156   3
  -2   1  -1 57.2290 7.00978   2
   2   1   1 76.3824 6.70617   3
  -2   1  -1 61.1019 6.93232   1
   2   1   1 68.5134 6.62036   2
  -3  -1  -1 89.6019 8.80341   1
  -3  -1  -1 73.3492 8.00281   3
   3  -1   1 87.3766 8.27698   3
   3  -1   1 68.2671 7.87456   2
  -3  -1  -1 76.0872 8.33525   2
   3   1   1 88.5926 8.13226   2
  -3   1  -1 84.5229 8.13001   3
  -3   1  -1 82.9020 8.86946   2
  -3   1  -1 88.4177 8.74277   1
   3   1   1 94.8306 8.48655   3
  -4  -1  -1 52.7957 7.69491   3
  -4  -1  -1 54.2765 7.75191   1
   4  -1   1 37.6673 6.61438   2
   4  -1   1 53.4394 7.49230   3
  -4  -1  -1 37.4258 7.17060   2
  -4   1  -1 52.0800 7.55581   3
  -4   1  -1 40.7355 7.63503   2
   4   1   1 52.7366 7.21173   3
  -4   1  -1 56.5802 8.17788   1
  -5  -1  -1 41.5737 7.90237   1
  -5  -1  -1 52.8200 8.06827   2
   5  -1   1 40.9528 7.58407   3
  -5  -1  -1 44.8365 7.53695   3
  -5   1  -1 46.5786 8.45858   1
  -5   1  -1 56.8136 7.98468   3
  -5   1  -1 43.7328 8.22803   2
   5   1   1 42.1005 7.85107   3
  -6  -1  -1 44.5159 8.35952   2
  -6  -1  -1 42.1368 9.16185   1
   6  -1   1 47.1546 8.31995   3
   6   1   1 41.7138 8.25063   3
  -6   1  -1 35.4791 8.54533   2
  -6   1  -1 46.3301 9.51097   1
  -7  -1  -1 271.709 23.2013   3
  -7  -1  -1 303.595 23.7229   1
  -7  -1  -1 266.870 23.6688   2
   7  -1   1 294.024 23.3300   3
  -7   1  -1 262.366 26.1006   3
   7   1   1 304.288 23.4458   3
  -7   1  -1 277.504 24.4894   2
  -7   1  -1 303.128 24.2832   1
  -8  -1  -1 464.609 34.5757   1
  -8  -1  -1 403.165 33.7535   2
   8  -1   1 487.969 33.6263   3
  -8   1  -1 466.920 34.6959   1
  -8   1  -1 408.002 34.3008   2
   8   1   1 456.718 33.3217   3
   9  -1   1 57.8294 11.9486   3
  -9  -1  -1 46.5329 12.0163   2
  -9  -1  -1 83.1054 15.0070   1
  -9   1  -1 56.4697 12.5374   2
  -9   1  -1 84.9646 15.2830   1
   9   1   1 96.7597 13.6411   3
 -10  -1  -1 130.706 19.4643   1
 -10  -1  -1 152.241 18.1530   2
 -10   1  -1 192.344 21.6018   1
 -10   1  -1 136.538 17.8855   2
 -11  -1  -1 42.0772 13.5769   2
 -11  -1  -1 42.6212 16.1165   1
 -11   1  -1 59.7674 17.0443   1
 -11   1  -1 59.0126 14.5637   2
 -12  -2   1 64.1131 20.3540   2
 -12  -2   1 90.3526 18.3646   1
 -12   2   1 95.0230 19.9159   1
 -12   2   1 61.2991 15.8511   2
 -11  -2   1 41.0426 15.9777   1
 -11  -2   1 39.1948 11.5789   2
 -11   2   1 -14.069 11.4476   2
 -11   2   1 42.2361 16.9208   1
 -10  -2   1 13.0863 13.4901   1
  10  -2  -1 30.0216 11.8110   3
 -10  -2   1 31.8523 10.6798   2
  10   2  -1 23.9552 11.7577   3
 -10   2   1 19.9610 14.8731   1
 -10   2   1 23.7902 11.8811   2
  -9  -2   1 0.12362 11.4838   1
   9  -2  -1 -15.284 9.10189   3
  -9  -2   1 -4.0500 8.67850   2
  -9   2   1 2.89209 12.3278   1
  -9   2   1 -6.4744 9.54856   2
   9   2  -1 -7.0785 9.44569   3
  -8  -2   1 -0.4726 10.2453   1
   8  -2  -1 3.25473 8.56824   3
  -8  -2   1 -0.6981 7.69051   2
   8   2  -1 0.81240 9.10252   3
  -8   2   1 9.12046 11.1286   1
  -8   2   1 6.92903 9.09140   2
   7  -2  -1 43.0440 9.70271   3
  -7  -2   1 30.9486 7.62074   2
  -7  -2   1 43.1961 9.77289   1
  -7   2   1 35.1400 9.69503   1
   7   2  -1 38.5627 8.72936   3
  -7   2   1 31.9184 8.98077   2
  -6  -2   1 -4.8858 5.45047   2
  -6  -2   1 -3.1853 6.07920   3
   6  -2  -1 2.58701 6.95430   3
  -6  -2   1 7.17437 6.90411   1
   6   2  -1 -5.3355 6.32722   3
  -6   2   1 -2.9116 7.50247   1
   6   2  -1 -0.0930 5.70356   2
  -6   2   1 8.43795 6.94886   2
   5  -2  -1 126.727 13.4255   2
  -5  -2   1 116.334 12.6244   2
   5  -2  -1 129.051 13.4715   3
  -5  -2   1 150.263 12.9870   1
  -5   2   1 124.799 12.0372   2
  -5   2   1 95.6998 11.1236   3
   5   2  -1 136.284 13.3307   3
  -4  -2   1 119.530 11.5915   2
  -4  -2   1 138.151 11.7886   1
  -4  -2   1 119.113 11.2340   3
   4  -2  -1 118.277 12.3645   3
   4   2  -1 118.577 11.0525   2
  -4   2   1 113.980 11.1472   3
   4   2  -1 125.647 11.1862   3
  -4   2   1 117.388 11.2541   2
  -3  -2   1 687.159 44.9486   1
  -3  -2   1 687.997 44.4994   2
  -3  -2   1 666.521 44.8417   3
   3  -2  -1 707.460 44.9903   3
  -3   2   1 679.550 44.7847   3
   3   2  -1 708.884 44.5851   2
  -3   2   1 708.771 45.3352   2
   3   2  -1 700.101 44.9691   3
  -2  -2   1 566.506 36.1422   1
  -2  -2   1 546.374 36.1264   3
   2  -2  -1 572.414 36.1671   3
  -2  -2   1 550.729 35.6407   2
   2   2  -1 583.844 35.7089   2
  -2   2   1 547.657 36.0469   3
   2   2  -1 544.447 36.1761   3
  -1  -2   1 56.0302 4.63742   1
   1  -2  -1 57.8023 4.82025   3
   1   2  -1 51.8264 4.71241   1
  -1   2   1 59.6292 4.86448   3
   0  -2   1 454.017 30.4125   3
   0  -2  -1 503.098 30.4879   1
   0  -2   1 458.370 30.5543   2
   0   2  -1 470.227 30.6138   2
   0   2   1 515.648 30.4986   1
  -1  -2  -1 248.884 17.2395   2
   1  -2   1 250.318 17.1570   3
  -1  -2  -1 234.780 16.9826   1
   1   2   1 248.253 16.9704   1
  -1   2  -1 250.431 17.2997   3
  -1   2  -1 249.551 17.9396   2
   1   2   1 257.129 17.2160   2
   2  -2   1 4230.89 277.435   2
  -2  -2  -1 4318.07 277.207   1
  -2  -2  -1 4436.79 277.259   3
   2  -2   1 4477.18 277.302   3
  -2  -2  -1 4463.78 277.299   2
   2   2   1 4577.98 277.242   3
   2   2   1 4569.77 277.340   2
  -2   2  -1 4381.49 277.534   2
  -2   2  -1 4245.97 277.204   1
  -2   2  -1 4489.40 277.297   3
  -3  -2  -1 19.6398 5.12628   3
  -3  -2  -1 12.5553 4.76567   2
   3  -2   1 17.0747 5.66913   3
  -3  -2  -1 18.6090 5.44585   1
   3  -2   1 14.1275 4.80656   2
   3   2   1 18.4516 4.54611   2
  -3   2  -1 11.6098 5.86029   1
   3   2   1 25.6330 5.51754   3
  -3   2  -1 18.0061 5.36801   3
  -3   2  -1 16.5429 6.08347   2
  -4  -2  -1 5.15766 6.39170   1
  -4  -2  -1 8.63555 5.76314   3
   4  -2   1 11.3832 5.83201   3
   4  -2   1 1.16561 5.23418   2
  -4  -2  -1 5.28297 5.44000   2
   4   2   1 -1.0513 1.28390   1
  -4   2  -1 1.05265 5.49613   3
   4   2   1 -0.6427 3.90325   2
  -4   2  -1 3.73090 6.22467   2
  -4   2  -1 10.7498 6.86116   1
   4   2   1 -2.0709 5.41752   3
  -5  -2  -1 -3.9249 5.44904   3
  -5  -2  -1 -0.6267 5.90804   2
  -5  -2  -1 6.95214 6.89640   1
   5  -2   1 3.38407 6.41352   3
   5   2   1 7.55264 5.97897   3
  -5   2  -1 8.32409 7.73720   1
  -5   2  -1 0.94671 6.58462   2
  -5   2  -1 0.40102 5.42661   3
  -6  -2  -1 33.1968 7.71539   2
  -6  -2  -1 23.3845 8.42451   1
   6  -2   1 32.1863 7.59289   3
  -6  -2  -1 16.9815 5.56465   3
   6   2   1 37.3161 7.71849   3
  -6   2  -1 35.3797 8.91981   2
  -6   2  -1 15.5128 5.74959   3
  -6   2  -1 37.2752 8.86631   1
  -7  -2  -1 219.308 20.6990   2
  -7  -2  -1 228.172 20.0928   3
  -7  -2  -1 248.678 21.0977   1
   7  -2   1 235.680 20.5787   3
  -7   2  -1 206.710 22.1403   2
  -7   2  -1 232.095 21.6980   1
   7   2   1 252.574 20.6011   3
  -8  -2  -1 125.125 14.4806   2
  -8  -2  -1 136.559 15.9068   1
   8  -2   1 128.100 14.8901   3
   8   2   1 141.659 15.2573   3
  -8   2  -1 129.242 16.3485   1
  -8   2  -1 100.715 15.0148   2
   9  -2   1 54.7419 12.4727   3
  -9  -2  -1 37.2977 13.3615   1
  -9  -2  -1 40.4729 11.1937   2
  -9   2  -1 40.3858 12.1561   2
   9   2   1 42.0800 11.6719   3
  -9   2  -1 51.4688 14.6877   1
 -10  -2  -1 -9.8072 10.1760   2
 -10  -2  -1 -3.8511 12.8167   1
 -10   2  -1 -7.9660 11.0145   2
 -10   2  -1 -25.336 14.2413   1
 -11  -2  -1 31.2235 12.7576   2
 -11  -2  -1 68.7061 17.0117   1
 -11   2  -1 41.8310 14.3946   2
 -11   2  -1 49.3391 17.3484   1
 -12  -3   1 51.0923 16.8818   1
 -12   3   1 69.2904 19.2150   1
 -12   3   1 66.7809 15.5899   2
 -11  -3   1 4.91579 11.1898   2
 -11  -3   1 -1.5208 14.0851   1
 -11   3   1 7.93723 11.8676   2
 -11   3   1 40.0802 17.2315   1
 -10  -3   1 36.0795 13.7760   1
 -10  -3   1 43.6640 11.1032   2
  10  -3  -1 54.9581 12.3558   3
 -10   3   1 31.5987 12.2295   2
  10   3  -1 26.0026 12.1126   3
 -10   3   1 54.8643 16.2627   1
  -9  -3   1 5.53818 8.35774   2
   9  -3  -1 15.4924 10.9514   3
  -9  -3   1 13.0708 11.6149   1
  -9   3   1 22.1794 13.1449   1
  -9   3   1 9.06792 10.3094   2
   9   3  -1 -1.6014 9.51309   3
   8  -3  -1 37.3527 10.0326   3
  -8  -3   1 38.4501 11.2540   1
  -8  -3   1 24.8887 8.23433   2
  -8   3   1 27.8481 12.2571   1
  -8   3   1 45.5201 10.8632   2
   8   3  -1 30.3756 10.2239   3
  -7  -3   1 178.778 16.1491   2
   7  -3  -1 171.105 17.1927   3
  -7  -3   1 169.046 17.2259   1
  -7   3   1 141.256 15.6302   2
   7   3  -1 162.868 16.7975   3
  -7   3   1 147.784 16.1932   1
  -6  -3   1 280.392 22.9845   1
  -6  -3   1 300.023 22.3722   2
  -6  -3   1 320.755 23.4429   3
   6  -3  -1 281.401 23.0158   3
   6   3  -1 325.401 23.0447   3
  -6   3   1 293.420 23.6407   1
  -6   3   1 295.332 24.0744   2
   6   3  -1 291.269 22.0294   2
  -5  -3   1 28.1220 6.11749   2
  -5  -3   1 43.4778 8.17269   1
   5  -3  -1 25.2416 7.51090   3
  -5   3   1 27.0034 6.16824   3
   5   3  -1 38.3531 7.57535   3
  -5   3   1 32.2710 7.88172   2
   5   3  -1 29.2506 5.29646   2
  -4  -3   1 392.165 26.8426   2
   4  -3  -1 417.399 27.6627   3
  -4  -3   1 403.512 27.2181   3
  -4  -3   1 373.963 27.4143   1
   4   3  -1 404.171 27.5088   3
  -4   3   1 384.491 26.9089   3
  -4   3   1 406.674 28.4329   2
   4   3  -1 398.255 26.8275   2
  -3  -3   1 5.27921 3.71675   2
   3  -3  -1 6.76122 5.17547   3
  -3  -3   1 13.4147 5.55613   1
  -3  -3   1 -0.1327 4.53687   3
   3   3  -1 1.80928 4.73345   1
   3   3  -1 7.52723 3.71191   2
  -3   3   1 4.48787 5.80982   2
   3   3  -1 7.18693 4.89113   3
  -3   3   1 4.05082 4.23544   3
  -2  -3   1 117.523 10.4460   3
  -2  -3   1 121.632 10.1822   1
  -2  -3   1 111.849 9.09286   2
   2  -3  -1 131.560 10.5158   3
  -2   3   1 122.190 10.2973   3
   2   3  -1 126.612 10.2654   1
   2   3  -1 132.534 9.38451   2
  -1  -3   1 54.9942 4.99143   1
   1  -3  -1 74.5318 5.69898   3
   1   3  -1 57.1562 5.20626   1
  -1   3   1 57.3483 5.22491   3
   0  -3  -1 373.843 23.1635   1
   0  -3   1 357.267 23.2276   3
   0   3   1 371.222 23.2381   1
   0   3  -1 333.223 22.7216   1
  -1  -3  -1 680.350 43.7791   2
  -1  -3  -1 661.107 43.6240   1
   1  -3   1 679.969 44.1424   2
   1  -3   1 675.316 43.7884   3
   1   3   1 683.228 43.6463   1
  -1   3  -1 680.024 43.8008   3
  -1   3  -1 680.584 44.2909   2
   1   3   1 745.863 43.9218   2
  -2  -3  -1 9978.41 607.496   3
  -2  -3  -1 9693.50 607.457   2
  -2  -3  -1 9505.68 607.412   1
   2  -3   1 9529.90 607.513   3
   2   3   1 9999.99 607.549   2
  -2   3  -1 9652.89 607.815   2
   2   3   1 9416.07 607.446   1
  -2   3  -1 9829.29 607.481   3
  -3  -3  -1 82.7880 8.42601   3
  -3  -3  -1 74.0594 8.34770   1
   3  -3   1 72.9334 8.17922   3
  -3  -3  -1 80.6322 8.15097   2
   3   3   1 85.4897 9.23748   2
  -3   3  -1 98.8983 8.97244   3
  -3   3  -1 91.5685 8.96383   1
  -3   3  -1 83.7846 9.16425   2
   4  -3   1 10.3806 6.03414   3
  -4  -3  -1 5.55270 5.94618   1
  -4  -3  -1 6.27978 5.44728   3
  -4  -3  -1 8.31531 5.30077   2
   4  -3   1 4.31778 5.59859   2
   4   3   1 0.45444 3.84471   2
  -4   3  -1 8.22674 5.94147   3
  -4   3  -1 -1.1025 6.02521   1
   4   3   1 7.36401 5.63948   3
  -4   3  -1 3.47567 6.65574   2
  -5  -3  -1 889.724 57.9932   1
  -5  -3  -1 927.697 58.0309   3
  -5  -3  -1 841.230 57.8089   2
   5  -3   1 893.316 58.1767   3
  -5   3  -1 851.942 57.8397   3
  -5   3  -1 908.885 58.3957   1
  -5   3  -1 859.968 58.7257   2
   5   3   1 937.294 58.0835   3
  -6  -3  -1 106.582 11.9838   1
   6  -3   1 103.397 11.6146   3
  -6  -3  -1 98.3587 10.6834   2
  -6   3  -1 98.7158 12.5141   2
  -6   3  -1 125.112 12.7877   1
   6   3   1 131.137 12.4992   3
  -6   3  -1 89.8555 10.7731   3
   7  -3   1 425.725 30.5735   3
  -7  -3  -1 405.330 30.4658   1
  -7  -3  -1 393.179 29.9694   2
  -7  -3  -1 413.649 30.1341   3
  -7   3  -1 410.162 31.3105   1
  -7   3  -1 393.237 31.8412   2
   7   3   1 429.459 30.3823   3
   8  -3   1 17.7867 10.0019   3
  -8  -3  -1 4.06084 8.64017   2
  -8  -3  -1 11.5024 10.9558   1
  -8   3  -1 -4.1619 9.96170   2
  -8   3  -1 15.7774 12.0126   1
   8   3   1 11.5182 8.74062   3
  -9  -3  -1 98.1378 15.4854   1
   9  -3   1 104.053 14.2993   3
  -9  -3  -1 84.1749 13.7188   2
  -9   3  -1 102.295 17.4616   1
   9   3   1 116.063 14.7792   3
  -9   3  -1 88.6719 15.0724   2
 -10  -3  -1 21.8192 11.3432   2
 -10  -3  -1 43.9317 14.9064   1
 -10   3  -1 19.7976 12.3887   2
 -10   3  -1 40.6721 15.9863   1
 -11  -3  -1 9.89861 11.3616   2
 -11  -3  -1 14.0247 15.2707   1
 -11   3  -1 33.1322 17.0139   1
 -11   3  -1 -16.615 12.3057   2
 -12  -4   1 6.48341 16.1501   1
 -12   4   1 0.80051 13.0993   2
 -12   4   1 31.5760 18.9219   1
 -11  -4   1 18.4698 14.4726   1
 -11  -4   1 15.2270 11.0903   2
 -11   4   1 26.3124 17.6097   1
 -11   4   1 3.14812 12.6413   2
 -10  -4   1 106.734 16.4113   1
 -10  -4   1 105.104 14.1846   2
  10  -4  -1 103.512 15.1699   3
 -10   4   1 149.679 20.1501   1
 -10   4   1 57.7153 14.5777   2
  -9  -4   1 16.5223 8.77652   2
   9  -4  -1 16.8261 10.6167   3
  -9  -4   1 22.1412 12.0521   1
  -9   4   1 4.30130 10.6526   2
   9   4  -1 -5.0579 9.20648   3
  -9   4   1 15.9454 13.6381   1
   8  -4  -1 12.7235 9.50387   3
  -8  -4   1 4.06672 7.50446   2
  -8  -4   1 13.9793 10.3563   1
  -8   4   1 12.3106 10.1932   2
   8   4  -1 -0.4983 8.26987   3
  -8   4   1 -3.4061 10.9017   1
  -7  -4   1 91.2872 12.3084   1
  -7  -4   1 78.6352 9.96202   2
   7  -4  -1 92.4841 12.1136   3
   7   4  -1 115.691 12.1619   3
  -7   4   1 82.1468 12.1621   2
  -7   4   1 89.1487 12.6889   1
   6  -4  -1 29.1250 8.17713   3
  -6  -4   1 23.4379 8.52020   3
  -6  -4   1 21.6299 8.23695   1
  -6  -4   1 34.8079 6.27551   2
  -6   4   1 8.40041 7.82918   2
   6   4  -1 28.5677 5.93355   2
   6   4  -1 36.3321 7.83230   3
  -5  -4   1 398.216 28.4102   1
  -5  -4   1 426.215 27.6525   2
   5  -4  -1 414.989 28.8210   3
  -5   4   1 426.193 29.7033   2
  -5   4   1 387.870 27.8708   3
   5   4  -1 417.776 28.2773   3
   5   4  -1 365.022 27.4977   2
  -4  -4   1 58.8758 6.49919   2
   4  -4  -1 68.0439 8.48745   3
  -4  -4   1 85.3903 8.58546   1
  -4  -4   1 64.1869 7.68953   3
  -4   4   1 40.7093 6.27965   3
   4   4  -1 53.4796 6.25707   2
  -4   4   1 53.6116 8.47516   2
   4   4  -1 54.1541 7.27794   1
  -3  -4   1 379.204 25.1727   2
   3  -4  -1 378.623 26.1377   3
  -3  -4   1 371.040 25.9490   3
  -3  -4   1 361.711 25.8724   1
   3   4  -1 380.354 25.7465   1
  -3   4   1 412.970 27.3031   2
   3   4  -1 408.968 25.3240   2
  -3   4   1 367.199 25.6378   3
  -2  -4   1 716.517 46.8972   2
   2  -4  -1 773.780 47.6519   3
  -2  -4   1 713.219 47.2604   1
  -2   4   1 736.641 47.4324   3
   2   4  -1 704.783 47.3003   1
   2   4  -1 797.519 47.0263   2
   1  -4  -1 227.002 15.2986   3
  -1  -4   1 193.555 14.4613   1
   1   4  -1 210.363 14.7259   1
  -1   4   1 241.435 15.4009   1
  -1   4   1 231.623 15.1028   3
   0  -4   1 119.088 8.66434   1
   0  -4  -1 120.077 9.46051   1
   0   4   1 132.019 9.68360   1
   0   4  -1 119.121 8.69299   1
   1  -4   1 984.412 66.4350   3
  -1  -4  -1 1054.51 66.2424   1
  -1  -4  -1 1035.56 66.3965   2
   1   4   1 1122.76 66.5190   2
   1   4   1 1066.06 66.3252   1
  -1   4  -1 1040.91 66.9467   2
  -1   4  -1 1029.15 66.4049   3
   2  -4   1 4403.96 276.556   3
  -2  -4  -1 4375.90 276.390   1
  -2  -4  -1 4362.39 276.432   2
   2   4   1 4374.01 276.473   1
  -2   4  -1 4472.22 276.513   3
   2   4   1 4514.31 276.529   2
  -2   4  -1 4345.58 276.916   2
  -3  -4  -1 121.546 11.6513   2
   3  -4   1 136.828 12.1281   3
  -3  -4  -1 131.271 11.5952   1
  -3  -4  -1 138.671 11.7613   3
  -3   4  -1 115.890 11.6760   3
   3   4   1 120.046 11.2825   2
  -3   4  -1 133.738 12.1206   2
  -4  -4  -1 200.559 16.8649   2
  -4  -4  -1 221.737 16.7996   1
   4  -4   1 205.795 16.7490   3
  -4  -4  -1 218.938 16.8118   3
  -4   4  -1 187.605 16.3232   3
  -4   4  -1 213.321 17.4907   1
  -4   4  -1 218.600 18.5494   2
  -5  -4  -1 559.215 38.7094   1
   5  -4   1 584.574 39.0655   3
  -5  -4  -1 581.378 38.7613   2
  -5  -4  -1 605.558 38.8343   3
  -5   4  -1 583.078 39.1748   1
  -5   4  -1 601.882 40.2219   2
  -5   4  -1 517.973 38.3890   3
  -6  -4  -1 3.43453 7.06036   1
  -6  -4  -1 6.28890 6.64628   2
   6  -4   1 16.2458 7.43490   3
  -6  -4  -1 2.15194 4.76655   3
  -6   4  -1 10.4543 6.35627   3
  -6   4  -1 12.2986 8.58630   1
  -6   4  -1 8.72341 7.52679   2
   6   4   1 10.5195 6.48310   3
  -7  -4  -1 113.916 12.9158   2
  -7  -4  -1 110.284 12.8237   3
  -7  -4  -1 130.708 13.7533   1
   7  -4   1 108.217 12.7877   3
  -7   4  -1 107.269 14.3868   1
   7   4   1 106.207 12.3695   3
  -7   4  -1 110.999 14.2429   2
   8  -4   1 71.8270 12.3268   3
  -8  -4  -1 82.6714 11.9810   2
  -8  -4  -1 60.6791 12.6452   1
   8   4   1 86.8172 11.9929   3
  -8   4  -1 89.3636 14.2039   1
  -8   4  -1 60.4266 12.9654   2
   9  -4   1 249.986 24.8464   3
  -9  -4  -1 243.308 24.7153   2
  -9  -4  -1 315.993 26.0404   1
  -9   4  -1 296.270 27.7547   1
  -9   4  -1 260.256 27.4089   2
 -10  -4  -1 57.1732 12.9130   2
 -10  -4  -1 94.4738 16.6037   1
 -10   4  -1 85.8884 15.4633   2
 -10   4  -1 85.0197 18.3668   1
 -11  -4  -1 25.5546 15.2266   1
 -11  -4  -1 30.5305 12.0467   2
 -11   4  -1 68.5646 18.7569   1
 -11   4  -1 25.2941 14.2866   2
 -12  -5   1 11.8449 15.1238   1
 -12   5   1 38.6357 19.1048   1
 -11  -5   1 -0.7492 14.3206   1
 -11  -5   1 -13.799 9.85385   2
 -11   5   1 11.4141 16.3552   1
 -11   5   1 1.64527 12.6218   2
 -10  -5   1 84.5900 15.7200   1
  10  -5  -1 106.480 16.1865   3
 -10  -5   1 100.668 13.5756   2
 -10   5   1 72.0671 15.4644   2
 -10   5   1 115.337 19.5030   1
  -9  -5   1 -2.5223 11.2064   1
  -9  -5   1 13.1980 8.50021   2
   9  -5  -1 13.6564 10.3852   3
  -9   5   1 12.0208 14.2728   1
  -9   5   1 13.2792 11.6580   2
   8  -5  -1 207.136 20.7346   3
  -8  -5   1 214.623 20.6585   1
  -8  -5   1 206.426 19.0982   2
  -8   5   1 196.740 20.2691   2
  -8   5   1 228.302 22.7228   1
   7  -5  -1 25.5984 8.98022   3
  -7  -5   1 9.73474 8.52177   1
  -7  -5   1 8.59312 6.61814   2
  -7   5   1 10.9306 9.62297   1
  -7   5   1 8.40155 9.16630   2
   6  -5  -1 277.503 21.5186   3
  -6  -5   1 266.437 21.0105   1
  -6  -5   1 255.644 19.8848   2
  -6   5   1 250.176 22.8931   2
   6   5  -1 261.899 19.9068   2
  -5  -5   1 114.090 10.7117   2
  -5  -5   1 117.572 11.0072   1
   5  -5  -1 85.9687 10.1025   3
   5   5  -1 85.3975 8.86557   2
  -5   5   1 98.4781 9.90584   3
  -5   5   1 98.4912 11.5387   2
  -4  -5   1 76.0533 8.23033   3
  -4  -5   1 91.3593 8.81649   1
  -4  -5   1 71.0042 6.92382   2
   4  -5  -1 61.6856 8.45553   3
   4   5  -1 82.3381 8.46121   1
   4   5  -1 57.5137 6.70497   2
  -4   5   1 62.3451 9.54452   2
   3  -5  -1 167.833 13.8580   3
  -3  -5   1 166.311 13.3070   1
  -3  -5   1 170.851 13.3549   3
  -3  -5   1 159.039 12.2286   2
  -3   5   1 208.354 16.2701   2
   3   5  -1 153.570 13.0022   1
  -3   5   1 158.728 13.0920   3
   3   5  -1 170.538 12.4646   2
   2  -5  -1 56.5756 6.75180   3
  -2  -5   1 58.9405 6.19597   1
  -2   5   1 58.0213 6.38173   3
   2   5  -1 47.6810 5.31666   2
   2   5  -1 59.5215 6.25262   1
  -1  -5   1 1860.41 123.145   1
   1  -5  -1 2048.18 123.499   3
  -1   5   1 2015.06 123.473   1
   1   5  -1 1931.77 123.244   1
   0  -5  -1 20.3647 4.03261   1
   0  -5   1 18.9352 3.51147   1
   0   5  -1 16.4975 3.52568   1
   0   5   1 19.2275 4.33061   1
   1  -5   1 827.122 54.1944   3
  -1  -5  -1 821.608 53.8908   1
   1   5   1 865.332 54.0210   1
  -1   5  -1 839.592 54.0372   3
  -1   5  -1 836.076 54.8432   2
   1   5   1 898.114 54.2709   2
   2  -5   1 884.820 56.7216   3
  -2  -5  -1 881.786 56.3416   1
  -2  -5  -1 853.917 56.4554   2
   2   5   1 925.184 56.5745   2
   2   5   1 899.972 56.4659   1
  -2   5  -1 871.811 57.3959   2
  -2   5  -1 862.276 56.5774   3
  -3  -5  -1 22.6195 4.99505   2
  -3  -5  -1 28.2716 6.08469   1
   3  -5   1 17.1086 5.75820   3
  -3  -5  -1 28.6568 5.44036   3
   3   5   1 20.3554 5.08881   1
   3   5   1 26.8392 5.03535   2
  -3   5  -1 27.7308 7.58183   2
  -3   5  -1 35.4119 6.57936   3
   4  -5   1 836.394 52.8168   3
  -4  -5  -1 796.763 52.4025   1
  -4  -5  -1 787.841 52.5695   3
  -4  -5  -1 799.984 52.3757   2
  -4   5  -1 806.068 53.7173   2
  -4   5  -1 808.377 52.4561   3
  -5  -5  -1 444.277 30.3218   3
   5  -5   1 436.707 30.6810   3
  -5  -5  -1 436.337 30.2907   1
  -5  -5  -1 414.114 30.0040   2
  -5   5  -1 445.285 32.0293   2
  -5   5  -1 430.306 30.9368   1
   6  -5   1 279.582 21.6613   3
  -6  -5  -1 272.705 20.9620   2
  -6   5  -1 270.448 22.3062   1
  -6   5  -1 263.317 23.6279   2
  -6   5  -1 240.451 20.4158   3
   7  -5   1 16.0429 8.47575   3
  -7  -5  -1 31.0389 8.19136   2
  -7  -5  -1 27.4894 9.20427   3
  -7  -5  -1 13.7706 9.45395   1
  -7   5  -1 22.1392 10.9093   1
  -7   5  -1 10.5880 9.98896   2
  -8  -5  -1 29.4489 11.0053   1
   8  -5   1 15.1898 9.63492   3
  -8  -5  -1 16.6447 8.86666   2
  -8   5  -1 27.4417 12.7838   1
  -8   5  -1 21.4083 10.8177   2
   9  -5   1 -3.0319 9.74289   3
  -9  -5  -1 -5.0104 11.2226   1
  -9  -5  -1 -0.5739 9.27237   2
  -9   5  -1 -9.1502 11.5303   2
  -9   5  -1 17.5418 13.9634   1
 -10  -5  -1 20.5884 13.2560   1
 -10  -5  -1 5.65445 10.1271   2
 -10   5  -1 0.32502 12.6418   2
 -10   5  -1 27.5178 16.5502   1
 -11  -5  -1 26.1106 15.2524   1
 -11  -5  -1 12.4766 11.1665   2
 -11   5  -1 -0.9649 13.6412   2
 -11   5  -1 18.9718 17.3600   1
 -11  -6   1 63.4088 16.7467   1
 -11   6   1 42.9874 14.9496   2
 -11   6   1 95.2788 19.8951   1
  10  -6  -1 17.3116 11.5545   3
 -10  -6   1 -0.5492 8.66899   2
 -10  -6   1 -22.333 12.1894   1
 -10   6   1 10.1007 16.0090   1
 -10   6   1 -5.7174 11.8571   2
   9  -6  -1 604.297 43.1114   3
  -9  -6   1 574.471 41.4261   2
  -9  -6   1 557.173 42.6950   1
  -9   6   1 624.575 45.0375   1
  -9   6   1 618.496 45.0969   2
  -8  -6   1 13.9638 10.0949   1
  -8  -6   1 6.34035 7.40656   2
   8  -6  -1 17.5302 10.4998   3
  -8   6   1 12.4368 12.2303   1
  -8   6   1 8.60750 11.0093   2
   7  -6  -1 1045.73 67.4761   3
  -7  -6   1 1027.51 66.0570   2
  -7  -6   1 1008.08 66.8746   1
  -7   6   1 986.501 68.2269   2
  -6  -6   1 118.421 12.0145   1
   6  -6  -1 115.487 12.2409   3
  -6  -6   1 95.1542 9.68759   2
  -6   6   1 87.1683 12.3694   2
   6   6  -1 101.394 10.0080   2
  -5  -6   1 212.804 17.2163   1
  -5  -6   1 182.453 16.8492   3
   5  -6  -1 241.149 17.9259   3
  -5  -6   1 239.251 16.1571   2
   5   6  -1 180.481 15.9822   2
  -5   6   1 225.349 19.9588   2
  -4  -6   1 2507.57 161.655   3
  -4  -6   1 2555.03 160.977   2
  -4  -6   1 2563.59 161.466   1
   4  -6  -1 2578.01 161.820   3
   4   6  -1 2494.22 161.572   1
   4   6  -1 2622.39 161.169   2
  -4   6   1 2587.75 162.436   2
  -3  -6   1 171.016 13.6236   1
  -3  -6   1 171.373 12.8947   2
   3  -6  -1 172.904 14.6612   3
  -3   6   1 153.634 13.7255   3
   3   6  -1 171.757 13.5494   1
   3   6  -1 195.969 13.0476   2
  -2  -6   1 217.945 16.1029   1
   2  -6  -1 245.900 17.3185   3
  -2   6   1 221.963 16.2434   3
   2   6  -1 245.179 16.1138   2
   2   6  -1 223.831 16.3288   1
   1  -6  -1 12.2913 4.36853   3
  -1  -6   1 11.3103 3.46190   1
  -1   6   1 11.7572 4.44065   1
   1   6  -1 10.2012 3.75368   1
   0  -6  -1 1112.55 69.7913   1
   0  -6   1 1069.98 69.4856   1
   0   6   1 1120.46 69.7953   1
   0   6  -1 1108.95 69.4977   1
   1  -6   1 4.23702 5.30770   3
  -1  -6  -1 2.26317 4.26485   1
   1   6   1 5.90961 4.26673   2
   1   6   1 6.20457 4.37575   1
  -1   6  -1 6.00284 4.69834   3
  -2  -6  -1 34.4217 5.63823   2
  -2  -6  -1 49.5556 5.98381   1
   2  -6   1 24.2474 6.07190   3
   2   6   1 39.8171 5.63892   2
   2   6   1 41.1184 5.79171   1
  -2   6  -1 35.9047 7.64901   2
  -2   6  -1 34.7750 6.31352   3
  -3  -6  -1 581.019 39.7563   1
  -3  -6  -1 606.506 39.8637   2
   3  -6   1 633.713 40.3780   3
  -3   6  -1 589.479 40.0290   3
   3   6   1 599.831 39.8878   1
   3   6   1 644.877 39.8928   2
  -3   6  -1 606.496 41.4418   2
   4  -6   1 486.573 34.1867   3
  -4  -6  -1 507.870 33.6435   2
  -4  -6  -1 547.128 34.0104   1
  -4  -6  -1 508.333 33.9088   3
  -4   6  -1 517.731 35.7157   2
  -4   6  -1 498.501 33.8703   3
   4   6   1 449.791 33.5032   2
   5  -6   1 1341.10 87.6374   3
  -5  -6  -1 1355.21 87.3350   1
  -5  -6  -1 1352.98 87.0917   2
  -5  -6  -1 1417.59 87.6277   3
  -5   6  -1 1340.00 88.5108   2
  -6  -6  -1 41.2037 8.35525   1
   6  -6   1 43.8505 9.47104   3
  -6  -6  -1 33.4024 7.37401   2
  -6   6  -1 26.4813 9.72643   2
  -6   6  -1 39.2613 9.85327   1
  -6   6  -1 33.1496 8.47842   3
  -7  -6  -1 102.749 12.3873   1
  -7  -6  -1 88.5860 13.9410   3
  -7  -6  -1 74.6335 10.6867   2
   7  -6   1 95.1018 12.5347   3
  -7   6  -1 102.313 14.1209   1
  -7   6  -1 82.5389 13.4442   2
  -8  -6  -1 76.7779 10.9786   2
  -8  -6  -1 75.6543 13.0899   1
   8  -6   1 79.9558 12.7393   3
  -8   6  -1 79.0538 13.7210   2
  -8   6  -1 95.3174 15.0157   1
  -9  -6  -1 -1.9692 11.4894   1
  -9  -6  -1 -6.7405 8.72459   2
   9  -6   1 7.70195 10.1532   3
  -9   6  -1 17.2499 14.2771   1
  -9   6  -1 3.96200 12.1581   2
 -10  -6  -1 5.79944 9.83285   2
 -10  -6  -1 -8.8236 12.3765   1
 -10   6  -1 29.5707 16.4021   1
 -10   6  -1 14.1874 13.0383   2
 -11  -6  -1 29.3365 11.3525   2
 -11  -6  -1 22.0978 15.1330   1
 -11   6  -1 33.9787 18.4021   1
 -11   6  -1 13.3992 14.2757   2
 -11  -7   1 -3.8042 13.5885   1
 -11   7   1 11.3955 14.0934   2
 -11   7   1 30.9398 18.1269   1
 -10  -7   1 20.0929 12.2971   1
 -10  -7   1 35.3030 9.86012   2
  10  -7  -1 26.7178 12.6139   3
 -10   7   1 9.51811 13.3680   2
 -10   7   1 43.2027 17.2944   1
  -9  -7   1 9.67357 11.2681   1
   9  -7  -1 11.7291 11.0084   3
  -9  -7   1 15.1531 8.48843   2
  -9   7   1 0.93183 12.4312   2
  -9   7   1 26.3206 14.6848   1
  -8  -7   1 6.30488 6.90290   2
   8  -7  -1 8.24970 10.4759   3
  -8  -7   1 10.8447 9.88980   1
  -8   7   1 -1.9616 10.7578   2
  -8   7   1 0.62828 12.1743   1
  -7  -7   1 -13.274 8.27914   1
  -7  -7   1 3.60094 5.99320   2
   7  -7  -1 -7.2628 8.52981   3
  -7   7   1 -11.357 9.47265   2
   6  -7  -1 -0.0759 6.66243   3
  -6  -7   1 1.18600 5.06578   2
  -6  -7   1 -0.8032 6.89794   1
   6   7  -1 6.62295 5.26807   2
  -6   7   1 -7.9516 8.43063   2
  -5  -7   1 33.9411 7.19663   1
   5  -7  -1 35.0220 7.67331   3
  -5  -7   1 49.5771 7.11250   3
  -5  -7   1 39.0078 5.65599   2
   5   7  -1 18.2857 4.39916   2
  -5   7   1 24.8548 8.53063   2
  -4  -7   1 6.18721 4.26464   2
   4  -7  -1 3.73269 6.21568   3
  -4  -7   1 3.65871 4.70859   3
  -4  -7   1 0.33320 5.64598   1
  -4   7   1 3.05704 7.79810   2
  -4   7   1 3.56692 5.28432   3
   4   7  -1 8.45613 5.48525   1
   4   7  -1 5.66620 3.81609   2
   3   7  -1 254.375 18.0625   1
  -2  -7   1 59.2114 6.29980   1
   2  -7  -1 71.4733 7.74480   3
   2   7  -1 64.3902 6.82256   1
   2   7  -1 66.0727 6.39614   2
  -2   7   1 52.3544 6.25175   3
   1  -7  -1 61.5798 6.88747   3
  -1  -7   1 60.7440 5.68251   1
  -1   7   1 57.2816 6.28635   1
   1   7  -1 53.3500 5.94974   1
   0  -7   1 37.1053 4.79588   1
   0  -7  -1 41.3467 5.47706   1
   0   7  -1 31.3390 4.62533   1
   0   7   1 40.6971 5.09469   1
   1  -7   1 27.1728 5.89644   3
  -1  -7  -1 34.1693 5.19385   1
   1   7   1 27.1960 5.18966   1
  -1   7  -1 24.6707 4.83691   1
   1   7   1 21.2637 5.01969   2
  -1   7  -1 25.2236 5.09430   3
  -2  -7  -1 87.4317 9.31140   1
  -2  -7  -1 102.989 8.85316   2
   2  -7   1 100.502 9.48083   3
  -2   7  -1 89.1930 10.1752   2
   2   7   1 96.5376 9.73086   2
  -2   7  -1 88.7758 8.97777   3
  -3  -7  -1 446.328 30.4334   1
   3  -7   1 480.204 31.1236   3
  -3  -7  -1 457.930 30.5410   2
  -3   7  -1 425.850 30.7592   3
  -3   7  -1 469.905 32.5679   2
   3   7   1 453.374 30.6301   1
   4  -7   1 617.942 41.4148   3
  -4  -7  -1 630.968 40.9029   1
  -4  -7  -1 623.537 41.0248   3
  -4  -7  -1 625.069 40.6832   2
  -4   7  -1 614.289 42.8234   2
  -4   7  -1 517.587 40.6938   3
   4   7   1 693.490 41.0136   2
  -5  -7  -1 -0.5796 5.34027   3
   5  -7   1 8.52659 6.49897   3
  -5  -7  -1 0.96207 5.17268   2
  -5  -7  -1 8.96232 6.52878   1
  -5   7  -1 6.63812 5.94300   3
  -5   7  -1 21.3792 8.91682   2
  -6  -7  -1 8.38897 6.07682   2
  -6  -7  -1 6.73527 7.54582   1
   6  -7   1 6.42986 7.88401   3
  -6  -7  -1 -7.4621 4.87323   3
  -6   7  -1 24.9329 9.58490   1
  -6   7  -1 9.58622 9.19859   2
   7  -7   1 126.914 14.3675   3
  -7  -7  -1 139.548 14.6123   1
  -7  -7  -1 130.397 13.0558   2
  -7   7  -1 113.901 15.8180   2
  -7   7  -1 142.648 16.1120   1
  -8  -7  -1 6.90696 8.35440   2
   8  -7   1 -3.2860 9.50989   3
  -8  -7  -1 -8.0215 10.0818   1
  -8   7  -1 -0.2479 11.3913   2
  -8   7  -1 -8.8238 12.1149   1
  -9  -7  -1 56.6836 13.2877   1
  -9  -7  -1 71.7299 11.4664   2
   9  -7   1 38.6788 12.0285   3
  -9   7  -1 40.9322 14.4494   2
  -9   7  -1 63.2521 16.4204   1
 -10  -7  -1 89.0613 15.9176   1
 -10  -7  -1 78.0069 13.1057   2
 -10   7  -1 71.4525 16.8042   2
 -10   7  -1 102.393 19.2760   1
 -11  -7  -1 3.75582 14.2692   1
 -11  -7  -1 3.12151 10.6114   2
 -11   7  -1 20.4244 18.7837   1
 -11   7  -1 -18.916 13.4590   2
 -11  -8   1 114.842 18.3796   1
 -11   8   1 163.910 22.9634   1
 -11   8   1 96.3416 18.2870   2
 -10  -8   1 87.2293 12.3710   2
 -10  -8   1 106.418 16.4133   1
  10  -8  -1 94.9260 15.7825   3
 -10   8   1 70.0241 16.4433   2
 -10   8   1 121.917 20.0513   1
  -9  -8   1 60.8883 12.9528   1
   9  -8  -1 48.6711 12.7029   3
  -9  -8   1 75.7850 10.4832   2
  -9   8   1 71.3528 16.5984   1
  -9   8   1 58.7899 14.9671   2
   8  -8  -1 -13.322 9.61043   3
  -8  -8   1 4.61683 7.15219   2
  -8  -8   1 -11.015 8.99837   1
  -8   8   1 -18.392 10.7574   2
   7  -8  -1 191.146 19.3861   3
  -7  -8   1 173.519 18.0708   1
  -7  -8   1 203.741 16.5366   2
  -7   8   1 160.266 18.5103   2
   6  -8  -1 55.2488 9.87548   3
  -6  -8   1 44.0102 8.73463   1
  -6  -8   1 66.3525 7.64117   2
  -6   8   1 56.3164 11.3153   2
   6   8  -1 49.1325 7.47159   2
   5  -8  -1 513.544 35.8274   3
  -5  -8   1 509.236 34.3616   2
  -5  -8   1 546.217 35.2454   1
  -5  -8   1 521.151 35.3332   3
  -5   8   1 503.681 37.5414   2
  -4  -8   1 58.7568 6.73939   2
   4  -8  -1 54.9949 8.48778   3
  -4  -8   1 67.6886 8.20546   1
  -4   8   1 62.9725 8.52402   3
   4   8  -1 59.3995 6.62402   2
  -4   8   1 60.3471 10.1310   2
  -3  -8   1 1158.71 76.7781   1
   3  -8  -1 1183.96 77.4176   3
   3   8  -1 1278.09 76.8227   2
  -2  -8   1 82.3857 7.47079   1
   2  -8  -1 73.5250 8.62119   3
   2   8  -1 86.6070 7.97046   1
   2   8  -1 78.5996 7.51907   2
   1  -8  -1 238.795 16.9106   3
  -1  -8   1 222.140 15.6202   1
   1   8  -1 217.380 15.9775   1
  -1   8   1 238.715 16.2269   1
   0  -8  -1 106.411 9.30260   1
   0  -8   1 94.2633 8.53641   1
   0   8   1 95.5334 8.75285   1
   0   8  -1 93.2564 8.27438   1
  -1  -8  -1 574.251 36.8234   1
   1  -8   1 568.782 37.4918   3
  -1   8  -1 551.094 36.5878   1
   1   8   1 584.645 37.0603   1
   1   8   1 565.713 37.3384   2
   2  -8   1 114.397 11.6454   3
  -2  -8  -1 106.867 9.77010   1
   2   8   1 87.3624 9.76634   2
  -2   8  -1 98.8520 10.3076   3
  -2   8  -1 114.750 11.4444   2
  -3  -8  -1 863.625 55.7645   2
   3  -8   1 867.419 56.3207   3
  -3  -8  -1 852.369 55.5920   1
  -3   8  -1 916.174 57.6557   2
  -3   8  -1 829.793 55.8954   3
   4  -8   1 322.524 24.7428   3
  -4  -8  -1 347.643 24.1528   1
  -4  -8  -1 329.646 23.9621   2
  -4  -8  -1 346.670 24.1411   3
  -4   8  -1 340.853 27.1034   2
   4   8   1 348.161 24.1682   2
  -5  -8  -1 72.9181 8.88092   3
   5  -8   1 60.0983 9.40972   3
  -5  -8  -1 53.1007 8.64534   1
  -5  -8  -1 71.9977 8.36356   2
  -5   8  -1 66.0693 9.32767   3
  -5   8  -1 68.4327 11.1108   2
  -6  -8  -1 208.071 18.6931   1
   6  -8   1 207.268 19.2760   3
  -6  -8  -1 234.699 18.4433   2
  -6   8  -1 212.571 22.5303   2
  -7  -8  -1 19.6237 7.90163   2
   7  -8   1 19.9676 9.54007   3
  -7  -8  -1 21.7311 9.98122   1
  -7   8  -1 31.7847 11.7410   2
  -7   8  -1 7.44168 11.2424   1
  -8  -8  -1 249.990 22.5286   2
   8  -8   1 261.235 23.9213   3
  -8  -8  -1 270.838 24.0144   1
  -8   8  -1 257.466 26.6505   1
  -8   8  -1 272.900 28.1956   2
   9  -8   1 -5.6743 10.1764   3
  -9  -8  -1 8.65598 8.86157   2
  -9  -8  -1 -7.9577 11.3970   1
  -9   8  -1 16.5939 15.1134   1
  -9   8  -1 -4.6463 13.1117   2
 -10  -8  -1 -0.0207 12.7628   1
 -10  -8  -1 30.0677 10.3212   2
 -10   8  -1 39.4109 17.6668   1
 -10   8  -1 29.6281 15.3230   2
 -11  -8  -1 32.7472 15.2839   1
 -11  -8  -1 30.0560 17.2891   2
 -11   8  -1 41.7397 19.5675   1
 -11   8  -1 25.9484 16.2815   2
 -11  -9   1 7.97100 13.1299   1
 -11   9   1 45.6304 18.5859   1
 -11   9   1 9.46907 15.1076   2
 -10  -9   1 -9.5157 11.6446   1
  10  -9  -1 7.72126 12.2935   3
 -10   9   1 19.9157 17.3276   1
 -10   9   1 -22.689 13.0416   2
   9  -9  -1 -4.9253 10.7302   3
  -9  -9   1 -6.9179 7.84717   2
  -9  -9   1 -7.3552 10.6137   1
  -9   9   1 9.18995 14.8547   1
  -9   9   1 4.00650 12.9141   2
  -8  -9   1 -0.6202 6.86335   2
  -8  -9   1 -4.3547 9.28287   1
   8  -9  -1 17.1687 10.4928   3
  -8   9   1 19.6973 11.8442   2
  -7  -9   1 13.4690 6.33058   2
   7  -9  -1 9.43420 9.14051   3
  -7  -9   1 21.2878 8.71705   1
  -7   9   1 -4.4541 10.7225   2
   6  -9  -1 175.965 17.2189   3
  -6  -9   1 175.361 14.4601   2
  -6  -9   1 163.455 15.8748   1
   6   9  -1 158.115 14.3306   2
  -6   9   1 144.987 16.9849   2
  -5  -9   1 116.733 12.4020   3
   5  -9  -1 122.845 12.9615   3
  -5  -9   1 129.683 11.6640   2
  -5  -9   1 119.328 12.6651   1
  -5   9   1 106.440 13.8086   2
  -4  -9   1 6.65859 5.68228   1
   4  -9  -1 4.64478 6.58616   3
   4   9  -1 7.34253 3.96545   2
  -4   9   1 -7.1495 8.33490   2
   3  -9  -1 33.9202 7.33553   3
  -3  -9   1 43.6772 6.24463   1
  -3   9   1 33.0709 5.77192   3
   3   9  -1 14.1656 5.49858   1
   3   9  -1 46.9131 5.62762   2
   2  -9  -1 41.0104 7.56480   3
  -2  -9   1 46.5289 6.01072   1
   2   9  -1 54.7315 6.65114   1
   2   9  -1 48.5752 6.00521   2
  -1  -9   1 2.94839 3.85456   1
   1  -9  -1 1.26409 5.10429   3
  -1   9   1 0.76279 3.82764   1
   1   9  -1 0.68040 4.26591   1
   0  -9  -1 110.169 8.84762   1
   0  -9   1 94.9100 7.88160   1
   0   9   1 75.7345 8.32899   1
   0   9  -1 74.0261 8.04498   1
  -1  -9  -1 0.31758 4.48736   1
   1  -9   1 -2.5568 5.45888   3
   1   9   1 -1.0209 3.80804   2
  -1   9  -1 0.39768 4.09276   1
   1   9   1 3.18251 3.92363   1
   2  -9   1 50.5157 8.03607   3
  -2  -9  -1 73.3968 7.60007   1
  -2   9  -1 42.6304 9.48623   2
  -2   9  -1 58.6552 7.38818   3
   2   9   1 78.4781 7.86019   1
  -3  -9  -1 6.90182 5.17143   1
  -3  -9  -1 0.69000 5.15690   2
   3  -9   1 -1.3209 6.20492   3
  -3   9  -1 -0.2218 4.91960   3
  -3   9  -1 2.36112 8.19245   2
   3   9   1 -1.0697 4.80906   2
   4  -9   1 22.3680 7.60123   3
  -4  -9  -1 19.8187 5.94320   2
  -4  -9  -1 33.1585 6.66546   1
  -4   9  -1 19.1890 6.18554   3
  -4   9  -1 20.9306 8.78491   2
   4   9   1 20.5611 6.82453   2
  -5  -9  -1 180.564 15.4085   1
  -5  -9  -1 148.713 14.4774   3
   5  -9   1 173.821 16.5498   3
  -5  -9  -1 161.720 15.0981   2
  -5   9  -1 176.625 16.7441   3
  -5   9  -1 164.875 17.2756   2
  -6  -9  -1 51.0519 9.34748   3
  -6  -9  -1 61.4076 9.66673   1
   6  -9   1 51.1674 10.2648   3
  -6  -9  -1 68.1160 8.67501   2
  -6   9  -1 39.0041 11.5571   2
  -7  -9  -1 179.723 17.7951   2
   7  -9   1 195.411 19.6948   3
  -7  -9  -1 173.180 18.5978   1
  -7   9  -1 159.510 19.6161   2
  -7   9  -1 203.649 19.6956   1
  -8  -9  -1 1.38694 10.0703   1
   8  -9   1 0.31033 10.1169   3
  -8  -9  -1 -0.4395 8.27310   2
  -8   9  -1 26.0339 14.2729   1
  -8   9  -1 -8.0903 12.0004   2
  -9  -9  -1 0.55180 11.2713   1
  -9  -9  -1 7.08582 9.03949   2
  -9   9  -1 10.9886 15.5331   1
  -9   9  -1 21.0831 14.6657   2
 -10  -9  -1 -14.097 12.3048   1
 -10  -9  -1 7.53843 9.93778   2
 -10   9  -1 5.91594 14.5952   2
 -10   9  -1 22.4255 17.2269   1
 -11  -9  -1 -0.6289 14.1998   1
 -11   9  -1 23.1053 18.6595   1
 -11   9  -1 -12.423 14.6585   2
 -11 -10   1 103.240 17.3465   1
 -11  10   1 112.451 22.3081   1
 -11  10   1 121.925 20.4938   2
  10 -10  -1 10.2188 16.4881   3
 -10 -10   1 18.7504 12.9960   1
 -10  10   1 19.2135 17.9559   1
 -10  10   1 -0.2126 14.5598   2
   9 -10  -1 75.7903 14.8225   3
  -9 -10   1 129.264 16.0954   1
  -9 -10   1 123.514 12.9406   2
  -9  10   1 143.012 18.7655   2
  -9  10   1 136.753 20.3236   1
   8 -10  -1 17.2733 10.9003   3
  -8 -10   1 16.4742 7.11273   2
  -8 -10   1 23.2259 10.3502   1
  -8  10   1 -1.1846 12.3937   2
  -7 -10   1 37.9041 7.28967   2
   7 -10  -1 25.3376 9.78026   3
  -7 -10   1 45.7579 10.1230   1
  -7  10   1 50.2081 12.6645   2
  -6 -10   1 5.63408 5.74353   2
   6 -10  -1 0.65013 7.92269   3
  -6 -10   1 18.5808 7.69251   1
  -6  10   1 11.0614 10.5868   2
   5 -10  -1 147.326 15.3852   3
  -5 -10   1 140.507 12.8943   2
  -5 -10   1 139.035 13.6818   1
   5  10  -1 139.278 12.3942   2
  -5  10   1 134.089 16.1486   2
  -4 -10   1 36.9946 6.54986   1
   4 -10  -1 32.7912 7.79030   3
  -4  10   1 27.7696 9.90980   2
  -3 -10   1 630.711 43.0049   1
   3 -10  -1 622.481 44.1356   3
   3  10  -1 691.382 43.2915   2
   3  10  -1 708.495 43.6402   1
  -2 -10   1 251.477 18.4879   1
   2 -10  -1 250.606 20.1960   3
  -2  10   1 243.888 18.8611   1
   2  10  -1 291.104 19.0920   2
   2  10  -1 282.597 18.8942   1
   1 -10  -1 1846.94 118.766   3
  -1 -10   1 1834.36 118.117   1
   1  10  -1 1945.44 118.339   1
   0 -10  -1 515.935 33.9454   1
   0 -10   1 516.879 33.6461   1
   0  10  -1 517.621 33.5112   1
  -1 -10  -1 86.9381 8.06437   1
   1 -10   1 60.8384 8.27778   3
   1  10   1 77.1403 8.45198   1
  -1  10  -1 66.6033 7.12142   1
   1  10   1 69.3867 8.35426   2
  -2 -10  -1 376.916 25.8338   1
   2 -10   1 363.444 26.9694   3
   2  10   1 426.059 26.6678   2
   2  10   1 434.294 26.2712   1
  -2  10  -1 304.269 25.9413   3
   3 -10   1 4.67623 6.88845   3
  -3 -10  -1 8.95594 5.59764   1
  -3  10  -1 -0.6353 4.37873   3
  -3  10  -1 -0.6903 8.36688   2
   3  10   1 12.3693 5.45354   2
  -4 -10  -1 118.780 12.2109   2
   4 -10   1 117.746 11.7197   3
  -4 -10  -1 124.281 11.7583   1
  -4  10  -1 84.8473 10.5698   3
  -4  10  -1 99.2551 13.0879   2
  -5 -10  -1 42.6630 7.33543   2
  -5 -10  -1 40.3706 8.12394   1
   5 -10   1 35.2076 9.32713   3
  -5  10  -1 35.0759 10.9071   2
  -6 -10  -1 33.2222 7.68361   2
  -6 -10  -1 29.7650 8.56233   1
   6 -10   1 21.0835 8.69315   3
  -6 -10  -1 0.12146 5.75653   3
  -6  10  -1 7.64271 11.2730   2
   7 -10   1 124.554 15.3281   3
  -7 -10  -1 135.004 13.5385   2
  -7 -10  -1 139.863 15.1246   1
  -7  10  -1 159.358 17.6604   1
  -7  10  -1 134.473 18.0449   2
  -8 -10  -1 38.3363 11.5687   1
   8 -10   1 45.2811 12.2861   3
  -8 -10  -1 43.0992 9.62976   2
  -8  10  -1 64.5801 15.4503   2
  -8  10  -1 59.0590 15.2844   1
  -9 -10  -1 101.276 15.4782   1
  -9 -10  -1 98.7880 13.2789   2
  -9  10  -1 150.467 20.3881   1
  -9  10  -1 102.801 18.4907   2
 -10 -10  -1 5.53049 9.89827   2
 -10 -10  -1 17.3885 13.2438   1
 -10  10  -1 7.24320 17.4317   1
 -10  10  -1 -9.6359 14.7089   2
 -11 -10  -1 48.0524 15.6900   1
 -11  10  -1 27.0302 17.6817   2
 -11  10  -1 62.4551 20.1628   1
 -11 -11   1 21.9607 13.6725   1
 -11  11   1 -9.1968 15.5374   2
 -11  11   1 20.1461 20.1123   1
 -10 -11   1 78.8299 14.8263   1
 -10  11   1 61.3148 19.7447   1
 -10  11   1 103.958 19.3623   2
  -9 -11   1 8.29319 10.6824   1
   9 -11  -1 16.4025 11.7952   3
  -9 -11   1 4.89804 7.90750   2
  -9  11   1 4.88230 13.9055   2
  -9  11   1 -13.901 15.5989   1
  -8 -11   1 43.3140 8.59463   2
   8 -11  -1 60.0191 12.6892   3
  -8 -11   1 52.1485 11.1322   1
  -8  11   1 28.8761 14.2152   2
  -7 -11   1 -7.6767 6.11952   2
  -7 -11   1 -4.2971 8.31350   1
   7 -11  -1 18.6583 10.0240   3
  -7  11   1 -1.1060 12.2040   2
  -6 -11   1 86.6302 10.7915   1
   6 -11  -1 80.5825 12.0022   3
  -6 -11   1 88.9946 9.25817   2
  -6  11   1 61.2280 13.2634   2
   5 -11  -1 291.251 24.1249   3
  -5 -11   1 293.796 22.4265   1
  -5  11   1 305.557 27.5535   2
   5  11  -1 316.737 21.9570   2
  -4 -11   1 12.2165 5.68378   1
   4 -11  -1 20.0904 7.65198   3
   4  11  -1 10.6978 4.23844   2
  -4  11   1 14.0638 9.51153   2
  -3 -11   1 549.573 37.6144   1
   3 -11  -1 573.603 38.9591   3
   3  11  -1 606.464 38.3756   1
   2 -11  -1 88.6557 9.67501   3
  -2 -11   1 92.2061 8.26512   1
  -2  11   1 80.2752 9.51757   1
   1 -11  -1 1015.11 68.8438   3
  -1 -11   1 1067.25 68.1269   1
   1  11  -1 1121.55 68.4256   1
  -1  11   1 1082.77 68.5121   1
   0 -11   1 118.151 10.8188   1
   0 -11  -1 127.356 11.2199   1
   0  11  -1 120.542 10.2327   1
   0  11   1 118.144 10.9176   1
  -1 -11  -1 61.6675 7.03480   1
   1 -11   1 50.3784 7.90104   3
  -1  11  -1 53.4295 6.50209   1
   1  11   1 64.0475 8.23146   1
  -2 -11  -1 135.940 12.0065   1
   2 -11   1 132.040 12.6467   3
   2  11   1 144.940 16.0122   2
   3 -11   1 80.3764 10.1090   3
  -3 -11  -1 101.268 9.24978   1
  -3  11  -1 75.4738 11.5365   2
  -3  11  -1 68.0467 8.93422   3
  -4 -11  -1 496.692 31.7905   1
   4 -11   1 437.906 32.7795   3
  -4  11  -1 444.944 35.0573   2
  -5 -11  -1 23.2412 7.15630   1
   5 -11   1 15.4693 8.14585   3
  -5 -11  -1 23.9775 6.95509   2
  -5 -11  -1 4.85162 4.51757   3
  -5  11  -1 19.7964 10.8704   2
  -6 -11  -1 181.954 16.9905   3
  -6 -11  -1 205.055 17.6833   1
  -6 -11  -1 200.251 17.5452   2
   6 -11   1 180.230 18.8777   3
  -6  11  -1 150.161 19.2477   2
  -7 -11  -1 8.07860 9.33690   1
   7 -11   1 5.47074 9.16434   3
  -7 -11  -1 0.48410 7.62796   2
  -7  11  -1 12.0267 12.4386   2
  -8 -11  -1 4.94267 10.3287   1
   8 -11   1 14.7564 11.3523   3
  -8 -11  -1 18.3614 8.58540   2
  -8  11  -1 21.2227 14.2590   1
  -8  11  -1 1.41903 13.6155   2
  -9 -11  -1 42.3410 12.9356   1
  -9 -11  -1 50.4279 10.3498   2
  -9  11  -1 44.2544 16.5622   2
  -9  11  -1 74.8729 17.9311   1
 -10 -11  -1 21.6155 13.7113   1
 -10 -11  -1 22.0490 11.8647   2
 -10  11  -1 3.61770 16.0344   2
 -10  11  -1 48.4071 18.8352   1
 -10 -12   1 11.8842 11.6120   1
 -10  12   1 18.1483 16.5369   2
 -10  12   1 21.8569 17.6990   1
  -9 -12   1 -3.3336 10.3333   1
   9 -12  -1 6.54600 11.6406   3
  -9  12   1 -12.577 14.2624   2
   8 -12  -1 21.7721 11.5056   3
  -8 -12   1 10.9054 9.84087   1
  -8 -12   1 5.87878 7.52685   2
  -8  12   1 1.88788 13.7157   2
   7 -12  -1 -2.3660 9.46937   3
  -7 -12   1 6.06946 9.03928   1
  -7 -12   1 -14.146 6.63249   2
  -7  12   1 1.70769 12.7089   2
  -6 -12   1 52.4534 9.28422   1
   6 -12  -1 46.2802 11.0137   3
  -6  12   1 20.0967 12.6614   2
  -5 -12   1 17.5075 6.72510   1
   5 -12  -1 8.96039 8.10614   3
  -5  12   1 5.81123 10.6051   2
   5  12  -1 12.0703 5.98951   2
   4 -12  -1 5.24879 7.99071   3
  -4 -12   1 8.35677 5.96635   1
   4  12  -1 4.15447 4.84642   2
  -3 -12   1 280.618 20.2912   1
   3 -12  -1 267.435 22.3281   3
   3  12  -1 307.880 20.8798   2
  -2 -12   1 108.250 10.3230   1
   2 -12  -1 114.675 11.3539   3
   2  12  -1 114.531 11.5072   2
   2  12  -1 125.454 11.1520   1
  -1 -12   1 517.540 33.0788   1
   1 -12  -1 498.094 34.2270   3
  -1  12   1 497.735 34.3887   1
   0 -12  -1 169.538 13.6425   1
   0 -12   1 163.906 15.2167   3
   0 -12   1 168.892 13.3493   1
   0  12  -1 168.265 12.7076   1
   0  12   1 157.593 13.5521   1
  -1 -12  -1 35.7670 6.08596   1
   1 -12   1 34.5370 7.46468   3
  -2 -12  -1 182.858 14.3415   1
   2 -12   1 189.024 16.6489   3
  -2  12  -1 174.006 13.9512   1
   3 -12   1 28.5220 7.82718   3
  -3 -12  -1 25.9110 6.23512   1
  -3  12  -1 16.4112 7.02904   3
  -3  12  -1 25.1569 10.1291   2
  -4 -12  -1 1.43619 5.95751   1
   4 -12   1 10.1092 7.79757   3
  -4  12  -1 3.31379 10.2049   2
  -5 -12  -1 4.86188 5.26352   3
  -5 -12  -1 -3.0215 7.15961   1
   5 -12   1 -5.4874 8.35722   3
  -5 -12  -1 5.71939 6.91178   2
  -5  12  -1 3.22743 11.3466   2
  -6 -12  -1 23.9978 8.13385   2
   6 -12   1 9.51547 9.22743   3
  -6 -12  -1 29.0616 8.52079   1
  -6  12  -1 1.57786 12.4718   2
  -7 -12  -1 28.3534 9.83684   1
   7 -12   1 3.84827 9.65637   3
  -7 -12  -1 22.4179 8.14672   2
  -7  12  -1 23.6953 14.1884   2
  -8 -12  -1 30.8259 11.1702   1
   8 -12   1 32.2288 11.7180   3
  -8 -12  -1 28.5865 9.38128   2
  -8  12  -1 -6.2523 14.2058   2
  -8  12  -1 17.8401 15.0771   1
  -9 -12  -1 34.3154 10.1487   2
  -9 -12  -1 20.9724 12.2666   1
  -9  12  -1 23.9483 16.8734   1
  -9  12  -1 50.3059 17.8976   2
 -10 -12  -1 45.9890 13.4942   1
 -10  12  -1 27.5156 17.8948   2
 -10  12  -1 64.1593 20.0102   1
 -10 -13   1 78.6536 14.5998   1
 -10  13   1 62.1354 18.6685   2
 -10  13   1 68.2798 20.1918   1
  -9 -13   1 17.2798 11.3885   1
   9 -13  -1 25.6066 13.1192   3
  -9  13   1 0.11150 14.8099   2
   8 -13  -1 11.1404 11.0226   3
  -8 -13   1 5.99986 7.94581   2
  -8 -13   1 23.1449 10.2497   1
  -8  13   1 21.5734 14.4900   2
  -7 -13   1 52.2180 10.7550   1
   7 -13  -1 41.5934 11.8295   3
  -7  13   1 49.5024 15.1256   2
  -6 -13   1 -0.5134 7.31080   1
   6 -13  -1 7.44535 9.18319   3
  -6  13   1 12.4913 12.9241   2
   5 -13  -1 5.21562 8.53466   3
  -5 -13   1 0.28234 6.51549   1
  -5  13   1 1.78391 10.6679   2
   4 -13  -1 289.557 23.7177   3
  -4 -13   1 285.973 21.3764   1
   4  13  -1 306.366 23.3760   2
  -3 -13   1 -1.3579 5.35131   1
   3 -13  -1 0.27145 7.32103   3
   3  13  -1 9.18787 5.19424   2
  -2 -13   1 687.878 46.0062   1
   2 -13  -1 683.206 47.3127   3
   2  13  -1 810.468 46.9229   1
   2  13  -1 667.993 47.6504   2
  -1 -13   1 721.556 44.7712   1
   1 -13  -1 657.341 45.6831   3
   0 -13   1 494.146 33.1820   3
   0 -13  -1 471.136 32.2208   1
   1 -13   1 590.824 39.5167   3
  -1 -13  -1 583.143 38.5364   1
   2 -13   1 285.942 22.6486   3
  -2 -13  -1 312.095 20.7417   1
  -2  13  -1 270.971 20.2673   1
   3 -13   1 201.410 19.3169   3
  -3 -13  -1 226.837 17.1964   1
  -3  13  -1 225.843 23.0615   2
   4 -13   1 -7.6703 8.04534   3
  -4 -13  -1 9.32139 6.35535   1
  -4  13  -1 -6.1585 10.1402   2
   5 -13   1 186.238 18.7809   3
  -5 -13  -1 169.476 16.2054   1
  -5  13  -1 153.619 18.6609   2
   6 -13   1 -0.9889 9.35982   3
  -6 -13  -1 2.91354 8.37907   1
  -6 -13  -1 0.85721 7.23861   2
  -6  13  -1 -15.879 12.0942   2
   7 -13   1 37.0218 11.3520   3
  -7 -13  -1 50.2136 11.1029   1
  -7 -13  -1 56.4373 9.85249   2
  -7  13  -1 66.2797 16.2096   2
   8 -13   1 52.9254 12.6343   3
  -8 -13  -1 50.8083 10.4547   2
  -8 -13  -1 71.8555 12.1112   1
  -8  13  -1 42.1014 16.3920   1
  -8  13  -1 34.3418 16.0611   2
  -9 -13  -1 118.382 14.7524   2
  -9 -13  -1 119.192 15.9992   1
  -9  13  -1 140.705 22.3524   2
  -9  13  -1 125.920 21.1979   1
 -10 -13  -1 67.0664 14.8792   1
 -10  13  -1 60.9498 20.9771   1
 -10  13  -1 22.9384 18.4065   2
 -10 -14   1 10.6342 11.5654   1
 -10  14   1 44.0133 19.6571   1
 -10  14   1 -5.9759 16.9991   2
  -9 -14   1 20.8081 10.5887   1
   9 -14  -1 14.8990 12.6716   3
  -9  14   1 8.41009 16.1073   2
   8 -14  -1 11.9618 11.8933   3
  -8 -14   1 37.5100 10.2837   1
  -8  14   1 24.1085 15.6058   2
   7 -14  -1 1.37077 10.2804   3
  -7 -14   1 9.94475 8.43625   1
  -7  14   1 -13.813 13.3844   2
  -6 -14   1 67.1088 10.1747   1
   6 -14  -1 69.5715 12.4663   3
  -6  14   1 38.4872 15.0354   2
  -5 -14   1 -7.0382 6.76114   1
   5 -14  -1 5.92373 9.16186   3
  -5  14   1 11.8148 12.1868   2
  -4 -14   1 6.35868 6.05468   1
   4 -14  -1 6.75198 8.56900   3
   3 -14  -1 23.4845 8.29281   3
  -3 -14   1 26.9950 6.16546   1
  -2 -14   1 12.4822 5.06967   1
   2 -14  -1 0.64913 7.06079   3
   1 -14  -1 132.854 14.7879   3
  -1 -14   1 149.933 12.7295   1
   1  14  -1 180.304 13.5524   1
   0 -14   1 35.2894 7.64622   3
   0 -14  -1 35.6969 6.98887   1
   0  14  -1 35.1670 6.30803   1
   1 -14   1 1.17748 7.21411   3
  -1 -14  -1 -5.4556 5.00235   1
  -1  14  -1 -1.3763 5.33995   1
  -2 -14  -1 0.70643 5.37717   1
   2 -14   1 4.29641 7.69681   3
   3 -14   1 12.1467 8.39910   3
  -3 -14  -1 22.1456 6.86080   1
  -3  14  -1 26.0065 11.1939   2
   4 -14   1 13.6462 9.03443   3
  -4 -14  -1 15.8516 7.02451   1
  -4  14  -1 -8.1345 11.1851   2
   5 -14   1 19.3384 10.3002   3
  -5 -14  -1 34.3975 8.74886   1
  -5  14  -1 13.3983 12.2931   2
   6 -14   1 21.2785 10.3101   3
  -6 -14  -1 0.82841 8.31805   1
  -6  14  -1 -11.342 12.8022   2
  -7 -14  -1 9.39517 9.66971   1
   7 -14   1 14.5589 10.0470   3
  -7  14  -1 21.6575 15.1704   2
  -8 -14  -1 -10.755 8.73952   2
  -8 -14  -1 8.58232 10.1008   1
  -8  14  -1 -12.580 14.8792   1
  -8  14  -1 -14.413 14.7840   2
  -9 -14  -1 6.75415 10.8972   1
  -9  14  -1 11.4735 16.9953   2
  -9  14  -1 2.01254 17.1135   1
 -10 -14  -1 14.6743 12.2755   1
 -10  14  -1 18.9629 19.2227   2
 -10  14  -1 50.3634 19.9922   1
 -10 -15   1 35.4295 12.4070   1
 -10  15   1 49.1450 20.7016   1
 -10  15   1 42.1096 19.2572   2
  -9 -15   1 33.8673 11.0925   1
   9 -15  -1 50.9711 23.2626   3
  -9  15   1 3.63813 17.0451   2
  -8 -15   1 42.1677 10.7352   1
   8 -15  -1 45.8269 13.4391   3
  -8  15   1 43.8344 17.3060   2
  -7 -15   1 13.7815 8.94085   1
   7 -15  -1 14.2886 11.2497   3
  -7  15   1 16.1128 15.1332   2
   6 -15  -1 29.2124 11.5372   3
  -6 -15   1 29.2234 8.84454   1
  -6  15   1 9.52151 14.9022   2
  -5 -15   1 13.8867 7.40756   1
   5 -15  -1 19.2140 9.92655   3
  -5  15   1 1.91511 12.6299   2
   4 -15  -1 221.926 22.4495   3
  -4 -15   1 271.451 19.5644   1
   3 -15  -1 70.2770 11.0085   3
  -3 -15   1 87.4326 8.93848   1
  -2 -15   1 269.954 19.1486   1
   2 -15  -1 257.778 21.6244   3
   1 -15  -1 160.862 14.4590   3
  -1 -15   1 161.655 13.0687   1
   1  15  -1 144.368 14.6690   1
   0 -15  -1 109.833 12.4716   1
   0 -15   1 165.276 13.6139   3
   0  15  -1 122.021 11.7835   1
  -1 -15  -1 333.654 23.4622   1
   1 -15   1 350.956 25.1120   3
  -1  15  -1 314.134 23.6097   1
   2 -15   1 71.0720 10.8700   3
  -2 -15  -1 99.8961 9.80048   1
   3 -15   1 199.442 19.5138   3
  -3 -15  -1 203.377 16.4148   1
  -3  15  -1 189.745 20.3662   2
   4 -15   1 93.3473 12.9204   3
  -4 -15  -1 112.950 11.6058   1
  -4  15  -1 86.5541 16.0713   2
   5 -15   1 113.767 14.8653   3
  -5 -15  -1 143.977 13.5442   1
  -5  15  -1 97.2092 17.4671   2
  -6 -15  -1 97.7478 12.5138   1
   6 -15   1 73.4443 13.3711   3
  -6  15  -1 88.4011 17.2781   2
  -7 -15  -1 149.744 15.4671   1
   7 -15   1 121.042 16.2223   3
  -7  15  -1 117.246 20.0910   2
  -8 -15  -1 100.661 13.9868   1
  -8  15  -1 69.1531 19.1822   2
  -8  15  -1 107.884 19.3082   1
  -9 -15  -1 45.7420 12.8700   1
  -9  15  -1 21.0820 18.4156   2
  -9  15  -1 51.7656 18.8354   1
  -9 -16   1 11.4389 10.5215   1
  -9  16   1 -10.840 16.9689   2
  -8 -16   1 18.8756 9.93306   1
   8 -16  -1 29.8070 13.1365   3
  -8  16   1 -9.1202 16.4113   2
   7 -16  -1 48.6701 13.1428   3
  -7 -16   1 42.3298 10.1848   1
  -7  16   1 28.3407 16.6450   2
  -6 -16   1 21.0391 8.47386   1
   6 -16  -1 24.3105 12.0852   3
  -6  16   1 12.2661 14.8953   2
  -5 -16   1 4.60324 7.24312   1
   5 -16  -1 -6.0660 9.59379   3
  -5  16   1 -7.0579 13.0136   2
   4 -16  -1 19.3047 10.2526   3
  -4 -16   1 4.06849 6.32749   1
   3 -16  -1 228.899 21.2339   3
  -3 -16   1 236.923 17.9225   1
   2 -16  -1 32.3506 9.14036   3
  -2 -16   1 24.1580 5.94225   1
   1 -16  -1 313.259 23.9192   3
  -1 -16   1 308.804 22.0778   1
   0 -16   1 182.206 16.6505   3
   0 -16  -1 160.909 14.8511   1
   1 -16   1 109.474 13.1371   3
  -1 -16  -1 130.794 12.0919   1
   2 -16   1 47.6367 9.88023   3
  -2 -16  -1 43.2637 7.69179   1
  -3 -16  -1 152.978 13.4509   1
   3 -16   1 125.873 15.5134   3
  -3  16  -1 125.658 18.2519   2
  -4 -16  -1 5.37470 7.19932   1
   4 -16   1 10.6409 10.0620   3
  -4  16  -1 -11.723 12.8170   2
   5 -16   1 17.9608 10.8762   3
  -5 -16  -1 60.0289 9.52369   1
  -5  16  -1 44.7470 15.2588   2
  -6 -16  -1 17.7861 8.85528   1
   6 -16   1 19.3234 11.0473   3
  -6  16  -1 3.84692 15.5336   2
   7 -16   1 38.5210 12.1251   3
  -7 -16  -1 25.5046 10.1777   1
  -7  16  -1 -0.0416 16.0830   2
  -8 -16  -1 40.7680 11.4115   1
  -8  16  -1 -1.2906 16.9484   2
  -9 -16  -1 34.4805 12.4425   1
  -9  16  -1 54.5038 19.5197   1
  -9  16  -1 5.26102 18.1407   2
  -9 -17   1 3.43518 10.0655   1
  -9  17   1 7.44109 18.9337   2
   8 -17  -1 126.002 18.3743   3
  -8 -17   1 149.013 16.0423   1
  -8  17   1 129.916 23.1474   2
   7 -17  -1 32.2032 12.8718   3
  -7 -17   1 20.4793 9.42963   1
  -7  17   1 23.5317 17.7731   2
  -6 -17   1 159.615 16.0128   1
   6 -17  -1 148.228 18.6183   3
  -6  17   1 141.189 21.8591   2
  -5 -17   1 133.470 14.1793   1
   5 -17  -1 126.142 16.9031   3
  -5  17   1 123.134 19.1597   2
   4 -17  -1 2.10164 10.0674   3
  -4 -17   1 -0.9336 6.20576   1
   3 -17  -1 207.971 20.6929   3
  -3 -17   1 216.451 17.0215   1
  -2 -17   1 7.43634 5.76679   1
   2 -17  -1 3.48616 8.14052   3
   1 -17  -1 13.1141 8.01147   3
  -1 -17   1 16.4397 6.56909   1
   0 -17   1 152.373 15.0917   3
   0 -17  -1 182.259 16.0982   3
   0 -17  -1 156.449 14.4980   1
   1 -17   1 0.00821 7.98882   3
  -1 -17  -1 -3.3844 6.39269   1
   2 -17   1 156.104 16.0099   3
  -2 -17  -1 160.421 14.4616   1
   3 -17   1 42.5226 11.1445   3
  -3 -17  -1 49.4294 8.40307   1
  -3  17  -1 40.0073 14.6720   2
   4 -17   1 275.310 24.1961   3
  -4 -17  -1 250.486 20.7189   1
  -4  17  -1 251.679 26.2834   2
  -5 -17  -1 320.950 24.5757   1
   5 -17   1 305.662 27.5252   3
  -5  17  -1 335.928 33.5789   2
  -6 -17  -1 11.3838 8.98169   1
   6 -17   1 9.39578 11.1998   3
  -6  17  -1 -4.3962 15.6395   2
  -7 -17  -1 181.396 17.3423   1
  -7  17  -1 136.687 23.0773   2
  -8 -17  -1 16.6146 10.8221   1
  -8  17  -1 15.5322 18.2626   2
  -9 -17  -1 27.7323 11.7390   1
  -9  17  -1 11.6413 19.5439   2
  -9  17  -1 26.0087 19.0135   1
  -9 -18   1 119.125 15.2781   1
  -9  18   1 132.836 24.3721   2
  -8 -18   1 -1.1685 9.60971   1
   8 -18  -1 -17.649 17.1706   3
  -8  18   1 11.7290 18.5465   2
  -7 -18   1 28.5565 9.44058   1
   7 -18  -1 9.25273 12.2470   3
  -7  18   1 10.0651 17.4355   2
  -6 -18   1 21.8508 8.67564   1
   6 -18  -1 41.6184 12.7412   3
  -6  18   1 25.7162 17.0981   2
  -5 -18   1 249.240 19.5818   1
   5 -18  -1 241.931 24.4620   3
  -5  18   1 207.637 25.0796   2
  -4 -18   1 27.5480 7.30035   1
   4 -18  -1 30.1190 11.2943   3
  -3 -18   1 337.709 23.2507   1
   3 -18  -1 289.604 26.3818   3
   2 -18  -1 172.405 17.4117   3
  -2 -18   1 182.781 15.1791   1
  -1 -18   1 210.196 17.0703   1
   1 -18  -1 216.441 19.3085   3
   0 -18   1 10.5407 8.40911   3
   0 -18  -1 -1.2093 7.82049   1
   0 -18  -1 11.6149 8.50931   3
   1 -18   1 234.000 21.5125   3
  -1 -18  -1 248.968 19.3464   1
  -2 -18  -1 84.1729 10.0897   1
   2 -18   1 78.9835 12.2931   3
   3 -18   1 330.020 28.0983   3
  -3 -18  -1 343.615 24.8893   1
  -3  18  -1 337.645 33.5775   2
  -4 -18  -1 6.52228 7.47216   1
   4 -18   1 9.63683 9.84607   3
  -4  18  -1 7.66177 14.8113   2
   5 -18   1 147.661 18.4232   3
  -5 -18  -1 192.130 17.3185   1
  -5  18  -1 176.461 22.5716   2
   6 -18   1 -5.9501 11.3618   3
  -6 -18  -1 7.24473 8.87247   1
  -6  18  -1 -1.9131 16.0438   2
  -7 -18  -1 25.5182 10.0070   1
  -7  18  -1 36.7042 18.1989   2
  -8 -18  -1 19.3673 10.6487   1
  -8  18  -1 25.7872 18.7841   2
  -8 -19   1 36.1844 10.4767   1
  -8  19   1 33.8257 19.3857   2
   7 -19  -1 -6.9297 11.8601   3
  -7 -19   1 4.55414 8.44012   1
  -7  19   1 -7.5890 17.3009   2
  -6 -19   1 -5.3129 7.61666   1
   6 -19  -1 -1.6264 11.8900   3
  -6  19   1 -16.620 16.7846   2
  -5 -19   1 -0.5748 7.34926   1
   5 -19  -1 0.03014 11.5923   3
  -5  19   1 -12.503 15.2158   2
   4 -19  -1 -6.3283 10.1829   3
  -4 -19   1 7.13687 6.67913   1
   3 -19  -1 5.87777 10.5186   3
  -3 -19   1 12.8801 6.52682   1
  -2 -19   1 7.97762 6.35208   1
   2 -19  -1 15.1974 9.47987   3
  -1 -19   1 -0.5809 6.96666   1
   1 -19  -1 15.5312 8.34777   3
   0 -19   1 0.75794 8.91873   3
   0 -19  -1 10.1313 8.45319   3
   1 -19   1 -6.5765 8.97093   3
  -1 -19  -1 -10.594 7.20014   1
  -2 -19  -1 10.5226 6.98585   1
   2 -19   1 16.4425 9.81492   3
  -3 -19  -1 80.3038 10.3605   1
   3 -19   1 77.0546 12.8274   3
  -3  19  -1 55.3058 16.7064   2
  -4 -19  -1 25.5537 8.31969   1
   4 -19   1 7.44997 11.0036   3
  -4  19  -1 13.0636 16.4114   2
  -5 -19  -1 32.7712 9.37566   1
   5 -19   1 39.2683 12.6294   3
  -5  19  -1 12.6621 16.7524   2
  -6 -19  -1 66.0037 11.2925   1
  -6  19  -1 68.7272 20.0348   2
  -7 -19  -1 51.1553 11.0214   1
  -7  19  -1 49.8909 21.0472   2
  -8 -19  -1 7.71364 10.2827   1
  -8  19  -1 31.2850 20.3171   2
  -8 -20   1 -5.6608 8.97985   1
  -8  20   1 -13.224 19.6473   2
  -7 -20   1 317.471 24.6259   1
   7 -20  -1 308.654 31.3274   3
  -7  20   1 285.009 32.2790   2
   6 -20  -1 94.2608 15.5769   3
  -6 -20   1 70.6966 11.1608   1
  -6  20   1 82.5156 21.2094   2
   5 -20  -1 265.552 27.1371   3
  -5 -20   1 277.209 21.7274   1
  -5  20   1 287.192 30.3467   2
   4 -20  -1 78.9745 14.4352   3
  -4 -20   1 112.757 11.4638   1
   3 -20  -1 32.8125 11.2360   3
  -3 -20   1 37.9231 7.49647   1
   2 -20  -1 20.2975 10.0520   3
  -2 -20   1 11.2290 6.91089   1
  -1 -20   1 72.7728 11.8182   3
  -1 -20   1 80.8607 10.5377   1
   1 -20  -1 62.2993 11.6111   3
   0 -20  -1 81.5309 12.2304   3
   0 -20   1 72.0844 12.1305   3
  -1 -20  -1 152.868 14.8597   1
   1 -20   1 156.463 16.7459   3
  -2 -20  -1 -0.2012 7.28094   1
   2 -20   1 0.65586 9.66775   3
  -3 -20  -1 421.638 30.1285   1
   3 -20   1 413.892 33.2273   3
  -3  20  -1 445.592 39.6275   2
   4 -20   1 51.2288 13.1423   3
  -4 -20  -1 70.8210 10.5241   1
  -4  20  -1 57.6679 18.5896   2
   5 -20   1 263.653 26.5122   3
  -5 -20  -1 296.235 22.3540   1
  -5  20  -1 218.203 28.3841   2
  -6 -20  -1 200.684 19.4299   1
  -6  20  -1 200.864 27.3589   2
  -7 -20  -1 6.04555 9.55156   1
  -7  20  -1 25.8412 19.5115   2
  -7 -21   1 2.78973 8.77172   1
  -7  21   1 -8.7897 18.9801   2
  -6 -21   1 5.58616 8.12187   1
   6 -21  -1 9.47423 12.3912   3
  -6  21   1 -48.511 18.1499   2
  -5 -21   1 25.5580 8.16417   1
   5 -21  -1 47.3834 13.6624   3
  -5  21   1 16.8086 17.7274   2
   4 -21  -1 41.5055 12.5399   3
  -4 -21   1 40.5058 8.39267   1
  -4  21   1 -9.6004 17.8181   2
  -3 -21   1 65.4208 9.37846   1
   3 -21  -1 55.6237 12.5499   3
  -2 -21   1 -0.4105 7.01042   1
   2 -21  -1 -4.0690 9.67074   3
   1 -21  -1 18.5375 10.3483   3
  -1 -21   1 29.3018 10.3715   3
   0 -21  -1 -2.0975 9.22124   3
   0 -21   1 -1.0516 9.25796   3
  -1 -21  -1 25.4675 8.57200   1
   1 -21   1 27.3160 10.6891   3
  -2 -21  -1 -3.2943 7.43731   1
   2 -21   1 4.48523 10.4969   3
  -3 -21  -1 59.9602 9.42531   1
   3 -21   1 51.2268 12.4875   3
  -3  21  -1 33.3024 17.3152   2
   4 -21   1 14.6848 11.5110   3
  -4 -21  -1 22.6990 8.06486   1
  -4  21  -1 -26.890 16.9100   2
  -5 -21  -1 7.92498 8.23443   1
  -5  21  -1 -1.9006 17.8400   2
  -6 -21  -1 16.7419 8.98508   1
  -6  21  -1 -21.200 18.7430   2
  -7 -21  -1 -3.8198 9.72393   1
  -7  21  -1 22.7154 20.3059   2
  -7 -22   1 72.9707 11.7348   1
  -7  22   1 91.4557 23.2040   2
   6 -22  -1 21.9990 16.6480   3
  -6 -22   1 16.0153 8.41298   1
  -6  22   1 0.48160 19.5532   2
  -5 -22   1 114.910 12.6010   1
   5 -22  -1 87.1512 16.5948   3
  -5  22   1 128.958 23.2372   2
  -4 -22   1 140.304 14.5406   1
   4 -22  -1 153.979 18.0044   3
  -4  22   1 123.562 23.8689   2
  -3 -22   1 339.705 24.3353   1
   3 -22  -1 310.756 28.4822   3
   2 -22  -1 2.82493 10.3351   3
  -2 -22   1 -0.5249 6.98439   1
  -1 -22   1 135.928 15.4684   3
   1 -22  -1 146.454 16.0292   3
   0 -22   1 48.4696 10.9499   3
   0 -22  -1 62.1653 11.7830   3
   1 -22   1 210.986 22.0730   3
  -1 -22  -1 231.722 19.4572   1
  -1 -22  -1 201.077 21.4462   3
  -2 -22  -1 6.42408 7.84728   1
   2 -22   1 3.62747 11.0273   3
  -3 -22  -1 159.534 15.8358   1
   3 -22   1 165.713 19.0672   3
  -3  22  -1 155.599 23.3529   2
  -4 -22  -1 -7.2573 7.66417   1
  -4  22  -1 -11.237 18.4972   2
  -5 -22  -1 125.540 13.9049   1
  -5  22  -1 73.1077 22.0386   2
  -6 -22  -1 30.4803 9.80097   1
  -6  22  -1 18.9446 21.3309   2
  -6  23   1 35.4641 22.3890   2
   5 -23  -1 46.9455 14.4534   3
  -5 -23   1 29.5842 14.1054   1
  -5  23   1 35.2171 20.7347   2
   4 -23  -1 183.650 20.6730   3
  -4 -23   1 206.751 18.0792   1
  -4  23   1 168.224 27.1985   2
  -3 -23   1 11.1553 7.53957   1
   3 -23  -1 14.5329 11.3621   3
   2 -23  -1 0.33622 10.9503   3
  -2 -23   1 2.84606 7.93086   1
  -1 -23   1 30.0396 10.9121   3
   1 -23  -1 61.2624 12.5177   3
   0 -23  -1 59.1915 11.9861   3
   0 -23   1 55.6964 11.8809   3
  -1 -23  -1 7.41408 10.3116   3
  -1 -23  -1 -12.139 8.71046   1
   1 -23   1 8.42190 10.8585   3
   2 -23   1 152.941 17.8211   3
  -2 -23  -1 166.070 16.8717   1
  -2  23  -1 148.412 23.8925   2
  -3 -23  -1 40.7355 9.78398   1
  -3  23  -1 22.0714 18.7843   2
  -4 -23  -1 192.760 17.6095   1
  -4  23  -1 163.672 26.5849   2
  -5 -23  -1 14.2086 8.70039   1
  -5  23  -1 23.8715 20.3062   2
  -6 -23  -1 3.03842 9.37632   1
  -6  23  -1 -18.302 20.3898   2
  -5  24   1 40.3777 22.2648   2
   4 -24  -1 28.8363 13.3248   3
  -4  24   1 -6.4886 19.5130   2
   3 -24  -1 255.120 25.5376   3
   2 -24  -1 15.5193 11.5057   3
   1 -24  -1 96.5629 15.0696   3
   0 -24   1 153.344 25.7508   3
   0 -24  -1 152.324 17.3075   3
  -1 -24  -1 52.6196 12.1553   3
  -2 -24  -1 88.5458 11.9114   1
  -2  24  -1 47.5033 20.4610   2
  -3 -24  -1 17.7373 9.00229   1
  -3  24  -1 -0.0687 18.5717   2
  -4 -24  -1 39.9389 9.48808   1
  -4  24  -1 7.04407 20.3698   2
  -5 -24  -1 -3.8959 8.61092   1
  -5  24  -1 -22.345 19.4547   2
  -4  25   1 52.9645 21.8296   2
   3 -25  -1 3.69353 12.0764   3
   2 -25  -1 116.490 16.0908   3
   1 -25  -1 52.2025 12.9833   3
   0 -25  -1 46.2742 12.1015   3
  -1 -25  -1 133.677 16.8915   3
  -2 -25  -1 42.2120 10.3456   1
  -2  25  -1 53.4854 20.4885   2
  -3 -25  -1 -4.6389 8.62556   1
  -3  25  -1 7.09643 19.6045   2
  -4 -25  -1 -0.4595 9.46218   1
  -4  25  -1 -7.2867 20.8562   2
   1 -26  -1 38.5684 15.7590   3
   0 -26  -1 23.2149 12.7664   3
  -1 -26  -1 -7.9355 13.5913   3
  -2  26  -1 24.5306 20.4488   2
 -12   0   2 -23.888 11.4604   2
 -12   0   2 28.0085 17.0025   1
  11   0  -2 425.489 36.9862   3
 -11   0   2 434.934 36.2549   1
 -11   0   2 395.889 33.7581   2
  10   0  -2 51.5007 13.1245   3
 -10   0   2 30.4917 14.7007   1
 -10   0   2 22.3669 10.3995   2
   9   0  -2 -0.3963 9.77644   3
  -9   0   2 10.7800 11.6290   1
  -9   0   2 4.89171 9.08728   2
   8   0  -2 0.75279 9.01595   3
  -8   0   2 8.74533 8.07143   2
  -8   0   2 -4.4238 9.83413   1
   7   0  -2 0.39704 7.39943   3
  -7   0   2 -5.2205 7.85222   1
  -7   0   2 -5.7772 6.82786   2
  -6   0   2 162.472 15.6583   2
   6   0  -2 183.183 15.8356   3
   6   0  -2 151.176 15.0119   2
  -6   0   2 154.600 15.7845   1
   5   0  -2 188.942 17.0133   3
  -5   0   2 196.073 17.2684   1
  -5   0   2 229.895 17.1133   2
  -5   0   2 202.789 16.3411   3
   4   0  -2 1053.31 65.8721   3
  -4   0   2 1145.10 65.7702   2
  -4   0   2 880.662 65.4819   3
  -3   0   2 239.535 16.5928   2
  -3   0   2 226.101 16.1368   3
   3   0  -2 209.994 16.3817   3
  -2   0   2 1159.73 73.2614   3
  -1   0   2 622.774 39.2911   3
   0   0   2 306.024 21.2447   1
   0   0   2 354.414 21.5674   2
   0   0  -2 315.821 21.2802   1
   0   0  -2 345.208 21.6522   2
  -1   0  -2 31.3763 4.47461   1
   1   0   2 31.3916 4.31465   1
  -1   0  -2 31.3245 4.72558   2
   1   0   2 38.3388 3.91503   3
  -1   0  -2 36.6605 4.16737   3
  -2   0  -2 305.085 20.7391   3
   2   0   2 295.299 20.6141   1
  -2   0  -2 281.964 20.6951   1
  -2   0  -2 315.634 21.7477   2
   2   0   2 318.764 20.6498   3
   2   0   2 305.210 21.3438   2
  -3   0  -2 44.7068 6.91316   1
  -3   0  -2 41.5961 6.29474   3
  -3   0  -2 36.4920 6.66280   2
   3   0   2 20.6863 5.49101   2
   3   0   2 41.8711 6.27764   1
   3   0   2 55.0474 6.18822   3
  -4   0  -2 343.920 25.7687   2
  -4   0  -2 355.792 24.9785   3
   4   0   2 341.423 25.4062   2
  -4   0  -2 370.952 25.3695   1
   4   0   2 348.889 24.7496   3
  -5   0  -2 -0.5781 6.65705   2
   5   0   2 8.52644 6.05145   3
  -5   0  -2 13.4092 7.69611   1
  -5   0  -2 2.16797 6.07569   3
   6   0   2 169.338 16.0089   3
  -6   0  -2 197.979 17.3553   1
  -6   0  -2 137.199 14.9595   2
  -6   0  -2 172.464 15.4166   3
   7   0   2 505.512 34.8517   3
  -7   0  -2 566.718 35.8896   1
  -7   0  -2 407.404 34.1993   3
  -7   0  -2 479.948 35.7082   2
  -8   0  -2 126.918 15.8144   2
  -8   0  -2 150.641 16.9853   1
   8   0   2 140.152 15.4864   3
  -9   0  -2 438.723 37.9121   2
  -9   0  -2 543.395 38.0587   1
 -10   0  -2 7.52903 11.8181   2
 -10   0  -2 12.2365 14.2163   1
 -11   0  -2 214.779 24.0471   2
 -11   0  -2 284.605 28.1860   1
 -12  -1   2 118.622 20.0121   1
 -12   1   2 118.916 21.2158   1
 -12   1   2 79.7482 16.0943   2
  11  -1  -2 27.6253 13.7792   3
 -11  -1   2 -12.887 10.8313   2
 -11  -1   2 30.4698 15.9486   1
  11   1  -2 0.01247 16.6477   3
 -11   1   2 2.44136 11.1984   2
 -11   1   2 31.8885 16.5651   1
  10  -1  -2 99.5356 15.0100   3
 -10  -1   2 105.151 13.8118   2
 -10  -1   2 99.5058 17.4115   1
  10   1  -2 94.5576 15.1634   3
 -10   1   2 101.168 14.5247   2
 -10   1   2 100.381 16.9318   1
   9  -1  -2 7.90469 9.77314   3
  -9  -1   2 3.55591 8.80825   2
  -9  -1   2 -17.019 10.9211   1
  -9   1   2 -4.3006 11.4588   1
  -9   1   2 -4.7270 8.79181   2
   9   1  -2 -0.2445 9.50404   3
  -8  -1   2 56.1957 9.85325   2
  -8  -1   2 68.6001 12.2581   1
   8  -1  -2 100.542 13.0377   3
  -8   1   2 55.0355 13.2130   1
  -8   1   2 72.7480 11.1888   2
   8   1  -2 65.4128 11.5460   3
  -7  -1   2 16.6691 7.21123   2
  -7  -1   2 22.0958 9.10605   1
   7  -1  -2 20.2412 8.10163   3
  -7   1   2 8.51206 8.82570   1
   7   1  -2 20.1627 8.79805   3
  -7   1   2 22.4538 7.79752   2
   6  -1  -2 18.4250 6.91280   3
  -6  -1   2 18.5357 6.34011   2
  -6  -1   2 22.3931 7.67105   1
   6   1  -2 13.7147 5.79413   2
   6   1  -2 22.3850 7.34761   3
  -6   1   2 17.8585 8.17421   1
  -6   1   2 19.8839 6.96087   2
   5  -1  -2 -1.9669 6.25377   3
  -5  -1   2 6.93152 5.23550   3
  -5  -1   2 9.80252 5.52136   2
  -5  -1   2 7.99113 6.75482   1
  -5   1   2 0.21009 5.04338   3
   5   1  -2 5.07397 6.12832   3
  -5   1   2 3.27263 5.75255   2
   5   1  -2 2.10104 4.78786   2
  -4  -1   2 4.54623 4.09698   3
  -4  -1   2 13.6670 4.65657   2
   4  -1  -2 2.30949 5.27808   3
   4   1  -2 3.20234 4.40557   2
  -4   1   2 -0.0912 5.34885   2
   4   1  -2 2.75636 5.27525   3
  -4   1   2 -0.7386 4.10417   3
   3  -1  -2 252.770 18.6799   3
  -3  -1   2 275.795 18.2444   2
  -3  -1   2 240.527 18.2197   3
   3   1  -2 239.749 18.6272   3
  -3   1   2 279.677 19.1505   2
   3   1  -2 274.800 18.1867   2
  -3   1   2 267.481 18.3030   3
   2  -1  -2 47.3619 5.48692   3
  -2  -1   2 48.7269 5.36865   3
  -2  -1   2 64.2644 6.04656   2
   2   1  -2 55.4815 5.79709   3
  -2   1   2 58.4594 5.54511   3
   1  -1  -2 545.747 31.0725   3
  -1  -1   2 429.388 30.8981   2
   1   1  -2 461.205 31.1453   3
  -1   1   2 524.119 30.9251   3
   0  -1   2 831.554 58.2201   1
   0  -1   2 915.987 58.5315   2
   0  -1   2 1043.04 58.2633   3
   0  -1  -2 918.098 58.4411   1
   0  -1  -2 853.018 58.5721   2
   0   1   2 938.604 58.4397   1
   0   1  -2 1072.84 58.3083   3
   0   1  -2 950.469 58.6158   2
   0   1   2 965.180 58.6331   2
   0   1  -2 783.781 58.2206   1
   1  -1   2 17.8956 3.69965   1
  -1  -1  -2 17.8278 4.05120   1
   1  -1   2 18.2857 3.86232   2
  -1  -1  -2 18.6681 3.53134   3
   1  -1   2 27.5257 3.64888   3
  -1  -1  -2 19.6639 4.41225   2
   1   1   2 20.9282 3.31989   3
  -1   1  -2 14.1063 3.97720   1
   1   1   2 15.6841 3.94760   1
  -1   1  -2 24.5895 4.13712   3
  -1   1  -2 18.0158 4.63550   2
   2  -1   2 1228.00 92.2220   2
   2  -1   2 1532.60 92.1445   3
  -2  -1  -2 1485.52 92.1163   3
   2  -1   2 1388.69 92.0522   1
  -2  -1  -2 1435.74 92.1078   1
  -2  -1  -2 1490.50 92.4433   2
  -2   1  -2 1430.10 92.1461   1
   2   1   2 1426.87 92.1199   1
   2   1   2 1501.64 92.4094   2
   2   1   2 1524.39 92.1010   3
  -2   1  -2 1552.12 92.2268   3
  -2   1  -2 1487.94 92.6290   2
  -3  -1  -2 224.732 16.1276   1
  -3  -1  -2 223.211 16.1437   3
  -3  -1  -2 232.476 17.1502   2
   3  -1   2 202.061 15.9226   3
   3  -1   2 211.651 15.8986   1
   3   1   2 214.184 15.8044   1
  -3   1  -2 216.030 17.4729   2
   3   1   2 216.365 16.0366   3
  -3   1  -2 220.082 16.0918   3
  -3   1  -2 201.840 16.2672   1
   3   1   2 169.864 16.0284   2
  -4  -1  -2 6.72447 6.21696   1
   4  -1   2 4.57847 5.51930   2
  -4  -1  -2 -2.5560 5.64800   3
  -4  -1  -2 -2.2579 5.69264   2
   4  -1   2 3.34795 5.31516   3
  -4   1  -2 3.71940 6.28206   1
   4   1   2 -4.2205 4.87619   2
  -4   1  -2 0.49093 5.34310   3
  -4   1  -2 -2.2243 6.26825   2
   4   1   2 -5.0517 5.13424   3
  -5  -1  -2 255.279 19.7594   3
  -5  -1  -2 234.315 20.0466   1
   5  -1   2 249.217 19.8213   3
  -5  -1  -2 231.543 20.5203   2
   5   1   2 269.389 19.8457   3
  -5   1  -2 286.360 20.0548   3
  -5   1  -2 248.688 21.3425   2
  -5   1  -2 258.464 20.3458   1
   6  -1   2 13.7617 6.97405   3
  -6  -1  -2 16.4226 6.85219   3
  -6  -1  -2 1.45439 7.18863   2
  -6  -1  -2 13.1852 8.09964   1
  -6   1  -2 12.4404 6.70292   3
   6   1   2 12.0487 6.94414   3
  -6   1  -2 2.06480 7.68576   2
  -6   1  -2 1.31357 7.79178   1
   7  -1   2 110.342 12.8574   3
  -7  -1  -2 97.6390 13.5932   2
  -7  -1  -2 108.875 12.9185   3
  -7  -1  -2 138.585 14.5510   1
  -7   1  -2 150.952 14.8693   1
  -7   1  -2 143.869 14.2957   3
  -7   1  -2 94.2929 13.8808   2
   7   1   2 144.037 13.9483   3
  -8  -1  -2 -5.4530 9.24866   2
  -8  -1  -2 11.4246 10.8164   1
   8  -1   2 9.15074 8.87112   3
  -8   1  -2 16.2027 11.6084   1
   8   1   2 0.02824 8.37372   3
  -8   1  -2 2.78772 9.63381   2
  -9  -1  -2 15.9172 13.2522   1
  -9  -1  -2 -0.3961 10.8151   2
  -9   1  -2 -1.1540 13.1426   1
  -9   1  -2 -7.0449 10.8579   2
 -10  -1  -2 43.4854 13.0276   2
 -10  -1  -2 59.6697 16.1334   1
 -10   1  -2 51.6765 13.8803   2
 -10   1  -2 65.1443 16.1710   1
 -11  -1  -2 -2.3274 15.3295   1
 -11  -1  -2 5.90624 12.8278   2
 -11   1  -2 8.05757 15.7298   1
 -11   1  -2 0.10382 13.0769   2
 -12  -2   2 126.575 19.5797   1
 -12   2   2 116.615 21.7953   1
 -12   2   2 81.5799 16.2658   2
 -11  -2   2 24.8743 14.8540   1
 -11  -2   2 18.7277 10.6862   2
  11  -2  -2 8.85282 12.7585   3
 -11   2   2 22.1499 16.3542   1
 -11   2   2 -3.6284 11.1968   2
 -10  -2   2 43.6645 14.9471   1
 -10  -2   2 64.4696 12.0846   2
  10  -2  -2 40.0950 12.8558   3
 -10   2   2 95.2639 16.8450   1
 -10   2   2 55.2774 12.5632   2
  10   2  -2 68.0582 13.8845   3
  -9  -2   2 69.5494 11.0756   2
  -9  -2   2 97.3727 15.2260   1
   9  -2  -2 71.7854 12.5773   3
  -9   2   2 84.1890 15.2708   1
  -9   2   2 61.6936 12.2137   2
   9   2  -2 70.5436 12.5063   3
   8  -2  -2 67.0032 11.2381   3
  -8  -2   2 78.5487 12.5588   1
  -8  -2   2 47.5377 9.12245   2
  -8   2   2 52.5936 10.8715   2
  -8   2   2 43.5868 11.7062   1
   8   2  -2 59.5234 11.0465   3
   7  -2  -2 273.645 22.0998   3
  -7  -2   2 259.023 21.8994   1
  -7  -2   2 271.268 20.8676   2
  -7   2   2 251.821 22.6035   1
  -7   2   2 240.307 22.3702   2
   7   2  -2 263.139 21.7916   3
  -6  -2   2 294.560 20.4676   2
  -6  -2   2 276.731 21.3993   1
   6  -2  -2 282.686 21.3973   3
  -6   2   2 276.424 21.6561   2
   6   2  -2 280.621 21.3503   3
   6   2  -2 214.422 19.8475   2
  -5  -2   2 228.808 17.4927   3
   5  -2  -2 230.267 18.3638   3
  -5  -2   2 229.805 17.3970   2
  -5  -2   2 207.082 18.4605   1
   5   2  -2 222.500 17.0687   2
   5   2  -2 207.924 18.1714   3
  -5   2   2 248.412 19.1640   2
  -5   2   2 230.970 17.3842   3
   4  -2  -2 116.010 11.9072   3
  -4  -2   2 121.748 10.8523   2
  -4  -2   2 127.958 12.0689   1
  -4  -2   2 96.3607 10.4195   3
  -4   2   2 117.818 12.8545   2
   4   2  -2 126.279 11.9888   3
   4   2  -2 121.179 10.7345   2
   3  -2  -2 243.822 18.3056   3
  -3  -2   2 249.469 18.0694   3
  -3  -2   2 252.177 17.5670   2
  -3  -2   2 258.728 18.5875   1
   3   2  -2 239.922 18.4735   3
  -3   2   2 254.748 17.8800   3
  -3   2   2 281.428 19.3414   2
   3   2  -2 275.415 17.6032   2
   2  -2  -2 47.1835 5.43297   3
  -2  -2   2 36.7311 5.01174   3
   2   2  -2 42.5782 5.40623   3
  -2   2   2 46.0080 5.08575   3
   0  -2   2 492.821 31.1335   3
   0  -2  -2 463.102 31.5037   2
   0  -2  -2 460.769 31.2804   1
   0  -2   2 512.570 31.3933   2
   0   2  -2 493.610 31.1428   3
   0   2  -2 505.778 31.5458   2
   1  -2   2 1705.37 109.100   2
  -1  -2  -2 1784.48 109.035   2
   1  -2   2 1832.16 108.804   3
  -1  -2  -2 1727.20 108.767   1
   1  -2   2 1637.89 108.623   1
  -1   2  -2 1817.39 108.812   3
  -1   2  -2 1568.98 108.618   1
   1   2   2 1761.73 109.034   2
  -1   2  -2 1726.53 109.191   2
  -2  -2  -2 1833.08 112.648   3
  -2  -2  -2 1737.95 112.604   1
  -2  -2  -2 1829.22 112.912   2
   2  -2   2 1673.97 112.523   1
   2  -2   2 1857.21 112.707   3
   2   2   2 1803.85 112.534   3
  -2   2  -2 1768.52 113.141   2
  -2   2  -2 1660.37 112.565   1
   2   2   2 1852.38 112.935   2
  -2   2  -2 1839.12 112.745   3
   3  -2   2 25.7214 5.56704   3
  -3  -2  -2 13.3301 5.23677   2
  -3  -2  -2 23.1248 5.37336   3
  -3  -2  -2 16.5491 5.72980   1
   3   2   2 26.4391 5.64918   3
  -3   2  -2 17.4086 6.65859   2
  -3   2  -2 23.0085 6.29104   1
  -3   2  -2 20.3264 5.80215   3
   3   2   2 17.5637 4.54254   2
   3   2   2 13.4267 4.24073   1
   4  -2   2 2.22760 5.18890   3
  -4  -2  -2 3.29755 5.33524   3
  -4  -2  -2 8.36125 6.02229   1
  -4  -2  -2 1.67098 5.26459   2
   4   2   2 4.33361 4.98778   2
  -4   2  -2 -1.8579 6.57750   1
  -4   2  -2 4.28950 5.93322   3
   4   2   2 2.48463 5.72520   3
  -4   2  -2 1.21897 6.42576   2
   5  -2   2 115.964 11.3538   3
  -5  -2  -2 124.450 12.7884   3
  -5  -2  -2 121.461 12.7992   1
  -5  -2  -2 101.114 11.0482   2
  -5   2  -2 108.640 11.3102   3
  -5   2  -2 100.867 12.0409   2
  -5   2  -2 139.918 12.7507   1
   5   2   2 126.005 12.8975   3
   6  -2   2 4.57026 6.63060   3
  -6  -2  -2 16.7349 6.68831   3
  -6  -2  -2 -4.9088 6.56936   2
  -6  -2  -2 14.1733 7.66490   1
   6   2   2 5.13979 6.76856   3
  -6   2  -2 7.49797 8.21840   1
  -6   2  -2 15.9667 6.71053   3
  -6   2  -2 16.5885 8.48722   2
  -7  -2  -2 297.190 27.4367   3
   7  -2   2 394.462 28.6036   3
  -7  -2  -2 408.642 29.0439   1
  -7  -2  -2 366.995 29.0583   2
  -7   2  -2 425.186 29.7668   1
  -7   2  -2 373.774 30.4185   2
   7   2   2 416.448 28.5524   3
  -7   2  -2 368.327 28.2099   3
  -8  -2  -2 29.4327 10.0205   2
   8  -2   2 14.2300 9.05805   3
  -8  -2  -2 33.9863 11.3651   1
  -8   2  -2 9.59097 10.4746   2
  -8   2  -2 29.5948 11.9840   1
   8   2   2 32.9935 10.2374   3
  -9  -2  -2 166.917 18.1158   2
  -9  -2  -2 193.259 20.1406   1
  -9   2  -2 166.806 20.0800   1
  -9   2  -2 150.944 18.8145   2
 -10  -2  -2 26.0181 12.1610   2
 -10  -2  -2 13.3883 13.8939   1
 -10   2  -2 21.8867 12.7358   2
 -10   2  -2 4.02028 14.5135   1
 -11  -2  -2 82.9782 17.8560   1
 -11  -2  -2 50.2062 14.4814   2
 -11   2  -2 93.9594 18.6034   1
 -11   2  -2 79.7709 16.4959   2
 -12  -3   2 59.3487 17.9270   1
 -12   3   2 55.6118 15.1057   2
 -12   3   2 87.7038 20.3056   1
 -11  -3   2 40.2263 11.2903   2
  11  -3  -2 68.6980 15.4333   3
 -11  -3   2 62.1818 16.0543   1
 -11   3   2 45.4488 13.1871   2
 -11   3   2 57.0494 17.2967   1
 -10  -3   2 54.8467 14.8474   1
  10  -3  -2 46.5369 12.3419   3
 -10  -3   2 35.9100 10.2217   2
 -10   3   2 24.3741 11.8923   2
 -10   3   2 62.9501 15.9900   1
  10   3  -2 27.5043 12.0397   3
   9  -3  -2 18.1657 10.9611   3
  -9  -3   2 10.7204 11.2393   1
  -9  -3   2 -11.726 8.25631   2
   9   3  -2 -0.2011 9.60822   3
  -9   3   2 -3.6450 9.57760   2
  -9   3   2 4.36206 13.3270   1
  -8  -3   2 10.5696 7.56800   2
   8  -3  -2 14.9982 9.33460   3
  -8  -3   2 33.2920 10.5870   1
  -8   3   2 4.75926 9.21183   2
   8   3  -2 32.6161 9.91002   3
  -8   3   2 17.3202 10.8787   1
   7  -3  -2 186.820 18.3019   3
  -7  -3   2 193.335 16.9275   2
  -7  -3   2 177.036 18.2990   1
  -7   3   2 185.286 19.0089   1
  -7   3   2 172.086 18.8352   2
   7   3  -2 196.889 17.9431   3
  -6  -3   2 56.2822 7.31796   2
  -6  -3   2 44.9419 8.91558   1
   6  -3  -2 53.0838 9.01788   3
  -6   3   2 62.5723 9.24023   2
   6   3  -2 62.4863 9.55462   3
  -5  -3   2 359.721 25.0155   2
   5  -3  -2 355.415 26.1254   3
  -5  -3   2 379.347 26.1093   1
  -5  -3   2 367.731 25.6586   3
   5   3  -2 373.236 26.0700   3
  -5   3   2 400.564 27.0026   2
   5   3  -2 362.199 25.0289   2
  -5   3   2 325.530 25.4818   3
  -4  -3   2 338.492 23.1058   2
  -4  -3   2 346.667 24.2367   1
   4  -3  -2 337.986 24.1811   3
   4   3  -2 322.317 24.1757   3
   4   3  -2 364.822 23.2644   2
  -4   3   2 338.806 25.1214   2
  -3  -3   2 98.6573 8.59478   1
  -3  -3   2 68.1123 7.27771   2
  -3  -3   2 74.2598 7.58231   3
   3  -3  -2 101.816 8.66797   3
   3   3  -2 87.8647 8.19064   3
   3   3  -2 82.2298 7.70578   2
  -3   3   2 78.1371 8.36201   3
   2  -3  -2 5800.52 363.913   3
  -2  -3   2 5695.08 363.992   3
  -2  -3   2 5830.01 363.863   1
  -2   3   2 5911.56 363.832   3
  -1  -3   2 32.4248 3.55519   1
   1  -3  -2 29.1081 3.85445   3
   1   3  -2 35.2687 3.37770   2
   0  -3   2 637.643 41.3433   3
   0  -3  -2 612.299 41.7521   2
   0  -3   2 668.711 41.6004   2
   0  -3  -2 672.467 41.4928   1
   0   3  -2 638.332 41.7240   2
   0   3  -2 671.994 41.4298   3
   1  -3   2 240.549 16.6628   3
  -1  -3  -2 242.115 16.8814   2
  -1  -3  -2 246.526 16.6032   1
   1  -3   2 247.140 17.3776   2
   1   3   2 242.817 17.0382   2
  -1   3  -2 246.293 17.8291   2
  -1   3  -2 213.739 16.2599   1
  -1   3  -2 244.826 16.8073   3
  -2  -3  -2 2746.38 172.484   2
   2  -3   2 2808.27 172.395   3
  -2  -3  -2 2758.95 172.283   3
  -2  -3  -2 2650.37 172.254   1
  -2   3  -2 2695.49 172.333   3
  -2   3  -2 2619.29 172.220   1
  -2   3  -2 2772.74 172.882   2
   2   3   2 2873.71 172.578   2
  -3  -3  -2 731.392 48.1655   1
   3  -3   2 782.062 48.3380   3
  -3  -3  -2 755.479 48.5737   2
  -3  -3  -2 748.774 48.2888   3
  -3   3  -2 715.145 48.2778   1
  -3   3  -2 728.895 49.1086   2
  -3   3  -2 744.074 48.3359   3
  -4  -3  -2 11.6703 6.48577   2
  -4  -3  -2 14.7810 6.32930   1
  -4  -3  -2 6.20138 5.56260   3
   4  -3   2 18.1626 6.05664   3
   4   3   2 18.8532 5.98686   3
  -4   3  -2 22.8436 7.39906   2
  -4   3  -2 12.5535 6.33954   3
   4   3   2 16.1392 5.29442   2
  -4   3  -2 13.0991 7.00740   1
  -5  -3  -2 197.478 16.7228   3
  -5  -3  -2 195.231 17.2248   1
  -5  -3  -2 185.599 17.3068   2
   5  -3   2 183.705 16.9152   3
   5   3   2 228.584 17.1075   3
  -5   3  -2 197.113 16.7013   3
  -5   3  -2 201.365 17.5650   1
  -5   3  -2 215.302 19.0280   2
  -6  -3  -2 3.87507 6.78969   2
   6  -3   2 10.6459 6.76804   3
  -6  -3  -2 2.01389 7.43215   1
  -6  -3  -2 17.0195 6.86472   3
   6   3   2 17.6314 7.02847   3
  -6   3  -2 -2.3753 7.80826   2
  -6   3  -2 -1.3152 5.16276   3
  -6   3  -2 4.69485 8.74940   1
  -7  -3  -2 103.520 13.1422   2
   7  -3   2 121.408 13.7093   3
  -7  -3  -2 115.477 14.2946   1
  -7  -3  -2 113.174 13.2358   3
   7   3   2 148.142 14.0495   3
  -7   3  -2 117.900 12.8873   3
  -7   3  -2 143.517 15.6544   1
  -7   3  -2 123.202 15.0448   2
  -8  -3  -2 31.7400 10.2343   2
  -8  -3  -2 31.9935 11.8813   1
   8  -3   2 28.4837 9.53974   3
   8   3   2 42.2753 9.91232   3
  -8   3  -2 29.3584 12.9266   1
  -8   3  -2 43.1191 11.7207   2
  -9  -3  -2 -10.120 9.89093   2
  -9  -3  -2 -2.8140 11.9641   1
  -9   3  -2 11.4893 13.8023   1
  -9   3  -2 6.17761 11.7586   2
 -10  -3  -2 107.452 15.6454   2
 -10  -3  -2 149.818 19.0336   1
 -10   3  -2 92.6053 16.9923   2
 -10   3  -2 157.659 20.0333   1
 -11  -3  -2 16.8882 14.9783   1
 -11  -3  -2 -14.386 11.2843   2
 -11   3  -2 10.5543 13.5276   2
 -11   3  -2 27.1484 17.5068   1
 -12  -4   2 71.2924 16.6524   1
 -12   4   2 36.2750 18.5568   1
 -12   4   2 42.6291 14.8091   2
  11  -4  -2 5.32835 12.8949   3
 -11  -4   2 9.24837 14.2542   1
 -11  -4   2 13.5848 10.9862   2
 -11   4   2 -6.6665 11.8752   2
 -11   4   2 32.2037 16.2245   1
 -10  -4   2 100.175 13.7386   2
  10  -4  -2 104.850 15.5830   3
 -10  -4   2 113.785 17.3536   1
  10   4  -2 111.815 15.9177   3
 -10   4   2 108.298 18.6259   1
 -10   4   2 98.2836 15.7227   2
   9  -4  -2 357.896 29.2874   3
  -9  -4   2 359.622 27.4858   2
  -9  -4   2 369.190 29.6019   1
   9   4  -2 376.413 28.9752   3
  -9   4   2 338.271 30.8407   1
  -9   4   2 317.316 30.1483   2
  -8  -4   2 331.880 26.8405   1
  -8  -4   2 301.495 24.7972   2
   8  -4  -2 351.710 27.0589   3
   8   4  -2 372.908 26.8539   3
  -8   4   2 321.495 28.0842   2
  -8   4   2 290.286 27.9559   1
  -7  -4   2 522.121 35.2307   2
   7  -4  -2 517.706 36.9304   3
  -7  -4   2 516.767 36.6216   1
   7   4  -2 535.919 36.5861   3
  -7   4   2 494.813 37.3820   2
  -6  -4   2 0.91704 4.76545   2
  -6  -4   2 0.56544 7.14481   1
   6  -4  -2 -2.6561 6.41693   3
  -6   4   2 1.97038 7.37119   2
   6   4  -2 -4.5705 6.66647   3
   6   4  -2 2.94312 3.90119   2
  -5  -4   2 577.134 40.0810   1
  -5  -4   2 611.961 39.1565   2
   5  -4  -2 631.553 40.5339   3
  -5  -4   2 581.126 39.9940   3
   5   4  -2 600.865 39.2343   2
   5   4  -2 591.200 40.0542   3
  -5   4   2 603.805 41.0285   2
  -4  -4   2 16.0585 6.20730   1
   4  -4  -2 14.2256 5.69497   3
  -4  -4   2 0.91568 3.98541   3
  -4  -4   2 17.1459 4.11010   2
  -4   4   2 11.7326 6.64143   2
  -4   4   2 4.46591 4.36448   3
   4   4  -2 21.0546 4.21697   2
  -3  -4   2 9.45270 5.01662   1
  -3  -4   2 1.22453 2.72002   2
   3  -4  -2 6.45961 5.04289   3
  -3  -4   2 8.44584 4.29723   3
  -3   4   2 1.78774 3.82182   3
   3   4  -2 6.23406 3.06535   2
  -2  -4   2 12.5083 4.19845   1
   2  -4  -2 6.37234 4.65467   3
  -2   4   2 9.93543 4.04537   3
   2   4  -2 21.0669 4.50879   1
  -1  -4   2 3350.31 239.639   1
   1  -4  -2 4173.68 239.965   3
  -1   4   2 4142.60 240.144   1
   1   4  -2 3660.87 239.705   1
   0  -4   2 323.284 22.0482   3
   0  -4  -2 333.055 22.1490   1
   0   4  -2 325.719 22.7140   2
   0   4   2 345.101 22.2001   1
   0   4   2 343.951 22.3923   2
   1  -4   2 549.580 36.4209   3
  -1  -4  -2 544.224 36.5665   2
  -1  -4  -2 579.003 36.2712   1
   1  -4   2 547.509 36.9271   2
  -1   4  -2 552.569 37.1913   2
  -1   4  -2 570.781 36.4852   3
   1   4   2 592.092 36.7173   2
   1   4   2 556.597 36.2017   1
  -2  -4  -2 5018.48 311.877   1
  -2  -4  -2 4943.85 312.075   2
   2  -4   2 4935.37 312.007   3
   2  -4   2 4768.20 312.254   2
  -2   4  -2 4881.48 312.425   2
   2   4   2 5290.94 312.223   2
  -2   4  -2 5179.31 312.026   3
  -2   4  -2 4770.00 311.807   1
  -3  -4  -2 107.974 10.6158   1
   3  -4   2 102.719 10.6092   3
  -3  -4  -2 92.6822 9.39214   2
  -3  -4  -2 121.984 10.5411   3
  -3   4  -2 89.1855 10.5250   2
  -3   4  -2 104.702 11.0692   1
  -3   4  -2 97.2210 9.66369   3
   4  -4   2 1221.31 78.1284   3
  -4  -4  -2 1222.97 77.9091   1
  -4  -4  -2 1256.49 78.0441   3
  -4  -4  -2 1252.01 78.0966   2
  -4   4  -2 1199.53 78.9424   2
  -4   4  -2 1179.57 77.9923   3
  -4   4  -2 1144.89 78.0120   1
   4   4   2 1245.25 78.1312   2
  -5  -4  -2 389.229 27.0141   3
   5  -4   2 383.384 27.0871   3
  -5  -4  -2 357.172 27.1861   2
  -5  -4  -2 403.934 26.9614   1
  -5   4  -2 373.015 27.4067   1
  -5   4  -2 358.591 28.5680   2
  -5   4  -2 361.696 26.6953   3
  -6  -4  -2 11.2043 7.26845   2
   6  -4   2 4.88721 7.39490   3
  -6  -4  -2 5.65444 7.45834   1
  -6  -4  -2 20.5882 7.43278   3
  -6   4  -2 2.67161 4.82806   3
  -6   4  -2 10.4682 8.58243   2
  -6   4  -2 25.8864 9.01445   1
  -7  -4  -2 119.562 14.0699   1
  -7  -4  -2 104.094 12.7407   3
  -7  -4  -2 129.064 13.3272   2
   7  -4   2 109.365 13.1632   3
  -7   4  -2 144.300 15.6500   1
  -7   4  -2 99.5768 13.9400   3
  -7   4  -2 98.4196 14.3102   2
  -8  -4  -2 63.2983 11.4479   2
   8  -4   2 70.7856 11.8049   3
  -8  -4  -2 65.8322 12.5313   1
  -8   4  -2 82.4625 14.4553   1
  -8   4  -2 60.7398 12.7695   2
  -9  -4  -2 70.0774 14.8195   1
  -9  -4  -2 89.1478 13.7384   2
  -9   4  -2 90.4782 15.5180   2
  -9   4  -2 111.258 17.6897   1
 -10  -4  -2 12.0430 11.0368   2
 -10  -4  -2 21.0332 14.0028   1
 -10   4  -2 27.1489 13.4268   2
 -10   4  -2 31.5470 16.1987   1
 -11  -4  -2 10.5646 12.0265   2
 -11  -4  -2 21.5786 15.7095   1
 -11   4  -2 44.4548 17.7324   1
 -11   4  -2 26.4340 14.2558   2
 -12  -5   2 80.5118 18.5875   1
 -12   5   2 75.3848 16.4098   2
 -12   5   2 106.523 20.7120   1
 -11  -5   2 82.7188 16.1235   1
  11  -5  -2 64.8744 17.1627   3
 -11   5   2 42.5835 14.4956   2
 -11   5   2 69.2881 18.9893   1
 -10  -5   2 206.317 22.2058   1
 -10  -5   2 223.572 21.8098   2
  10  -5  -2 267.730 25.0031   3
 -10   5   2 198.013 22.1649   2
 -10   5   2 290.504 26.0974   1
  -9  -5   2 75.7898 11.4468   2
  -9  -5   2 119.334 15.8337   1
   9  -5  -2 103.440 14.3694   3
  -9   5   2 72.2142 14.2666   2
  -9   5   2 111.234 17.1511   1
  -8  -5   2 31.1159 8.05062   2
   8  -5  -2 30.0693 10.4136   3
  -8  -5   2 39.6242 11.4492   1
  -8   5   2 44.2287 12.6989   1
  -8   5   2 8.45252 10.1557   2
  -7  -5   2 19.3018 8.38893   1
   7  -5  -2 11.9614 8.66013   3
  -7  -5   2 18.1954 6.45164   2
  -7   5   2 11.7935 8.97343   2
   7   5  -2 24.9957 6.70245   2
   6  -5  -2 305.554 23.3856   3
  -6  -5   2 289.035 22.7249   1
  -6  -5   2 302.179 21.3673   2
  -6   5   2 289.316 24.5185   2
  -5  -5   2 161.151 14.8445   1
  -5  -5   2 166.319 13.1750   2
   5  -5  -2 168.930 14.8544   3
  -5  -5   2 163.167 14.5045   3
   5   5  -2 160.783 13.3181   2
  -5   5   2 178.692 17.2571   2
  -4  -5   2 391.225 28.1668   1
  -4  -5   2 409.700 27.0664   2
   4  -5  -2 406.039 28.5363   3
  -4   5   2 435.775 30.0505   2
  -4   5   2 408.854 27.9092   3
   4   5  -2 432.224 27.4224   2
  -3  -5   2 793.374 52.5261   3
  -3  -5   2 773.923 51.6253   2
   3  -5  -2 844.614 52.6407   3
  -3  -5   2 801.781 52.3959   1
   3   5  -2 866.074 51.7835   2
   3   5  -2 815.694 52.3933   1
   2  -5  -2 266.087 18.3529   3
  -2  -5   2 254.787 17.5088   1
  -2   5   2 245.871 17.5116   3
   2   5  -2 266.623 16.9990   2
   2   5  -2 253.934 17.7212   1
   1  -5  -2 2418.28 139.050   1
  -1  -5   2 1888.83 138.287   1
   1  -5  -2 2352.40 138.757   3
   1   5  -2 2060.18 138.386   1
  -1   5   2 2337.35 138.858   1
   0  -5  -2 2359.41 143.793   1
   0  -5   2 2313.03 143.745   3
   0   5   2 2424.43 144.153   2
   0   5  -2 2126.60 143.180   1
   0   5  -2 2141.09 143.941   2
   0   5   2 2362.92 143.784   1
   1  -5   2 971.938 62.8255   3
  -1  -5  -2 1007.31 62.7070   1
  -1  -5  -2 1002.70 63.0173   2
   1  -5   2 947.639 63.1729   2
   1   5   2 1033.52 63.0169   2
   1   5   2 1008.37 62.7424   1
  -1   5  -2 964.560 62.7623   3
  -1   5  -2 946.215 63.4057   2
   2  -5   2 2621.25 168.270   3
  -2  -5  -2 2695.07 168.362   2
  -2  -5  -2 2700.85 168.154   1
   2  -5   2 2579.12 168.639   2
  -2   5  -2 2605.11 168.851   2
   2   5   2 2812.49 168.494   2
  -2   5  -2 2692.40 168.300   3
  -3  -5  -2 124.737 11.3096   1
  -3  -5  -2 109.122 11.4638   2
   3  -5   2 113.112 11.3158   3
  -3  -5  -2 105.922 11.0795   3
  -3   5  -2 113.187 11.5942   2
   3   5   2 109.601 10.6513   1
  -3   5  -2 111.621 11.9485   1
  -3   5  -2 109.171 11.5747   3
  -4  -5  -2 1687.00 105.559   2
   4  -5   2 1667.85 105.675   3
  -4  -5  -2 1718.67 105.487   1
  -4  -5  -2 1678.31 105.639   3
  -4   5  -2 1654.36 105.626   1
  -4   5  -2 1618.87 106.475   2
   4   5   2 1692.37 105.733   2
  -4   5  -2 1542.62 105.462   3
  -5  -5  -2 588.506 40.1342   2
  -5  -5  -2 603.373 40.2106   3
  -5  -5  -2 623.864 40.1825   1
   5  -5   2 584.748 40.3669   3
  -5   5  -2 647.521 40.9636   1
  -5   5  -2 540.097 39.8336   3
  -5   5  -2 594.054 41.8234   2
   6  -5   2 83.9457 11.1303   3
  -6  -5  -2 77.3136 10.3347   1
  -6  -5  -2 71.2899 9.56223   2
  -6  -5  -2 109.541 10.7346   3
  -6   5  -2 40.1619 7.93004   3
  -6   5  -2 68.0893 11.5411   2
  -6   5  -2 86.0660 11.9107   1
  -7  -5  -2 -3.4552 7.66922   2
  -7  -5  -2 -6.2239 6.76308   3
  -7  -5  -2 3.84487 8.64508   1
   7  -5   2 -0.0492 8.14813   3
  -7   5  -2 0.90165 10.4326   1
  -7   5  -2 1.55781 9.79053   2
   8  -5   2 55.3818 11.6685   3
  -8  -5  -2 87.4773 12.0854   2
  -8  -5  -2 65.3381 12.9634   1
  -8   5  -2 61.3397 13.5635   2
  -8   5  -2 80.5308 14.9062   1
  -9  -5  -2 -3.1787 9.55394   2
  -9  -5  -2 -1.5727 11.7165   1
  -9   5  -2 -5.4755 11.9732   2
  -9   5  -2 8.66531 14.4250   1
 -10  -5  -2 128.454 17.9439   1
 -10  -5  -2 113.624 15.8692   2
 -10   5  -2 90.1887 17.3952   2
 -10   5  -2 131.829 20.1981   1
 -11  -5  -2 20.7826 11.5922   2
 -11  -5  -2 -5.3589 14.1798   1
 -11   5  -2 14.9208 14.6349   2
 -11   5  -2 10.0585 17.8589   1
 -12  -6   2 -7.3229 14.3419   1
 -12   6   2 24.3399 19.0305   1
 -11  -6   2 -0.3834 13.6957   1
  11  -6  -2 7.31384 19.5027   3
 -11   6   2 11.0310 13.0288   2
 -11   6   2 28.9464 18.2455   1
 -10  -6   2 79.6086 14.8077   1
  10  -6  -2 67.4084 13.9960   3
 -10  -6   2 56.8241 10.8319   2
 -10   6   2 69.5378 14.7833   2
 -10   6   2 60.6581 17.7192   1
  -9  -6   2 25.7161 11.8286   1
   9  -6  -2 32.0095 11.3036   3
  -9  -6   2 21.3456 8.42616   2
  -9   6   2 26.9455 14.3950   1
  -9   6   2 18.7581 12.1633   2
   8  -6  -2 -1.3041 9.24927   3
  -8  -6   2 0.61837 9.14059   1
  -8  -6   2 9.88422 7.06691   2
  -8   6   2 -10.651 9.93111   2
  -7  -6   2 150.857 14.8520   1
   7  -6  -2 133.344 14.8213   3
  -7  -6   2 124.383 13.3070   2
  -7   6   2 133.450 15.3203   2
   7   6  -2 123.176 13.1978   2
  -6  -6   2 26.2039 5.52947   2
  -6  -6   2 43.9985 8.47941   1
   6  -6  -2 16.9041 7.77859   3
  -6   6   2 15.4502 8.67837   2
   5  -6  -2 200.734 17.3199   3
  -5  -6   2 224.942 17.3207   3
  -5  -6   2 197.626 17.0470   1
  -5  -6   2 205.239 15.3454   2
  -5   6   2 205.914 19.7704   2
   5   6  -2 217.355 15.7438   2
   4  -6  -2 11.5265 5.89223   3
  -4  -6   2 4.12210 5.70004   1
  -4  -6   2 4.70830 3.55597   2
  -4  -6   2 -4.0490 3.74826   3
  -4   6   2 6.56010 4.68687   3
   4   6  -2 5.06473 5.31638   1
   4   6  -2 8.30049 3.59936   2
   3  -6  -2 55.7275 7.56118   3
  -3  -6   2 68.1133 7.07841   1
   3   6  -2 52.7976 5.34144   2
   3   6  -2 64.6522 7.04067   1
  -2  -6   2 99.9585 9.10484   1
   2  -6  -2 121.433 9.80053   3
   2   6  -2 99.5452 9.44003   1
  -2   6   2 100.621 9.09060   3
   2   6  -2 122.239 8.82665   2
   1  -6  -2 83.4589 7.88686   1
   1  -6  -2 85.0230 8.37455   3
  -1  -6   2 65.2856 6.17084   1
   1   6  -2 64.4738 6.66149   1
  -1   6   2 85.2034 7.54758   1
   0  -6   2 945.713 58.8215   3
   0  -6  -2 947.282 58.7172   1
   0   6   2 945.935 58.6905   1
   0   6  -2 845.188 58.0066   1
   0   6  -2 934.719 59.2475   2
  -1  -6  -2 97.3260 7.96097   1
   1  -6   2 75.7707 8.07634   3
  -1   6  -2 64.7577 8.60412   2
   1   6   2 79.3584 8.45737   1
  -1   6  -2 65.0747 7.48704   3
   1   6   2 85.7751 7.96885   2
   2  -6   2 55.2997 7.33368   3
  -2  -6  -2 49.5533 6.71398   2
  -2  -6  -2 53.7576 6.76336   1
   2  -6   2 51.6132 7.48732   2
   2   6   2 66.4041 6.92992   2
  -2   6  -2 47.7974 8.35765   2
  -2   6  -2 64.7586 7.57869   3
  -3  -6  -2 -0.3235 4.46221   2
  -3  -6  -2 -3.2507 5.13154   1
  -3  -6  -2 8.17616 4.78251   3
   3  -6   2 3.21161 5.32980   3
  -3   6  -2 -3.1956 5.33226   3
   3   6   2 1.10106 4.16707   2
  -3   6  -2 1.31195 6.93569   2
   3   6   2 -0.0490 5.45229   1
  -4  -6  -2 1192.05 77.2310   1
  -4  -6  -2 1237.15 77.4016   2
   4  -6   2 1234.18 77.6577   3
  -4  -6  -2 1234.63 77.4400   3
  -4   6  -2 1126.05 77.2905   3
  -4   6  -2 1190.47 77.5330   1
  -4   6  -2 1218.50 78.6214   2
  -5  -6  -2 36.6055 7.54689   3
  -5  -6  -2 32.0472 7.62336   1
   5  -6   2 46.4667 8.45166   3
  -5  -6  -2 35.8439 7.05795   2
  -5   6  -2 38.8286 7.60434   3
  -5   6  -2 42.4901 9.71932   2
  -5   6  -2 38.1099 8.75285   1
  -6  -6  -2 4.24694 6.42187   2
  -6  -6  -2 -2.9979 7.83062   1
   6  -6   2 -1.9255 6.98678   3
  -6  -6  -2 2.12689 6.29467   3
  -6   6  -2 3.51980 8.54726   2
  -6   6  -2 6.32876 6.48596   3
  -6   6  -2 -4.3845 8.65982   1
  -7  -6  -2 -3.3762 6.61055   3
  -7  -6  -2 5.71237 9.49112   1
   7  -6   2 7.01107 8.62167   3
  -7  -6  -2 0.09538 7.77137   2
  -7   6  -2 10.0495 10.8395   1
  -7   6  -2 2.59142 10.3596   2
  -8  -6  -2 7.61815 8.75096   2
  -8  -6  -2 -3.6010 10.2814   1
   8  -6   2 -1.1213 9.53841   3
  -8   6  -2 2.07731 12.0286   2
  -8   6  -2 -4.9024 12.5048   1
  -9  -6  -2 5.54086 11.9034   1
  -9  -6  -2 2.05388 9.59436   2
  -9   6  -2 9.02539 12.8294   2
  -9   6  -2 18.8576 14.7748   1
 -10  -6  -2 0.69415 13.7226   1
 -10  -6  -2 9.80743 10.5247   2
 -10   6  -2 6.72383 16.1293   1
 -10   6  -2 -13.585 13.0695   2
 -11  -6  -2 24.8782 12.2963   2
 -11  -6  -2 3.44301 14.3077   1
 -11   6  -2 31.9562 18.4085   1
 -11   6  -2 4.84591 14.6820   2
 -11  -7   2 38.6434 14.7906   1
 -11   7   2 40.4169 15.0481   2
 -11   7   2 28.0340 18.5296   1
 -10  -7   2 -3.3717 11.7694   1
  10  -7  -2 16.0198 12.3423   3
 -10  -7   2 11.4862 8.83515   2
 -10   7   2 1.29523 12.8012   2
 -10   7   2 11.3273 15.5423   1
  -9  -7   2 125.412 16.1279   1
  -9  -7   2 148.716 15.7008   2
   9  -7  -2 136.887 16.7122   3
  -9   7   2 123.333 18.8138   1
  -9   7   2 129.439 17.6754   2
   8  -7  -2 378.901 30.2976   3
  -8  -7   2 379.539 29.5362   1
  -8  -7   2 392.465 27.7056   2
  -8   7   2 372.360 32.0888   2
   7  -7  -2 169.180 16.8161   3
  -7  -7   2 164.852 17.1396   1
  -7  -7   2 167.309 14.8547   2
  -7   7   2 175.526 17.7549   2
   7   7  -2 171.019 15.0871   2
   6  -7  -2 450.038 32.4750   3
  -6  -7   2 440.693 31.8751   1
  -6  -7   2 455.286 30.6335   2
  -6   7   2 490.848 34.3478   2
  -5  -7   2 41.5850 5.44016   2
   5  -7  -2 35.6872 7.76937   3
  -5  -7   2 50.2060 7.60820   1
   5   7  -2 41.8240 5.75101   2
  -5   7   2 38.1178 9.41271   2
  -4  -7   2 1054.15 80.7359   3
   4  -7  -2 1275.17 81.2249   3
  -4  -7   2 1297.44 80.0410   2
  -4  -7   2 1296.70 80.7772   1
   4   7  -2 1300.68 80.9490   1
   4   7  -2 1362.15 80.2440   2
  -3  -7   2 30.5755 5.58623   1
   3  -7  -2 33.4218 6.58838   3
  -3   7   2 30.5837 5.52691   3
   3   7  -2 38.0495 5.88411   1
   3   7  -2 28.5959 4.21508   2
  -2  -7   2 2.83164 3.61873   1
   2  -7  -2 1.63947 5.13739   3
   2   7  -2 6.79566 3.35853   2
  -2   7   2 -0.0072 3.74499   1
  -2   7   2 -4.8042 3.01248   3
   2   7  -2 9.60065 4.16961   1
   1  -7  -2 148.387 11.7369   3
   1  -7  -2 133.971 12.0952   1
  -1  -7   2 133.437 9.94103   1
  -1   7   2 155.053 11.4383   1
   1   7  -2 136.114 10.4783   1
   0  -7  -2 114.866 10.4858   1
   0  -7   2 133.830 11.4704   3
   0   7  -2 127.490 9.35885   1
   0   7   2 141.674 10.6237   1
  -1  -7  -2 697.558 43.0285   1
   1  -7   2 658.591 43.3275   3
  -1   7  -2 697.442 43.2053   3
  -1   7  -2 674.728 44.2226   2
   1   7   2 720.541 43.4809   2
   1   7   2 555.312 42.8391   1
  -2  -7  -2 600.297 39.3509   1
  -2  -7  -2 597.621 39.7867   2
   2  -7   2 600.229 39.8717   3
  -2   7  -2 566.921 39.7022   3
  -2   7  -2 603.012 41.0325   2
   2   7   2 660.223 39.6053   1
   3  -7   2 66.0863 8.32357   3
  -3  -7  -2 48.9871 7.51910   1
  -3  -7  -2 54.5372 7.50321   2
  -3   7  -2 62.3068 9.62118   2
   3   7   2 69.7732 7.46495   2
  -3   7  -2 61.4517 8.18643   3
  -4  -7  -2 2984.00 183.505   3
  -4  -7  -2 3022.19 183.351   1
   4  -7   2 2968.89 183.703   3
  -4  -7  -2 2937.04 183.348   2
  -4   7  -2 2787.68 184.333   2
  -4   7  -2 2718.82 183.340   3
  -5  -7  -2 125.792 12.5742   2
   5  -7   2 80.8871 10.7198   3
  -5  -7  -2 102.220 10.9718   3
  -5  -7  -2 97.0647 10.9733   1
  -5   7  -2 116.090 12.2436   1
  -5   7  -2 111.813 13.2422   2
   6  -7   2 603.754 39.8704   3
  -6  -7  -2 591.087 39.4273   1
  -6  -7  -2 568.522 39.1615   3
  -6  -7  -2 572.838 39.1128   2
  -6   7  -2 586.033 40.1832   1
  -6   7  -2 581.284 41.9394   2
  -6   7  -2 499.195 38.8839   3
  -7  -7  -2 6.38401 9.23723   1
   7  -7   2 -2.6919 8.66288   3
  -7  -7  -2 -2.1829 7.51914   2
  -7  -7  -2 -6.0743 7.21058   3
  -7   7  -2 3.64237 10.9205   2
  -7   7  -2 12.6673 11.4207   1
  -8  -7  -2 103.685 14.3845   1
   8  -7   2 87.7478 13.7409   3
  -8  -7  -2 83.4920 12.4791   2
  -8   7  -2 89.8793 15.9519   2
  -8   7  -2 112.779 16.7619   1
  -9  -7  -2 35.7443 12.4434   1
  -9  -7  -2 16.1848 9.72827   2
  -9   7  -2 34.1892 15.4988   1
  -9   7  -2 19.9765 13.8873   2
 -10  -7  -2 -34.563 12.1776   1
 -10  -7  -2 23.9840 10.5978   2
 -10   7  -2 11.8036 16.9078   1
 -10   7  -2 -9.2712 13.6280   2
 -11  -7  -2 2.52237 11.2268   2
 -11  -7  -2 19.4103 15.4275   1
 -11   7  -2 49.3419 18.3354   1
 -11   7  -2 24.9571 15.9078   2
 -11  -8   2 21.3951 13.6034   1
 -11   8   2 -10.853 13.5901   2
  10  -8  -2 17.7411 11.7931   3
 -10  -8   2 -6.1592 11.5344   1
 -10   8   2 6.87142 16.2517   1
 -10   8   2 8.95698 13.4304   2
  -9  -8   2 18.9165 11.3213   1
   9  -8  -2 13.5139 11.7987   3
  -9  -8   2 30.2147 8.01190   2
  -9   8   2 24.5951 12.6442   2
  -9   8   2 -0.8424 13.9836   1
  -8  -8   2 52.7298 11.4974   1
   8  -8  -2 62.8060 11.7256   3
  -8  -8   2 55.4258 8.41126   2
  -8   8   2 50.3869 13.2553   2
   7  -8  -2 14.3733 9.24442   3
  -7  -8   2 23.4290 9.02667   1
  -7  -8   2 23.3252 6.34801   2
   7   8  -2 26.4821 6.18303   2
  -7   8   2 30.1800 10.6510   2
  -6  -8   2 11.6423 7.04237   1
  -6  -8   2 4.42342 4.77308   2
   6  -8  -2 5.52852 7.09255   3
   6   8  -2 -0.7450 3.65975   2
  -6   8   2 7.94620 9.09460   2
   5  -8  -2 11.8998 7.34068   3
  -5  -8   2 12.8977 4.37671   2
  -5  -8   2 10.4008 6.31733   1
   5   8  -2 11.4611 3.96474   2
  -5   8   2 9.88140 8.83706   2
  -4  -8   2 132.044 12.2887   3
  -4  -8   2 134.715 12.4719   1
   4  -8  -2 146.541 13.7050   3
   4   8  -2 153.263 11.4099   2
   4   8  -2 138.058 12.9942   1
   3  -8  -2 214.922 18.1914   3
  -3  -8   2 224.349 16.7375   1
   3   8  -2 268.847 16.4572   2
  -3   8   2 203.845 16.6904   3
   3   8  -2 237.744 16.9937   1
  -2  -8   2 5.51020 3.88540   1
   2  -8  -2 -1.6525 5.22599   3
   2   8  -2 7.11337 4.29315   1
  -2   8   2 1.10179 4.57492   1
  -1  -8   2 120.471 9.07607   1
   1  -8  -2 125.436 11.3406   1
   1  -8  -2 124.631 11.0693   3
   1   8  -2 115.839 9.47306   1
   0  -8  -2 420.714 27.2477   1
   0  -8   2 398.184 27.6220   3
   0   8  -2 406.918 26.3694   1
  -1  -8  -2 20.3266 5.13755   1
   1  -8   2 15.7403 5.90559   3
   1   8   2 9.85806 4.34718   1
  -1   8  -2 8.54179 5.47509   3
  -1   8  -2 5.97095 6.56804   2
   1   8   2 -1.1967 4.02788   2
  -2  -8  -2 53.7061 7.24555   2
   2  -8   2 56.8988 7.98492   3
  -2  -8  -2 58.0634 7.17170   1
   2   8   2 48.9135 7.09969   2
  -2   8  -2 39.1001 8.41045   2
  -2   8  -2 50.6976 7.08799   3
   2   8   2 57.2381 7.10079   1
  -3  -8  -2 12.7880 5.52060   2
  -3  -8  -2 9.22949 5.90260   1
   3  -8   2 13.8979 6.33657   3
  -3   8  -2 6.99893 7.83841   2
   3   8   2 16.4713 5.37837   2
  -3   8  -2 7.13469 5.90193   3
  -4  -8  -2 185.376 15.2485   2
   4  -8   2 186.683 15.8927   3
  -4  -8  -2 189.458 14.9582   3
  -4  -8  -2 181.827 15.0332   1
  -4   8  -2 154.030 14.9636   3
  -4   8  -2 145.050 16.0566   2
  -5  -8  -2 117.631 11.3227   2
   5  -8   2 117.461 12.2308   3
  -5  -8  -2 100.713 11.1890   3
  -5  -8  -2 138.558 12.5989   1
  -5   8  -2 97.7394 12.7547   1
  -5   8  -2 125.349 14.0196   2
  -6  -8  -2 41.6201 8.19052   2
  -6  -8  -2 45.6107 9.37679   1
  -6  -8  -2 31.7470 7.49104   3
   6  -8   2 28.6958 8.90750   3
  -6   8  -2 44.2961 11.7617   3
  -6   8  -2 23.5810 10.9522   2
  -6   8  -2 27.8109 10.5151   1
   7  -8   2 -0.4701 8.80916   3
  -7  -8  -2 12.5214 7.77960   2
  -7  -8  -2 12.1769 9.39776   1
  -7   8  -2 2.09996 11.5737   1
  -7   8  -2 -3.8454 10.7756   2
  -8  -8  -2 16.6058 8.87554   2
   8  -8   2 0.73089 9.31887   3
  -8  -8  -2 0.95864 10.5939   1
  -8   8  -2 20.2649 12.7121   2
  -8   8  -2 23.8051 13.7886   1
  -9  -8  -2 -11.991 8.70979   2
  -9  -8  -2 -14.424 11.4934   1
  -9   8  -2 3.90772 13.1900   2
  -9   8  -2 8.44468 14.3797   1
 -10  -8  -2 50.5429 11.8028   2
 -10  -8  -2 47.1975 14.4091   1
 -10   8  -2 34.1279 15.4651   2
 -10   8  -2 51.4248 18.4615   1
 -11  -8  -2 1.90938 14.1940   1
 -11  -8  -2 14.2946 11.3309   2
 -11   8  -2 -25.657 14.6305   2
 -11   8  -2 29.8530 18.6330   1
 -11  -9   2 34.1024 13.9364   1
 -11   9   2 31.4653 15.5455   2
 -11   9   2 -3.2587 17.6962   1
  10  -9  -2 4.16029 11.7479   3
 -10  -9   2 13.1449 11.8197   1
 -10   9   2 -0.8624 13.3458   2
 -10   9   2 10.0552 16.2678   1
  -9  -9   2 11.7360 10.5713   1
  -9  -9   2 12.9598 7.56097   2
   9  -9  -2 4.00512 10.9528   3
  -9   9   2 2.52707 12.4673   2
  -8  -9   2 468.250 31.4865   2
  -8  -9   2 420.254 33.2262   1
   8  -9  -2 454.580 34.9460   3
  -8   9   2 446.035 37.1824   2
  -7  -9   2 11.9672 8.42380   1
  -7  -9   2 15.2895 5.93420   2
   7  -9  -2 21.2824 9.41192   3
  -7   9   2 18.4761 11.4526   2
   7   9  -2 18.7184 6.13886   2
  -6  -9   2 156.514 12.6731   2
  -6  -9   2 143.301 14.5995   1
   6  -9  -2 126.175 14.1498   3
  -6   9   2 126.184 15.5077   2
  -5  -9   2 91.2203 9.73639   1
  -5  -9   2 91.0633 9.36246   2
   5  -9  -2 74.8283 10.2320   3
  -5   9   2 70.8056 11.7299   2
   5   9  -2 83.8066 9.00811   2
   4  -9  -2 112.501 11.3839   3
  -4  -9   2 119.843 10.7598   1
   4   9  -2 106.765 10.9345   1
   4   9  -2 113.116 9.91978   2
  -3  -9   2 325.740 23.3737   1
   3  -9  -2 330.685 24.7675   3
   3   9  -2 372.025 23.3315   2
  -2  -9   2 539.024 36.1586   1
   2  -9  -2 562.203 37.2261   3
  -2   9   2 560.970 36.8507   1
   2   9  -2 585.197 36.5717   1
   1  -9  -2 848.478 53.0713   3
   1  -9  -2 853.750 53.1788   1
  -1  -9   2 843.661 52.2077   1
  -1   9   2 731.388 52.7944   1
   1   9  -2 838.274 52.4040   1
   0  -9  -2 177.018 13.6787   1
   0  -9   2 167.288 14.5126   3
   0   9  -2 175.519 12.4681   1
   1  -9   2 34.8190 6.72990   3
  -1  -9  -2 30.5616 5.97526   1
  -1   9  -2 32.3990 8.11114   2
  -1   9  -2 33.3611 4.99089   1
   1   9   2 30.6997 6.18867   2
   1   9   2 36.3486 6.59689   1
  -2  -9  -2 165.999 13.5026   1
   2  -9   2 160.961 14.7518   3
  -2   9  -2 144.639 13.6178   3
   2   9   2 176.795 14.2729   2
  -2   9  -2 156.526 15.2124   2
   3  -9   2 44.7129 8.17014   3
  -3  -9  -2 59.7661 7.58404   1
  -3  -9  -2 60.4253 7.54900   2
  -3   9  -2 19.5350 8.75232   2
  -3   9  -2 41.7213 7.42109   3
   4  -9   2 587.046 40.0979   3
  -4  -9  -2 580.238 39.4601   2
  -4  -9  -2 609.751 39.3405   1
  -4  -9  -2 583.028 39.3847   3
  -4   9  -2 589.143 41.9527   2
  -5  -9  -2 -4.1639 5.16099   3
   5  -9   2 -2.4367 6.76429   3
  -5  -9  -2 3.20973 5.93135   2
  -5  -9  -2 0.54786 6.95918   1
  -5   9  -2 -2.7144 6.63862   3
  -5   9  -2 8.86688 9.21538   2
   6  -9   2 345.222 27.3045   3
  -6  -9  -2 362.450 26.8309   1
  -6  -9  -2 359.656 26.5728   2
  -6   9  -2 358.373 28.4807   1
  -6   9  -2 337.787 30.3661   2
   7  -9   2 35.6282 10.6020   3
  -7  -9  -2 23.2511 10.3795   1
  -7  -9  -2 28.0937 8.56443   2
  -7   9  -2 31.2059 12.7780   1
  -7   9  -2 23.4217 12.2976   2
   8  -9   2 299.830 25.5765   3
  -8  -9  -2 285.732 24.3809   2
  -8  -9  -2 282.232 25.0057   1
  -8   9  -2 234.508 26.2290   2
  -8   9  -2 309.955 28.6945   1
  -9  -9  -2 -2.4700 9.16196   2
  -9  -9  -2 3.35901 11.8057   1
  -9   9  -2 7.83762 14.1228   2
  -9   9  -2 9.53030 15.4793   1
 -10  -9  -2 50.4174 14.3565   1
 -10  -9  -2 17.4196 10.9447   2
 -10   9  -2 26.1292 15.9879   2
 -10   9  -2 44.1736 18.1888   1
 -11  -9  -2 -5.2621 13.8983   1
 -11  -9  -2 28.0287 15.9195   2
 -11   9  -2 41.1435 19.7423   1
 -11 -10   2 11.5857 12.6736   1
 -11  10   2 42.3030 19.7980   1
 -11  10   2 -3.4794 14.8667   2
  10 -10  -2 46.1455 13.7857   3
 -10 -10   2 40.4641 13.4040   1
 -10  10   2 6.46264 14.6789   2
 -10  10   2 66.1218 18.6492   1
  -9 -10   2 25.4846 8.71479   2
  -9 -10   2 25.8708 11.4170   1
   9 -10  -2 38.3122 12.3454   3
  -9  10   2 16.6153 13.7517   2
   8 -10  -2 61.0224 12.9784   3
  -8 -10   2 63.4002 8.56707   2
  -8 -10   2 54.6255 11.6617   1
  -8  10   2 41.5426 13.6129   2
   7 -10  -2 41.4283 10.3225   3
  -7 -10   2 44.2802 9.57638   1
  -7 -10   2 36.3066 6.94638   2
   7  10  -2 35.6746 7.79177   2
  -7  10   2 42.9798 12.6654   2
  -6 -10   2 159.199 13.8974   2
  -6 -10   2 161.166 15.5632   1
   6 -10  -2 164.533 17.2538   3
  -6  10   2 151.734 17.9352   2
   5 -10  -2 375.222 29.2675   3
  -5 -10   2 398.662 28.1902   1
   5  10  -2 424.522 27.4052   2
  -5  10   2 411.247 32.3589   2
  -4 -10   2 8.68927 5.61543   1
   4 -10  -2 -1.3447 6.71700   3
   4  10  -2 1.53376 3.52721   2
  -3 -10   2 44.6751 6.15692   1
   3 -10  -2 50.9992 7.96786   3
   3  10  -2 48.6763 5.78646   2
   2 -10  -2 26.2173 6.87798   3
  -2 -10   2 31.4959 5.15149   1
   2  10  -2 36.9099 5.81922   1
   1 -10  -2 744.141 48.2237   3
   1 -10  -2 740.877 48.2885   1
  -1 -10   2 722.896 47.2285   1
  -1  10   2 755.735 48.0545   1
   1  10  -2 745.480 47.4810   1
   0 -10   2 1056.48 67.3739   3
   0 -10  -2 1056.85 67.0684   1
   0  10  -2 1031.35 66.3837   1
   0  10   2 1052.14 67.0228   1
   1 -10   2 639.353 42.3955   3
  -1 -10  -2 637.104 41.6667   1
   1  10   2 567.484 45.5549   2
   1  10   2 697.570 42.0667   1
  -1  10  -2 641.260 43.7933   2
  -1  10  -2 633.583 41.0432   1
  -2 -10  -2 70.4058 7.85211   1
   2 -10   2 56.2350 8.49813   3
  -2  10  -2 48.1897 9.69318   2
  -2  10  -2 45.6949 7.35300   3
   3 -10   2 211.731 18.5305   3
  -3 -10  -2 258.778 17.2313   1
  -3 -10  -2 234.904 18.0279   2
  -3  10  -2 184.479 17.2322   3
  -3  10  -2 221.775 21.0274   2
  -4 -10  -2 3.32018 5.62390   2
   4 -10   2 5.71591 7.33374   3
  -4 -10  -2 2.48430 5.83112   1
  -4  10  -2 8.65804 9.01259   2
  -4  10  -2 6.21053 5.47727   3
  -5 -10  -2 217.450 17.6934   1
  -5 -10  -2 216.133 17.6519   3
   5 -10   2 213.172 19.0584   3
  -5 -10  -2 230.177 18.3413   2
  -5  10  -2 197.441 18.6650   3
  -5  10  -2 189.202 19.6733   2
  -6 -10  -2 330.715 25.9926   1
  -6 -10  -2 366.971 26.0160   2
   6 -10   2 307.759 26.7013   3
  -6  10  -2 292.878 29.9454   2
  -6  10  -2 392.363 28.2744   1
  -7 -10  -2 94.3016 11.7727   2
   7 -10   2 73.8249 12.8640   3
  -7 -10  -2 115.217 13.8958   1
  -7  10  -2 114.162 16.1082   1
  -7  10  -2 91.9270 16.2031   2
  -8 -10  -2 56.2221 10.2036   2
   8 -10   2 37.3029 11.3130   3
  -8 -10  -2 36.2802 11.7261   1
  -8  10  -2 29.1489 15.1438   2
  -8  10  -2 56.0107 15.0934   1
  -9 -10  -2 -0.7398 9.20926   2
  -9 -10  -2 8.99585 11.8756   1
  -9  10  -2 -4.0539 15.1333   1
  -9  10  -2 0.49661 14.3182   2
 -10 -10  -2 5.07297 13.0658   1
 -10 -10  -2 3.05501 9.99747   2
 -10  10  -2 -17.745 14.8956   2
 -10  10  -2 15.2366 17.5497   1
 -11 -11   2 11.1001 13.6581   1
 -11  11   2 -19.700 19.1660   1
 -11  11   2 3.55088 15.7884   2
 -10 -11   2 152.462 17.8400   1
  10 -11  -2 130.419 18.4031   3
 -10  11   2 155.113 22.4901   1
 -10  11   2 109.469 19.4703   2
  -9 -11   2 6.63643 10.6253   1
   9 -11  -2 16.8508 12.1199   3
  -9  11   2 26.7576 14.0660   2
   8 -11  -2 8.79712 10.7162   3
  -8 -11   2 16.4163 10.0582   1
  -8 -11   2 13.8820 7.08856   2
  -8  11   2 14.3894 13.1533   2
  -7 -11   2 8.51565 6.12488   2
  -7 -11   2 8.32773 8.50461   1
   7 -11  -2 4.71594 9.36180   3
  -7  11   2 4.68338 11.7363   2
  -6 -11   2 45.0531 8.72551   1
   6 -11  -2 44.6811 10.1639   3
  -6  11   2 43.9469 12.8315   2
   6  11  -2 42.5400 6.29068   2
   5 -11  -2 22.6170 8.33522   3
  -5 -11   2 31.8521 7.17785   1
  -5  11   2 36.9445 11.0814   2
   4 -11  -2 135.446 13.3351   3
  -4 -11   2 114.109 11.7956   1
   4  11  -2 136.770 11.2293   2
   3 -11  -2 239.060 19.4164   3
  -3 -11   2 230.604 17.4221   1
   3  11  -2 257.756 17.6103   2
   2 -11  -2 409.375 28.2181   3
  -2 -11   2 387.588 26.7340   1
   2  11  -2 422.281 27.3392   1
   1 -11  -2 1221.26 78.8849   1
   1 -11  -2 1210.14 78.8324   3
  -1 -11   2 1225.25 77.9891   1
   1  11  -2 1275.49 78.2469   1
   0 -11   2 70.1041 8.71063   3
   0 -11  -2 90.5693 8.79311   1
   0  11  -2 70.6315 7.11487   1
  -1 -11  -2 1.00132 4.95052   1
   1 -11   2 -5.5012 6.05557   3
  -1  11  -2 1.96926 4.20725   1
   2 -11   2 26.2897 7.34880   3
  -2 -11  -2 34.9901 6.66551   1
  -2  11  -2 25.8605 9.00150   2
  -2  11  -2 25.3354 6.11971   3
  -3 -11  -2 36.6200 6.92640   1
   3 -11   2 33.0432 8.15746   3
  -3  11  -2 19.4039 9.24318   2
  -4 -11  -2 2.59523 6.31921   2
  -4 -11  -2 -2.2382 6.13199   1
   4 -11   2 0.31484 6.96509   3
  -4  11  -2 -5.9474 9.31554   2
  -4  11  -2 5.95362 6.41896   3
  -5 -11  -2 72.8188 9.28898   2
   5 -11   2 65.8950 10.5057   3
  -5 -11  -2 58.6231 8.36450   3
  -5 -11  -2 66.7890 9.88572   1
  -5  11  -2 48.1004 12.4726   2
  -6 -11  -2 95.6115 10.8914   2
  -6 -11  -2 62.6165 9.93958   3
  -6 -11  -2 103.994 12.0096   1
   6 -11   2 75.6433 12.0257   3
  -6  11  -2 104.527 14.4293   1
  -6  11  -2 65.2692 14.4070   2
  -7 -11  -2 19.2273 8.44627   2
   7 -11   2 2.44919 9.14760   3
  -7 -11  -2 32.0190 10.7108   1
  -7  11  -2 22.7096 13.1543   1
  -7  11  -2 4.06080 13.2145   2
  -8 -11  -2 -0.6229 10.2039   1
  -8 -11  -2 4.32031 9.10320   2
  -8  11  -2 -5.0796 14.5281   1
  -8  11  -2 -7.5952 13.6481   2
  -9 -11  -2 15.7000 9.61057   2
  -9 -11  -2 3.14649 12.3695   1
  -9  11  -2 27.5361 16.6420   1
  -9  11  -2 10.2172 15.3294   2
 -10 -11  -2 65.1396 12.9175   2
 -10 -11  -2 54.0067 14.9142   1
 -10  11  -2 84.3939 19.5105   2
 -10  11  -2 106.212 20.4761   1
 -11 -12   2 88.0808 15.9051   1
 -11  12   2 107.068 22.6775   1
  10 -12  -2 8.00548 12.5320   3
 -10 -12   2 19.9023 11.8115   1
 -10  12   2 27.0269 18.5353   1
 -10  12   2 23.2758 15.8804   2
   9 -12  -2 105.141 16.2319   3
  -9 -12   2 81.8042 13.6525   1
  -9  12   2 77.4127 17.0905   2
  -8 -12   2 73.9732 9.57786   2
  -8 -12   2 52.8659 11.8963   1
   8 -12  -2 78.9165 13.9649   3
  -8  12   2 78.4865 16.3297   2
  -7 -12   2 75.6073 11.0073   1
   7 -12  -2 75.0391 12.9212   3
  -7  12   2 72.4605 14.9972   2
  -6 -12   2 31.9698 8.36906   1
   6 -12  -2 34.5641 9.95576   3
   6  12  -2 23.2294 5.64658   2
  -6  12   2 9.46752 12.1167   2
  -5 -12   2 159.925 13.9832   1
   5 -12  -2 133.058 14.8474   3
  -5  12   2 143.653 17.4263   2
   4 -12  -2 540.343 38.5827   3
  -4 -12   2 572.088 36.9890   1
  -3 -12   2 200.684 15.1285   1
   3 -12  -2 182.955 17.4466   3
   3  12  -2 221.320 16.1742   1
   2 -12  -2 167.281 14.2724   3
  -2 -12   2 137.958 11.6740   1
   2  12  -2 154.458 12.4259   1
  -1 -12   2 993.259 64.8109   1
   1 -12  -2 1009.39 65.7656   3
   1 -12  -2 986.423 65.8072   1
   1  12  -2 1091.52 65.1502   1
   0 -12  -2 32.1720 6.32066   1
   0 -12   2 24.0804 6.76222   3
   0  12  -2 15.7590 4.71558   1
  -1 -12  -2 721.549 46.9242   1
   1 -12   2 698.051 47.6649   3
  -1  12  -2 741.540 46.3545   1
  -2 -12  -2 -1.5302 5.31204   1
   2 -12   2 -3.4563 6.70397   3
  -2  12  -2 -0.0904 3.72390   1
  -2  12  -2 3.95138 8.44211   2
  -3 -12  -2 58.0368 8.18770   1
   3 -12   2 43.9915 8.69976   3
  -3  12  -2 24.6181 10.1175   2
  -3  12  -2 32.0220 7.53174   3
   4 -12   2 8.74395 8.03423   3
  -4 -12  -2 13.6148 6.70987   1
  -4  12  -2 13.0314 8.48345   3
  -4  12  -2 14.1037 10.2816   2
  -5 -12  -2 21.6796 6.18864   3
   5 -12   2 40.2069 9.85099   3
  -5 -12  -2 35.1867 7.98814   2
  -5 -12  -2 29.3834 8.39423   1
  -5  12  -2 14.4231 11.5470   2
   6 -12   2 15.6937 9.57544   3
  -6 -12  -2 5.85446 7.75035   2
  -6 -12  -2 6.54810 8.41497   1
  -6  12  -2 -3.6223 12.0393   2
  -7 -12  -2 112.966 12.7003   2
  -7 -12  -2 106.640 13.7724   1
   7 -12   2 89.5237 13.7883   3
  -7  12  -2 109.204 16.6953   1
  -7  12  -2 86.3660 16.7194   2
  -8 -12  -2 146.381 17.3143   1
  -8 -12  -2 139.294 15.1580   2
  -8  12  -2 142.010 21.2941   2
  -8  12  -2 163.583 20.5382   1
  -9 -12  -2 106.771 13.7843   2
  -9 -12  -2 77.6698 15.0379   1
  -9  12  -2 100.008 19.8038   2
  -9  12  -2 138.067 20.7494   1
 -10 -12  -2 -4.9605 12.8342   1
 -10 -12  -2 18.7261 12.1051   2
 -10  12  -2 16.0669 17.2749   2
 -10  12  -2 55.6616 18.8509   1
  10 -13  -2 5.27765 14.5379   3
 -10 -13   2 21.6202 11.6177   1
 -10  13   2 15.7112 16.2336   2
   9 -13  -2 1.32794 11.8483   3
  -9 -13   2 8.43513 10.1059   1
  -9  13   2 -30.724 14.0045   2
  -8 -13   2 13.2001 9.62327   1
   8 -13  -2 8.20401 12.2600   3
  -8  13   2 2.32223 14.1680   2
   7 -13  -2 9.98795 10.2653   3
  -7 -13   2 -1.3424 8.18159   1
  -7  13   2 3.48632 13.1645   2
   6 -13  -2 36.2340 10.5280   3
  -6 -13   2 46.9497 8.82451   1
   6  13  -2 35.3642 8.90136   2
  -6  13   2 53.4661 14.0584   2
  -5 -13   2 9.51562 6.82168   1
   5 -13  -2 24.4425 9.37552   3
   5  13  -2 14.8854 5.01656   2
  -5  13   2 20.5003 11.7257   2
  -4 -13   2 0.28816 5.61820   1
   4 -13  -2 10.7974 8.02715   3
   4  13  -2 7.79133 4.87790   2
   3 -13  -2 99.7032 11.5132   3
  -3 -13   2 94.5698 10.2514   1
   3  13  -2 113.180 11.7449   1
   3  13  -2 116.475 11.0084   2
   2 -13  -2 34.6381 7.33868   3
  -2 -13   2 26.1068 4.98447   1
   2  13  -2 5.25224 4.19686   1
   1 -13  -2 3.42519 6.01038   3
  -1 -13   2 6.23652 4.46970   1
   1  13  -2 18.6701 5.35360   1
   0 -13   2 101.717 10.6066   3
   0 -13  -2 114.444 10.3577   1
   0  13  -2 85.1190 9.16002   1
   1 -13   2 165.920 15.3575   3
  -1 -13  -2 184.073 13.5278   1
  -1  13  -2 141.786 12.1505   1
   2 -13   2 -0.8505 6.99249   3
  -2 -13  -2 12.3290 5.81610   1
  -2  13  -2 6.14873 4.96002   1
  -2  13  -2 -7.7972 8.71627   2
  -3 -13  -2 -0.5365 5.93981   1
   3 -13   2 2.48982 7.70197   3
  -3  13  -2 -5.5289 6.66479   3
  -3  13  -2 6.23863 10.1339   2
  -4 -13  -2 -6.4256 6.72363   1
   4 -13   2 -2.9671 8.25620   3
  -4  13  -2 -8.5036 10.1949   2
  -5 -13  -2 32.6092 8.84683   1
   5 -13   2 48.2263 10.5093   3
  -5  13  -2 42.3578 13.2381   2
   6 -13   2 11.8307 9.73549   3
  -6 -13  -2 34.8822 8.82443   2
  -6 -13  -2 31.1697 9.72590   1
  -6  13  -2 18.2841 13.7940   2
  -7 -13  -2 -3.6682 8.44944   2
   7 -13   2 -7.7091 9.30339   3
  -7 -13  -2 4.11468 9.92154   1
  -7  13  -2 13.4355 13.8139   2
  -7  13  -2 -4.8925 13.3715   1
  -8 -13  -2 10.5540 9.00305   2
  -8 -13  -2 -9.9231 9.97857   1
  -8  13  -2 13.3677 15.5381   1
  -8  13  -2 5.96347 15.6842   2
  -9 -13  -2 4.68504 9.75255   2
  -9 -13  -2 -2.8207 10.9706   1
  -9  13  -2 15.3188 16.9616   1
  -9  13  -2 4.38171 16.5071   2
 -10 -13  -2 11.0885 12.9545   1
 -10  13  -2 3.80029 17.2279   2
 -10  13  -2 37.4151 19.1399   1
 -10 -14   2 4.75941 11.6244   1
 -10  14   2 21.7001 16.4681   2
   9 -14  -2 22.2733 12.6693   3
  -9 -14   2 14.6519 10.6835   1
  -9  14   2 19.1504 16.2019   2
   8 -14  -2 2.86877 11.8148   3
  -8 -14   2 -2.9366 9.16092   1
  -8  14   2 6.91456 14.3127   2
   7 -14  -2 43.5727 12.2025   3
  -7 -14   2 39.8182 9.53348   1
  -7  14   2 23.3379 14.6771   2
  -6 -14   2 56.9369 9.44709   1
   6 -14  -2 62.5646 12.1579   3
  -6  14   2 54.0802 15.1182   2
  -5 -14   2 61.5351 8.89802   1
   5 -14  -2 75.2157 12.0669   3
  -5  14   2 58.7809 14.6591   2
   5  14  -2 55.6366 7.56096   2
   4 -14  -2 202.125 19.6643   3
  -4 -14   2 177.035 16.2396   1
   4  14  -2 247.686 17.0993   2
   3 -14  -2 681.881 49.1027   3
  -3 -14   2 708.692 47.4218   1
   3  14  -2 803.683 48.2782   2
  -2 -14   2 55.4348 6.73304   1
   2 -14  -2 56.3913 9.24366   3
   2  14  -2 65.4807 8.21485   1
  -1 -14   2 1663.88 104.369   1
   1 -14  -2 1636.67 105.271   3
   0 -14   2 77.0908 9.89623   3
   0 -14  -2 94.9345 9.78360   1
   0  14  -2 74.7211 7.72530   1
  -1 -14  -2 835.706 54.0644   1
   1 -14   2 832.117 55.0285   3
   2 -14   2 22.3463 8.27585   3
  -2 -14  -2 12.9400 5.94046   1
  -2  14  -2 21.3931 10.2726   2
  -2  14  -2 17.5254 5.56747   1
  -3 -14  -2 14.7890 7.02277   1
   3 -14   2 4.34307 8.68787   3
  -3  14  -2 18.6141 11.2578   2
   4 -14   2 3.98793 8.66227   3
  -4 -14  -2 7.89954 7.39102   1
  -4  14  -2 0.86801 11.2573   2
  -5 -14  -2 51.0443 9.46612   1
   5 -14   2 44.4008 11.0242   3
  -5  14  -2 41.8769 13.7581   2
   6 -14   2 85.1998 13.3349   3
  -6 -14  -2 104.633 12.7241   1
  -6  14  -2 60.7975 16.2392   2
  -7 -14  -2 172.942 18.7478   2
  -7 -14  -2 185.459 18.9365   1
   7 -14   2 132.894 17.7131   3
  -7  14  -2 212.716 21.2224   1
  -7  14  -2 159.911 21.6895   2
  -8 -14  -2 55.6067 10.9183   2
  -8 -14  -2 43.8379 12.1822   1
  -8  14  -2 71.8345 17.7273   1
  -8  14  -2 41.8380 18.6149   2
  -9 -14  -2 114.371 15.5889   2
  -9 -14  -2 120.207 17.0086   1
  -9  14  -2 179.710 23.3742   1
  -9  14  -2 124.311 22.5013   2
 -10 -15   2 9.33120 11.2211   1
 -10  15   2 2.84412 17.3655   2
  -9 -15   2 -4.4226 9.79532   1
   9 -15  -2 8.99148 12.7440   3
  -9  15   2 -5.7020 16.0447   2
  -8 -15   2 13.6000 9.45801   1
   8 -15  -2 14.5517 11.7915   3
  -8  15   2 3.52938 15.5317   2
  -7 -15   2 78.6780 11.5048   1
   7 -15  -2 97.2871 14.7526   3
  -7  15   2 66.7341 17.4083   2
  -6 -15   2 23.0931 8.20849   1
   6 -15  -2 31.6079 11.5931   3
  -6  15   2 33.2169 14.5844   2
   5 -15  -2 18.5592 10.5876   3
  -5 -15   2 20.5930 7.40901   1
  -5  15   2 27.9183 13.9397   2
  -4 -15   2 19.6014 6.31447   1
   4 -15  -2 13.7529 9.24432   3
  -3 -15   2 48.7474 7.07690   1
   3 -15  -2 63.7255 10.7093   3
   2 -15  -2 152.128 13.4624   3
  -2 -15   2 115.342 11.1620   1
   2  15  -2 127.544 13.1140   1
   1 -15  -2 64.2258 8.93168   3
  -1 -15   2 69.8104 7.22811   1
   1  15  -2 36.0599 7.01261   1
   0 -15  -2 209.259 16.9725   1
   0 -15   2 202.089 18.1917   3
  -1 -15  -2 164.533 14.1325   1
   1 -15   2 189.514 16.5178   3
  -1  15  -2 148.453 12.7621   1
   2 -15   2 -2.9919 7.78940   3
  -2 -15  -2 2.11021 6.10087   1
  -2  15  -2 0.05913 10.5881   2
  -2  15  -2 -0.2613 6.29970   1
  -3 -15  -2 121.630 11.6833   1
   3 -15   2 99.0178 12.7235   3
  -3  15  -2 86.5139 15.3954   2
  -4 -15  -2 50.3542 8.86633   1
   4 -15   2 33.2523 10.7578   3
  -4  15  -2 24.3979 13.0522   2
  -5 -15  -2 20.0616 8.34998   1
   5 -15   2 14.3439 10.5264   3
  -5  15  -2 -0.9240 13.2593   2
   6 -15   2 -1.1299 10.3098   3
  -6 -15  -2 -2.2465 8.83371   1
  -6  15  -2 -11.739 14.5174   2
  -7 -15  -2 11.0351 10.6832   1
  -7  15  -2 32.6749 14.8198   1
  -7  15  -2 29.5856 16.1236   2
  -8 -15  -2 -15.332 9.34629   2
  -8 -15  -2 -9.6859 10.5422   1
  -8  15  -2 -12.525 15.7105   1
  -8  15  -2 -24.141 16.1416   2
  -9 -15  -2 16.0727 11.9223   1
  -9 -15  -2 -4.7329 15.1502   2
  -9  15  -2 -26.009 17.0069   2
  -9  15  -2 7.35628 17.5603   1
  -9 -16   2 76.7494 12.7364   1
   9 -16  -2 77.2309 16.0151   3
  -9  16   2 56.7007 19.4630   2
  -8 -16   2 83.3194 12.7538   1
   8 -16  -2 82.5507 15.8838   3
  -8  16   2 83.1127 19.6674   2
  -7 -16   2 258.028 21.8129   1
   7 -16  -2 256.106 25.7863   3
  -7  16   2 273.178 27.7561   2
   6 -16  -2 78.3061 14.4417   3
  -6 -16   2 114.539 12.0645   1
  -6  16   2 88.0983 18.2757   2
  -5 -16   2 139.051 13.9732   1
   5 -16  -2 125.256 16.3571   3
  -5  16   2 140.323 19.5836   2
   4 -16  -2 39.0879 10.1737   3
  -4 -16   2 15.7593 6.72458   1
  -3 -16   2 101.443 10.6667   1
   3 -16  -2 103.722 12.7139   3
   2 -16  -2 59.2690 10.1391   3
  -2 -16   2 62.6990 7.30561   1
   1 -16  -2 83.9035 10.9492   3
  -1 -16   2 82.2859 8.93422   1
   1  16  -2 102.666 9.98150   1
   0 -16   2 28.7788 8.75185   3
   0 -16  -2 22.3438 7.25959   1
   0  16  -2 24.6771 6.36690   1
  -1 -16  -2 152.481 13.9418   1
   1 -16   2 157.290 15.2494   3
  -1  16  -2 143.356 12.4946   1
   2 -16   2 57.0575 10.6517   3
  -2 -16  -2 49.6866 8.24757   1
  -2  16  -2 37.7911 13.1667   2
   3 -16   2 184.967 20.0436   3
  -3 -16  -2 204.066 17.1465   1
  -3  16  -2 196.436 21.1862   2
  -4 -16  -2 12.0068 7.91378   1
   4 -16   2 17.1778 10.1834   3
  -4  16  -2 -0.3254 12.4706   2
   5 -16   2 171.484 18.4044   3
  -5 -16  -2 178.417 17.4493   1
  -5  16  -2 164.518 21.4051   2
   6 -16   2 -6.9268 10.3681   3
  -6 -16  -2 -1.4321 8.80625   1
  -6  16  -2 -15.088 14.6206   2
  -7 -16  -2 49.6258 11.5090   1
  -7  16  -2 26.3489 16.9076   2
  -8 -16  -2 7.25242 10.9870   1
  -8  16  -2 2.16950 18.1268   2
  -8  16  -2 -10.521 16.0145   1
  -9 -16  -2 5.60861 11.9113   1
  -9  16  -2 -12.888 18.0701   2
  -9  16  -2 9.09793 18.1509   1
   9 -17  -2 1.86066 16.9505   3
  -9 -17   2 16.4070 10.3780   1
  -9  17   2 -1.4085 18.6225   2
   8 -17  -2 24.1587 13.6747   3
  -8 -17   2 23.3827 10.2068   1
  -8  17   2 18.6038 18.3328   2
   7 -17  -2 46.6945 13.4778   3
  -7 -17   2 68.5127 10.9595   1
  -7  17   2 21.9288 17.0542   2
   6 -17  -2 4.75702 11.7329   3
  -6 -17   2 5.71606 7.68896   1
  -6  17   2 11.4844 15.7592   2
   5 -17  -2 172.857 18.1496   3
  -5 -17   2 170.021 15.2537   1
  -5  17   2 127.303 21.1717   2
  -4 -17   2 0.52809 6.39395   1
   4 -17  -2 10.6507 9.92786   3
  -3 -17   2 341.757 23.4614   1
   3 -17  -2 314.358 26.7985   3
   2 -17  -2 120.797 13.6697   3
  -2 -17   2 128.975 11.9024   1
   1 -17  -2 -1.3917 7.44633   3
  -1 -17   2 2.58091 5.81763   1
   1  17  -2 5.53123 10.6673   1
   0 -17   2 141.000 14.4143   3
   0 -17  -2 154.420 14.6635   1
   0  17  -2 150.679 13.7757   1
  -1 -17  -2 20.3183 7.20774   1
   1 -17   2 15.3694 8.62164   3
  -2 -17  -2 114.653 11.4031   1
   2 -17   2 99.3577 13.2245   3
  -2  17  -2 78.4794 15.7743   2
  -3 -17  -2 8.37153 7.17560   1
   3 -17   2 -14.725 8.87774   3
  -3  17  -2 -17.438 12.7378   2
  -4 -17  -2 11.3158 7.94397   1
   4 -17   2 12.5565 10.4461   3
  -4  17  -2 -9.8710 13.5196   2
   5 -17   2 17.8497 11.0560   3
  -5 -17  -2 15.8229 8.61062   1
  -5  17  -2 9.47967 15.3233   2
  -6 -17  -2 22.1964 9.63811   1
   6 -17   2 31.1898 16.0458   3
  -6  17  -2 14.9361 16.2076   2
  -7 -17  -2 20.6216 10.5441   1
  -7  17  -2 25.3351 17.5050   2
  -8 -17  -2 45.3853 12.2041   1
  -8  17  -2 41.7359 19.5093   2
  -8  17  -2 41.4376 17.1640   1
  -9 -18   2 58.6847 12.5490   1
  -9  18   2 92.7637 22.1892   2
  -8 -18   2 60.3287 12.0921   1
   8 -18  -2 76.8346 16.0316   3
  -8  18   2 78.0559 20.3109   2
   7 -18  -2 127.852 17.3240   3
  -7 -18   2 109.197 12.7217   1
  -7  18   2 89.3957 21.1204   2
  -6 -18   2 1.51050 7.45826   1
   6 -18  -2 -1.8044 10.9620   3
  -6  18   2 2.69781 16.4021   2
  -5 -18   2 20.0018 7.43975   1
   5 -18  -2 15.1469 11.5274   3
  -5  18   2 4.40971 15.8090   2
   4 -18  -2 93.2866 13.9274   3
  -4 -18   2 97.9657 10.1054   1
  -3 -18   2 37.0009 7.06685   1
   3 -18  -2 35.4297 10.7950   3
  -2 -18   2 74.1172 8.21530   1
   2 -18  -2 53.1758 11.5044   3
  -1 -18   2 3.96476 9.05229   3
   1 -18  -2 0.72598 8.25591   3
   0 -18   2 59.5011 10.6557   3
   0 -18  -2 67.6738 10.2201   1
   1 -18   2 -2.4575 8.79629   3
  -1 -18  -2 4.37674 7.07732   1
  -2 -18  -2 127.301 12.2881   1
   2 -18   2 112.817 14.1400   3
  -2  18  -2 96.8563 17.3794   2
   3 -18   2 134.218 15.9783   3
  -3 -18  -2 173.097 14.6204   1
  -3  18  -2 98.6057 18.9203   2
  -4 -18  -2 2.31281 7.76033   1
   4 -18   2 -5.5940 10.6447   3
  -4  18  -2 -7.6902 14.1663   2
   5 -18   2 112.321 15.9678   3
  -5 -18  -2 120.183 13.6029   1
  -5  18  -2 91.9550 19.6590   2
  -6 -18  -2 10.4348 9.04766   1
  -6  18  -2 9.03836 17.7529   2
  -7 -18  -2 25.1098 10.1348   1
  -7  18  -2 1.50669 17.9355   2
  -8 -18  -2 2.31693 10.4266   1
  -8  18  -2 -5.9120 16.4683   1
  -8  18  -2 5.98442 19.1384   2
   8 -19  -2 -6.3069 12.8279   3
  -8 -19   2 3.90131 9.13777   1
  -8  19   2 -3.7436 18.7660   2
   7 -19  -2 19.2897 13.1265   3
  -7 -19   2 10.3819 8.52446   1
  -7  19   2 9.02709 18.7642   2
  -6 -19   2 251.685 20.7513   1
   6 -19  -2 252.484 25.9393   3
  -6  19   2 266.349 29.3516   2
  -5 -19   2 -2.0282 6.77960   1
   5 -19  -2 6.28637 11.3717   3
  -5  19   2 -5.8917 15.8842   2
  -4 -19   2 75.1131 9.35205   1
   4 -19  -2 89.4041 13.9137   3
  -3 -19   2 15.1486 6.17214   1
   3 -19  -2 19.4020 10.5776   3
   2 -19  -2 436.276 33.3470   3
  -2 -19   2 453.622 30.4905   1
   1 -19  -2 44.9851 10.0554   3
  -1 -19   2 60.6715 10.4849   3
   0 -19  -2 42.7185 10.2429   3
   0 -19   2 28.8596 9.28100   3
   0 -19  -2 54.5593 9.76492   1
  -1 -19  -2 78.7532 10.4899   1
   1 -19   2 74.6347 12.2551   3
  -2 -19  -2 154.071 14.5025   1
   2 -19   2 154.997 16.7596   3
  -2  19  -2 152.926 20.6140   2
   3 -19   2 46.0811 11.9297   3
  -3 -19  -2 61.6590 9.62803   1
  -3  19  -2 30.4612 16.2056   2
  -4 -19  -2 73.3520 10.6877   1
   4 -19   2 77.9829 14.0202   3
  -4  19  -2 71.9134 18.0944   2
  -5 -19  -2 50.1144 10.3267   1
  -5  19  -2 14.1038 17.1317   2
  -6 -19  -2 106.147 13.2660   1
  -6  19  -2 76.1290 20.8173   2
  -7 -19  -2 2.76861 9.86516   1
  -7  19  -2 -14.545 17.7330   2
  -8 -19  -2 5.08436 10.3470   1
  -8  19  -2 11.8721 19.9987   2
  -8  19  -2 24.2602 17.6123   1
  -8 -20   2 -2.1950 9.23658   1
  -8  20   2 -24.714 19.2854   2
   7 -20  -2 2.58461 13.1617   3
  -7 -20   2 0.55116 8.17120   1
  -7  20   2 -12.692 18.4405   2
   6 -20  -2 23.9977 12.8401   3
  -6 -20   2 -4.0921 7.56699   1
  -6  20   2 -4.4986 17.1261   2
   5 -20  -2 4.06562 12.1354   3
  -5 -20   2 -2.2467 6.78854   1
  -5  20   2 -8.2282 16.8018   2
   4 -20  -2 -9.4588 10.9200   3
  -4 -20   2 1.85225 6.22806   1
  -3 -20   2 2.59757 6.07439   1
   3 -20  -2 -1.9122 10.0698   3
   2 -20  -2 171.005 17.3794   3
  -2 -20   2 153.355 14.4771   1
  -1 -20   2 48.9592 10.5226   3
   1 -20  -2 66.1525 10.9991   3
   0 -20   2 12.3867 9.39670   3
   0 -20  -2 7.74569 9.84844   3
   0 -20  -2 35.4759 9.81740   1
   1 -20   2 -2.5667 9.89849   3
  -1 -20  -2 6.30210 8.43314   1
  -2 -20  -2 0.41030 7.62400   1
   2 -20   2 -1.6943 10.0861   3
  -2  20  -2 -24.035 13.9266   2
   3 -20   2 -11.149 10.5360   3
  -3 -20  -2 -0.0823 7.44816   1
  -3  20  -2 -2.4129 15.3077   2
   4 -20   2 18.7175 12.1823   3
  -4 -20  -2 -10.093 7.92210   1
  -4  20  -2 0.40456 16.0776   2
  -5 -20  -2 43.1447 10.0019   1
  -5  20  -2 26.1008 18.4842   2
  -6 -20  -2 4.92079 9.13725   1
  -6  20  -2 9.50911 18.9986   2
  -7 -20  -2 1.93001 9.99146   1
  -7  20  -2 -18.171 18.8542   2
  -7 -21   2 68.0976 10.9494   1
   7 -21  -2 67.6228 16.1981   3
  -7  21   2 73.2964 21.9414   2
   6 -21  -2 109.227 17.2353   3
  -6 -21   2 120.039 12.8661   1
  -6  21   2 135.437 23.7591   2
  -5 -21   2 -1.5447 7.13765   1
   5 -21  -2 10.1044 11.9932   3
  -5  21   2 -7.2416 17.6429   2
   4 -21  -2 223.815 22.3952   3
  -4 -21   2 225.228 18.2690   1
  -3 -21   2 63.3302 8.69026   1
   3 -21  -2 65.0756 13.1177   3
  -2 -21   2 70.0835 9.00809   1
   2 -21  -2 67.2020 13.1221   3
  -1 -21   2 116.126 13.7584   3
   1 -21  -2 96.3553 13.7179   3
   0 -21   2 81.3999 12.3537   3
   0 -21  -2 81.0354 12.5478   3
  -1 -21  -2 23.2222 9.20317   1
   1 -21   2 26.5386 10.3877   3
  -2 -21  -2 363.593 26.4310   1
   2 -21   2 332.485 29.2560   3
  -2  21  -2 338.945 35.4131   2
   3 -21   2 58.2912 13.6626   3
  -3 -21  -2 68.2039 10.3186   1
  -3  21  -2 57.8601 18.3806   2
  -4 -21  -2 423.891 29.8778   1
  -4  21  -2 347.363 39.5963   2
  -5 -21  -2 8.54181 8.96956   1
  -5  21  -2 24.9012 18.7399   2
  -6 -21  -2 84.9814 12.4547   1
  -6  21  -2 22.1421 20.0610   2
  -7 -21  -2 1.52885 10.4074   1
  -7  21  -2 -20.684 19.3143   2
  -7  22   2 35.9436 21.3145   2
   6 -22  -2 -15.967 12.5616   3
  -6  22   2 9.49887 19.5016   2
   5 -22  -2 45.2373 13.6165   3
  -5  22   2 12.9393 19.6864   2
  -4 -22   2 49.7288 10.2641   1
   4 -22  -2 57.2828 13.7915   3
  -3 -22   2 25.0155 7.97165   1
   3 -22  -2 40.7836 12.1861   3
   2 -22  -2 2.34663 10.5389   3
  -2 -22   2 35.8485 8.48907   1
   1 -22  -2 71.5645 12.2586   3
  -1 -22   2 65.0837 12.2452   3
   0 -22  -2 -8.3546 8.96038   3
   0 -22   2 -5.4949 9.16325   3
  -1 -22  -2 13.5026 8.75682   1
   1 -22   2 31.6269 10.7035   3
  -1  22  -2 7.53854 16.0884   2
   2 -22   2 72.8398 17.2850   3
  -2 -22  -2 102.417 12.5109   1
  -2  22  -2 81.0132 19.8284   2
  -3 -22  -2 132.019 13.9100   1
  -3  22  -2 92.7045 21.4540   2
  -4 -22  -2 36.1666 9.81692   1
  -4  22  -2 33.4557 19.1091   2
  -5 -22  -2 58.0652 11.4558   1
  -5  22  -2 29.1358 20.5827   2
  -6 -22  -2 9.73901 9.88430   1
  -6  22  -2 15.1329 20.1898   2
   6 -23  -2 27.7594 13.8503   3
  -6  23   2 -14.108 20.0375   2
   5 -23  -2 72.0195 15.2207   3
  -5  23   2 50.3629 22.0565   2
   4 -23  -2 404.308 33.7492   3
   3 -23  -2 250.140 24.9928   3
   2 -23  -2 48.9252 12.4565   3
   1 -23  -2 13.0955 10.5316   3
   0 -23  -2 244.991 22.4325   3
  -1 -23  -2 -21.126 10.3665   3
  -1 -23  -2 0.98299 8.87751   1
  -1  23  -2 -10.420 16.3251   2
  -2 -23  -2 101.857 12.9514   1
  -2  23  -2 77.2514 20.0625   2
  -3 -23  -2 -2.7952 8.10205   1
  -3  23  -2 -6.9808 18.1943   2
  -4 -23  -2 36.7662 9.83852   1
  -4  23  -2 55.5092 20.4187   2
  -5 -23  -2 20.7007 9.69352   1
  -5  23  -2 15.8261 20.9386   2
   5 -24  -2 22.8069 13.3949   3
  -5  24   2 -2.4226 21.3402   2
   4 -24  -2 57.1685 14.7998   3
   3 -24  -2 25.2354 11.9835   3
   2 -24  -2 4.41546 11.6305   3
   1 -24  -2 104.002 14.7260   3
   0 -24  -2 36.0945 11.3624   3
  -1 -24  -2 55.1802 11.2996   1
  -1 -24  -2 28.9676 11.9850   3
  -1  24  -2 -0.1039 17.5042   2
  -2 -24  -2 142.181 14.9907   1
  -2  24  -2 70.3986 21.3078   2
  -3 -24  -2 1.38275 8.71010   1
  -3  24  -2 7.60306 19.7762   2
  -4 -24  -2 -8.4139 8.35816   1
  -4  24  -2 1.06414 19.4202   2
  -5 -24  -2 2.30196 8.87923   1
   4 -25  -2 65.1256 14.8498   3
   3 -25  -2 162.741 18.6057   3
   2 -25  -2 52.8652 12.9569   3
   1 -25  -2 24.4303 11.5328   3
   0 -25  -2 44.3099 12.0166   3
  -1 -25  -2 -7.0112 9.78058   3
  -1  25  -2 -30.454 17.4074   2
  -2 -25  -2 73.4471 12.1363   1
  -2  25  -2 47.1317 20.3780   2
  -3 -25  -2 2.11781 9.18223   1
  -3  25  -2 -13.506 19.7853   2
  -4 -25  -2 15.0581 9.45817   1
   3 -26  -2 43.9323 13.7643   3
   2 -26  -2 20.7606 12.0314   3
   1 -26  -2 127.480 16.4252   3
   0 -26  -2 -4.6696 9.87944   3
   0  26  -2 -35.993 16.8575   2
  -1 -26  -2 208.992 20.2939   3
  -1  26  -2 191.593 26.8421   2
  -2 -26  -2 18.2386 10.3588   1
  -2  26  -2 -6.3851 19.5504   2
 -12   0   3 11.2097 16.5047   1
  11   0  -3 -8.0397 11.6737   3
 -11   0   3 5.24215 10.4452   2
 -11   0   3 28.2775 15.5437   1
 -10   0   3 -2.3031 9.21910   2
  10   0  -3 -3.1050 10.7911   3
 -10   0   3 -5.8992 12.7466   1
  -9   0   3 -7.9354 8.52412   2
  -9   0   3 -0.7715 12.3187   1
   9   0  -3 -3.1205 10.3928   3
  -8   0   3 -6.8775 9.45272   1
   8   0  -3 -3.9054 8.53949   3
  -8   0   3 -5.9846 6.94150   2
  -7   0   3 -3.4002 6.60264   2
   7   0  -3 8.40588 7.79303   3
  -7   0   3 -4.5957 8.22873   1
   6   0  -3 -0.7762 6.18851   3
  -6   0   3 -2.8806 5.91825   2
  -5   0   3 -6.9305 5.07108   2
   5   0  -3 -3.9513 5.97967   3
  -4   0   3 2.90361 4.62405   2
   4   0  -3 -3.7025 4.81053   3
  -4   0   3 0.63727 3.86932   3
   3   0  -3 -3.6074 4.27946   3
  -3   0   3 -1.7729 3.72559   3
   2   0  -3 0.13405 3.38915   3
  -2   0   3 0.42955 0.30954   3
  -1   0   3 2.17697 2.80106   2
   1   0  -3 0.75270 2.12832   3
  -1   0   3 3.83552 3.50333   1
   1   0  -3 -0.3822 3.24026   2
   0   0  -3 2.58048 3.40231   1
   0   0  -3 -4.5579 3.56210   2
   0   0   3 -2.2022 3.38903   1
   0   0   3 1.30891 3.13257   2
  -1   0  -3 -0.9257 3.94467   1
  -1   0  -3 2.85578 3.42165   3
   1   0   3 -0.8601 3.79872   2
   1   0   3 -0.4559 3.07012   3
  -1   0  -3 4.07922 4.37980   2
   1   0   3 -2.0254 3.38813   1
  -2   0  -3 0.65677 5.16899   2
   2   0   3 -2.7969 3.76915   3
  -2   0  -3 0.92099 4.91091   1
  -2   0  -3 -4.9843 4.41168   3
   2   0   3 5.65124 4.24586   1
   2   0   3 -1.9613 0.70402   2
   3   0   3 -0.1037 4.65787   1
  -3   0  -3 -4.5494 5.64550   2
   3   0   3 2.58992 4.82178   2
   3   0   3 -3.7029 4.55328   3
  -3   0  -3 1.49425 5.44183   1
  -3   0  -3 -3.8100 5.07169   3
  -4   0  -3 -8.8422 5.51061   3
   4   0   3 6.75595 5.29768   3
  -4   0  -3 -0.2264 6.04516   1
  -4   0  -3 -1.8199 6.13697   2
  -5   0  -3 -3.2042 6.61059   2
  -5   0  -3 -5.5499 6.73784   1
  -5   0  -3 -2.6065 6.05694   3
   5   0   3 -3.0811 5.65035   3
  -6   0  -3 4.84399 7.84936   1
   6   0   3 -3.8758 6.56173   3
  -6   0  -3 1.07119 5.86459   3
  -6   0  -3 -10.994 7.10281   2
  -7   0  -3 12.1569 5.69219   3
   7   0   3 6.83354 7.73512   3
  -7   0  -3 -11.243 8.71910   2
  -7   0  -3 -7.1440 9.41606   1
  -8   0  -3 11.8739 10.3638   2
   8   0   3 -10.684 8.38108   3
  -8   0  -3 -8.2251 11.0523   1
  -9   0  -3 -10.497 11.3790   2
  -9   0  -3 -4.0625 12.8083   1
 -10   0  -3 -8.1052 12.0307   2
 -10   0  -3 37.2695 15.2231   1
 -11   0  -3 14.3499 13.5709   2
 -11   0  -3 11.6666 15.5743   1
 -12  -1   3 27.9713 16.5192   1
 -12   1   3 2.99008 13.8652   2
 -12   1   3 43.0139 17.6695   1
  11  -1  -3 42.5154 13.3714   3
 -11  -1   3 16.5373 10.4866   2
 -11  -1   3 54.5268 16.2678   1
 -11   1   3 36.1436 16.4914   1
 -11   1   3 7.44050 11.4785   2
  11   1  -3 20.1361 12.7702   3
  10  -1  -3 1.83137 11.2440   3
 -10  -1   3 5.08100 13.1419   1
 -10  -1   3 -6.4370 8.48050   2
 -10   1   3 -5.6171 12.8683   1
  10   1  -3 3.00809 11.8523   3
 -10   1   3 -6.2409 9.65667   2
   9  -1  -3 101.579 15.0081   3
  -9  -1   3 103.047 15.1038   1
  -9  -1   3 83.5910 11.7174   2
  -9   1   3 71.3653 11.9451   2
  -9   1   3 88.5602 16.0625   1
   9   1  -3 97.7472 14.8452   3
  -8  -1   3 7.67156 7.14936   2
  -8  -1   3 -3.5902 9.69572   1
   8  -1  -3 -6.6219 8.41897   3
  -8   1   3 5.16397 10.1765   1
  -8   1   3 6.96794 7.95314   2
   8   1  -3 -0.1935 8.76948   3
  -7  -1   3 248.060 22.3523   1
  -7  -1   3 265.071 21.1832   2
   7  -1  -3 282.804 22.4482   3
   7   1  -3 255.927 22.0456   3
  -7   1   3 275.921 22.1187   2
  -7   1   3 274.588 22.7966   1
  -6  -1   3 271.516 21.9086   1
   6  -1  -3 284.864 21.6729   3
  -6  -1   3 281.131 21.0088   2
   6   1  -3 264.750 21.5903   3
  -6   1   3 282.647 21.6065   2
   5  -1  -3 959.024 63.0623   3
  -5  -1   3 1012.32 62.5367   2
   5   1  -3 916.271 62.9265   3
  -5   1   3 995.255 62.9253   2
  -4  -1   3 17.1289 4.61466   2
   4  -1  -3 17.2840 5.89156   3
  -4  -1   3 6.89059 4.18290   3
  -4   1   3 17.5073 4.75037   3
  -4   1   3 16.1185 5.67626   2
   4   1  -3 21.5621 5.88654   3
  -3  -1   3 2270.26 149.734   3
  -3  -1   3 2549.21 149.505   2
   3  -1  -3 2391.22 149.886   3
  -3   1   3 2397.22 149.704   3
   3   1  -3 2288.10 149.838   3
  -1  -1   3 401.210 25.9997   1
  -1  -1   3 417.067 26.0007   2
  -1  -1   3 407.619 25.7077   3
  -1   1   3 399.097 26.3983   2
   1   1  -3 377.599 26.0502   2
  -1   1   3 415.795 26.2483   1
   0  -1   3 409.568 26.8435   2
   0  -1  -3 386.465 27.0695   2
   0  -1   3 466.675 26.1100   3
   0  -1  -3 387.949 26.6416   1
   0  -1   3 371.670 26.3264   1
   0   1   3 395.069 26.8931   2
   0   1   3 431.860 26.6590   1
   0   1  -3 470.014 26.3286   3
   0   1  -3 423.869 27.1004   2
   0   1  -3 350.973 26.3196   1
  -1  -1  -3 -0.7977 4.15038   1
   1  -1   3 1.66807 2.98700   3
   1  -1   3 2.85138 4.03080   2
  -1  -1  -3 -1.9867 4.29353   2
  -1  -1  -3 -0.2441 3.43618   3
   1  -1   3 -4.3376 3.27527   1
  -1   1  -3 -0.6979 3.69874   1
   1   1   3 4.16833 3.49298   1
  -1   1  -3 -3.6073 4.62981   2
  -1   1  -3 0.68689 3.86529   3
   1   1   3 -2.7553 2.22253   2
   2  -1   3 7.27423 3.93440   3
   2  -1   3 10.9024 4.45125   1
   2  -1   3 0.03293 0.74196   2
  -2  -1  -3 1.23197 4.66559   1
  -2  -1  -3 2.25856 4.95186   2
  -2  -1  -3 2.13021 4.32993   3
   2   1   3 8.33168 4.26877   3
   2   1   3 -1.1456 2.59631   2
  -2   1  -3 4.28506 5.50032   2
  -2   1  -3 10.9534 4.67900   3
   2   1   3 11.5643 4.55117   1
  -2   1  -3 0.47194 4.72924   1
  -3  -1  -3 524.042 33.3482   1
  -3  -1  -3 500.374 33.9342   2
   3  -1   3 481.868 33.1540   1
  -3  -1  -3 501.453 33.3578   3
   3  -1   3 504.466 33.1422   3
   3   1   3 487.685 33.1854   1
   3   1   3 487.345 33.6564   2
  -3   1  -3 481.099 33.3161   1
  -3   1  -3 521.915 33.3402   3
  -3   1  -3 499.666 34.3803   2
   3   1   3 513.872 33.2432   3
  -4  -1  -3 72.9995 9.13434   1
   4  -1   3 73.4329 8.34812   3
  -4  -1  -3 77.9941 8.90624   3
  -4  -1  -3 60.7218 8.87126   2
  -4   1  -3 72.1063 9.32555   1
  -4   1  -3 69.7753 9.82969   2
   4   1   3 78.5344 8.52086   3
  -4   1  -3 78.4069 8.96898   3
  -5  -1  -3 254.977 22.4177   2
  -5  -1  -3 292.478 21.6700   1
  -5  -1  -3 273.925 21.0848   3
   5  -1   3 275.841 21.0799   3
  -5   1  -3 297.185 21.4713   3
  -5   1  -3 268.266 23.0394   2
   5   1   3 278.564 21.1773   3
  -5   1  -3 283.895 21.6640   1
  -6  -1  -3 36.8891 8.98629   1
  -6  -1  -3 26.0091 8.27312   2
   6  -1   3 29.6889 7.62991   3
  -6  -1  -3 41.0503 7.88683   3
  -6   1  -3 31.2509 7.70949   3
  -6   1  -3 24.9590 9.31705   1
  -6   1  -3 28.8272 9.09743   2
   6   1   3 28.1438 7.61397   3
   7  -1   3 534.363 37.8101   3
  -7  -1  -3 561.208 38.6449   1
  -7  -1  -3 504.028 38.8583   2
  -7   1  -3 560.298 38.8622   1
  -7   1  -3 521.305 39.2032   2
   7   1   3 537.581 37.7371   3
   8  -1   3 -1.2085 8.51238   3
  -8  -1  -3 16.7561 10.2955   2
  -8  -1  -3 6.47878 11.6742   1
   8   1   3 6.51419 8.78398   3
  -8   1  -3 -6.3892 10.2150   2
  -8   1  -3 -9.4021 10.9565   1
  -9  -1  -3 217.612 22.9490   1
  -9  -1  -3 222.055 24.5664   2
  -9   1  -3 275.368 25.3599   1
  -9   1  -3 218.906 22.5036   2
 -10  -1  -3 8.34585 13.8632   1
 -10  -1  -3 -9.9749 11.6810   2
 -10   1  -3 14.0044 15.3000   1
 -10   1  -3 16.4575 12.7757   2
 -11  -1  -3 22.1400 13.5039   2
 -11  -1  -3 36.3119 16.6171   1
 -11   1  -3 20.5195 14.3312   2
 -11   1  -3 22.8568 16.7012   1
 -12  -2   3 89.4535 18.8015   1
 -12   2   3 45.2953 14.2798   2
 -12   2   3 119.419 20.7490   1
 -11  -2   3 55.4648 15.7764   1
  11  -2  -3 31.6775 13.4722   3
 -11  -2   3 59.2193 12.2325   2
 -11   2   3 45.4240 17.3099   1
  11   2  -3 52.7140 14.1212   3
 -11   2   3 38.8195 12.2535   2
  10  -2  -3 28.3884 12.7256   3
 -10  -2   3 20.9909 13.7678   1
 -10  -2   3 20.2723 9.25652   2
 -10   2   3 4.22977 10.1521   2
 -10   2   3 37.8837 15.1723   1
  10   2  -3 -1.1581 10.7151   3
   9  -2  -3 16.1460 10.9835   3
  -9  -2   3 -6.1755 7.66951   2
  -9  -2   3 -3.1345 11.4169   1
  -9   2   3 -4.9919 9.00403   2
   9   2  -3 -8.0168 9.97548   3
  -9   2   3 10.1574 12.5806   1
   8  -2  -3 58.7361 11.6949   3
  -8  -2   3 53.0225 11.5556   1
  -8  -2   3 40.1125 8.56636   2
  -8   2   3 51.2488 10.2913   2
   8   2  -3 60.4140 10.9752   3
  -8   2   3 36.1852 11.5086   1
  -7  -2   3 57.8550 10.6121   1
  -7  -2   3 58.8984 8.09912   2
   7  -2  -3 49.5205 9.65073   3
   7   2  -3 62.9891 9.96822   3
  -7   2   3 41.7145 8.98841   2
  -6  -2   3 9.76670 5.39325   2
   6  -2  -3 8.29138 6.78108   3
  -6  -2   3 25.2543 7.58444   1
  -6   2   3 9.48145 6.85043   2
   6   2  -3 15.4311 7.26567   3
   5  -2  -3 123.331 11.9012   3
  -5  -2   3 114.133 11.2846   2
  -5  -2   3 127.623 11.8703   1
  -5   2   3 117.485 11.2255   2
   5   2  -3 110.244 11.4035   3
   4  -2  -3 1168.16 76.4755   3
  -4  -2   3 1248.63 75.7765   2
   4   2  -3 1152.94 76.4036   3
  -4   2   3 1281.54 76.6891   2
  -4   2   3 1127.91 76.0753   3
  -3  -2   3 300.021 19.9030   3
  -3  -2   3 322.086 19.1481   2
   3  -2  -3 279.374 20.0108   3
  -3   2   3 261.229 19.4854   3
   3   2  -3 277.173 20.2297   3
   2  -2  -3 848.118 51.5285   3
  -2  -2   3 772.307 51.4975   3
  -1  -2   3 532.573 32.1739   2
   1  -2  -3 486.130 32.7550   1
   1  -2  -3 508.665 31.9364   3
   1   2  -3 482.882 32.1455   2
  -1   2   3 506.407 32.7140   2
  -1   2   3 508.423 32.5373   1
   0  -2  -3 33.7771 4.83220   1
   0  -2   3 35.5022 4.41237   2
   0  -2   3 50.1892 4.20639   3
   0  -2  -3 32.4295 5.18322   2
   0  -2   3 28.3812 3.63329   1
   0   2  -3 29.4849 3.78994   1
   0   2   3 26.1506 4.74860   2
   0   2  -3 33.1324 5.09138   2
   0   2  -3 38.5574 4.42608   3
   0   2   3 31.5784 4.73484   1
   1  -2   3 20.4114 3.92638   1
   1  -2   3 19.1159 4.84091   2
   1  -2   3 27.6690 4.18426   3
  -1  -2  -3 21.7808 4.83738   2
  -1  -2  -3 21.0296 4.79428   1
  -1  -2  -3 19.6824 3.71370   3
  -1   2  -3 22.2810 4.35770   1
  -1   2  -3 17.7955 4.37780   3
  -1   2  -3 22.3884 5.60006   2
   1   2   3 23.4173 4.21042   1
  -2  -2  -3 2.83988 4.26665   3
  -2  -2  -3 3.40091 4.71544   1
  -2  -2  -3 -7.9995 4.85718   2
   2  -2   3 -0.8559 4.11965   3
   2  -2   3 5.48441 4.27163   2
   2  -2   3 11.9543 4.39477   1
  -2   2  -3 2.55847 4.80254   3
  -2   2  -3 4.23724 5.47694   2
   2   2   3 1.17180 3.81938   2
   2   2   3 6.08916 4.82293   1
  -2   2  -3 10.8827 4.71170   1
  -3  -2  -3 -2.6948 4.82195   3
   3  -2   3 -6.4379 4.71886   1
   3  -2   3 1.56550 4.71664   3
   3  -2   3 -1.7128 2.61830   2
  -3  -2  -3 6.26012 5.76132   2
  -3  -2  -3 -5.2086 5.91436   1
   3   2   3 5.45938 4.88352   1
  -3   2  -3 -4.0800 5.29762   3
  -3   2  -3 2.12047 6.19202   2
   3   2   3 -1.9715 4.67583   3
  -3   2  -3 7.08276 5.85123   1
   3   2   3 -2.7679 4.40264   2
  -4  -2  -3 148.820 14.4097   1
  -4  -2  -3 158.545 14.1369   3
  -4  -2  -3 146.005 15.1307   2
   4  -2   3 164.384 14.0507   3
   4   2   3 173.206 14.1136   3
  -4   2  -3 155.074 14.8302   1
  -4   2  -3 156.796 16.4064   2
  -4   2  -3 167.417 14.5697   3
  -5  -2  -3 9.79659 6.58845   2
   5  -2   3 17.5760 6.46333   3
  -5  -2  -3 26.8330 7.29550   1
  -5  -2  -3 19.6546 6.92775   3
  -5   2  -3 26.9673 8.57881   2
  -5   2  -3 18.8315 7.15560   3
  -5   2  -3 31.3643 8.52827   1
   5   2   3 23.9295 6.61228   3
   6  -2   3 71.4706 9.58499   3
  -6  -2  -3 48.1898 9.01679   2
  -6  -2  -3 50.6248 9.87105   1
  -6  -2  -3 69.1950 9.08584   3
   6   2   3 68.9262 9.38776   3
  -6   2  -3 61.5861 8.98238   3
  -6   2  -3 46.3636 10.3081   2
  -6   2  -3 70.2906 11.2210   1
  -7  -2  -3 19.6563 8.87994   2
  -7  -2  -3 27.5786 10.3577   1
  -7  -2  -3 6.90122 6.40496   3
   7  -2   3 20.0712 8.51844   3
  -7   2  -3 52.3964 11.8024   1
  -7   2  -3 29.2988 10.2170   2
   7   2   3 29.8649 8.67215   3
  -7   2  -3 12.2135 6.41325   3
   8  -2   3 34.4737 9.75440   3
  -8  -2  -3 30.8997 10.5093   2
  -8  -2  -3 46.4423 12.7751   1
  -8   2  -3 41.5589 12.9141   1
  -8   2  -3 36.6519 11.8159   2
   8   2   3 26.6929 9.29396   3
  -9  -2  -3 133.547 17.3017   1
  -9  -2  -3 101.169 15.4042   2
  -9   2  -3 102.876 16.3522   2
  -9   2  -3 116.348 17.7091   1
 -10  -2  -3 107.676 16.9388   2
 -10  -2  -3 125.584 18.5769   1
 -10   2  -3 92.3615 17.2191   2
 -10   2  -3 155.229 19.6977   1
 -11  -2  -3 32.2648 16.7767   1
 -11  -2  -3 8.06454 12.9497   2
 -11   2  -3 9.80887 14.1162   2
 -11   2  -3 31.7949 17.5533   1
 -12  -3   3 33.0257 16.3570   1
 -12   3   3 26.2022 17.7401   1
 -12   3   3 9.25318 12.8055   2
 -11  -3   3 19.0362 14.3079   1
  11  -3  -3 -18.311 12.3772   3
 -11   3   3 3.55734 15.5345   1
 -11   3   3 -4.7673 11.2469   2
  11   3  -3 7.27531 12.2665   3
  10  -3  -3 25.2277 11.8955   3
 -10  -3   3 36.3042 13.6019   1
 -10  -3   3 15.5891 9.04180   2
 -10   3   3 3.36976 10.8066   2
 -10   3   3 32.6973 15.5184   1
  10   3  -3 31.9016 12.0629   3
   9  -3  -3 103.156 14.8950   3
  -9  -3   3 116.090 12.6774   2
  -9  -3   3 139.330 16.2779   1
  -9   3   3 85.7421 13.9375   2
   9   3  -3 110.473 14.5608   3
  -9   3   3 118.949 16.3711   1
  -8  -3   3 77.8596 9.80446   2
   8  -3  -3 70.2359 11.8531   3
  -8  -3   3 79.8045 12.6322   1
  -8   3   3 66.6683 11.5764   2
   8   3  -3 76.5970 11.9474   3
  -8   3   3 79.7770 13.7164   1
  -7  -3   3 50.8486 7.59019   2
   7  -3  -3 58.6081 10.5988   3
  -7  -3   3 59.4431 10.4267   1
  -7   3   3 45.5999 9.31650   2
   7   3  -3 49.2148 7.76271   2
   7   3  -3 64.5714 9.85182   3
  -6  -3   3 18.8146 5.34102   2
   6  -3  -3 13.7074 7.19064   3
  -6  -3   3 21.4313 7.70549   1
   6   3  -3 14.1454 6.79791   3
  -6   3   3 17.0078 7.27368   2
   6   3  -3 10.3117 4.81799   2
   5  -3  -3 142.454 14.5412   3
  -5  -3   3 163.982 12.7643   2
  -5  -3   3 149.202 14.6251   1
  -5   3   3 167.641 15.8258   2
   5   3  -3 158.750 14.5092   3
   5   3  -3 159.860 12.8648   2
  -4  -3   3 5.19701 3.36297   2
   4  -3  -3 -0.3043 4.90113   3
  -4  -3   3 7.55919 4.51616   3
  -4  -3   3 5.25049 5.69134   1
   4   3  -3 6.34183 5.52051   3
  -4   3   3 10.5831 4.43225   3
   3  -3  -3 116.841 11.0670   3
  -3  -3   3 127.256 10.5233   3
   2  -3  -3 145.714 10.8020   3
  -2  -3   3 121.531 10.2891   3
   1  -3  -3 890.164 56.0897   1
  -1  -3   3 876.316 55.5306   2
   1   3  -3 875.628 55.5543   2
  -1   3   3 877.030 55.8880   1
   0  -3  -3 107.249 9.19673   2
   0  -3   3 80.2689 6.26605   1
   0  -3  -3 100.361 8.32555   1
   0   3   3 80.3338 7.93768   1
   0   3  -3 63.2579 6.23410   1
   0   3   3 110.124 8.64243   2
  -1  -3  -3 1735.11 108.410   1
   1  -3   3 1662.68 108.116   1
  -1  -3  -3 1710.38 108.775   2
   1  -3   3 1724.70 108.819   2
   1  -3   3 1805.81 108.377   3
  -1   3  -3 1733.84 108.934   2
   1   3   3 1744.93 108.428   1
  -1   3  -3 1820.26 108.440   3
  -1   3  -3 1549.16 108.098   1
  -2  -3  -3 192.620 14.3990   1
   2  -3   3 188.212 15.4280   2
   2  -3   3 179.761 14.0184   1
  -2  -3  -3 187.189 15.4146   2
  -2  -3  -3 191.570 14.3232   3
   2  -3   3 206.605 14.5322   3
   2   3   3 187.494 14.6330   2
  -2   3  -3 209.434 16.5629   2
   2   3   3 200.355 14.2940   1
  -2   3  -3 178.045 14.6036   3
  -2   3  -3 184.416 14.6100   1
  -3  -3  -3 53.6524 7.45597   1
   3  -3   3 77.4302 7.65031   3
  -3  -3  -3 66.4026 7.47352   3
  -3  -3  -3 58.6125 7.61671   2
  -3   3  -3 60.1023 7.85605   1
   3   3   3 53.5741 7.17315   2
  -3   3  -3 75.0983 8.06642   3
   3   3   3 62.2527 7.47207   1
  -3   3  -3 58.7400 8.76026   2
   4  -3   3 246.009 18.9476   3
  -4  -3  -3 246.796 19.1118   3
  -4  -3  -3 254.152 19.2736   1
  -4  -3  -3 255.608 20.0269   2
  -4   3  -3 235.196 19.4398   1
   4   3   3 260.133 18.6614   3
  -4   3  -3 250.780 19.2598   3
  -4   3  -3 236.530 20.9903   2
  -5  -3  -3 251.219 19.7469   1
  -5  -3  -3 253.848 20.9249   2
   5  -3   3 230.587 19.4808   3
  -5  -3  -3 253.462 19.7008   3
  -5   3  -3 257.802 21.8612   2
   5   3   3 271.107 19.5664   3
  -5   3  -3 228.884 19.5284   3
  -5   3  -3 251.895 20.2665   1
  -6  -3  -3 -2.5023 7.55144   1
   6  -3   3 0.96394 6.53510   3
  -6  -3  -3 -2.8265 6.30931   3
  -6  -3  -3 1.51839 7.03630   2
   6   3   3 5.05793 6.64682   3
  -6   3  -3 -3.8752 8.38028   2
  -6   3  -3 2.88632 8.20429   1
  -6   3  -3 2.19201 6.51488   3
  -7  -3  -3 47.3977 9.95627   2
  -7  -3  -3 49.0789 10.6497   1
  -7  -3  -3 13.1708 6.51922   3
   7  -3   3 36.9520 9.25077   3
  -7   3  -3 64.2599 11.8735   1
   7   3   3 38.1948 9.06885   3
  -7   3  -3 39.3489 11.1317   2
  -7   3  -3 50.3680 9.31159   3
  -8  -3  -3 1.43605 10.0038   2
  -8  -3  -3 10.1771 11.4923   1
   8  -3   3 9.47607 8.89865   3
  -8   3  -3 14.9178 11.0279   2
   8   3   3 11.1110 9.57771   3
  -8   3  -3 35.9962 12.9044   1
  -9  -3  -3 50.9426 12.5421   2
  -9  -3  -3 61.8528 14.7294   1
  -9   3  -3 43.7379 13.3669   2
  -9   3  -3 43.6230 15.0459   1
 -10  -3  -3 29.5107 14.6949   1
 -10  -3  -3 11.4559 11.4930   2
 -10   3  -3 11.6911 15.2842   1
 -10   3  -3 17.7779 13.4535   2
 -11  -3  -3 71.6325 15.0984   2
 -11  -3  -3 61.4691 17.3737   1
 -11   3  -3 37.5248 16.0056   2
 -11   3  -3 98.6592 19.1414   1
 -12  -4   3 77.2933 17.8601   1
 -12   4   3 97.1126 20.3460   1
 -12   4   3 63.7238 15.3888   2
 -11  -4   3 33.9146 14.3866   1
  11  -4  -3 20.1767 12.7995   3
 -11   4   3 26.3803 17.0070   1
 -11   4   3 24.8041 12.5005   2
  10  -4  -3 131.561 16.9098   3
 -10  -4   3 103.506 13.7623   2
 -10  -4   3 155.456 18.2033   1
 -10   4   3 122.576 16.1430   2
 -10   4   3 103.995 18.6290   1
  10   4  -3 112.682 15.5689   3
  -9  -4   3 -12.942 10.3856   1
  -9  -4   3 1.19376 7.54899   2
   9  -4  -3 -1.1100 10.2043   3
  -9   4   3 -16.559 13.0421   1
   9   4  -3 -0.5199 8.99384   3
  -9   4   3 -16.355 9.85958   2
   8  -4  -3 43.3954 10.5935   3
  -8  -4   3 53.5280 11.6850   1
  -8  -4   3 24.1579 7.38154   2
  -8   4   3 18.0424 9.94072   2
   8   4  -3 67.5136 10.8036   3
   7  -4  -3 -7.6721 7.90736   3
  -7  -4   3 -0.3345 8.19679   1
  -7  -4   3 0.48777 5.35822   2
   7   4  -3 -5.2523 4.99135   2
   7   4  -3 -0.7804 7.21437   3
  -7   4   3 -9.1573 7.83407   2
  -6  -4   3 77.9566 9.66294   1
   6  -4  -3 44.9170 8.73565   3
  -6  -4   3 45.3975 6.29637   2
   6   4  -3 44.3115 6.48990   2
   6   4  -3 53.9630 8.33389   3
  -6   4   3 53.9750 9.17345   2
  -5  -4   3 14.9164 6.92460   1
   5  -4  -3 2.80466 5.82983   3
  -5  -4   3 6.28408 3.86658   2
   5   4  -3 8.35530 5.65291   3
   5   4  -3 8.12366 4.24551   2
  -5   4   3 7.50671 6.91211   2
  -4  -4   3 258.006 19.4023   1
  -4  -4   3 249.264 17.4080   2
   4  -4  -3 258.471 19.2516   3
  -4  -4   3 252.820 18.8002   3
   4   4  -3 273.863 17.6740   2
  -4   4   3 265.452 18.5026   3
  -3  -4   3 634.397 42.6261   1
   3  -4  -3 683.545 42.7375   3
  -2  -4   3 833.716 54.5691   1
   2  -4  -3 887.586 54.8003   3
   1  -4  -3 647.366 42.6842   1
   1   4  -3 675.955 42.2602   2
   0  -4   3 188.475 14.1339   3
   0  -4  -3 199.265 14.2063   1
   0  -4   3 212.352 14.5939   2
   0  -4  -3 172.095 15.0658   2
   0   4  -3 198.262 15.2736   2
   0   4  -3 193.277 14.1290   3
  -1  -4  -3 341.186 23.5980   2
   1  -4   3 340.533 23.5757   2
   1  -4   3 359.689 22.9373   3
  -1  -4  -3 337.593 22.8390   1
   1   4   3 379.714 23.2806   2
  -1   4  -3 347.785 24.1898   2
  -1   4  -3 352.696 23.1278   3
  -1   4  -3 275.720 22.2501   1
   2  -4   3 233.112 18.1035   2
   2  -4   3 242.995 17.1426   3
  -2  -4  -3 229.752 16.7431   3
  -2  -4  -3 228.758 17.6717   2
  -2  -4  -3 242.130 17.0590   1
  -2   4  -3 262.760 18.9910   2
  -2   4  -3 221.771 16.9993   1
  -2   4  -3 229.868 17.3870   3
  -3  -4  -3 7.27794 5.49629   2
   3  -4   3 2.63303 3.64775   2
  -3  -4  -3 -0.8956 5.50708   1
  -3  -4  -3 8.28325 4.71921   3
   3  -4   3 5.82807 5.15580   3
  -3   4  -3 11.2507 5.36458   3
   3   4   3 1.64806 1.28191   1
  -3   4  -3 16.3462 6.23082   1
  -3   4  -3 16.7856 7.27133   2
   3   4   3 7.64122 4.81886   2
   4  -4   3 446.775 30.6645   3
  -4  -4  -3 460.505 30.6436   1
  -4  -4  -3 422.298 30.9495   2
  -4  -4  -3 460.019 30.6687   3
  -4   4  -3 419.152 32.1211   2
  -4   4  -3 432.989 30.7448   3
  -4   4  -3 472.122 31.0349   1
  -5  -4  -3 14.1583 6.87383   2
  -5  -4  -3 35.2358 7.58145   3
  -5  -4  -3 24.3460 7.93256   1
   5  -4   3 27.3869 7.30121   3
  -5   4  -3 23.3829 7.27407   3
  -5   4  -3 17.4061 8.42720   2
  -5   4  -3 29.7322 8.51038   1
  -6  -4  -3 192.559 17.9566   2
  -6  -4  -3 198.183 16.6770   3
  -6  -4  -3 186.182 17.2977   1
   6  -4   3 165.850 16.7797   3
  -6   4  -3 200.168 18.2852   1
  -6   4  -3 161.187 17.2193   2
  -6   4  -3 154.768 15.9833   3
  -7  -4  -3 -7.4455 8.38042   2
  -7  -4  -3 2.98919 5.54675   3
   7  -4   3 1.51571 7.61585   3
  -7  -4  -3 -0.4057 8.89155   1
  -7   4  -3 -0.5071 7.36552   3
  -7   4  -3 1.17887 10.2359   2
  -7   4  -3 2.05352 10.4481   1
   8  -4   3 238.212 22.0937   3
  -8  -4  -3 278.554 23.6366   1
  -8  -4  -3 233.765 23.1469   2
  -8   4  -3 274.437 24.4962   1
  -8   4  -3 186.546 22.1269   2
  -9  -4  -3 9.10540 10.6784   2
  -9  -4  -3 16.7700 12.7997   1
  -9   4  -3 1.26613 12.4503   2
  -9   4  -3 4.48088 14.0337   1
 -10  -4  -3 50.8414 15.3845   1
 -10  -4  -3 45.3552 12.9468   2
 -10   4  -3 33.6447 14.6677   2
 -10   4  -3 86.5950 17.7546   1
 -11  -4  -3 24.2385 15.5317   1
 -11  -4  -3 1.82496 12.1720   2
 -11   4  -3 -8.8514 13.8767   2
 -11   4  -3 26.9825 17.5291   1
 -12  -5   3 17.2697 14.9205   1
 -12   5   3 -3.4177 13.2882   2
 -12   5   3 13.2553 18.0826   1
 -11  -5   3 17.2875 13.5831   1
  11  -5  -3 30.2111 13.6852   3
 -11   5   3 6.07592 12.2785   2
 -11   5   3 15.0616 17.5388   1
 -10  -5   3 168.997 17.0040   2
  10  -5  -3 228.104 21.9793   3
 -10  -5   3 197.587 20.4587   1
 -10   5   3 170.520 19.9190   2
 -10   5   3 173.871 21.9117   1
   9  -5  -3 6.02913 10.4403   3
  -9  -5   3 8.26092 7.54511   2
  -9  -5   3 12.4767 10.7732   1
  -9   5   3 -4.9430 10.4192   2
  -9   5   3 1.78737 12.6669   1
  -8  -5   3 233.382 21.8524   1
  -8  -5   3 237.835 19.3914   2
   8  -5  -3 247.069 22.1372   3
  -8   5   3 211.785 22.9910   2
   7  -5  -3 11.5193 8.33125   3
  -7  -5   3 2.38374 8.11806   1
  -7  -5   3 3.82381 5.50851   2
  -7   5   3 9.60057 8.77323   2
   7   5  -3 -2.1573 4.66659   2
  -6  -5   3 -7.0804 4.22346   2
  -6  -5   3 -0.1099 6.83030   1
   6  -5  -3 -1.4249 6.70739   3
  -6   5   3 2.31896 7.45439   2
   6   5  -3 -8.3236 4.22138   2
  -5  -5   3 46.0821 7.76985   1
  -5  -5   3 45.8350 5.14351   2
   5  -5  -3 40.7574 7.21539   3
  -5   5   3 39.4216 8.45705   2
   5   5  -3 40.2343 5.41982   2
  -4  -5   3 615.034 39.9748   3
  -4  -5   3 581.182 38.5231   2
   4  -5  -3 590.093 40.0593   3
  -4  -5   3 609.344 39.8917   1
  -4   5   3 585.982 40.4444   3
   4   5  -3 646.787 38.7848   2
  -3  -5   3 73.7470 7.09782   1
   3  -5  -3 64.3451 6.95530   3
  -3   5   3 52.4551 6.25562   3
   1  -5  -3 12.3013 5.00767   1
   1   5  -3 12.7787 3.91100   2
  -1   5   3 4.74509 2.61052   1
   0  -5   3 90.0377 9.53058   2
   0  -5   3 78.3252 8.73845   3
   0  -5  -3 92.1691 8.79208   1
   0   5  -3 85.4649 8.34766   2
   1  -5   3 708.116 46.6295   2
   1  -5   3 724.925 46.1577   3
  -1  -5  -3 695.789 46.5004   2
  -1  -5  -3 753.972 46.1406   1
   1   5   3 817.797 46.6323   2
  -1   5  -3 706.311 46.1413   3
  -1   5  -3 634.778 45.5249   1
  -1   5  -3 704.746 46.9652   2
  -2  -5  -3 104.013 9.65431   1
  -2  -5  -3 89.4436 8.96120   2
   2  -5   3 75.1922 9.09612   2
   2  -5   3 96.9749 9.00180   3
  -2   5  -3 89.8198 9.93059   2
  -2   5  -3 99.2493 9.51057   1
  -2   5  -3 86.3564 8.80703   3
  -3  -5  -3 547.616 34.9129   3
   3  -5   3 521.741 35.0872   3
  -3  -5  -3 510.351 35.3025   2
  -3  -5  -3 540.994 34.9019   1
  -3   5  -3 474.465 34.8614   1
  -3   5  -3 517.634 35.1604   3
   3   5   3 535.348 35.3641   2
  -3   5  -3 559.452 36.7112   2
  -4  -5  -3 111.343 10.7675   1
  -4  -5  -3 117.760 11.8093   3
  -4  -5  -3 85.7649 10.0794   2
   4  -5   3 107.314 10.7094   3
  -4   5  -3 97.4894 10.3023   3
  -4   5  -3 86.4864 11.3853   2
  -4   5  -3 102.752 10.8814   1
  -5  -5  -3 8.21008 6.12407   2
  -5  -5  -3 13.9917 6.93899   1
   5  -5   3 3.54943 6.33604   3
  -5  -5  -3 8.19422 6.19533   3
  -5   5  -3 13.3816 7.97411   1
  -5   5  -3 4.19123 5.78562   3
  -5   5  -3 13.6682 8.16011   2
   6  -5   3 111.509 12.1761   3
  -6  -5  -3 94.6392 11.9342   1
  -6  -5  -3 92.5709 11.5932   2
  -6  -5  -3 111.072 12.0805   3
  -6   5  -3 136.973 13.9124   1
  -6   5  -3 91.9261 13.5422   2
  -7  -5  -3 0.99517 5.62009   3
   7  -5   3 -13.849 7.41558   3
  -7  -5  -3 6.18366 9.87039   1
  -7  -5  -3 -3.7435 8.28872   2
  -7   5  -3 4.15161 7.62551   3
  -7   5  -3 -10.514 9.73225   2
  -7   5  -3 -4.0694 10.7288   1
  -8  -5  -3 3.82086 11.3725   1
  -8  -5  -3 -2.9943 9.20314   2
   8  -5   3 17.9911 9.29151   3
  -8   5  -3 11.2373 12.2762   2
  -8   5  -3 -2.5119 12.4161   1
  -9  -5  -3 -2.8793 12.2646   1
  -9  -5  -3 7.85338 10.4438   2
  -9   5  -3 30.3355 13.6627   2
  -9   5  -3 4.18676 14.4734   1
 -10  -5  -3 2.78645 13.7240   1
 -10  -5  -3 1.35108 11.0422   2
 -10   5  -3 4.69128 15.6844   1
 -10   5  -3 -24.260 13.0119   2
 -11  -5  -3 24.8737 15.4712   1
 -11  -5  -3 1.00071 11.9292   2
 -11   5  -3 35.0425 15.8500   2
 -11   5  -3 12.3757 17.5773   1
 -12  -6   3 85.7798 16.9903   1
 -12   6   3 21.9732 14.6856   2
 -12   6   3 71.1337 21.4046   1
  11  -6  -3 40.8460 14.3812   3
 -11  -6   3 37.0279 13.6077   1
 -11   6   3 36.1029 18.1405   1
 -11   6   3 39.3070 13.9171   2
  10  -6  -3 250.986 23.9026   3
 -10  -6   3 203.309 21.5856   1
 -10  -6   3 193.964 22.7853   2
 -10   6   3 172.454 21.3987   2
 -10   6   3 223.648 24.5264   1
  -9  -6   3 -4.9075 10.1372   1
   9  -6  -3 12.0738 10.8659   3
  -9  -6   3 10.2246 7.45269   2
  -9   6   3 5.61801 11.0663   2
   8  -6  -3 289.307 24.4943   3
  -8  -6   3 267.431 21.3171   2
  -8  -6   3 306.542 24.2310   1
  -8   6   3 241.551 25.9476   2
  -7  -6   3 132.968 12.7042   2
   7  -6  -3 132.549 14.7994   3
  -7  -6   3 140.350 14.1633   1
  -7   6   3 129.420 14.9699   2
  -6  -6   3 751.464 50.9345   1
   6  -6  -3 720.614 51.2264   3
  -6  -6   3 784.821 49.5016   2
   6   6  -3 781.803 49.7584   2
  -6   6   3 805.168 52.4109   2
  -5  -6   3 122.012 11.2567   1
   5  -6  -3 92.5468 11.0262   3
  -5  -6   3 109.892 9.23380   2
  -5   6   3 101.890 12.2507   2
   5   6  -3 113.098 9.78905   2
  -4  -6   3 331.633 23.5927   1
  -4  -6   3 318.172 21.9684   2
   4  -6  -3 341.307 24.0012   3
  -4  -6   3 339.077 23.5899   3
   4   6  -3 357.599 22.3000   2
   3  -6  -3 9.61081 5.44141   3
  -3  -6   3 21.3311 5.15603   1
  -3   6   3 13.1854 4.48008   3
  -2  -6   3 54.7062 5.45499   1
   2  -6  -3 50.7548 6.43426   3
   1  -6  -3 713.262 43.7555   1
   1   6  -3 638.441 43.4218   2
   0  -6  -3 1024.16 63.1966   1
   0  -6   3 971.358 63.0711   3
   0   6  -3 978.082 63.5621   2
  -1  -6  -3 207.523 14.7516   1
  -1  -6  -3 211.458 15.6049   2
   1  -6   3 202.719 15.0135   3
   1  -6   3 187.669 15.6462   2
  -1   6  -3 191.913 14.8270   3
  -1   6  -3 201.577 16.7714   2
  -1   6  -3 168.376 13.6792   1
   2  -6   3 833.474 56.3942   2
  -2  -6  -3 809.375 56.0185   2
   2  -6   3 873.835 55.8639   3
  -2  -6  -3 875.953 55.6403   1
  -2   6  -3 869.694 56.8312   2
   2   6   3 864.505 55.6737   1
  -2   6  -3 802.060 55.3939   1
   2   6   3 972.931 56.2461   2
  -2   6  -3 894.467 55.9435   3
   3  -6   3 229.892 17.8404   3
  -3  -6  -3 228.584 17.9387   2
  -3  -6  -3 244.239 17.3808   1
  -3  -6  -3 238.051 17.3610   3
   3   6   3 177.337 20.4910   2
  -3   6  -3 242.633 20.3769   2
  -3   6  -3 238.142 17.9286   1
  -3   6  -3 230.003 18.0537   3
   4  -6   3 2427.68 155.565   3
  -4  -6  -3 2391.25 155.345   3
  -4  -6  -3 2435.72 155.520   2
  -4  -6  -3 2593.61 155.418   1
  -4   6  -3 2455.46 156.487   2
  -4   6  -3 2557.03 155.472   1
  -4   6  -3 2323.41 155.392   3
  -5  -6  -3 8.36206 6.91297   1
  -5  -6  -3 13.3487 6.34246   2
   5  -6   3 8.79874 6.60703   3
  -5  -6  -3 6.73924 6.33171   3
  -5   6  -3 5.73345 6.00172   3
  -5   6  -3 4.52334 8.67963   2
  -5   6  -3 13.7382 8.18562   1
  -6  -6  -3 65.7837 10.2593   1
  -6  -6  -3 69.6966 9.84718   2
  -6  -6  -3 76.8368 9.80620   3
   6  -6   3 66.2977 10.0594   3
  -6   6  -3 54.5116 12.1455   2
  -6   6  -3 97.4594 12.2294   1
  -7  -6  -3 193.923 18.5277   1
   7  -6   3 145.634 15.5294   3
  -7  -6  -3 149.711 15.8722   2
  -7   6  -3 149.231 18.0904   2
  -7   6  -3 179.488 17.9541   1
  -7   6  -3 141.152 17.5525   3
  -8  -6  -3 2.00782 10.9248   1
   8  -6   3 3.00549 10.3229   3
  -8  -6  -3 1.30029 9.01731   2
  -8   6  -3 9.31535 12.0708   2
  -8   6  -3 1.35085 12.6484   1
  -9  -6  -3 -4.3622 11.8277   1
  -9  -6  -3 10.2717 10.3324   2
  -9   6  -3 3.26834 12.9857   2
  -9   6  -3 14.4602 14.6934   1
 -10  -6  -3 27.5451 11.9687   2
 -10  -6  -3 52.9306 15.4698   1
 -10   6  -3 62.2921 17.7776   1
 -10   6  -3 42.5778 15.4413   2
 -11  -6  -3 -5.2233 15.1987   1
 -11  -6  -3 7.62112 11.6052   2
 -11   6  -3 36.6347 17.8577   1
 -11   6  -3 -2.3120 14.8472   2
 -11  -7   3 14.4178 14.0604   1
  11  -7  -3 37.7303 13.9418   3
 -11   7   3 20.9683 18.2397   1
 -11   7   3 31.7412 14.0741   2
 -10  -7   3 30.4879 12.5002   1
  10  -7  -3 24.0488 12.9670   3
 -10   7   3 21.5172 13.5135   2
 -10   7   3 34.5509 16.5913   1
  -9  -7   3 46.9082 8.33095   2
  -9  -7   3 48.1038 12.6671   1
   9  -7  -3 38.1157 11.8404   3
  -9   7   3 25.7957 12.2214   2
  -8  -7   3 164.600 16.3581   1
  -8  -7   3 135.281 14.3187   2
   8  -7  -3 167.504 16.6651   3
  -8   7   3 145.622 17.2304   2
  -7  -7   3 32.3308 5.86469   2
   7  -7  -3 33.8330 9.88909   3
  -7  -7   3 34.6439 9.38734   1
  -7   7   3 17.0616 10.1518   2
  -6  -7   3 25.9121 7.79115   1
  -6  -7   3 28.3330 4.92151   2
   6  -7  -3 26.4084 8.07901   3
  -6   7   3 24.9413 9.41541   2
   6   7  -3 21.7201 4.83857   2
   5  -7  -3 143.124 15.0530   3
  -5  -7   3 168.780 14.5470   1
  -5  -7   3 164.746 12.1302   2
   5   7  -3 164.664 12.7507   2
  -5   7   3 182.424 18.4342   2
  -4  -7   3 342.125 24.6902   1
  -4  -7   3 369.320 25.4277   3
   4  -7  -3 358.987 25.4259   3
   4   7  -3 360.939 23.4896   2
   3  -7  -3 94.7835 9.07234   3
  -3  -7   3 103.231 8.37270   1
   3   7  -3 85.4138 7.10566   2
  -3   7   3 58.9809 7.47779   3
   2  -7  -3 16.0995 5.02207   3
  -2  -7   3 4.85231 3.53175   1
   2   7  -3 7.98399 4.10502   1
  -2   7   3 11.4473 4.82883   1
   1  -7  -3 63.3867 7.18198   1
  -1  -7   3 43.0623 3.98459   1
   1   7  -3 44.3714 5.94990   2
   0  -7   3 39.8027 5.72354   3
   0  -7  -3 30.5501 5.35241   1
   0   7  -3 38.2567 6.39271   2
   1  -7   3 117.025 9.97286   3
  -1  -7  -3 110.700 10.1180   1
   1   7   3 97.4226 10.6301   2
  -1   7  -3 108.139 10.8652   2
  -1   7  -3 95.3376 10.6039   3
   1   7   3 107.964 10.2962   1
   2  -7   3 353.473 25.0161   3
  -2  -7  -3 368.895 24.4161   1
  -2  -7  -3 356.043 25.1240   2
   2  -7   3 322.001 25.5630   2
  -2   7  -3 360.796 24.8701   3
   2   7   3 339.866 25.2871   1
  -2   7  -3 370.316 26.7769   2
   2   7   3 377.231 25.2341   2
  -3  -7  -3 32.2460 6.69860   2
  -3  -7  -3 39.6852 6.72501   1
   3  -7   3 38.6230 7.15978   3
  -3   7  -3 43.2566 7.21719   1
  -3   7  -3 38.2267 7.11688   3
  -3   7  -3 35.4918 8.74422   2
  -4  -7  -3 1068.84 67.6249   1
  -4  -7  -3 1067.84 67.8105   3
  -4  -7  -3 1057.65 67.9281   2
   4  -7   3 1054.21 68.0028   3
  -4   7  -3 1028.64 69.2941   2
  -4   7  -3 1083.24 67.8729   1
  -4   7  -3 974.325 67.7601   3
  -5  -7  -3 9.95931 5.99341   2
   5  -7   3 4.66906 6.65749   3
  -5  -7  -3 5.71956 6.23850   3
  -5  -7  -3 6.16611 6.86657   1
  -5   7  -3 19.7598 8.79271   1
  -5   7  -3 5.11430 6.38562   3
  -5   7  -3 -0.6451 8.44123   2
  -6  -7  -3 58.2726 10.0614   1
   6  -7   3 55.2891 9.86655   3
  -6  -7  -3 61.9239 9.18361   3
  -6  -7  -3 46.4885 9.16003   2
  -6   7  -3 49.4234 8.73616   3
  -6   7  -3 86.4498 12.1633   1
  -6   7  -3 62.3249 12.0900   2
   7  -7   3 -5.9735 8.45158   3
  -7  -7  -3 -8.8179 7.93177   2
  -7  -7  -3 8.20655 9.94568   1
  -7   7  -3 4.04974 11.6876   1
  -7   7  -3 1.05366 10.9709   2
  -8  -7  -3 5.45295 9.13627   2
  -8  -7  -3 12.9265 11.0411   1
  -8   7  -3 6.73432 13.0114   1
  -8   7  -3 6.87643 12.5909   2
  -9  -7  -3 14.0127 12.3135   1
  -9  -7  -3 5.00873 9.66092   2
  -9   7  -3 -15.420 13.0000   2
  -9   7  -3 12.7466 15.0082   1
 -10  -7  -3 2.52578 10.6213   2
 -10  -7  -3 -12.160 13.1145   1
 -10   7  -3 15.7008 16.7162   1
 -10   7  -3 8.68803 15.0830   2
 -11  -7  -3 5.06934 15.2064   1
 -11  -7  -3 9.17019 11.3437   2
 -11   7  -3 -0.4996 15.8100   2
 -11   7  -3 4.53556 17.6480   1
  11  -8  -3 2.19059 13.0347   3
 -11  -8   3 9.47525 12.5835   1
 -11   8   3 18.8408 18.7422   1
 -11   8   3 -16.028 13.0894   2
 -10  -8   3 40.5523 12.8515   1
  10  -8  -3 35.1887 13.1312   3
 -10   8   3 40.1886 17.5212   1
 -10   8   3 13.1075 13.4415   2
  -9  -8   3 -2.0806 10.2612   1
  -9  -8   3 1.40428 6.71321   2
   9  -8  -3 16.1994 11.4375   3
  -9   8   3 -11.919 11.4232   2
   8  -8  -3 415.198 32.7736   3
  -8  -8   3 440.503 29.4581   2
  -8  -8   3 420.521 31.6023   1
  -8   8   3 394.303 34.7018   2
   7  -8  -3 166.368 17.1930   3
  -7  -8   3 197.180 17.5852   1
  -7  -8   3 187.580 14.8312   2
  -7   8   3 168.404 18.1543   2
   6  -8  -3 77.4517 11.4708   3
  -6  -8   3 108.470 11.2042   1
  -6  -8   3 94.2642 9.45404   2
   6   8  -3 96.2324 9.91344   2
  -6   8   3 83.4932 12.8886   2
   5  -8  -3 142.127 15.0709   3
  -5  -8   3 160.486 13.9189   1
   5   8  -3 153.688 12.1484   2
   4  -8  -3 25.8153 6.54642   3
  -4  -8   3 37.9467 6.46313   1
   4   8  -3 38.5044 4.42332   2
  -3  -8   3 736.625 47.5583   1
   3  -8  -3 750.999 48.4111   3
   3   8  -3 716.596 47.7142   1
   3   8  -3 756.495 47.1725   2
   2  -8  -3 472.988 31.1009   3
  -2  -8   3 448.872 29.9733   1
  -2   8   3 479.432 31.0274   1
   2   8  -3 466.239 30.2920   1
   1  -8  -3 6.22169 5.38103   1
  -1  -8   3 1.65490 2.59428   1
   1   8  -3 3.76488 3.14540   1
  -1   8   3 -4.5609 4.89302   1
   0  -8  -3 1905.29 120.493   1
   0  -8   3 1908.57 120.552   3
   0   8   3 2031.55 121.151   2
   0   8  -3 1864.77 120.955   2
   0   8   3 1961.91 120.573   1
   0   8  -3 1788.34 119.636   1
   1  -8   3 228.705 18.5497   3
  -1  -8  -3 235.622 17.7131   1
   1   8   3 267.853 18.7824   2
  -1   8  -3 245.698 18.1408   3
   1   8   3 261.289 18.0732   1
  -1   8  -3 240.053 20.0413   2
  -2  -8  -3 2296.22 140.807   1
  -2  -8  -3 2247.20 141.151   2
   2  -8   3 2217.01 141.058   3
  -2   8  -3 2295.26 141.953   2
  -2   8  -3 2097.87 140.853   3
  -3  -8  -3 473.799 29.9402   1
  -3  -8  -3 431.628 30.2728   2
   3  -8   3 459.446 30.5627   3
  -3   8  -3 396.470 30.1698   3
  -3   8  -3 423.513 30.0532   1
  -3   8  -3 448.080 32.2662   2
   4  -8   3 1471.82 96.3913   3
  -4  -8  -3 1574.03 96.0568   1
  -4  -8  -3 1530.61 96.1729   3
  -4  -8  -3 1568.01 96.3266   2
  -4   8  -3 1607.39 96.2808   1
  -4   8  -3 1439.11 97.4657   2
  -4   8  -3 1331.13 96.0241   3
   5  -8   3 107.946 11.5604   3
  -5  -8  -3 121.303 11.5448   1
  -5  -8  -3 86.0204 10.2378   2
  -5  -8  -3 107.589 10.5503   3
  -5   8  -3 81.7462 12.8952   2
  -5   8  -3 127.580 12.6394   1
  -5   8  -3 72.5731 10.0564   3
  -6  -8  -3 820.544 51.5977   1
   6  -8   3 754.875 51.8082   3
  -6  -8  -3 771.482 51.6224   2
  -6  -8  -3 797.048 51.5099   3
  -6   8  -3 805.272 52.3302   1
  -6   8  -3 740.659 53.8335   2
  -6   8  -3 673.263 51.0644   3
   7  -8   3 45.0427 10.7759   3
  -7  -8  -3 38.8560 10.6844   1
  -7  -8  -3 12.6028 8.64266   2
  -7   8  -3 45.3301 12.9214   1
  -7   8  -3 26.6422 12.6529   2
  -8  -8  -3 13.4228 11.1189   1
  -8  -8  -3 10.3686 9.41117   2
  -8   8  -3 20.8586 13.8068   2
  -8   8  -3 34.7667 14.2766   1
  -9  -8  -3 12.0209 10.1004   2
  -9  -8  -3 7.99796 12.3264   1
  -9   8  -3 -5.6159 13.1839   2
  -9   8  -3 26.3563 15.9774   1
 -10  -8  -3 5.91094 13.2337   1
 -10  -8  -3 2.73042 10.7994   2
 -10   8  -3 12.7666 15.3272   2
 -10   8  -3 16.0830 16.3658   1
  11  -9  -3 85.1534 15.8084   3
 -11  -9   3 57.3587 15.4663   1
 -11   9   3 106.627 21.4904   1
 -10  -9   3 27.3008 11.8913   1
  10  -9  -3 31.2057 12.8757   3
 -10   9   3 11.7868 15.8537   1
 -10   9   3 17.9890 13.1593   2
  -9  -9   3 201.499 19.4080   1
   9  -9  -3 193.334 20.0069   3
  -9   9   3 147.159 19.9849   2
  -8  -9   3 28.7678 10.1399   1
  -8  -9   3 15.6003 6.04196   2
   8  -9  -3 10.1498 10.8200   3
  -8   9   3 -14.534 11.3362   2
  -7  -9   3 76.2601 10.8332   1
   7  -9  -3 42.0587 10.4715   3
  -7  -9   3 63.8257 7.24294   2
  -7   9   3 53.7766 12.6392   2
  -6  -9   3 95.3932 9.96919   2
  -6  -9   3 102.167 11.2260   1
   6  -9  -3 110.845 12.2634   3
   6   9  -3 95.0898 10.3144   2
  -6   9   3 99.3262 13.7888   2
   5  -9  -3 1.95218 6.66366   3
  -5  -9   3 1.22872 5.80207   1
   5   9  -3 2.69818 3.54072   2
   4  -9  -3 332.179 24.6796   3
  -4  -9   3 344.997 23.3811   1
   4   9  -3 332.668 23.5453   1
   4   9  -3 332.271 22.3452   2
   3  -9  -3 0.75406 5.74702   3
  -3  -9   3 10.4463 4.67340   1
   3   9  -3 5.34863 4.79531   1
   3   9  -3 5.39583 3.50433   2
   2  -9  -3 27.9761 6.00481   3
  -2  -9   3 13.9155 4.16775   1
   2   9  -3 23.8195 4.84669   1
   1  -9  -3 13.5951 5.94912   1
  -1  -9   3 14.4128 3.27961   1
  -1   9   3 26.7470 5.88275   1
   1   9  -3 15.7101 3.86246   1
   0  -9  -3 28.6203 5.75486   1
   0  -9   3 25.4527 6.01469   3
   0   9   3 20.3324 5.44511   1
   0   9  -3 23.2133 3.73964   1
   0   9  -3 19.5630 6.76200   2
   1  -9   3 151.418 14.0590   3
  -1  -9  -3 149.675 12.8347   1
  -1   9  -3 152.983 11.4508   1
  -1   9  -3 158.247 15.9606   2
  -2  -9  -3 54.4678 8.01017   2
   2  -9   3 57.9210 8.16045   3
  -2  -9  -3 58.0668 7.68825   1
  -2   9  -3 56.3755 7.97464   3
  -2   9  -3 59.7067 9.75099   2
   3  -9   3 358.138 26.4819   3
  -3  -9  -3 378.672 26.4752   2
  -3  -9  -3 411.381 25.9563   1
  -3   9  -3 351.634 28.7883   2
  -3   9  -3 348.666 26.0706   3
  -4  -9  -3 0.97395 6.05057   2
   4  -9   3 5.07719 6.72314   3
  -4  -9  -3 -5.1188 6.21591   1
  -4  -9  -3 4.22595 5.28497   3
  -4   9  -3 10.7043 6.58197   3
  -4   9  -3 2.70718 8.61034   2
  -4   9  -3 10.6910 7.55576   1
   5  -9   3 69.2478 10.2124   3
  -5  -9  -3 70.3790 9.72239   2
  -5  -9  -3 82.6890 9.78852   3
  -5  -9  -3 77.3531 9.99759   1
  -5   9  -3 102.362 11.8794   1
  -5   9  -3 82.8549 12.7409   2
   6  -9   3 485.379 36.0821   3
  -6  -9  -3 532.484 35.8071   1
  -6  -9  -3 496.299 35.6274   3
  -6  -9  -3 564.024 36.2639   2
  -6   9  -3 560.792 37.1539   1
  -6   9  -3 500.913 39.1628   2
  -6   9  -3 401.291 35.7887   3
   7  -9   3 158.052 17.3964   3
  -7  -9  -3 174.838 18.9512   2
  -7  -9  -3 178.880 18.8741   1
  -7   9  -3 213.972 19.8185   1
  -7   9  -3 161.824 19.6751   2
  -8  -9  -3 20.8302 10.0960   2
  -8  -9  -3 33.9532 12.0320   1
  -8   9  -3 37.2258 14.8159   2
  -8   9  -3 62.5156 15.2096   1
  -9  -9  -3 63.0816 14.2069   1
  -9  -9  -3 38.0392 12.0578   2
  -9   9  -3 73.2231 17.4118   1
  -9   9  -3 60.0114 16.7179   2
 -10  -9  -3 -2.8871 10.8465   2
 -10  -9  -3 -3.2366 13.2790   1
 -10   9  -3 22.8673 17.2843   1
 -10   9  -3 -1.3976 15.9824   2
 -11 -10   3 30.6696 13.2191   1
  11 -10  -3 34.1766 14.2495   3
 -11  10   3 28.1640 20.0038   1
 -11  10   3 -1.4999 15.1306   2
 -10 -10   3 4.35318 10.8099   1
  10 -10  -3 14.0578 12.5598   3
 -10  10   3 0.67223 13.2627   2
  -9 -10   3 7.18183 10.2387   1
   9 -10  -3 1.42751 11.0819   3
  -9  10   3 -0.3220 12.7646   2
   8 -10  -3 15.4704 10.7104   3
  -8 -10   3 14.0386 9.26308   1
  -8 -10   3 22.7921 6.47364   2
  -8  10   3 13.7908 12.5678   2
   7 -10  -3 80.9865 13.0034   3
  -7 -10   3 77.1666 8.36699   2
  -7 -10   3 82.5998 11.2257   1
  -7  10   3 79.7149 14.4903   2
   6 -10  -3 225.957 20.4603   3
  -6 -10   3 209.959 18.5756   1
   6  10  -3 232.164 16.9150   2
  -6  10   3 238.809 24.3290   2
   5 -10  -3 141.711 13.9340   3
  -5 -10   3 135.836 13.3980   1
   5  10  -3 146.921 11.7514   2
  -4 -10   3 635.134 42.8977   1
   4 -10  -3 665.162 44.1999   3
   4  10  -3 661.645 43.4254   1
   4  10  -3 673.927 42.4200   2
  -3 -10   3 7.21803 4.23027   1
   3 -10  -3 -3.9269 5.98934   3
   3  10  -3 3.00438 4.58954   1
   3  10  -3 3.69107 3.81647   2
  -2 -10   3 1004.93 64.4359   1
   2 -10  -3 1035.75 65.4651   3
   2  10  -3 1016.49 64.7790   1
  -1 -10   3 147.593 10.8829   1
   1 -10  -3 155.061 13.5131   1
   1  10  -3 156.373 11.5243   1
   0 -10   3 328.187 22.5853   3
   0 -10  -3 323.685 22.1049   1
   0  10  -3 330.268 23.9678   2
   0  10  -3 291.381 20.5767   1
   1 -10   3 1299.15 83.7157   3
  -1 -10  -3 1282.36 83.2809   1
  -1  10  -3 1306.37 84.6035   2
  -1  10  -3 1342.59 82.5558   1
  -2 -10  -3 123.345 11.5494   1
   2 -10   3 112.703 11.4005   3
  -2  10  -3 117.746 11.8020   3
  -2  10  -3 102.050 12.5124   2
   3 -10   3 12.8420 6.88118   3
  -3 -10  -3 24.9443 6.87265   2
  -3 -10  -3 20.2551 5.92377   1
  -3  10  -3 10.1064 8.38828   2
  -3  10  -3 23.1591 6.95592   3
  -4 -10  -3 52.0338 8.15453   1
  -4 -10  -3 53.2767 8.13653   2
   4 -10   3 40.4151 8.77180   3
  -4  10  -3 37.6257 7.84353   3
  -4  10  -3 38.9499 10.3561   2
   5 -10   3 -5.2526 6.97177   3
  -5 -10  -3 3.94038 6.98059   2
  -5 -10  -3 8.00853 6.42730   3
  -5 -10  -3 0.49575 7.17789   1
  -5  10  -3 19.8885 7.72624   3
  -5  10  -3 1.61078 9.17920   1
  -5  10  -3 -3.8703 9.97846   2
  -6 -10  -3 777.460 52.9734   3
   6 -10   3 701.335 50.3986   3
  -6 -10  -3 768.465 49.8417   1
  -6 -10  -3 742.836 50.0964   2
  -6  10  -3 658.813 52.9718   2
  -6  10  -3 776.454 51.2867   1
  -7 -10  -3 9.98664 8.65767   2
  -7 -10  -3 -1.7623 9.76767   1
   7 -10   3 20.7869 9.92480   3
  -7  10  -3 23.4832 12.7555   1
  -7  10  -3 -0.7841 12.5224   2
  -8 -10  -3 312.930 28.1729   1
  -8 -10  -3 322.285 27.8364   2
  -8  10  -3 391.413 31.4737   1
  -8  10  -3 359.544 33.9129   2
  -9 -10  -3 11.9302 12.2001   1
  -9 -10  -3 11.7621 10.5005   2
  -9  10  -3 32.0681 16.3036   1
  -9  10  -3 19.4565 15.6639   2
 -10 -10  -3 33.9153 14.8586   1
 -10 -10  -3 29.6205 11.8090   2
 -10  10  -3 45.0888 18.2853   2
 -10  10  -3 48.6553 18.5793   1
 -11 -11   3 44.5981 14.0637   1
 -11  11   3 37.9632 17.0858   2
 -11  11   3 31.6472 19.4685   1
  10 -11  -3 26.2024 12.8478   3
 -10 -11   3 10.4626 11.5242   1
 -10  11   3 -31.212 13.1160   2
   9 -11  -3 208.177 21.2841   3
  -9 -11   3 177.730 18.0454   1
  -9  11   3 136.439 20.5640   2
   8 -11  -3 -5.8505 9.78468   3
  -8 -11   3 -0.4798 6.71040   2
  -8 -11   3 1.66886 9.00385   1
  -8  11   3 14.8458 13.5163   2
   7 -11  -3 364.932 32.0218   3
  -7 -11   3 428.790 30.3485   1
  -7  11   3 448.812 35.6288   2
  -6 -11   3 33.8660 8.12243   1
   6 -11  -3 29.5500 9.64823   3
   6  11  -3 33.3085 5.32005   2
  -6  11   3 28.1862 12.0054   2
  -5 -11   3 427.519 29.3588   1
   5 -11  -3 393.070 30.7093   3
   5  11  -3 444.503 28.4450   2
   4 -11  -3 4.31447 6.90058   3
  -4 -11   3 18.6953 5.69310   1
   4  11  -3 15.6098 6.48888   1
   4  11  -3 12.4834 3.91065   2
   3 -11  -3 125.417 11.9367   3
  -3 -11   3 120.775 10.4497   1
   3  11  -3 104.699 10.7137   1
   3  11  -3 137.430 10.5360   2
  -2 -11   3 27.3955 4.45256   1
   2 -11  -3 23.0801 6.39290   3
   2  11  -3 26.4198 5.18913   1
   1 -11  -3 458.009 30.7579   1
  -1 -11   3 443.510 29.1708   1
   1  11  -3 456.071 29.5338   1
   0 -11  -3 126.805 12.0070   1
   0 -11   3 134.806 12.9065   3
   0  11  -3 121.228 12.4916   2
   0  11  -3 126.250 9.95793   1
   1 -11   3 648.249 44.0713   3
  -1 -11  -3 680.107 43.3769   1
  -1  11  -3 641.280 45.3161   2
  -1  11  -3 674.926 42.4693   1
  -2 -11  -3 18.9106 6.06347   1
   2 -11   3 9.30886 7.06177   3
  -2  11  -3 -0.9644 5.94759   3
  -2  11  -3 16.6792 8.61030   2
  -3 -11  -3 75.2453 8.89406   1
   3 -11   3 71.2214 9.84275   3
  -3  11  -3 64.1955 11.5517   2
  -3  11  -3 60.6868 9.02200   3
  -4 -11  -3 0.65984 6.51832   1
  -4 -11  -3 12.9232 6.98282   2
   4 -11   3 -5.3812 7.30192   3
  -4  11  -3 4.60895 5.62487   3
  -4  11  -3 0.01920 9.53311   2
  -5 -11  -3 -6.0154 7.32675   1
   5 -11   3 -4.2954 7.68609   3
  -5 -11  -3 -0.7606 5.99071   3
  -5 -11  -3 4.95518 7.20750   2
  -5  11  -3 -11.448 10.1055   2
  -5  11  -3 -2.2227 9.23378   1
  -5  11  -3 7.57264 7.45765   3
  -6 -11  -3 346.691 26.9696   2
   6 -11   3 320.200 27.2687   3
  -6 -11  -3 357.839 26.8221   1
  -6  11  -3 372.624 29.0473   1
  -6  11  -3 318.130 31.4687   2
  -7 -11  -3 42.3153 10.9615   1
  -7 -11  -3 48.9648 10.5380   2
   7 -11   3 53.1563 11.9759   3
  -7  11  -3 57.6309 14.6045   1
  -7  11  -3 38.0000 14.5668   2
  -8 -11  -3 7.27904 11.0608   1
  -8 -11  -3 22.9952 9.95014   2
  -8  11  -3 36.7832 14.9164   1
  -8  11  -3 -5.2739 14.0326   2
  -9 -11  -3 118.656 16.5636   1
  -9 -11  -3 92.5987 14.0919   2
  -9  11  -3 144.006 20.3027   1
  -9  11  -3 105.254 19.7647   2
 -10 -11  -3 10.2819 13.6570   1
 -10 -11  -3 21.6516 10.9192   2
 -10  11  -3 15.8606 17.4645   2
 -10  11  -3 39.1291 18.5739   1
 -11 -12   3 19.1475 12.8685   1
 -11  12   3 0.34543 19.3097   1
 -11  12   3 -8.7478 15.0803   2
 -10 -12   3 8.77610 11.2798   1
  10 -12  -3 -1.0434 12.1769   3
 -10  12   3 4.23259 14.4757   2
   9 -12  -3 -1.6521 11.6983   3
  -9 -12   3 -1.2124 10.4104   1
  -9  12   3 -5.6627 13.7216   2
   8 -12  -3 11.7410 11.4222   3
  -8 -12   3 7.59870 9.12442   1
  -8  12   3 12.1524 13.4176   2
  -7 -12   3 27.3265 9.12231   1
   7 -12  -3 43.0220 11.8477   3
  -7  12   3 34.6190 13.9243   2
  -6 -12   3 19.6660 7.81188   1
   6 -12  -3 33.4425 9.92788   3
   6  12  -3 18.3811 4.51212   2
  -6  12   3 30.3785 12.2761   2
  -5 -12   3 324.292 22.9904   1
   5 -12  -3 285.471 24.6031   3
   5  12  -3 329.006 21.9696   2
  -4 -12   3 95.4835 10.6830   1
   4 -12  -3 102.307 11.9837   3
   4  12  -3 124.285 10.3022   2
   4  12  -3 105.631 13.3956   1
   3 -12  -3 36.4701 7.84742   3
  -3 -12   3 27.6760 5.12019   1
   3  12  -3 29.8846 5.12685   2
   3  12  -3 9.79716 4.37681   1
  -2 -12   3 130.514 9.99773   1
   2 -12  -3 124.434 12.8242   3
   2  12  -3 119.912 10.8889   1
  -1 -12   3 59.0648 5.86767   1
   1 -12  -3 62.0223 8.56214   1
   1 -12  -3 50.9532 7.66296   3
   1  12  -3 55.0760 6.50390   1
   0 -12   3 90.5926 9.67475   3
   0 -12  -3 95.5308 9.31688   1
   0  12  -3 80.6855 7.97917   1
   0  12  -3 68.7997 10.5191   2
   1 -12   3 110.918 11.2286   3
  -1 -12  -3 102.902 9.88121   1
  -1  12  -3 90.4734 11.9569   2
  -1  12  -3 93.3465 8.71860   1
   2 -12   3 0.50680 6.84899   3
  -2 -12  -3 7.96268 5.82094   1
  -2  12  -3 5.13844 4.51309   1
  -2  12  -3 -1.9069 8.26833   2
  -3 -12  -3 28.7194 6.98353   1
   3 -12   3 21.7879 8.09367   3
  -3  12  -3 -1.8910 4.82181   3
  -3  12  -3 21.2456 9.88519   2
  -4 -12  -3 349.430 23.8397   1
   4 -12   3 297.375 25.0691   3
  -4 -12  -3 346.042 24.8272   2
  -4  12  -3 335.461 28.4667   2
  -4  12  -3 273.437 23.9476   3
  -5 -12  -3 20.1492 8.26779   2
  -5 -12  -3 20.4836 7.06814   3
   5 -12   3 11.3333 8.50163   3
  -5 -12  -3 21.0678 8.44280   1
  -5  12  -3 32.7564 10.4536   1
  -5  12  -3 2.00439 11.2368   2
   6 -12   3 309.456 26.9892   3
  -6 -12  -3 359.869 26.7557   2
  -6 -12  -3 354.558 26.4045   1
  -6  12  -3 345.705 28.1778   1
  -6  12  -3 267.106 30.9650   2
  -7 -12  -3 10.4486 8.94526   2
  -7 -12  -3 17.6133 10.1279   1
  -7  12  -3 -12.467 13.0792   2
  -7  12  -3 25.2005 13.4809   1
  -8 -12  -3 250.761 22.6397   2
  -8 -12  -3 196.575 22.0003   1
  -8  12  -3 190.461 24.6551   2
  -8  12  -3 299.100 27.3916   1
  -9 -12  -3 24.5022 12.5598   1
  -9 -12  -3 7.90263 9.94616   2
  -9  12  -3 49.4291 16.8880   1
  -9  12  -3 12.3569 16.4963   2
 -10 -12  -3 90.1367 14.5978   2
 -10 -12  -3 75.4483 16.6611   1
 -10  12  -3 103.827 21.5572   2
 -10  12  -3 135.540 22.6454   1
  10 -13  -3 5.49603 12.7837   3
 -10 -13   3 8.98887 11.0713   1
 -10  13   3 -10.802 15.3645   2
   9 -13  -3 37.5670 13.0655   3
  -9 -13   3 37.8101 11.3586   1
  -9  13   3 36.3934 15.6530   2
   8 -13  -3 0.12038 10.9668   3
  -8 -13   3 16.1382 9.31109   1
  -8  13   3 0.70908 13.8972   2
   7 -13  -3 38.8335 11.7822   3
  -7 -13   3 46.1294 9.92003   1
  -7  13   3 80.7385 16.1373   2
   6 -13  -3 32.2865 10.6294   3
  -6 -13   3 42.7910 8.48212   1
  -6  13   3 33.2669 13.7252   2
  -5 -13   3 357.819 22.2965   1
   5 -13  -3 336.108 24.8370   3
   5  13  -3 250.416 20.8423   2
   4 -13  -3 182.281 17.0281   3
  -4 -13   3 167.424 13.7294   1
   4  13  -3 152.445 13.0454   2
  -3 -13   3 660.663 42.2321   1
   3 -13  -3 641.924 44.0204   3
  -2 -13   3 143.163 11.0635   1
   2 -13  -3 123.630 13.8446   3
   2  13  -3 151.040 12.2372   1
   1 -13  -3 1171.01 75.2486   3
  -1 -13   3 1146.74 74.1251   1
   1 -13  -3 1111.50 75.3033   1
   1  13  -3 1251.09 74.4726   1
   0 -13  -3 68.8310 8.27157   1
   0 -13   3 61.6409 8.83829   3
   0  13  -3 56.7608 6.50032   1
  -1 -13  -3 825.498 53.5484   1
   1 -13   3 787.489 54.1708   3
  -1  13  -3 846.974 55.8375   2
  -1  13  -3 835.727 52.5919   1
  -2 -13  -3 35.4530 6.89042   1
   2 -13   3 17.6530 7.64964   3
  -2  13  -3 1.28984 3.59736   1
  -2  13  -3 13.5382 9.44775   2
   3 -13   3 140.626 14.0623   3
  -3 -13  -3 165.485 13.8884   1
  -3  13  -3 117.245 12.9798   3
  -3  13  -3 127.012 15.9915   2
   4 -13   3 35.0789 9.47687   3
  -4 -13  -3 50.4736 8.66908   1
  -4  13  -3 20.9958 9.30775   3
  -4  13  -3 47.5948 12.4866   2
  -5 -13  -3 307.337 25.4118   2
   5 -13   3 312.368 25.8582   3
  -5 -13  -3 334.812 24.6701   1
  -5  13  -3 310.737 30.2553   2
  -6 -13  -3 105.615 13.6104   1
  -6 -13  -3 97.1848 12.5941   2
   6 -13   3 105.001 13.8232   3
  -6  13  -3 121.736 15.5848   1
  -6  13  -3 70.1172 15.9838   2
  -7 -13  -3 254.867 23.0686   1
  -7 -13  -3 241.127 22.7556   2
  -7  13  -3 245.397 25.9695   2
  -7  13  -3 272.026 26.5015   1
  -8 -13  -3 76.3477 14.2051   1
  -8 -13  -3 73.9452 12.7254   2
  -8  13  -3 69.3458 18.2381   2
  -8  13  -3 89.9523 17.6568   1
  -9 -13  -3 99.9559 16.4857   1
  -9 -13  -3 107.386 14.8644   2
  -9  13  -3 141.046 20.5888   1
  -9  13  -3 88.6216 20.7899   2
  10 -14  -3 5.39751 13.0290   3
 -10 -14   3 -4.2257 10.9808   1
 -10  14   3 7.77864 16.8869   2
  -9 -14   3 -11.252 9.69695   1
   9 -14  -3 4.33436 12.5444   3
  -9  14   3 5.76290 15.3085   2
   8 -14  -3 24.1850 11.7735   3
  -8 -14   3 7.50989 9.35882   1
  -8  14   3 21.7762 14.8543   2
   7 -14  -3 37.0157 12.3840   3
  -7 -14   3 45.6078 9.76382   1
  -7  14   3 41.9049 15.6700   2
   6 -14  -3 5.22637 10.3415   3
  -6 -14   3 15.4403 7.21883   1
  -6  14   3 10.9296 13.3364   2
   5 -14  -3 4.12347 9.67781   3
  -5 -14   3 5.29533 6.42687   1
   5  14  -3 3.98432 3.44590   2
  -4 -14   3 0.51782 5.42086   1
   4 -14  -3 3.55415 8.20257   3
   4  14  -3 -1.5746 3.66392   2
  -3 -14   3 2.58056 4.79877   1
   3 -14  -3 2.87003 7.61451   3
   3  14  -3 -2.5744 4.64035   2
   3  14  -3 -1.5098 5.79406   1
  -2 -14   3 2.84775 4.11981   1
   2 -14  -3 -4.5846 6.74109   3
   2  14  -3 14.9949 5.64960   1
  -1 -14   3 33.7625 5.69375   1
   1 -14  -3 37.2967 7.60177   3
   1 -14  -3 48.4640 8.40977   1
   1  14  -3 36.0106 6.11125   1
   0 -14  -3 50.0028 8.05363   1
   0 -14   3 44.5476 8.66228   3
   0  14  -3 50.1919 6.29646   1
  -1 -14  -3 434.553 31.3182   1
   1 -14   3 460.615 32.6536   3
  -1  14  -3 479.859 30.3477   1
  -1  14  -3 472.712 34.8291   2
  -2 -14  -3 25.1282 6.99944   1
   2 -14   3 16.5681 8.32810   3
  -2  14  -3 4.44707 4.05893   1
  -2  14  -3 20.7399 10.4489   2
  -3 -14  -3 17.3061 7.43077   1
   3 -14   3 19.2351 9.10343   3
  -3  14  -3 25.2482 11.1483   2
  -3  14  -3 7.88739 7.40867   3
  -4 -14  -3 9.41886 7.61432   1
   4 -14   3 12.1422 9.12725   3
  -4  14  -3 -5.8338 11.7094   2
  -5 -14  -3 113.734 12.0426   1
   5 -14   3 68.9248 12.9240   3
  -5  14  -3 71.8786 16.3360   2
  -6 -14  -3 3.27763 9.05124   2
  -6 -14  -3 -0.8598 8.80146   1
   6 -14   3 -0.7422 9.08356   3
  -6  14  -3 19.9859 12.0120   1
  -6  14  -3 -18.897 12.9165   2
  -7 -14  -3 25.5947 9.87188   2
  -7 -14  -3 29.7979 11.3576   1
  -7  14  -3 27.3030 15.7479   2
  -7  14  -3 37.4441 14.3631   1
  -8 -14  -3 5.42000 11.2293   1
  -8 -14  -3 -0.6645 9.92572   2
  -8  14  -3 5.97929 15.5917   1
  -8  14  -3 -9.4084 15.8722   2
  -9 -14  -3 6.75437 12.6739   1
  -9 -14  -3 -2.3811 10.2997   2
  -9  14  -3 -5.5174 17.5865   2
  -9  14  -3 56.1169 17.8274   1
  10 -15  -3 7.96517 14.7624   3
 -10 -15   3 9.05726 11.0168   1
 -10  15   3 3.08908 17.2140   2
   9 -15  -3 126.771 17.8189   3
  -9 -15   3 90.5450 13.6490   1
  -9  15   3 84.9317 19.7736   2
   8 -15  -3 10.6607 12.7594   3
  -8 -15   3 8.87423 9.17187   1
  -8  15   3 23.3069 15.4983   2
   7 -15  -3 388.972 32.8999   3
  -7 -15   3 401.713 29.2464   1
  -7  15   3 427.785 38.3420   2
  -6 -15   3 143.308 14.1600   1
   6 -15  -3 122.548 16.3528   3
  -6  15   3 106.602 18.4133   2
  -5 -15   3 446.705 29.8173   1
   5 -15  -3 398.509 32.7584   3
  -4 -15   3 2.91996 5.71058   1
   4 -15  -3 7.30666 9.02587   3
   4  15  -3 1.84163 5.08290   2
   3 -15  -3 207.443 19.7693   3
  -3 -15   3 205.539 16.0896   1
   3  15  -3 218.121 17.4313   2
   3  15  -3 255.279 18.0273   1
  -2 -15   3 16.3057 4.73901   1
   2 -15  -3 8.09615 7.35566   3
   2  15  -3 9.18416 4.62725   1
   1 -15  -3 395.816 29.7578   1
  -1 -15   3 420.846 30.0469   3
   1 -15  -3 391.060 29.4291   3
   1  15  -3 452.939 28.3082   1
   0 -15   3 490.034 35.4065   3
   0 -15  -3 490.882 34.7681   1
   0  15  -3 543.739 33.7225   1
  -1 -15  -3 923.632 61.1550   1
   1 -15   3 934.199 62.0723   3
  -1  15  -3 980.139 63.9723   2
  -2 -15  -3 14.4306 6.56526   1
   2 -15   3 13.3674 8.39146   3
  -2  15  -3 3.15400 10.7728   2
  -2  15  -3 1.53668 5.11074   1
  -3 -15  -3 175.649 16.0449   1
   3 -15   3 171.688 16.8051   3
  -3  15  -3 180.113 19.4405   2
   4 -15   3 31.0591 10.1367   3
  -4 -15  -3 20.9516 8.33123   1
  -4  15  -3 29.1968 13.3794   2
   5 -15   3 28.8845 10.6951   3
  -5 -15  -3 29.7468 9.38304   1
  -5  15  -3 41.7120 14.6505   2
  -6 -15  -3 14.7205 9.46397   1
   6 -15   3 14.1437 14.4872   3
  -6  15  -3 35.3544 13.0333   1
  -6  15  -3 22.6997 15.2935   2
  -7 -15  -3 121.971 15.6132   2
  -7 -15  -3 144.285 16.4429   1
  -7  15  -3 177.531 19.6205   1
  -7  15  -3 166.273 22.8053   2
  -8 -15  -3 -6.5911 10.8081   1
  -8 -15  -3 -9.4691 9.43865   2
  -8  15  -3 -28.216 16.9690   2
  -8  15  -3 5.32198 15.2996   1
  -9 -15  -3 67.1606 14.7360   1
  -9 -15  -3 46.9592 12.4973   2
  -9  15  -3 108.407 19.9176   1
  -9  15  -3 74.0862 20.6036   2
 -10 -16   3 -12.939 10.3565   1
   9 -16  -3 -6.5747 12.0649   3
  -9 -16   3 -9.4750 9.29704   1
  -9  16   3 0.85964 16.8769   2
   8 -16  -3 -0.0319 12.0772   3
  -8 -16   3 5.04513 8.87012   1
  -8  16   3 -6.4388 16.0026   2
   7 -16  -3 97.4394 15.3061   3
  -7 -16   3 49.7962 10.0675   1
  -7  16   3 57.5251 17.4325   2
  -6 -16   3 15.0007 7.76667   1
   6 -16  -3 20.8765 11.6773   3
  -6  16   3 27.2742 15.4888   2
  -5 -16   3 20.5023 6.98523   1
   5 -16  -3 16.2660 11.3424   3
  -4 -16   3 197.513 15.7980   1
   4 -16  -3 200.544 19.0454   3
   3 -16  -3 27.3065 9.31012   3
  -3 -16   3 25.9872 5.87609   1
  -2 -16   3 335.958 22.4269   1
   2 -16  -3 339.770 25.1753   3
   2  16  -3 304.701 23.2106   1
  -1 -16   3 364.295 26.9197   3
   1 -16  -3 352.565 26.4147   3
   0 -16  -3 266.947 20.6327   1
   0 -16   3 255.853 21.2997   3
   1 -16   3 18.8086 8.39927   3
  -1 -16  -3 38.3497 7.54942   1
  -1  16  -3 22.8855 11.2869   2
  -2 -16  -3 139.579 12.5446   1
   2 -16   3 131.494 14.2393   3
  -2  16  -3 103.615 16.2845   2
  -2  16  -3 106.483 11.4533   1
  -3 -16  -3 75.0976 9.99097   1
   3 -16   3 64.0872 11.8041   3
  -3  16  -3 40.2650 13.7601   2
  -4 -16  -3 17.6773 8.29532   1
   4 -16   3 8.20692 10.4754   3
  -4  16  -3 -4.6864 12.7500   2
  -5 -16  -3 93.4494 12.1923   1
   5 -16   3 78.9188 14.2514   3
  -5  16  -3 98.4654 18.2724   2
  -6 -16  -3 20.7222 9.91973   1
  -6  16  -3 25.2919 15.6934   2
  -6  16  -3 20.8007 13.1372   1
  -7 -16  -3 4.51543 10.3740   1
  -7  16  -3 18.5459 14.1590   1
  -7  16  -3 16.0326 17.0568   2
  -8 -16  -3 77.7405 14.2167   1
  -8  16  -3 86.8863 17.9767   1
  -8  16  -3 68.1349 20.4046   2
  -9 -16  -3 -6.6775 12.1432   1
  -9  16  -3 44.5689 18.2831   1
  -9  16  -3 0.92573 19.6178   2
   9 -17  -3 105.871 17.5387   3
  -9 -17   3 86.4566 13.4483   1
  -9  17   3 133.134 22.3126   2
   8 -17  -3 -5.0720 11.9917   3
  -8 -17   3 3.38886 9.03074   1
  -8  17   3 -25.219 16.6267   2
   7 -17  -3 162.180 19.3486   3
  -7 -17   3 146.616 14.8917   1
  -7  17   3 146.469 22.2537   2
  -6 -17   3 -0.0652 7.21418   1
   6 -17  -3 12.4425 11.5763   3
  -6  17   3 -2.4094 15.4243   2
  -5 -17   3 54.2118 8.41895   1
   5 -17  -3 47.1224 12.2899   3
   4 -17  -3 59.5904 12.0977   3
  -4 -17   3 46.3685 7.43236   1
   3 -17  -3 27.6259 9.86924   3
  -3 -17   3 32.2900 6.15188   1
   2 -17  -3 13.3933 8.62988   3
  -2 -17   3 25.2491 5.75102   1
   2  17  -3 29.3871 7.66632   1
  -1 -17   3 67.8627 10.9665   3
   1 -17  -3 85.4718 11.0187   3
   0 -17  -3 15.8111 7.94198   1
   0 -17   3 13.1665 8.05066   3
   0  17  -3 -8.5421 4.21101   1
   1 -17   3 483.523 35.7509   3
  -1 -17  -3 525.370 34.6321   1
  -1  17  -3 531.388 39.3335   2
  -1  17  -3 475.942 32.9906   1
   2 -17   3 16.9213 9.22844   3
  -2 -17  -3 31.0925 7.97271   1
  -2  17  -3 18.1666 13.2394   2
   3 -17   3 504.868 37.2799   3
  -3 -17  -3 517.612 35.2224   1
  -3  17  -3 484.781 40.8733   2
  -4 -17  -3 6.38035 8.36346   1
   4 -17   3 1.93342 10.3243   3
  -4  17  -3 -5.0347 14.0146   2
  -5 -17  -3 125.275 13.8517   1
   5 -17   3 91.1008 17.6341   3
  -5  17  -3 110.312 20.0565   2
  -6 -17  -3 16.1946 9.95084   1
  -6  17  -3 7.35922 12.6088   1
  -6  17  -3 -11.468 15.8699   2
  -7 -17  -3 39.0919 11.4235   1
  -7  17  -3 45.5449 18.7575   2
  -7  17  -3 51.4144 15.6522   1
  -8 -17  -3 29.0279 11.8115   1
  -8  17  -3 11.7192 19.5417   2
  -8  17  -3 -3.2075 15.4390   1
  -9 -18   3 -10.660 9.34742   1
   9 -18  -3 32.5216 14.3792   3
  -9  18   3 -3.4028 18.1996   2
   8 -18  -3 45.7133 14.1584   3
  -8 -18   3 14.8922 9.60577   1
  -8  18   3 -3.8533 17.1121   2
  -7 -18   3 5.50821 8.39334   1
   7 -18  -3 27.3878 12.8838   3
  -7  18   3 -15.154 16.4350   2
   6 -18  -3 74.9181 14.2887   3
  -6 -18   3 71.0585 9.84917   1
  -6  18   3 52.5779 17.9135   2
   5 -18  -3 19.0490 11.0585   3
  -5 -18   3 -9.2996 6.33211   1
  -4 -18   3 12.5158 5.99921   1
   4 -18  -3 19.6512 10.5281   3
   3 -18  -3 9.66644 9.41355   3
  -3 -18   3 -4.3312 5.42996   1
  -2 -18   3 409.066 27.9127   1
   2 -18  -3 412.011 30.7713   3
  -1 -18   3 71.3665 11.1027   3
   1 -18  -3 68.7958 10.7915   3
   0 -18   3 336.627 26.6861   3
   0 -18  -3 348.027 25.7689   1
  -1 -18  -3 76.5700 10.3270   1
   1 -18   3 50.7727 11.3492   3
  -1  18  -3 53.6202 14.3071   2
  -2 -18  -3 35.8040 8.36636   1
   2 -18   3 37.4232 10.3695   3
  -2  18  -3 21.7120 13.9351   2
  -3 -18  -3 122.002 13.4418   1
   3 -18   3 143.799 16.6390   3
  -3  18  -3 122.966 18.7780   2
   4 -18   3 286.993 26.9952   3
  -4 -18  -3 318.670 23.9674   1
  -4  18  -3 277.969 28.9107   2
  -5 -18  -3 6.71284 9.18185   1
  -5  18  -3 17.4219 16.0753   2
  -6 -18  -3 183.574 17.7685   1
  -6  18  -3 152.634 23.6491   2
  -7 -18  -3 -6.2859 9.75503   1
  -7  18  -3 -3.0973 13.8168   1
  -7  18  -3 -0.0404 18.2227   2
  -8 -18  -3 21.1762 11.8719   1
  -8  18  -3 33.0428 17.2763   1
  -8  18  -3 5.15544 20.4814   2
  -8 -19   3 0.27880 8.97190   1
   8 -19  -3 15.0967 13.6619   3
  -8  19   3 -16.028 17.6199   2
   7 -19  -3 11.4394 12.8515   3
  -7 -19   3 32.2651 8.98692   1
  -7  19   3 10.5576 17.7547   2
  -6 -19   3 3.80716 7.23133   1
   6 -19  -3 8.60611 11.9639   3
  -6  19   3 -39.086 16.1616   2
   5 -19  -3 11.4330 11.5312   3
  -5 -19   3 2.01378 6.16944   1
   4 -19  -3 8.88105 10.9263   3
  -4 -19   3 6.69410 6.32141   1
  -3 -19   3 -2.7892 5.43528   1
   3 -19  -3 16.2059 10.3641   3
  -2 -19   3 346.718 24.2723   1
   2 -19  -3 346.603 27.6938   3
   1 -19  -3 226.943 21.2591   3
  -1 -19   3 256.805 21.6251   3
   0 -19   3 12.3934 8.88801   3
   0 -19  -3 10.2834 8.30488   1
   1 -19   3 55.2724 11.3080   3
  -1 -19  -3 83.6752 11.0177   1
  -1  19  -3 64.1687 15.6778   2
   2 -19   3 9.77018 9.93288   3
  -2 -19  -3 30.5189 8.30283   1
  -2  19  -3 8.49321 14.3782   2
   3 -19   3 70.8998 12.8429   3
  -3 -19  -3 84.1717 11.3695   1
  -3  19  -3 79.3127 17.0409   2
  -4 -19  -3 115.793 12.9180   1
  -4  19  -3 87.4747 19.3106   2
  -5 -19  -3 45.8346 10.4058   1
  -5  19  -3 39.4864 17.6649   2
  -6 -19  -3 7.32427 9.70377   1
  -6  19  -3 5.94616 18.0126   2
  -7 -19  -3 -7.0647 10.2040   1
  -7  19  -3 -8.9707 18.2048   2
  -7  19  -3 13.7239 19.1474   1
   8 -20  -3 110.508 17.5083   3
  -8  20   3 70.4932 22.0508   2
  -7 -20   3 20.1727 8.91039   1
   7 -20  -3 26.9982 13.4436   3
  -7  20   3 12.1701 18.9694   2
   6 -20  -3 108.840 16.8136   3
  -6 -20   3 128.483 12.8462   1
  -6  20   3 134.541 22.6019   2
  -5 -20   3 60.1655 8.72418   1
   5 -20  -3 65.5172 14.5389   3
  -4 -20   3 66.5076 8.78181   1
   4 -20  -3 82.4695 14.1682   3
   3 -20  -3 15.6882 10.2713   3
  -3 -20   3 8.83152 5.94968   1
  -2 -20   3 251.173 18.7311   1
   2 -20  -3 229.243 22.5762   3
   1 -20  -3 242.324 22.2434   3
  -1 -20   3 262.731 22.6919   3
   0 -20   3 98.6732 13.3918   3
   0 -20  -3 144.027 14.2023   1
   0 -20  -3 123.973 14.1686   3
   0  20  -3 87.7987 17.5077   2
   1 -20   3 13.7827 9.84929   3
  -1 -20  -3 12.8801 8.77346   1
  -1  20  -3 8.57666 13.8938   2
   2 -20   3 567.318 44.6127   3
  -2 -20  -3 668.582 43.2310   1
  -2  20  -3 663.142 49.6696   2
  -3 -20  -3 21.5169 8.62325   1
  -3  20  -3 10.2388 15.9780   2
  -4 -20  -3 275.988 22.2154   1
  -4  20  -3 226.770 27.6712   2
  -5 -20  -3 111.523 13.6386   1
  -5  20  -3 76.9201 20.8001   2
  -6 -20  -3 52.7404 11.8849   1
  -6  20  -3 77.2776 21.6023   2
  -7 -20  -3 18.3714 11.0449   1
  -7  20  -3 -16.669 19.2229   2
   7 -21  -3 -4.3629 13.0404   3
  -7  21   3 -26.627 18.4946   2
   6 -21  -3 16.6601 12.9562   3
  -6  21   3 -14.745 18.2800   2
   5 -21  -3 32.6360 12.6103   3
   4 -21  -3 8.59702 11.4853   3
   3 -21  -3 13.7009 11.3595   3
  -2 -21   3 221.931 22.3441   3
   2 -21  -3 224.590 22.1888   3
  -1 -21   3 71.9834 12.5117   3
   1 -21  -3 83.5582 12.3006   3
   0 -21  -3 -0.0271 9.47760   1
   0 -21  -3 7.87133 9.83979   3
   0 -21   3 16.6509 9.94073   3
   0  21  -3 -12.734 13.9650   2
  -1 -21  -3 44.9536 10.4022   1
   1 -21   3 28.1800 11.7027   3
  -1  21  -3 37.9955 15.7241   2
  -2 -21  -3 30.9434 9.29052   1
  -2  21  -3 10.7578 15.8722   2
  -3 -21  -3 32.5744 9.17627   1
  -3  21  -3 24.5907 16.5291   2
  -4 -21  -3 -10.679 8.21570   1
  -4  21  -3 -12.369 16.9619   2
  -5 -21  -3 -0.6097 9.22376   1
  -5  21  -3 -3.0586 18.2824   2
  -6 -21  -3 4.29359 9.93078   1
  -6  21  -3 29.5958 19.8480   2
   7 -22  -3 23.2880 14.2260   3
  -7  22   3 -21.827 19.5867   2
   6 -22  -3 114.648 17.1472   3
  -6  22   3 94.9136 22.8609   2
   5 -22  -3 26.9297 13.0131   3
   4 -22  -3 351.199 30.3286   3
   3 -22  -3 104.611 14.9183   3
   2 -22  -3 55.3607 12.3898   3
   1 -22  -3 36.6804 10.4446   3
   0 -22  -3 80.9301 12.0880   3
   0  22  -3 39.0864 15.9495   2
  -1 -22  -3 11.1358 9.31509   1
  -1  22  -3 -4.6990 15.2616   2
  -2 -22  -3 85.7073 12.1043   1
  -2  22  -3 70.8409 18.5990   2
  -3 -22  -3 18.5334 8.58758   1
  -3  22  -3 -40.612 15.6611   2
  -4 -22  -3 49.7122 10.6614   1
  -4  22  -3 29.7568 19.5332   2
  -5 -22  -3 20.1402 10.0365   1
  -5  22  -3 -3.9704 19.0029   2
  -6 -22  -3 24.0985 11.1215   1
  -6  22  -3 3.60066 19.8372   2
   6 -23  -3 29.8957 13.9671   3
  -6  23   3 -9.4803 19.1105   2
   5 -23  -3 19.9883 12.9670   3
   4 -23  -3 30.6803 12.5121   3
   3 -23  -3 23.7529 11.9489   3
   2 -23  -3 16.9529 10.8055   3
   1 -23  -3 26.2441 10.5607   3
   0 -23  -3 124.925 15.2297   3
   0  23  -3 82.0210 18.3385   2
  -1 -23  -3 12.0984 9.49323   1
  -1  23  -3 -7.9706 16.4471   2
  -2 -23  -3 8.19006 9.16870   1
  -2  23  -3 -8.7700 16.9219   2
  -3 -23  -3 76.0535 11.8266   1
  -3  23  -3 86.8985 20.9046   2
  -4 -23  -3 13.1859 9.23855   1
  -4  23  -3 2.75269 19.4260   2
  -5 -23  -3 6.07761 9.23744   1
  -5  23  -3 -22.752 19.5415   2
   5 -24  -3 112.639 17.7396   3
   4 -24  -3 250.037 26.1776   3
   3 -24  -3 26.9997 12.3620   3
   2 -24  -3 116.720 16.2178   3
   1 -24  -3 35.4668 11.4237   3
   0 -24  -3 13.7521 10.1917   3
   0  24  -3 -7.7137 15.0409   2
  -1 -24  -3 65.6615 13.7285   3
  -1 -24  -3 85.1207 12.8597   1
  -1  24  -3 60.4723 19.1591   2
  -2 -24  -3 9.50954 9.88148   1
  -2  24  -3 -8.5669 18.1386   2
  -3 -24  -3 70.2693 11.7893   1
  -3  24  -3 63.6140 20.7629   2
  -4 -24  -3 102.492 13.3208   1
  -4  24  -3 99.5744 23.8297   2
   4 -25  -3 10.4158 12.6652   3
   3 -25  -3 46.7697 13.4138   3
   2 -25  -3 5.47334 11.3046   3
   1 -25  -3 140.864 16.5342   3
   1  25  -3 125.903 20.4492   2
   0 -25  -3 3.98782 10.3778   3
   0  25  -3 -13.210 15.9870   2
  -1 -25  -3 143.958 16.7303   3
  -1 -25  -3 131.836 16.2536   1
  -1  25  -3 107.005 22.2419   2
  -2 -25  -3 15.9275 10.6269   1
  -2  25  -3 26.5992 19.4367   2
  -3 -25  -3 207.267 19.7033   1
  -3  25  -3 167.176 27.0751   2
   2 -26  -3 25.4811 12.3877   3
   1 -26  -3 -3.6718 11.1474   3
   1  26  -3 -26.852 15.1106   2
   0 -26  -3 23.3517 10.9305   3
   0  26  -3 14.1699 17.3302   2
  -1 -26  -3 15.9887 10.9678   3
  -1  26  -3 -17.414 18.5160   2
  -2 -26  -3 4.08930 10.1266   1
  12   0  -4 89.7463 20.4887   3
 -12   0   4 89.8714 19.5412   1
  11   0  -4 26.0710 12.8588   3
 -11   0   4 12.7218 14.4034   1
 -11   0   4 -0.9918 10.1636   2
  10   0  -4 10.2317 11.2164   3
 -10   0   4 6.50812 9.09522   2
 -10   0   4 15.3110 13.9735   1
  -9   0   4 201.124 20.4257   2
   9   0  -4 224.243 22.2647   3
  -9   0   4 223.666 21.9664   1
  -8   0   4 4.35119 9.89998   1
  -8   0   4 6.45118 7.42965   2
   8   0  -4 7.79685 8.99642   3
   7   0  -4 832.933 56.8228   3
  -7   0   4 872.722 56.3596   2
   6   0  -4 225.287 18.6218   3
  -6   0   4 218.687 17.7974   2
   5   0  -4 2846.18 188.863   3
  -5   0   4 3136.85 188.591   2
  -4   0   4 43.1418 5.89018   2
   4   0  -4 32.8440 6.17228   3
  -4   0   4 40.3637 5.54220   3
   2   0  -4 867.808 57.4580   3
  -2   0   4 866.186 57.5854   2
  -2   0   4 987.647 57.3060   3
  -1   0   4 489.574 32.7411   2
  -1   0   4 528.380 32.6423   1
   1   0  -4 524.473 32.8546   1
   1   0  -4 481.108 32.8368   2
   0   0   4 2011.92 133.406   1
   0   0  -4 2025.65 133.437   1
   0   0  -4 2155.07 133.868   2
   0   0   4 2303.93 133.869   2
  -1   0  -4 17.6239 5.73191   2
  -1   0  -4 17.9572 4.17374   3
   1   0   4 16.9950 3.38000   3
   1   0   4 13.2079 3.90070   1
   1   0   4 14.0212 4.66551   2
  -1   0  -4 9.94915 4.67497   1
  -2   0  -4 148.395 11.8952   3
  -2   0  -4 124.593 11.6788   1
   2   0   4 139.495 11.2155   3
  -2   0  -4 136.460 13.2625   2
   2   0   4 151.266 11.5732   1
  -3   0  -4 43.8330 7.22710   1
   3   0   4 42.6415 6.47392   1
  -3   0  -4 36.5439 6.69160   3
   3   0   4 37.1727 5.94307   3
  -3   0  -4 34.0661 7.05013   2
   4   0   4 145.401 13.8640   3
  -4   0  -4 177.778 14.5022   3
  -4   0  -4 165.750 16.3510   2
  -4   0  -4 159.030 14.6034   1
   5   0   4 40.8118 7.59102   3
  -5   0  -4 49.9275 8.45778   3
  -5   0  -4 54.0122 9.21422   2
  -5   0  -4 58.6367 9.19386   1
  -6   0  -4 101.409 11.8528   3
  -6   0  -4 119.757 13.3426   1
   6   0   4 121.377 12.0763   3
  -6   0  -4 102.965 12.9052   2
  -7   0  -4 256.572 24.8586   2
   7   0   4 259.199 22.0098   3
  -7   0  -4 294.024 24.0454   1
  -7   0  -4 247.256 22.4788   3
  -8   0  -4 81.0545 14.1458   2
  -9   0  -4 51.7146 14.2869   2
  -9   0  -4 54.7268 14.8443   1
 -10   0  -4 107.264 18.1291   1
 -10   0  -4 86.4303 16.4120   2
 -11   0  -4 15.1977 16.0700   1
 -11   0  -4 9.75730 14.2883   2
 -12  -1   4 81.4061 18.1494   1
  12  -1  -4 5.13812 15.3604   3
 -12   1   4 77.1292 18.6248   1
  11  -1  -4 88.8072 15.4954   3
 -11  -1   4 67.3529 13.0001   2
 -11  -1   4 80.6054 17.1410   1
 -11   1   4 71.4140 13.0354   2
 -11   1   4 61.9346 17.8122   1
  11   1  -4 68.4690 15.4708   3
 -10  -1   4 5.65272 13.2500   1
  10  -1  -4 10.6893 11.8837   3
 -10  -1   4 2.02403 8.48516   2
 -10   1   4 17.9419 14.6427   1
  10   1  -4 32.9607 12.8961   3
 -10   1   4 11.4132 9.58368   2
  -9  -1   4 -0.1606 7.69909   2
   9  -1  -4 10.0545 10.8454   3
  -9  -1   4 -2.2243 11.5848   1
   9   1  -4 12.3268 10.5530   3
  -9   1   4 2.91373 8.72310   2
  -9   1   4 -5.8993 12.0131   1
   8  -1  -4 155.643 16.2078   3
  -8  -1   4 146.250 16.2280   2
  -8  -1   4 158.979 17.1345   1
   8   1  -4 145.132 15.8753   3
  -8   1   4 175.091 17.7038   2
  -8   1   4 171.001 17.7821   1
  -7  -1   4 -4.5009 8.58330   1
   7  -1  -4 5.41715 7.49990   3
  -7  -1   4 3.31547 6.01195   2
  -7   1   4 -1.9839 6.71225   2
   7   1  -4 4.57617 7.57271   3
  -6  -1   4 33.3337 6.32730   2
   6  -1  -4 35.9221 7.71121   3
   6   1  -4 33.7204 7.61526   3
  -6   1   4 25.3699 7.16165   2
  -5  -1   4 54.0771 6.56960   2
   5  -1  -4 64.0627 8.33684   3
  -5   1   4 62.2688 7.65027   2
   5   1  -4 44.7433 7.71246   3
  -4  -1   4 77.2892 7.85287   3
   4  -1  -4 79.5134 8.63625   3
  -4  -1   4 94.4951 9.04312   2
  -4   1   4 81.0794 8.45197   3
   4   1  -4 76.9701 8.28255   3
   3  -1  -4 156.537 12.1921   3
   3   1  -4 143.508 12.1091   3
  -2  -1   4 33.8135 3.68405   3
  -2  -1   4 27.5572 3.79054   2
   2  -1  -4 33.8264 4.19040   3
  -2   1   4 38.7633 3.56072   3
   2   1  -4 27.7978 4.36848   3
  -1  -1   4 271.251 17.6770   1
   1  -1  -4 285.662 18.3672   1
  -1  -1   4 262.112 17.8379   2
   1  -1  -4 251.681 18.4731   2
  -1   1   4 275.580 17.8392   1
   1   1  -4 249.777 17.9397   2
  -1   1   4 249.614 18.1527   2
   0  -1   4 110.063 9.53509   1
   0  -1   4 113.992 10.4171   2
   0  -1  -4 117.344 11.0514   2
   0  -1  -4 132.476 10.3361   1
   0   1  -4 126.647 11.4203   2
   0   1   4 122.676 10.5033   2
   0   1   4 122.615 9.92269   1
   0   1  -4 146.449 9.31796   3
   1  -1   4 213.009 15.8905   2
   1  -1   4 174.830 14.5630   1
  -1  -1  -4 230.492 16.3923   2
  -1  -1  -4 209.043 14.5972   3
   1  -1   4 213.073 14.3391   3
  -1  -1  -4 193.563 15.0715   1
   1   1   4 212.539 14.7369   1
  -1   1  -4 247.258 15.1826   3
   1   1   4 222.268 15.9497   2
  -1   1  -4 190.154 14.9048   1
  -1   1  -4 210.162 16.3897   2
  -2  -1  -4 10.8573 5.22481   1
   2  -1   4 6.37162 5.01841   2
  -2  -1  -4 9.21713 5.84141   2
  -2  -1  -4 16.3036 4.76717   3
   2  -1   4 15.4647 4.62224   1
   2  -1   4 10.6137 3.94927   3
  -2   1  -4 13.3191 5.15634   3
   2   1   4 11.0906 4.74645   1
   2   1   4 9.96474 4.24103   3
  -2   1  -4 13.5270 5.71859   2
  -2   1  -4 13.0533 5.00826   1
   3  -1   4 29.6157 5.70521   1
   3  -1   4 32.3333 5.54665   3
  -3  -1  -4 20.1850 6.10532   2
  -3  -1  -4 22.7440 5.98479   3
  -3  -1  -4 22.9712 6.32246   1
  -3   1  -4 23.8199 6.73635   2
   3   1   4 25.6398 5.75251   1
  -3   1  -4 18.6245 6.12083   1
   3   1   4 36.4793 5.64904   3
  -3   1  -4 33.2531 6.39127   3
  -4  -1  -4 76.2395 8.91694   3
   4  -1   4 93.6813 9.00401   3
  -4  -1  -4 75.0738 9.06345   1
  -4  -1  -4 58.9891 8.87167   2
  -4   1  -4 73.9712 9.81185   2
   4   1   4 95.0948 8.89707   3
  -4   1  -4 83.9336 9.59839   3
  -4   1  -4 91.7623 9.76918   1
  -5  -1  -4 -1.3308 7.01295   1
  -5  -1  -4 -9.9199 5.89476   3
  -5  -1  -4 -0.2719 6.51020   2
   5  -1   4 -5.5255 5.44146   3
  -5   1  -4 -2.9513 7.58283   2
   5   1   4 -5.8685 5.40247   3
  -5   1  -4 0.03203 7.17985   1
  -5   1  -4 0.75348 6.69407   3
  -6  -1  -4 36.1899 8.21422   3
  -6  -1  -4 14.3693 8.58022   1
  -6  -1  -4 28.5950 8.49703   2
   6  -1   4 20.6389 7.31160   3
  -6   1  -4 30.1337 8.67891   3
  -6   1  -4 15.4730 9.02304   1
   6   1   4 18.1440 7.33028   3
  -6   1  -4 28.3528 9.23448   2
  -7  -1  -4 -9.1085 10.0121   1
  -7  -1  -4 -5.2657 6.96529   3
  -7  -1  -4 -6.6340 8.91305   2
   7  -1   4 -9.3198 7.51171   3
   7   1   4 -1.9548 7.63065   3
  -7   1  -4 0.89920 7.83548   3
  -7   1  -4 9.78658 10.1145   2
  -7   1  -4 -4.9556 10.3960   1
  -8  -1  -4 5.73029 10.3172   2
  -8  -1  -4 -14.530 11.0697   1
  -8   1  -4 -7.9039 10.5482   2
  -8   1  -4 -14.479 11.6796   1
  -9  -1  -4 83.0790 15.8683   1
  -9  -1  -4 68.4658 14.5513   2
  -9   1  -4 69.1213 15.7909   2
  -9   1  -4 102.072 16.6426   1
 -10  -1  -4 -9.4349 12.3614   2
 -10  -1  -4 -4.9828 14.1430   1
 -10   1  -4 11.0737 15.3494   1
 -10   1  -4 -9.9974 12.9958   2
 -11  -1  -4 2.96966 16.3947   1
 -11  -1  -4 9.85105 13.7550   2
 -11   1  -4 18.4426 16.6450   1
 -11   1  -4 -13.333 13.4234   2
  12  -2  -4 36.9406 15.5889   3
 -12  -2   4 54.3656 17.4668   1
 -12   2   4 68.9723 17.7853   1
 -11  -2   4 7.28285 13.9972   1
  11  -2  -4 7.52631 12.1537   3
 -11   2   4 -21.911 10.4530   2
  11   2  -4 -10.789 11.7284   3
 -11   2   4 3.67152 15.2077   1
  10  -2  -4 84.0652 14.4642   3
 -10  -2   4 81.7333 11.5588   2
 -10  -2   4 76.4619 15.4471   1
 -10   2   4 66.5293 12.5503   2
 -10   2   4 53.9352 15.6940   1
  10   2  -4 75.0613 13.9601   3
  -9  -2   4 418.080 33.3380   1
  -9  -2   4 407.695 30.7851   2
   9  -2  -4 424.672 33.0881   3
  -9   2   4 432.252 34.3252   1
  -9   2   4 420.429 32.4091   2
   9   2  -4 416.751 32.6637   3
   8  -2  -4 21.4112 9.92231   3
  -8  -2   4 22.6763 10.8565   1
  -8  -2   4 4.83390 6.63577   2
  -8   2   4 20.2967 8.52563   2
   8   2  -4 0.66326 8.80642   3
   7  -2  -4 357.330 28.0653   3
  -7  -2   4 359.599 28.2644   1
  -7  -2   4 381.132 26.6116   2
   7   2  -4 372.605 27.9969   3
  -7   2   4 396.949 28.0496   2
  -6  -2   4 59.7166 7.28390   2
  -6  -2   4 54.5342 9.40639   1
   6  -2  -4 62.6325 9.21845   3
  -6   2   4 61.1167 8.73349   2
   6   2  -4 76.2763 9.77217   3
   5  -2  -4 266.201 21.2866   3
  -5  -2   4 300.978 20.0360   2
   5   2  -4 261.835 21.1997   3
  -5   2   4 306.951 21.8784   2
   4  -2  -4 40.6790 6.48261   3
  -4  -2   4 35.4504 5.51055   3
  -4  -2   4 43.1800 4.78834   2
  -4   2   4 37.8452 5.79243   3
   4   2  -4 36.3461 6.49172   3
   3  -2  -4 964.985 61.2848   3
   3   2  -4 957.484 61.3389   3
   2  -2  -4 226.986 15.0041   3
  -2  -2   4 199.961 14.4246   2
  -2   2   4 227.941 14.4359   3
  -1  -2   4 424.543 26.3002   2
  -1  -2   4 403.890 25.7190   3
  -1  -2   4 378.612 25.9073   1
   1  -2  -4 398.377 26.7190   1
  -1   2   4 405.699 26.6720   2
  -1   2   4 416.875 26.4360   1
   1   2  -4 393.328 26.3087   2
   0  -2   4 277.502 21.5279   1
   0  -2  -4 328.546 22.3313   1
   0  -2   4 345.622 22.4463   2
   0  -2   4 377.117 21.5642   3
   0  -2  -4 306.193 22.8435   2
   0   2   4 336.403 22.1383   1
   0   2  -4 357.072 21.8885   3
   0   2  -4 322.407 22.7282   2
   0   2   4 333.708 22.6325   2
   1  -2   4 9.25158 4.13601   1
   1  -2   4 26.9997 5.26092   2
  -1  -2  -4 27.2339 5.49161   2
   1  -2   4 28.1712 4.20863   3
  -1  -2  -4 27.0705 4.98630   1
  -1  -2  -4 27.1752 4.04265   3
  -1   2  -4 30.0253 6.01240   2
  -1   2  -4 26.5956 4.81779   1
   1   2   4 29.9374 4.91195   1
   1   2   4 27.4221 4.92288   2
  -1   2  -4 29.4992 4.87918   3
   2  -2   4 261.575 19.3681   2
   2  -2   4 264.519 17.9577   3
  -2  -2  -4 266.963 19.4570   2
  -2  -2  -4 262.596 18.1011   3
  -2  -2  -4 251.546 18.1846   1
   2  -2   4 254.083 17.8498   1
   2   2   4 232.963 18.1890   1
  -2   2  -4 277.499 18.5836   3
  -2   2  -4 257.390 20.1300   2
  -2   2  -4 234.363 18.0422   1
   3  -2   4 701.339 44.8497   3
  -3  -2  -4 683.118 45.8042   2
   3  -2   4 678.217 44.8791   1
  -3  -2  -4 666.327 44.8572   3
  -3  -2  -4 692.933 45.0360   1
   3   2   4 710.835 44.6310   3
  -3   2  -4 688.434 46.1838   2
  -3   2  -4 706.181 45.1885   3
  -3   2  -4 669.082 45.0078   1
  -4  -2  -4 461.467 29.7825   1
  -4  -2  -4 433.736 29.4435   3
  -4  -2  -4 424.061 30.7550   2
   4  -2   4 424.811 29.2461   3
  -4   2  -4 387.550 29.5239   3
  -4   2  -4 419.397 29.5565   1
  -4   2  -4 389.470 30.9763   2
   4   2   4 466.294 29.3312   3
  -5  -2  -4 424.447 27.4579   1
  -5  -2  -4 348.352 26.6579   3
   5  -2   4 357.621 26.6700   3
  -5  -2  -4 343.957 27.8389   2
  -5   2  -4 440.826 27.6194   1
   5   2   4 377.544 26.5890   3
  -5   2  -4 352.122 28.7704   2
  -5   2  -4 352.324 26.9836   3
  -6  -2  -4 31.4819 7.79350   3
  -6  -2  -4 26.9285 9.09363   1
   6  -2   4 19.9535 7.51575   3
  -6  -2  -4 26.0453 8.64264   2
  -6   2  -4 35.2324 8.22134   3
  -6   2  -4 38.6860 9.72890   1
   6   2   4 26.5808 7.54639   3
  -6   2  -4 24.2864 9.66633   2
  -7  -2  -4 108.957 14.1667   2
   7  -2   4 112.743 12.8822   3
  -7  -2  -4 141.856 14.8987   1
  -7  -2  -4 136.156 18.5854   3
   7   2   4 112.862 12.6605   3
  -7   2  -4 92.3156 13.9486   3
  -7   2  -4 115.582 15.1170   2
  -7   2  -4 141.478 15.4517   1
  -8  -2  -4 32.5156 12.2432   1
  -8  -2  -4 20.8798 10.8419   2
  -8   2  -4 20.0335 11.8918   2
  -8   2  -4 43.1619 13.0219   1
  -9  -2  -4 127.755 17.5182   2
  -9  -2  -4 157.067 19.3824   1
  -9   2  -4 173.320 19.6828   1
  -9   2  -4 113.142 18.0146   2
 -10  -2  -4 4.51816 12.5545   2
 -10  -2  -4 8.03950 14.6197   1
 -10   2  -4 15.5530 13.7060   2
 -10   2  -4 32.2524 15.8733   1
 -11  -2  -4 23.7144 14.0477   2
 -11  -2  -4 18.3938 17.0954   1
 -11   2  -4 24.4975 17.4231   1
 -11   2  -4 42.3397 15.7075   2
  12  -3  -4 34.6612 14.6959   3
 -12  -3   4 72.2947 17.6817   1
 -12   3   4 31.3848 13.1317   2
 -12   3   4 76.4992 18.5668   1
  11  -3  -4 50.3672 14.0200   3
 -11  -3   4 53.9716 15.5638   1
  11   3  -4 10.3906 12.5369   3
 -11   3   4 41.9957 12.5365   2
 -11   3   4 87.1304 18.2274   1
 -10  -3   4 -4.6189 12.7077   1
 -10  -3   4 2.83880 8.26005   2
  10  -3  -4 5.56139 10.9907   3
  10   3  -4 -19.191 10.5601   3
 -10   3   4 3.33739 14.1309   1
 -10   3   4 6.20195 10.3817   2
  -9  -3   4 -15.376 10.8880   1
   9  -3  -4 -0.8986 10.0586   3
   9   3  -4 8.14342 10.2276   3
  -9   3   4 -9.2157 9.62637   2
  -9   3   4 0.10639 12.1841   1
  -8  -3   4 -3.6051 9.68272   1
   8  -3  -4 8.51745 9.13269   3
  -8  -3   4 2.51715 6.39638   2
  -8   3   4 13.9302 8.57886   2
   8   3  -4 0.42849 8.72819   3
  -7  -3   4 10.8502 8.71749   1
   7  -3  -4 14.6729 8.40741   3
  -7  -3   4 10.4643 5.48543   2
   7   3  -4 19.7838 7.90023   3
  -7   3   4 -2.3931 7.45935   2
  -6  -3   4 0.73788 6.82731   1
  -6  -3   4 3.10056 4.33125   2
   6  -3  -4 2.93423 6.75070   3
   6   3  -4 2.14893 6.38878   3
  -6   3   4 -1.0977 6.65560   2
  -5  -3   4 14.8996 4.09242   2
   5  -3  -4 17.1213 6.21953   3
  -5  -3   4 16.4202 6.70011   1
   5   3  -4 17.8321 6.25510   3
  -5   3   4 10.8328 6.75527   2
   4  -3  -4 882.757 57.4100   3
  -4  -3   4 933.754 57.5477   3
   4   3  -4 854.648 57.3674   3
   2  -3  -4 189.131 13.2258   3
  -2   3   4 174.223 13.7773   1
   1  -3  -4 590.623 40.4313   1
  -1  -3   4 610.909 39.7843   3
  -1  -3   4 677.233 40.0644   2
  -1  -3   4 556.715 39.5331   1
  -1   3   4 700.509 40.4499   1
  -1   3   4 651.311 40.6023   2
   1   3  -4 605.252 40.0391   2
   0  -3  -4 64.5887 6.94127   1
   0  -3  -4 72.3781 7.27668   2
   0  -3   4 54.4260 5.92749   1
   0  -3   4 75.1170 6.79193   2
   0  -3   4 79.9102 7.13395   3
   0   3  -4 68.0222 7.30900   2
   0   3  -4 58.8302 6.05923   1
   0   3  -4 91.0988 7.64494   3
   0   3   4 79.4926 7.25461   1
   0   3   4 72.6721 7.36560   2
   1  -3   4 378.917 22.8080   3
   1  -3   4 292.826 22.3814   1
   1  -3   4 362.460 23.8674   2
  -1  -3  -4 356.757 23.8721   2
  -1  -3  -4 346.738 23.1171   1
  -1   3  -4 358.934 23.1414   3
  -1   3  -4 289.330 22.4611   1
  -1   3  -4 361.171 24.2925   2
   1   3   4 353.446 23.0683   1
  -2  -3  -4 -5.3663 4.83178   1
  -2  -3  -4 0.63260 4.08329   3
   2  -3   4 -0.2191 5.01755   2
   2  -3   4 4.93970 4.19667   1
   2  -3   4 -0.4916 4.03663   3
  -2  -3  -4 2.23492 5.16091   2
   2   3   4 2.82964 3.39208   2
  -2   3  -4 -0.8467 5.94253   2
   2   3   4 0.61882 4.77224   1
  -2   3  -4 -3.0839 4.75728   3
  -2   3  -4 0.33269 4.84444   1
  -3  -3  -4 64.6575 7.97164   1
  -3  -3  -4 73.1588 7.91073   3
   3  -3   4 69.2580 7.66088   1
   3  -3   4 85.3932 7.98220   3
  -3  -3  -4 47.3819 7.82000   2
  -3   3  -4 73.0700 8.32731   3
  -3   3  -4 69.1129 9.26951   2
  -3   3  -4 63.2233 8.06686   1
  -4  -3  -4 488.490 32.6155   3
  -4  -3  -4 474.755 33.5318   2
   4  -3   4 472.765 32.4393   3
  -4  -3  -4 501.648 32.7862   1
  -4   3  -4 482.039 34.3310   2
  -4   3  -4 481.077 32.9088   3
  -4   3  -4 451.773 32.6684   1
  -5  -3  -4 41.8617 8.66969   2
  -5  -3  -4 50.9252 8.19563   3
   5  -3   4 44.9622 7.78739   3
  -5  -3  -4 49.7363 8.75454   1
  -5   3  -4 27.2157 9.34911   2
  -5   3  -4 45.3413 9.06569   1
  -5   3  -4 48.6081 8.17615   3
  -6  -3  -4 339.003 26.4395   2
  -6  -3  -4 354.426 25.7217   1
   6  -3   4 298.341 24.5172   3
  -6  -3  -4 335.842 24.7269   3
   6   3   4 369.470 24.4937   3
  -6   3  -4 287.059 27.4285   2
  -6   3  -4 299.939 24.5993   3
  -6   3  -4 328.450 25.7383   1
  -7  -3  -4 29.8404 11.0788   1
  -7  -3  -4 28.8950 10.3638   2
   7  -3   4 20.4614 8.55885   3
   7   3   4 41.3538 8.64845   3
  -7   3  -4 43.3731 11.7356   1
  -7   3  -4 33.6909 11.5898   2
  -8  -3  -4 31.0944 12.6933   1
  -8  -3  -4 36.3065 11.3522   2
  -8   3  -4 30.7780 12.9104   2
  -8   3  -4 45.2932 13.3107   1
  -9  -3  -4 133.422 16.8591   2
  -9  -3  -4 147.239 18.2192   1
  -9   3  -4 97.3711 17.6397   2
  -9   3  -4 156.185 19.1630   1
 -10  -3  -4 13.5849 15.3576   1
 -10  -3  -4 12.2638 12.1159   2
 -10   3  -4 15.8616 15.6891   1
 -10   3  -4 18.9927 14.4417   2
 -11  -3  -4 43.5372 16.6109   1
 -11  -3  -4 6.14457 13.5599   2
 -11   3  -4 18.6113 15.8353   2
 -11   3  -4 63.3933 18.0684   1
  12  -4  -4 42.0725 15.7166   3
 -12  -4   4 42.3566 16.0424   1
 -12   4   4 17.3191 13.2756   2
 -12   4   4 52.6668 19.5229   1
 -11  -4   4 53.4273 15.1315   1
  11  -4  -4 22.0692 12.7941   3
 -11   4   4 46.7120 13.3046   2
 -11   4   4 35.7742 16.8256   1
 -10  -4   4 44.9822 10.0390   2
 -10  -4   4 79.1887 14.9195   1
  10  -4  -4 46.4564 12.8326   3
  10   4  -4 69.3664 13.2582   3
 -10   4   4 46.8037 12.5404   2
 -10   4   4 52.4942 16.3817   1
  -9  -4   4 193.791 17.4439   2
  -9  -4   4 200.660 20.1273   1
   9  -4  -4 178.448 18.9760   3
  -9   4   4 177.345 18.7276   2
   9   4  -4 200.113 19.4343   3
   8  -4  -4 210.791 21.2158   3
  -8  -4   4 248.806 21.2797   1
  -8  -4   4 212.273 18.0154   2
  -8   4   4 219.363 21.5983   2
   8   4  -4 212.217 20.6676   3
  -7  -4   4 135.246 14.0264   1
   7  -4  -4 123.576 13.5176   3
  -7  -4   4 104.308 11.9598   2
  -7   4   4 120.327 13.2418   2
   7   4  -4 122.790 12.8512   3
  -6  -4   4 94.8508 9.98538   2
   6  -4  -4 104.000 11.6560   3
  -6  -4   4 121.340 11.9576   1
   6   4  -4 89.7065 10.6093   3
  -6   4   4 107.499 11.6929   2
  -5  -4   4 26.7634 4.06469   2
  -5  -4   4 49.5726 7.77763   1
   5  -4  -4 22.7759 6.46246   3
   4  -4  -4 2.88432 4.77804   3
  -4  -4   4 2.92861 5.63587   1
  -3  -4   4 152.317 12.2794   3
   3  -4  -4 169.647 12.7932   3
   2  -4  -4 9.47181 4.12247   3
  -2   4   4 0.81504 4.56116   1
  -1  -4   4 962.569 61.3773   3
   1  -4  -4 929.470 61.8121   1
  -1  -4   4 994.740 61.4085   2
  -1   4   4 1033.28 61.8542   1
   1   4  -4 944.150 61.4563   2
  -1   4   4 950.457 62.0619   2
   0  -4   4 390.764 29.5828   1
   0  -4   4 504.008 30.8088   2
   0  -4  -4 442.309 30.6236   1
   0  -4   4 498.371 30.3826   3
   0  -4  -4 449.255 31.2413   2
   0   4   4 459.810 30.5900   1
   0   4  -4 506.160 31.1936   2
   0   4   4 482.419 31.1230   2
   0   4  -4 492.916 30.3940   3
   1  -4   4 580.450 38.5831   1
  -1  -4  -4 606.280 39.8214   2
   1  -4   4 655.790 39.1418   3
  -1  -4  -4 619.543 39.3526   1
   1  -4   4 625.754 39.8094   2
  -1   4  -4 605.560 40.2032   2
   1   4   4 658.044 39.3600   1
  -1   4  -4 504.502 38.5899   1
  -1   4  -4 603.397 39.1796   3
   2  -4   4 404.266 26.6434   3
   2  -4   4 377.096 27.6045   2
   2  -4   4 390.599 26.3403   1
  -2  -4  -4 380.940 27.4041   2
  -2  -4  -4 392.523 26.7087   1
  -2  -4  -4 396.062 26.4868   3
   2   4   4 414.950 27.3431   2
  -2   4  -4 401.575 26.9768   3
  -2   4  -4 369.800 26.4521   1
  -2   4  -4 438.373 28.6163   2
   2   4   4 404.005 26.7112   1
   3  -4   4 29.1195 5.75435   3
  -3  -4  -4 17.6101 5.90129   2
  -3  -4  -4 16.9302 6.07332   1
  -3  -4  -4 14.5652 5.53143   3
  -3   4  -4 16.4064 5.87389   3
  -3   4  -4 15.4544 7.54146   2
  -3   4  -4 17.2374 6.38925   1
  -4  -4  -4 242.867 18.2721   3
   4  -4   4 244.228 18.3106   3
  -4  -4  -4 236.671 18.4073   1
  -4  -4  -4 213.113 19.1064   2
  -4   4  -4 230.670 20.7087   2
  -4   4  -4 237.176 18.9662   1
  -4   4  -4 231.221 18.5681   3
  -5  -4  -4 17.7215 7.48091   1
  -5  -4  -4 28.8492 6.83590   3
   5  -4   4 10.1430 6.16433   3
  -5  -4  -4 9.93649 6.87442   2
  -5   4  -4 17.3333 8.90566   2
  -5   4  -4 9.59757 6.71489   3
  -5   4  -4 12.8975 8.30167   1
   6  -4   4 0.19478 6.94853   3
  -6  -4  -4 8.31780 7.00824   3
  -6  -4  -4 -0.5396 8.26008   1
  -6  -4  -4 9.62450 7.99143   2
  -6   4  -4 -0.5702 6.54503   3
  -6   4  -4 -3.5354 9.87829   2
  -6   4  -4 7.97743 9.26304   1
   7  -4   4 4.30713 7.79679   3
  -7  -4  -4 3.81860 10.3178   1
  -7  -4  -4 -4.3176 8.60928   2
  -7   4  -4 7.54913 10.9799   2
  -7   4  -4 -3.1613 10.8442   1
  -8  -4  -4 1.52601 9.75985   2
  -8  -4  -4 -6.5631 11.2283   1
  -8   4  -4 -4.7838 12.2065   1
  -8   4  -4 -0.1333 11.8275   2
  -9  -4  -4 11.4645 11.3846   2
  -9  -4  -4 36.8638 14.0112   1
  -9   4  -4 22.1383 14.3665   1
  -9   4  -4 3.15213 12.6344   2
 -10  -4  -4 -0.5423 14.4996   1
 -10  -4  -4 3.36947 11.8939   2
 -10   4  -4 30.1538 16.2671   1
 -10   4  -4 -4.4061 13.2141   2
 -11  -4  -4 56.1621 15.8551   2
 -11  -4  -4 124.607 19.2629   1
 -11   4  -4 115.634 20.1843   1
 -11   4  -4 87.5068 18.7364   2
  12  -5  -4 80.7503 20.4449   3
 -12  -5   4 114.197 18.2610   1
 -12   5   4 80.2612 16.3746   2
 -12   5   4 65.9550 20.5471   1
  11  -5  -4 12.8293 12.6872   3
 -11  -5   4 -0.9428 12.7941   1
 -11   5   4 -18.584 16.2386   1
 -11   5   4 -16.258 11.4774   2
 -10  -5   4 178.638 18.8826   1
  10  -5  -4 135.720 17.8389   3
 -10   5   4 187.842 22.3339   1
 -10   5   4 133.393 17.8784   2
  -9  -5   4 70.4368 9.40121   2
  -9  -5   4 67.9153 13.9808   1
   9  -5  -4 75.8082 13.7967   3
  -9   5   4 50.4187 12.1683   2
  -8  -5   4 -11.623 5.63129   2
  -8  -5   4 0.38314 9.50883   1
   8  -5  -4 -2.3865 9.37654   3
  -8   5   4 -0.0270 9.30718   2
   7  -5  -4 165.448 17.3206   3
  -7  -5   4 158.355 15.7751   1
  -7  -5   4 160.166 13.8133   2
  -7   5   4 172.911 16.2540   2
  -6  -5   4 473.476 31.8426   2
   6  -5  -4 490.998 34.1815   3
  -6  -5   4 467.953 33.7797   1
  -6   5   4 533.906 35.2963   2
   5  -5  -4 100.736 10.8932   3
  -5  -5   4 102.799 10.7069   1
  -4  -5   4 336.643 24.3568   1
   4  -5  -4 362.295 24.4893   3
  -3  -5   4 58.4446 6.35330   3
   3  -5  -4 66.9838 6.90407   3
  -3  -5   4 89.9965 7.17078   1
  -3   5   4 35.1199 5.03424   3
  -2  -5   4 166.343 12.8030   1
   2  -5  -4 203.686 13.6579   3
  -1  -5   4 535.863 32.4165   2
   1  -5  -4 492.032 32.9923   1
  -1   5   4 488.033 33.3265   2
   1   5  -4 478.140 32.5385   2
   0  -5  -4 552.359 38.0071   2
   0  -5  -4 590.122 37.4421   1
   0  -5   4 578.313 37.1999   3
   0  -5   4 582.714 37.5379   2
   0   5  -4 570.420 37.8816   2
   0   5  -4 571.245 37.2232   3
  -1  -5  -4 9.89554 5.33374   1
   1  -5   4 11.0729 4.57319   3
  -1  -5  -4 3.71401 5.00495   2
   1  -5   4 6.60599 4.77344   2
  -1   5  -4 5.54419 4.90538   3
   1   5   4 5.78524 2.95873   2
   1   5   4 -0.0120 2.28558   1
  -1   5  -4 8.24544 3.75367   1
  -1   5  -4 -0.6731 5.79484   2
   2  -5   4 74.5336 7.17748   3
  -2  -5  -4 53.7030 7.06687   2
   2  -5   4 57.2345 7.62962   2
  -2  -5  -4 61.8706 7.33349   1
   2   5   4 57.9299 7.07509   2
  -2   5  -4 61.1533 7.50868   3
  -2   5  -4 64.6970 7.01450   1
  -2   5  -4 52.2789 8.52203   2
  -3  -5  -4 -0.3388 5.33426   2
  -3  -5  -4 1.93338 5.41823   1
   3  -5   4 -3.3647 4.93056   3
  -3  -5  -4 2.02734 4.89350   3
  -3   5  -4 2.96461 6.82290   2
  -3   5  -4 2.90233 6.02594   1
  -3   5  -4 13.3291 5.92183   3
  -4  -5  -4 172.067 14.7243   1
  -4  -5  -4 187.157 14.6798   3
  -4  -5  -4 149.879 15.4050   2
   4  -5   4 159.123 14.4520   3
  -4   5  -4 127.753 14.8399   2
  -4   5  -4 176.353 14.9873   1
  -4   5  -4 160.954 14.8095   3
   5  -5   4 130.244 12.6223   3
  -5  -5  -4 128.648 12.4758   3
  -5  -5  -4 138.588 14.0644   1
  -5  -5  -4 111.565 12.3391   2
  -5   5  -4 106.700 13.6632   2
  -5   5  -4 147.636 13.5303   1
  -5   5  -4 131.614 13.5472   3
  -6  -5  -4 11.3011 7.54497   2
   6  -5   4 -0.9088 6.68911   3
  -6  -5  -4 -1.7208 6.46308   3
  -6  -5  -4 -11.598 7.88732   1
  -6   5  -4 -5.0859 9.11549   1
  -6   5  -4 -4.1846 9.29481   2
  -6   5  -4 6.10730 6.55044   3
   7  -5   4 85.3935 11.9396   3
  -7  -5  -4 82.8164 13.1273   1
  -7  -5  -4 103.406 12.7731   2
  -7   5  -4 87.6146 14.5573   2
  -7   5  -4 103.700 14.9471   1
  -8  -5  -4 36.4167 12.0859   1
  -8  -5  -4 17.5214 10.1908   2
  -8   5  -4 26.7259 13.3004   1
  -8   5  -4 20.1531 12.9760   2
  -9  -5  -4 38.2584 13.7249   1
  -9  -5  -4 28.8040 11.5437   2
  -9   5  -4 79.6330 15.4687   1
  -9   5  -4 34.3543 14.7376   2
 -10  -5  -4 5.60384 14.4423   1
 -10  -5  -4 9.98783 11.7300   2
 -10   5  -4 -10.836 13.7222   2
 -10   5  -4 20.0426 15.3331   1
 -11  -5  -4 181.822 23.5573   1
 -11   5  -4 194.433 25.0329   1
 -12  -6   4 8.17617 13.9251   1
 -12   6   4 -1.5240 13.3299   2
 -12   6   4 13.7102 19.0601   1
  11  -6  -4 15.8415 12.7022   3
 -11  -6   4 20.9602 13.2179   1
 -11   6   4 5.37992 12.5363   2
 -11   6   4 35.2309 17.5271   1
  10  -6  -4 8.56805 12.2973   3
 -10  -6   4 8.93688 12.3136   1
 -10   6   4 -3.9475 11.7360   2
 -10   6   4 42.0691 16.5177   1
  -9  -6   4 143.550 17.3908   1
  -9  -6   4 170.702 15.4953   2
   9  -6  -4 146.240 18.0604   3
  -9   6   4 154.002 17.4787   2
  -8  -6   4 2.00532 9.30745   1
  -8  -6   4 6.70869 5.68411   2
   8  -6  -4 6.16404 9.61637   3
  -8   6   4 -2.6335 9.84763   2
  -7  -6   4 -11.216 7.65985   1
   7  -6  -4 -0.5157 7.93036   3
  -7  -6   4 -0.0695 4.49362   2
  -7   6   4 0.34510 8.71920   2
   6  -6  -4 76.2638 10.3990   3
  -6  -6   4 102.195 10.9253   1
  -6  -6   4 87.7332 8.32323   2
  -6   6   4 81.9586 11.6605   2
   5  -6  -4 76.0746 9.98497   3
  -5  -6   4 110.016 10.3009   1
  -4  -6   4 45.4151 6.74143   1
   4  -6  -4 31.3119 6.53601   3
  -3  -6   4 101.632 9.56381   1
   3  -6  -4 99.0797 9.40698   3
   2  -6  -4 68.4668 6.91142   3
  -2  -6   4 66.4646 6.55560   1
   1  -6  -4 11.7769 5.37752   1
   1   6  -4 14.5965 4.42645   2
  -1   6   4 13.3467 5.66269   2
   0  -6   4 13.4943 4.94657   3
   0  -6  -4 13.0405 4.78462   1
   0  -6   4 13.8343 4.81766   2
   0   6  -4 17.6078 5.54655   2
  -1  -6  -4 7.28790 5.18509   2
  -1  -6  -4 9.26261 5.31906   1
   1  -6   4 0.12928 4.85300   2
   1  -6   4 7.36280 4.84109   3
  -1   6  -4 2.25722 6.09923   2
  -1   6  -4 9.90263 5.37416   3
  -1   6  -4 5.11699 3.64798   1
   1   6   4 10.3333 5.01708   2
   2  -6   4 73.9029 7.67207   3
  -2  -6  -4 47.1167 7.45513   2
  -2  -6  -4 54.4742 6.92935   1
   2  -6   4 57.5753 7.76904   2
  -2   6  -4 53.8210 7.69521   3
  -2   6  -4 44.1822 8.49806   2
  -2   6  -4 59.2122 6.85266   1
   3  -6   4 127.906 12.1811   3
  -3  -6  -4 128.671 11.8222   3
  -3  -6  -4 135.456 11.9398   1
  -3  -6  -4 124.689 12.9576   2
  -3   6  -4 127.351 12.5948   1
  -3   6  -4 113.948 12.8257   2
  -3   6  -4 112.398 11.4292   3
  -4  -6  -4 7.09492 5.94422   1
  -4  -6  -4 -4.9164 5.33308   3
  -4  -6  -4 8.92023 5.83108   2
   4  -6   4 -1.0392 5.60386   3
  -4   6  -4 6.65128 8.03495   2
  -4   6  -4 13.0769 6.59002   3
  -4   6  -4 -2.4211 7.00911   1
   5  -6   4 189.396 17.5990   3
  -5  -6  -4 224.390 18.6363   2
  -5  -6  -4 203.725 17.6975   1
  -5  -6  -4 203.009 17.5698   3
  -5   6  -4 235.544 18.9546   1
  -5   6  -4 199.736 21.0893   2
  -5   6  -4 203.443 17.8999   3
  -6  -6  -4 88.6361 11.2409   2
  -6  -6  -4 98.3806 11.5992   1
   6  -6   4 74.5477 10.9260   3
  -6  -6  -4 99.4515 11.3727   3
  -6   6  -4 52.1740 12.6711   2
  -6   6  -4 118.295 13.3495   1
  -6   6  -4 65.2616 10.2575   3
  -7  -6  -4 25.5415 10.2498   1
   7  -6   4 15.4420 8.71255   3
  -7  -6  -4 28.8581 9.65825   2
  -7   6  -4 11.2821 11.8197   1
  -7   6  -4 23.9061 12.2305   2
  -8  -6  -4 -10.354 9.21687   2
  -8  -6  -4 15.6429 11.4515   1
  -8   6  -4 16.4390 13.6373   2
  -8   6  -4 23.1785 13.4450   1
  -9  -6  -4 7.85986 13.0285   1
  -9  -6  -4 -3.1565 10.4884   2
  -9   6  -4 1.89024 13.7594   2
  -9   6  -4 -11.978 13.8409   1
 -10  -6  -4 6.35827 11.4840   2
 -10  -6  -4 -21.623 12.9329   1
 -10   6  -4 -1.2532 14.5872   2
 -10   6  -4 3.51611 16.1681   1
 -12  -7   4 80.7449 17.2814   1
 -11  -7   4 -7.1995 12.1470   1
  11  -7  -4 11.8224 12.8800   3
 -11   7   4 -32.329 12.2934   2
 -11   7   4 6.92065 17.6222   1
 -10  -7   4 423.585 33.8187   1
  10  -7  -4 435.915 34.6927   3
 -10   7   4 420.124 36.2568   2
  -9  -7   4 7.52812 6.73326   2
   9  -7  -4 13.5603 11.1404   3
  -9  -7   4 -9.0917 10.1097   1
  -9   7   4 -12.531 10.8088   2
  -8  -7   4 289.220 21.9711   2
   8  -7  -4 293.576 26.1057   3
  -8  -7   4 326.992 25.6157   1
  -8   7   4 328.877 28.3259   2
  -7  -7   4 159.491 16.0912   1
   7  -7  -4 134.686 15.2756   3
  -7  -7   4 159.709 12.4391   2
  -7   7   4 159.844 16.3913   2
   7   7  -4 135.546 12.8355   2
  -6  -7   4 195.940 13.9976   2
   6  -7  -4 208.579 17.7880   3
  -6  -7   4 203.183 17.2146   1
  -6   7   4 188.028 20.3279   2
   6   7  -4 189.362 14.5213   2
  -5  -7   4 22.1626 6.39915   1
   5  -7  -4 13.4382 6.69731   3
  -4  -7   4 168.473 13.8767   1
   4  -7  -4 170.737 14.4465   3
  -3  -7   4 35.0754 5.55856   1
   3  -7  -4 43.7283 6.82012   3
   2  -7  -4 820.705 49.9257   3
  -2  -7   4 688.661 49.0835   1
   2   7  -4 771.914 49.4270   2
  -2   7   4 843.064 50.4482   1
   1  -7  -4 28.6840 6.16045   1
   1   7  -4 29.2192 5.54574   2
  -1   7   4 38.1303 5.84517   1
   0  -7  -4 167.841 12.5785   1
   0  -7   4 149.453 12.8152   3
   0   7   4 144.619 12.2096   1
   0   7  -4 149.503 14.1286   2
  -1  -7  -4 846.483 55.6783   2
  -1  -7  -4 876.145 55.2278   1
   1  -7   4 830.417 55.6480   2
   1  -7   4 862.231 55.2252   3
  -1   7  -4 870.003 56.1948   2
   1   7   4 965.693 56.1795   2
  -1   7  -4 856.293 55.0931   3
  -1   7  -4 773.753 54.3065   1
  -2  -7  -4 326.734 21.3593   1
  -2  -7  -4 325.038 22.1551   2
   2  -7   4 284.658 21.2910   3
  -2   7  -4 289.615 21.4500   3
  -2   7  -4 297.240 23.5659   2
  -2   7  -4 263.103 20.5659   1
  -3  -7  -4 1309.00 84.0413   3
  -3  -7  -4 1349.37 84.6562   2
  -3  -7  -4 1404.47 84.2698   1
   3  -7   4 1277.42 84.3128   3
  -3   7  -4 1367.02 85.7035   2
  -3   7  -4 1195.80 84.2243   3
  -3   7  -4 1323.78 84.0155   1
  -4  -7  -4 61.3646 7.87548   3
  -4  -7  -4 48.1935 7.89531   2
   4  -7   4 59.0968 8.28376   3
  -4  -7  -4 60.2595 8.36602   1
  -4   7  -4 64.0945 9.10795   1
  -4   7  -4 46.3359 8.28774   3
  -4   7  -4 30.4036 9.34603   2
  -5  -7  -4 37.1138 7.93642   2
  -5  -7  -4 39.5855 7.82284   3
   5  -7   4 31.5164 7.97485   3
  -5  -7  -4 37.5696 8.29733   1
  -5   7  -4 25.3605 7.50921   3
  -5   7  -4 32.5868 10.4382   2
  -5   7  -4 52.6306 9.91824   1
  -6  -7  -4 12.2592 7.88233   2
   6  -7   4 6.94392 7.34006   3
  -6  -7  -4 -0.0801 6.92655   3
  -6  -7  -4 -3.8639 8.13830   1
  -6   7  -4 -1.9911 9.83649   2
  -6   7  -4 13.4814 10.2670   1
  -6   7  -4 8.74748 6.20617   3
  -7  -7  -4 7.12781 8.73260   2
   7  -7   4 2.40510 8.46956   3
  -7  -7  -4 0.42438 9.86205   1
  -7   7  -4 9.79356 11.8324   1
  -7   7  -4 4.84007 11.9453   2
  -8  -7  -4 20.9132 11.3857   1
  -8  -7  -4 8.04575 9.40661   2
  -8   7  -4 13.3652 13.0704   1
  -8   7  -4 3.26461 13.5615   2
  -9  -7  -4 20.6949 10.7937   2
  -9  -7  -4 23.1091 13.1069   1
  -9   7  -4 41.0904 15.3030   1
  -9   7  -4 20.4497 14.5013   2
 -10  -7  -4 106.860 18.2296   1
 -10  -7  -4 94.0801 15.2895   2
 -10   7  -4 68.1270 18.6032   2
 -10   7  -4 155.590 20.5582   1
  11  -8  -4 29.3631 13.3855   3
 -11  -8   4 33.8399 13.4221   1
 -11   8   4 35.7001 15.1878   2
 -11   8   4 40.4777 18.2331   1
  10  -8  -4 16.4007 12.1550   3
 -10  -8   4 2.09124 10.9450   1
 -10   8   4 -6.1718 12.1677   2
  -9  -8   4 37.3716 11.3887   1
   9  -8  -4 37.8987 11.6928   3
  -9   8   4 21.6077 12.6524   2
  -8  -8   4 213.610 16.5268   2
   8  -8  -4 230.676 22.0544   3
  -8  -8   4 197.810 20.2270   1
  -8   8   4 198.419 20.7128   2
  -7  -8   4 40.9702 5.58744   2
  -7  -8   4 50.0771 9.52922   1
   7  -8  -4 47.0190 10.2690   3
   7   8  -4 31.5286 5.88930   2
  -7   8   4 36.5309 11.5927   2
   6  -8  -4 22.0824 8.38922   3
  -6  -8   4 27.2435 7.60997   1
  -6   8   4 17.9582 9.48170   2
   6   8  -4 17.9572 4.28208   2
  -5  -8   4 30.0989 6.92816   1
   5  -8  -4 39.3954 7.85448   3
  -4  -8   4 3.41355 5.04181   1
   4  -8  -4 -2.1024 5.67316   3
  -3  -8   4 173.768 13.3835   1
   3  -8  -4 190.236 15.1564   3
   2  -8  -4 7.40935 5.00613   3
  -2  -8   4 9.42317 3.20926   1
   2   8  -4 12.1955 4.21327   2
   1  -8  -4 337.769 24.0401   1
   1   8  -4 350.045 24.1014   2
   0  -8   4 32.6469 6.10518   3
   0  -8  -4 25.7876 5.63068   1
   0   8  -4 29.2797 6.91497   2
  -1  -8  -4 936.214 57.4837   1
   1  -8   4 895.309 57.6161   3
  -1   8  -4 824.138 56.5564   1
  -1   8  -4 910.588 58.6022   2
  -1   8  -4 912.255 57.5405   3
  -2  -8  -4 232.996 16.2114   1
   2  -8   4 191.602 16.3109   3
  -2  -8  -4 195.906 16.7021   2
  -2   8  -4 178.861 16.1273   3
  -2   8  -4 202.906 18.8199   2
  -2   8  -4 198.912 15.2585   1
  -3  -8  -4 778.422 48.6936   2
   3  -8   4 698.490 48.2193   3
  -3  -8  -4 797.332 48.0982   1
  -3   8  -4 729.103 49.9478   2
  -3   8  -4 683.489 48.1758   3
  -3   8  -4 713.544 47.8352   1
  -4  -8  -4 216.997 16.9364   3
   4  -8   4 209.027 17.2140   3
  -4  -8  -4 206.003 17.1676   1
  -4  -8  -4 194.295 17.9525   2
  -4   8  -4 211.141 21.0467   2
  -4   8  -4 187.843 17.4932   3
  -4   8  -4 219.362 17.8791   1
  -5  -8  -4 50.8898 8.17130   3
   5  -8   4 41.2631 8.32137   3
  -5  -8  -4 40.1364 8.36305   1
  -5  -8  -4 40.6280 8.18364   2
  -5   8  -4 61.2025 10.4006   1
  -5   8  -4 42.8689 8.40996   3
  -5   8  -4 33.0218 11.1051   2
   6  -8   4 118.883 13.9404   3
  -6  -8  -4 123.213 14.2579   1
  -6  -8  -4 132.505 13.2384   3
  -6  -8  -4 103.694 13.1797   2
  -6   8  -4 131.872 15.2756   1
  -6   8  -4 122.250 15.8569   2
  -7  -8  -4 4.33447 9.70847   1
   7  -8   4 -2.1042 9.16980   3
  -7  -8  -4 -6.1026 8.09417   2
  -7   8  -4 -6.5060 11.8486   1
  -7   8  -4 15.2594 12.5274   2
  -8  -8  -4 8.77151 10.9073   1
  -8  -8  -4 6.27731 9.42353   2
  -8   8  -4 16.6302 13.6625   1
  -8   8  -4 0.27897 12.8607   2
  -9  -8  -4 2.70836 12.5271   1
  -9  -8  -4 -19.792 9.95671   2
  -9   8  -4 -2.2477 14.3975   2
  -9   8  -4 5.14009 14.9760   1
 -10  -8  -4 8.60144 11.4785   2
 -10  -8  -4 2.15362 13.6104   1
 -10   8  -4 26.3075 17.1161   1
 -10   8  -4 0.24367 15.8415   2
 -11  -9   4 23.1633 13.4116   1
  11  -9  -4 7.20002 12.9669   3
 -11   9   4 1.39929 17.8031   1
 -11   9   4 -5.0361 14.1164   2
  10  -9  -4 54.3479 13.4983   3
 -10  -9   4 47.4351 12.8668   1
 -10   9   4 27.5787 13.4092   2
  -9  -9   4 93.0453 13.7423   1
   9  -9  -4 90.0963 14.5464   3
  -9   9   4 75.3178 15.4480   2
  -8  -9   4 282.209 20.6258   2
   8  -9  -4 284.395 25.8701   3
  -8  -9   4 287.444 24.0558   1
  -8   9   4 288.819 28.4999   2
   7  -9  -4 5.57109 8.70206   3
  -7  -9   4 3.84166 7.86457   1
  -7  -9   4 4.75433 4.58992   2
   7   9  -4 5.87974 4.79931   2
  -7   9   4 -0.6680 10.6221   2
  -6  -9   4 281.555 21.3639   1
   6  -9  -4 264.350 22.6124   3
  -6   9   4 289.334 26.1717   2
  -5  -9   4 99.8216 10.1649   1
   5  -9  -4 90.5380 10.9467   3
  -4  -9   4 198.592 15.0908   1
   4  -9  -4 194.920 16.9584   3
  -3  -9   4 1114.82 74.6452   1
   3  -9  -4 1207.54 75.6157   3
   3   9  -4 1217.34 74.4518   2
   2  -9  -4 371.124 23.9212   3
  -2  -9   4 312.561 22.3562   1
   2   9  -4 368.619 23.7035   2
   1  -9  -4 -4.2288 5.58880   1
   1   9  -4 1.02310 5.34931   2
   0  -9   4 2.28401 5.50690   3
   0  -9  -4 -2.9860 4.92137   1
   0   9  -4 4.32837 6.38585   2
   1  -9   4 15.2602 6.25655   3
  -1  -9  -4 22.6350 5.80611   1
  -1   9  -4 13.6824 6.22798   3
  -1   9  -4 19.1612 4.25751   1
  -1   9  -4 17.8385 7.51070   2
  -2  -9  -4 26.5059 6.68375   2
   2  -9   4 18.7113 6.48267   3
  -2  -9  -4 24.9706 6.69880   1
  -2   9  -4 18.5181 5.62841   1
  -2   9  -4 19.9085 8.18430   2
  -2   9  -4 19.4586 6.42862   3
   3  -9   4 15.8105 6.84430   3
  -3  -9  -4 24.9414 6.35778   1
  -3  -9  -4 17.1621 6.63216   2
  -3   9  -4 16.7851 6.73639   1
  -3   9  -4 6.84012 8.16044   2
  -3   9  -4 7.26812 6.58306   3
   4  -9   4 16.7095 6.83478   3
  -4  -9  -4 22.8920 7.23103   1
  -4  -9  -4 14.5607 5.87586   3
  -4  -9  -4 26.6676 7.31791   2
  -4   9  -4 18.6484 9.50651   2
  -4   9  -4 21.0284 8.13833   1
  -4   9  -4 17.3957 7.35066   3
  -5  -9  -4 46.7974 9.27044   1
  -5  -9  -4 52.9077 8.30412   3
  -5  -9  -4 62.0987 9.43968   2
   5  -9   4 56.9931 9.52945   3
  -5   9  -4 46.0137 11.4578   2
  -5   9  -4 69.6140 10.9500   1
  -5   9  -4 59.3536 9.42881   3
   6  -9   4 823.386 57.8889   3
  -6  -9  -4 888.592 57.4236   1
  -6  -9  -4 883.188 58.0619   2
  -6   9  -4 791.857 60.1342   2
  -6   9  -4 913.598 58.3069   1
  -7  -9  -4 -0.2451 9.74673   1
  -7  -9  -4 8.62466 8.86360   2
  -7   9  -4 3.91038 12.3937   1
  -7   9  -4 7.22717 12.5355   2
  -8  -9  -4 19.3489 11.1975   1
  -8  -9  -4 17.8228 10.3523   2
  -8   9  -4 13.9435 13.7239   2
  -8   9  -4 19.4364 14.4605   1
  -9  -9  -4 82.4725 14.4314   2
  -9  -9  -4 94.8314 15.7146   1
  -9   9  -4 68.0686 17.8012   2
  -9   9  -4 132.652 19.0207   1
 -10  -9  -4 16.4814 11.7283   2
 -10  -9  -4 11.8950 14.1782   1
 -10   9  -4 57.6289 17.9101   1
 -10   9  -4 14.6334 16.6908   2
  11 -10  -4 82.3715 16.3449   3
 -11 -10   4 99.3737 16.3461   1
 -11  10   4 70.4984 20.3200   1
 -11  10   4 75.4017 17.8132   2
 -10 -10   4 94.3923 14.3280   1
  10 -10  -4 61.3198 14.6221   3
 -10  10   4 63.6254 16.0919   2
  -9 -10   4 24.5826 10.6165   1
   9 -10  -4 41.9082 13.0234   3
  -9  10   4 9.58828 13.3911   2
   8 -10  -4 129.659 16.0755   3
  -8 -10   4 126.060 14.4085   1
  -8  10   4 109.522 16.9168   2
   7 -10  -4 52.4104 11.3460   3
  -7 -10   4 47.1815 9.59658   1
  -7  10   4 39.5305 13.0157   2
   6 -10  -4 369.148 28.9512   3
  -6 -10   4 387.276 27.2679   1
  -6  10   4 382.648 32.1940   2
   5 -10  -4 -1.9594 6.92988   3
  -5 -10   4 -1.5100 5.64068   1
  -4 -10   4 8.71921 5.06939   1
   4 -10  -4 7.17484 6.84532   3
  -3 -10   4 409.017 28.1736   1
   3 -10  -4 429.954 29.7553   3
   3  10  -4 453.750 28.1938   2
  -2 -10   4 170.297 12.3195   1
   2 -10  -4 186.520 14.5837   3
   2  10  -4 176.807 12.9839   1
   2  10  -4 189.155 14.8515   2
  -1 -10   4 1047.45 65.2895   3
   1 -10  -4 1016.63 65.3388   1
   1  10  -4 977.731 65.3791   2
   0 -10   4 226.049 16.9971   3
   0 -10  -4 207.765 16.5107   1
   0  10  -4 215.054 18.5517   2
  -1 -10  -4 1669.82 104.211   1
   1 -10   4 1554.90 104.353   3
  -1  10  -4 1644.91 105.262   2
  -1  10  -4 1688.42 103.188   1
  -2 -10  -4 298.637 19.6141   1
   2 -10   4 250.111 19.9509   3
  -2  10  -4 243.965 19.5710   3
  -2  10  -4 269.373 22.5128   2
  -2  10  -4 244.690 18.7768   1
  -3 -10  -4 574.151 36.8266   2
  -3 -10  -4 581.617 36.0088   1
   3 -10   4 521.626 36.3277   3
  -3  10  -4 472.544 35.9444   3
  -3  10  -4 536.648 38.4289   2
  -3  10  -4 511.097 35.7461   1
   4 -10   4 204.994 18.0097   3
  -4 -10  -4 201.134 16.7369   3
  -4 -10  -4 220.803 18.5942   2
  -4 -10  -4 222.837 17.4281   1
  -4  10  -4 169.800 17.3592   3
  -4  10  -4 212.757 18.1857   1
  -4  10  -4 230.715 22.0603   2
  -5 -10  -4 18.0406 8.34161   1
   5 -10   4 20.9653 7.68925   3
  -5 -10  -4 25.2195 7.17686   3
  -5 -10  -4 28.5606 8.42685   2
  -5  10  -4 36.7008 10.2350   1
  -5  10  -4 18.3598 5.54581   3
  -5  10  -4 12.0915 10.2402   2
   6 -10   4 422.023 33.8409   3
  -6 -10  -4 480.515 34.2255   2
  -6 -10  -4 458.495 33.8212   1
  -6  10  -4 465.080 37.9554   2
  -6  10  -4 505.909 35.1722   1
  -7 -10  -4 84.8753 12.5645   2
  -7 -10  -4 94.9101 13.6097   1
  -7  10  -4 90.8101 16.5661   2
  -7  10  -4 103.868 16.1211   1
  -8 -10  -4 -16.546 10.7370   1
  -8 -10  -4 11.9929 9.83099   2
  -8  10  -4 36.0451 14.7363   1
  -8  10  -4 11.9932 14.4484   2
  -9 -10  -4 125.910 17.2328   1
  -9 -10  -4 105.586 15.3350   2
  -9  10  -4 86.0639 18.7979   2
  -9  10  -4 119.116 19.2243   1
 -10 -10  -4 26.7639 14.1904   1
 -10 -10  -4 0.66441 11.0294   2
 -10  10  -4 6.98816 16.5953   1
 -10  10  -4 -2.5004 16.9091   2
  11 -11  -4 13.1419 13.6692   3
 -11 -11   4 7.58742 12.3425   1
 -11  11   4 -17.814 14.3881   2
  10 -11  -4 3.29059 13.1305   3
 -10 -11   4 19.2758 11.2026   1
 -10  11   4 6.70358 14.0818   2
  -9 -11   4 2.32894 10.1359   1
   9 -11  -4 0.04080 10.9187   3
  -9  11   4 3.85233 13.2077   2
   8 -11  -4 27.4570 11.2759   3
  -8 -11   4 37.8908 9.86530   1
  -8  11   4 20.7016 13.0631   2
  -7 -11   4 21.9654 8.39686   1
   7 -11  -4 33.8617 10.9634   3
  -7  11   4 -1.8895 12.0710   2
   6 -11  -4 681.004 46.8533   3
  -6 -11   4 677.850 45.2336   1
  -5 -11   4 247.141 18.9315   1
   5 -11  -4 256.045 20.8152   3
  -4 -11   4 527.752 34.9035   1
   4 -11  -4 500.161 36.4245   3
   4  11  -4 553.941 34.3644   2
  -3 -11   4 83.0593 8.01610   1
   3 -11  -4 82.2045 9.74290   3
   3  11  -4 80.2032 7.93774   1
   3  11  -4 84.6615 8.42345   2
  -2 -11   4 202.088 14.7668   1
   2 -11  -4 233.784 17.0381   3
   2  11  -4 232.450 15.4566   1
   1 -11  -4 280.699 21.0365   1
  -1 -11   4 308.272 21.4294   3
   1  11  -4 271.314 21.7619   2
   0 -11   4 25.7774 6.64823   3
   0 -11  -4 20.6695 6.00137   1
   0  11  -4 26.1846 7.48270   2
   1 -11   4 39.0019 7.57875   3
  -1 -11  -4 46.3077 6.85488   1
  -1  11  -4 39.2058 4.83983   1
  -1  11  -4 34.5757 8.86306   2
  -2 -11  -4 143.889 12.5701   1
   2 -11   4 132.875 13.5832   3
  -2  11  -4 111.839 13.8010   2
  -2  11  -4 112.515 11.7043   3
  -3 -11  -4 44.6100 8.02557   1
   3 -11   4 30.9452 7.98759   3
  -3 -11  -4 49.0628 8.34660   2
  -3  11  -4 51.8914 8.08257   3
  -3  11  -4 42.3648 10.4000   2
  -3  11  -4 43.1217 8.00354   1
  -4 -11  -4 1.94814 7.15905   2
  -4 -11  -4 11.5880 6.89523   1
   4 -11   4 -2.3140 7.14847   3
  -4  11  -4 0.65074 6.62657   3
  -4  11  -4 6.87954 9.33721   2
  -4  11  -4 4.24545 7.74555   1
  -5 -11  -4 15.4664 6.73335   3
   5 -11   4 6.15551 7.73282   3
  -5 -11  -4 17.8431 8.75299   1
  -5 -11  -4 1.67865 7.92966   2
  -5  11  -4 13.0792 9.76771   1
  -5  11  -4 15.8602 7.82585   3
  -5  11  -4 8.78755 11.1778   2
  -6 -11  -4 96.4755 12.7433   2
   6 -11   4 96.2103 13.4318   3
  -6 -11  -4 111.194 13.7164   1
  -6  11  -4 75.9852 15.7359   2
  -6  11  -4 124.782 15.0102   1
  -7 -11  -4 18.9157 9.68033   2
  -7 -11  -4 10.7228 10.3144   1
  -7  11  -4 -5.1711 13.5505   2
  -7  11  -4 36.0627 13.1487   1
  -8 -11  -4 70.9493 12.5282   2
  -8 -11  -4 74.4407 13.7772   1
  -8  11  -4 78.0632 16.8608   1
  -8  11  -4 70.8218 17.5434   2
  -9 -11  -4 36.1676 13.6357   1
  -9 -11  -4 40.3629 11.6724   2
  -9  11  -4 21.6271 17.5443   2
  -9  11  -4 41.3976 17.2416   1
 -10 -11  -4 15.2596 10.8730   2
 -10 -11  -4 -2.5978 13.1838   1
 -10  11  -4 7.74303 18.3035   2
 -10  11  -4 30.6195 18.5286   1
 -11 -12   4 9.33780 12.4498   1
  11 -12  -4 6.56826 13.7952   3
 -11  12   4 12.1880 15.6408   2
 -10 -12   4 39.2775 12.5465   1
  10 -12  -4 32.0146 13.0174   3
 -10  12   4 45.2803 16.2866   2
  -9 -12   4 89.8025 13.3819   1
   9 -12  -4 69.4935 15.3094   3
  -9  12   4 99.6639 17.4623   2
  -8 -12   4 -10.973 8.66069   1
   8 -12  -4 5.52439 11.0955   3
  -8  12   4 4.39052 12.9401   2
  -7 -12   4 184.459 18.2932   1
   7 -12  -4 199.421 19.9808   3
  -7  12   4 220.607 21.9405   2
  -6 -12   4 53.2677 8.61251   1
   6 -12  -4 54.3367 11.0951   3
   6  12  -4 43.7171 7.67401   2
   5 -12  -4 910.415 62.0410   3
  -5 -12   4 956.508 60.5717   1
   5  12  -4 940.573 59.7951   2
   4 -12  -4 43.1039 9.04811   3
  -4 -12   4 46.2138 6.57812   1
   4  12  -4 55.2101 5.80441   2
   4  12  -4 56.2788 7.65540   1
  -3 -12   4 632.506 42.5250   1
   3 -12  -4 668.799 44.2880   3
   3  12  -4 655.684 43.0571   1
   3  12  -4 698.255 42.9143   2
  -2 -12   4 125.753 9.54126   1
   2 -12  -4 137.213 12.5559   3
   2  12  -4 119.188 10.3646   1
   1 -12  -4 11.6505 6.73692   1
  -1 -12   4 6.43563 6.41172   3
   1  12  -4 8.19058 6.59668   2
   1  12  -4 14.7977 3.86743   1
   0 -12   4 192.067 16.5902   3
   0 -12  -4 198.220 16.1893   1
   0  12  -4 205.660 13.8880   1
   0  12  -4 190.226 18.7041   2
  -1 -12  -4 233.965 17.6918   1
   1 -12   4 219.797 18.8671   3
  -1  12  -4 234.786 15.7940   1
  -1  12  -4 227.281 20.9428   2
  -2 -12  -4 593.798 36.8596   1
   2 -12   4 535.742 37.5741   3
  -2  12  -4 582.288 39.6385   2
  -2  12  -4 490.292 36.9767   3
  -3 -12  -4 257.862 18.9556   1
   3 -12   4 243.816 19.8465   3
  -3  12  -4 190.761 18.5522   3
  -3  12  -4 244.804 23.3052   2
  -4 -12  -4 12.6095 7.77137   2
  -4 -12  -4 1.42412 7.67074   1
   4 -12   4 9.05264 7.94863   3
  -4  12  -4 0.29681 5.08311   3
  -4  12  -4 2.58955 8.12833   1
  -4  12  -4 8.93923 10.2263   2
  -5 -12  -4 64.7925 10.6529   1
   5 -12   4 82.8859 11.7955   3
  -5 -12  -4 73.3139 11.0053   2
  -5  12  -4 61.5919 11.8517   1
  -5  12  -4 56.4971 10.8030   3
  -5  12  -4 58.1404 13.5146   2
  -6 -12  -4 182.502 18.3897   1
  -6 -12  -4 172.741 17.0181   2
   6 -12   4 179.430 18.9767   3
  -6  12  -4 197.750 18.6406   1
  -6  12  -4 149.706 20.3888   2
  -7 -12  -4 91.5275 12.7654   2
  -7 -12  -4 96.8548 14.5936   1
  -7  12  -4 106.956 15.9304   1
  -7  12  -4 45.7691 17.1975   2
  -8 -12  -4 495.809 38.6563   2
  -8 -12  -4 513.899 39.0134   1
  -8  12  -4 604.434 41.4465   1
  -8  12  -4 485.070 44.2537   2
  -9 -12  -4 120.544 16.5084   2
  -9 -12  -4 147.514 19.1362   1
  -9  12  -4 180.794 21.7394   1
  -9  12  -4 138.319 22.8108   2
  10 -13  -4 20.8625 12.8945   3
 -10 -13   4 10.9659 10.7945   1
 -10  13   4 0.20971 15.5154   2
  -9 -13   4 -1.6998 9.41894   1
   9 -13  -4 -0.3388 11.9990   3
  -9  13   4 3.35465 14.3661   2
   8 -13  -4 32.4779 11.7647   3
  -8 -13   4 2.12083 8.85688   1
  -8  13   4 -3.6492 13.7153   2
   7 -13  -4 14.2949 10.5627   3
  -7 -13   4 9.63633 7.98798   1
  -7  13   4 -13.174 13.0822   2
  -6 -13   4 0.78589 6.84776   1
   6 -13  -4 16.2507 10.2818   3
  -5 -13   4 114.827 11.8763   1
   5 -13  -4 121.656 13.9369   3
   5  13  -4 113.816 10.2945   2
  -4 -13   4 180.442 14.3699   1
   4 -13  -4 170.556 17.7221   3
   4  13  -4 195.775 14.1447   2
   4  13  -4 180.074 15.5225   1
  -3 -13   4 0.64381 4.23729   1
   3 -13  -4 0.10297 7.08599   3
   3  13  -4 -2.1394 4.29297   2
   3  13  -4 8.48902 5.22653   1
   2 -13  -4 61.8317 8.50449   3
  -2 -13   4 63.0068 6.72407   1
   2  13  -4 74.0228 7.26153   1
   1 -13  -4 14.8590 6.78099   1
  -1 -13   4 -3.4704 6.35476   3
   1  13  -4 4.01988 4.12716   1
   1  13  -4 -4.4116 6.86390   2
   0 -13  -4 23.1662 6.51058   1
   0 -13   4 1.63906 6.58193   3
   0  13  -4 15.1406 4.47678   1
   0  13  -4 0.31382 7.87850   2
  -1 -13  -4 10.2555 5.90363   1
   1 -13   4 12.5951 7.46614   3
  -1  13  -4 11.4077 8.69728   2
  -1  13  -4 5.55600 4.27025   1
  -2 -13  -4 159.682 13.4447   1
   2 -13   4 127.639 13.4410   3
  -2  13  -4 130.239 10.9548   1
  -2  13  -4 120.593 15.0797   2
   3 -13   4 81.3132 11.4824   3
  -3 -13  -4 87.6318 10.5320   1
  -3  13  -4 80.0548 13.3840   2
   4 -13   4 27.1156 9.74031   3
  -4 -13  -4 54.4768 9.80811   1
  -4  13  -4 53.9586 9.73440   1
  -4  13  -4 32.7414 8.71044   3
  -4  13  -4 40.5729 12.9376   2
  -5 -13  -4 36.0065 9.46694   2
  -5 -13  -4 37.3705 9.28712   1
   5 -13   4 21.6083 9.29031   3
  -5  13  -4 40.4232 11.0371   1
  -5  13  -4 20.4521 13.2672   2
  -6 -13  -4 -3.0242 8.91131   2
  -6 -13  -4 -1.5030 9.80758   1
  -6  13  -4 -5.2060 11.2712   1
  -6  13  -4 -4.9520 13.1887   2
  -7 -13  -4 21.9274 11.3360   1
  -7 -13  -4 36.3236 10.6111   2
  -7  13  -4 24.8511 15.6631   2
  -7  13  -4 36.0104 13.8667   1
  -8 -13  -4 222.982 23.5673   2
  -8 -13  -4 235.874 24.0847   1
  -8  13  -4 202.247 26.4692   2
  -8  13  -4 293.732 27.9596   1
  -9 -13  -4 6.54418 10.9885   2
  -9 -13  -4 18.0039 14.0769   1
  -9  13  -4 21.3903 17.5661   2
  -9  13  -4 62.9584 17.8825   1
 -10 -14   4 14.8739 11.0180   1
  10 -14  -4 12.5809 13.7025   3
 -10  14   4 -8.7182 15.4583   2
   9 -14  -4 28.1112 12.9852   3
  -9 -14   4 31.2970 10.8363   1
  -9  14   4 20.9918 16.1473   2
   8 -14  -4 5.36379 11.4196   3
  -8 -14   4 13.1356 9.09740   1
  -8  14   4 -11.131 14.0916   2
   7 -14  -4 209.131 20.9843   3
  -7 -14   4 200.907 18.4207   1
  -7  14   4 219.899 23.1110   2
   6 -14  -4 12.2742 10.4212   3
  -6 -14   4 8.26541 6.92804   1
   5 -14  -4 541.545 40.3059   3
  -5 -14   4 559.302 37.6992   1
   5  14  -4 592.376 39.0424   2
  -4 -14   4 163.782 14.0878   1
   4 -14  -4 180.167 18.3223   3
   4  14  -4 179.328 15.9309   1
   4  14  -4 197.938 14.1956   2
   3  14  -4 113.249 10.3216   1
   2 -14  -4 296.853 22.9001   3
  -2 -14   4 299.546 20.6878   1
   2  14  -4 329.244 21.3287   1
  -1 -14   4 29.8121 7.97752   3
   1 -14  -4 40.1923 8.22325   1
   1 -14  -4 44.0953 7.95602   3
   1  14  -4 49.7904 5.82349   1
   1  14  -4 31.5999 8.77789   2
   0 -14  -4 364.257 26.4846   1
   0 -14   4 355.703 27.0550   3
   0  14  -4 398.861 24.7479   1
   0  14  -4 349.553 28.8795   2
  -1 -14  -4 57.2920 7.96036   1
   1 -14   4 59.8382 9.94952   3
  -1  14  -4 49.3619 5.99006   1
  -1  14  -4 53.7126 10.8968   2
  -2 -14  -4 80.4731 9.19773   1
   2 -14   4 47.1581 9.67489   3
  -2  14  -4 33.9685 5.76367   1
  -2  14  -4 38.3409 11.6964   2
   3 -14   4 357.875 28.0414   3
  -3 -14  -4 379.547 26.7928   1
  -3  14  -4 354.518 31.5793   2
  -4 -14  -4 -1.9886 7.88026   1
   4 -14   4 0.88494 9.02810   3
  -4  14  -4 -7.3039 8.69037   3
  -4  14  -4 -0.8758 8.73069   1
  -4  14  -4 -15.321 11.9218   2
   5 -14   4 197.745 21.1051   3
  -5 -14  -4 263.275 20.3913   1
  -5  14  -4 214.506 23.0522   2
  -5  14  -4 215.947 21.5927   1
  -6 -14  -4 115.934 13.9713   1
  -6 -14  -4 87.6467 13.1028   2
  -6  14  -4 110.831 18.6761   2
  -6  14  -4 126.017 15.6292   1
  -7 -14  -4 183.713 18.6536   2
  -7 -14  -4 202.900 20.7555   1
  -7  14  -4 232.335 21.6307   1
  -7  14  -4 163.917 23.6093   2
  -8 -14  -4 545.203 42.0842   1
  -8 -14  -4 605.532 42.5164   2
  -8  14  -4 639.531 43.9266   1
  -8  14  -4 481.839 48.9073   2
  -9 -14  -4 84.3018 14.7254   2
  -9 -14  -4 99.1030 17.5039   1
  -9  14  -4 122.265 20.1413   1
  -9  14  -4 86.6043 21.0845   2
 -10 -15   4 0.17351 10.6084   1
  10 -15  -4 -5.3413 13.7551   3
 -10  15   4 -14.392 16.2867   2
  -9 -15   4 7.99886 9.46572   1
   9 -15  -4 14.4697 12.9322   3
  -9  15   4 -25.341 14.3732   2
  -8 -15   4 35.9450 9.48086   1
   8 -15  -4 18.9057 13.1682   3
  -8  15   4 -5.9428 15.2580   2
   7 -15  -4 -10.259 11.1609   3
  -7 -15   4 3.65650 7.73955   1
  -7  15   4 6.18891 13.9335   2
  -6 -15   4 2.06743 7.02579   1
   6 -15  -4 13.4256 10.7638   3
  -5 -15   4 5.58015 6.47356   1
   5 -15  -4 -5.2288 9.80277   3
   4 -15  -4 19.8432 9.24934   3
  -4 -15   4 19.6763 5.75841   1
   4  15  -4 2.37281 3.37358   2
   3 -15  -4 8.93463 8.10192   3
  -3 -15   4 0.09065 4.36919   1
   3  15  -4 11.5470 4.26228   1
   3  15  -4 5.45413 5.25364   2
   2 -15  -4 57.0304 9.03955   3
  -2 -15   4 47.1061 5.82454   1
   2  15  -4 59.3921 7.09037   1
   1 -15  -4 122.486 12.2822   1
   1 -15  -4 114.758 11.5416   3
  -1 -15   4 96.3620 11.4594   3
   1  15  -4 109.583 10.0536   1
   1  15  -4 85.5250 12.3176   2
   0 -15   4 264.650 22.2755   3
   0 -15  -4 278.315 21.6223   1
   0  15  -4 276.331 25.0271   2
   0  15  -4 301.983 19.7412   1
   1 -15   4 14.8704 8.27179   3
  -1 -15  -4 5.63496 6.65664   1
  -1  15  -4 13.1431 9.75543   2
  -1  15  -4 14.9940 4.52352   1
   2 -15   4 79.4385 11.0974   3
  -2 -15  -4 81.6870 10.0377   1
  -2  15  -4 46.9894 12.8490   2
  -3 -15  -4 -2.2941 7.48445   1
   3 -15   4 29.4590 9.62769   3
  -3  15  -4 -13.019 11.3898   2
  -3  15  -4 12.4101 8.13129   1
   4 -15   4 71.6936 12.3429   3
  -4 -15  -4 102.153 12.2105   1
  -4  15  -4 65.8890 15.1226   2
  -5 -15  -4 8.88577 8.86283   1
   5 -15   4 10.5187 11.5271   3
  -5  15  -4 14.9869 10.3412   1
  -5  15  -4 -11.163 13.1011   2
  -6 -15  -4 99.5139 13.9697   1
  -6  15  -4 66.0641 17.4412   2
  -7 -15  -4 -1.3688 9.65371   2
  -7 -15  -4 -9.5273 10.4779   1
  -7  15  -4 3.17207 12.7292   1
  -7  15  -4 -11.119 16.7563   2
  -8 -15  -4 -10.895 9.65043   2
  -8 -15  -4 7.85387 11.8981   1
  -8  15  -4 -15.878 16.9732   2
  -8  15  -4 33.6072 14.5607   1
  -9 -15  -4 -12.096 10.6124   2
  -9 -15  -4 0.05668 13.6036   1
  -9  15  -4 64.9528 18.1478   1
  -9  15  -4 9.71943 19.1867   2
 -10 -16   4 28.2905 11.1457   1
   9 -16  -4 47.1215 14.4581   3
  -9 -16   4 43.7859 10.9088   1
  -9  16   4 65.2470 19.1860   2
   8 -16  -4 92.9900 16.0909   3
  -8 -16   4 93.7599 12.3158   1
  -8  16   4 88.0595 20.1372   2
   7 -16  -4 113.825 16.3582   3
  -7 -16   4 125.920 12.8282   1
  -7  16   4 100.867 19.3376   2
   6 -16  -4 22.0814 11.2417   3
  -6 -16   4 20.3317 7.50129   1
  -5 -16   4 74.0982 8.97612   1
   5 -16  -4 70.7351 12.9327   3
  -4 -16   4 10.0989 5.55767   1
   4 -16  -4 17.4719 9.91255   3
  -3 -16   4 2.00401 4.73675   1
   3 -16  -4 7.63076 8.52063   3
   3  16  -4 15.2627 5.78973   1
   3  16  -4 0.03487 9.73663   2
  -2 -16   4 7.29039 4.64406   1
   2 -16  -4 -1.7705 7.46998   3
   2  16  -4 4.42254 5.32120   1
   1 -16  -4 463.197 34.3603   1
   1 -16  -4 496.026 34.1534   3
  -1 -16   4 467.818 34.3405   3
   1  16  -4 524.311 32.4229   1
   1  16  -4 474.675 36.1136   2
   0 -16   4 322.584 25.5279   3
   0 -16  -4 321.531 24.7827   1
   0  16  -4 340.576 22.8049   1
   0  16  -4 346.185 28.4131   2
   1 -16   4 876.050 58.7199   3
  -1 -16  -4 918.230 57.9631   1
  -1  16  -4 856.387 56.3437   1
  -1  16  -4 888.321 60.6741   2
   2 -16   4 16.8026 9.47065   3
  -2 -16  -4 34.5494 8.05455   1
  -2  16  -4 33.6360 12.7131   2
   3 -16   4 122.012 15.0146   3
  -3 -16  -4 134.462 13.3915   1
  -3  16  -4 115.706 17.4074   2
  -4 -16  -4 154.702 14.3596   1
   4 -16   4 109.859 14.9253   3
  -4  16  -4 96.4065 17.7999   2
  -5 -16  -4 8.60396 9.36916   1
  -5  16  -4 5.46129 10.3812   1
  -5  16  -4 7.87537 14.4168   2
  -6 -16  -4 77.1502 12.8223   1
  -6  16  -4 84.5204 18.9389   2
  -6  16  -4 90.7282 14.7577   1
  -7 -16  -4 -4.2466 10.8983   1
  -7  16  -4 14.5236 17.1295   2
  -7  16  -4 20.7875 13.7193   1
  -8 -16  -4 29.0724 12.1211   1
  -8  16  -4 14.7687 19.0454   2
  -8  16  -4 52.8265 15.6374   1
   9 -17  -4 21.1736 14.3710   3
  -9 -17   4 18.1697 9.75182   1
  -9  17   4 12.4948 17.9408   2
   8 -17  -4 15.7715 12.9268   3
  -8 -17   4 7.60999 8.64696   1
  -8  17   4 20.8760 17.3866   2
  -7 -17   4 2.22493 8.08614   1
   7 -17  -4 -5.2696 11.2551   3
  -7  17   4 -1.6578 15.2068   2
   6 -17  -4 9.47185 11.2854   3
  -6 -17   4 11.9393 7.17237   1
  -5 -17   4 41.5386 7.65144   1
   5 -17  -4 40.3959 12.3345   3
  -4 -17   4 77.1351 8.28153   1
   4 -17  -4 74.9354 12.3903   3
   3 -17  -4 146.547 15.3094   3
  -3 -17   4 150.312 12.3061   1
  -2 -17   4 147.255 12.2459   1
   2 -17  -4 157.406 14.9544   3
   1 -17  -4 -2.8598 7.62499   3
  -1 -17   4 -2.2778 8.05511   3
   1 -17  -4 3.15997 9.07693   1
   1  17  -4 13.2873 6.61380   1
   1  17  -4 -4.3786 9.38432   2
   0 -17  -4 402.703 29.9015   1
   0 -17   4 401.933 30.5759   3
   0  17  -4 410.322 33.4162   2
   0  17  -4 433.990 28.9664   1
   1 -17   4 68.9680 11.9092   3
  -1 -17  -4 87.2852 11.2324   1
  -1  17  -4 76.0145 14.1781   2
  -2 -17  -4 -15.786 6.65125   1
   2 -17   4 -5.9814 9.04776   3
  -2  17  -4 1.91834 11.9524   2
  -3 -17  -4 149.876 14.3638   1
   3 -17   4 108.809 15.1390   3
  -3  17  -4 149.712 19.3178   2
  -4 -17  -4 206.104 18.5337   1
  -4  17  -4 163.703 22.2823   2
  -5 -17  -4 4.88441 9.32671   1
  -5  17  -4 -0.4728 15.2526   2
  -5  17  -4 -11.986 10.5176   1
  -6 -17  -4 106.046 14.2256   1
  -6  17  -4 111.933 15.9855   1
  -6  17  -4 69.6680 19.2965   2
  -7 -17  -4 28.8048 11.8513   1
  -7  17  -4 60.7453 14.5374   1
  -7  17  -4 39.2591 19.7478   2
  -8 -17  -4 37.5411 13.1793   1
  -8  17  -4 2.91987 18.7309   2
  -8  17  -4 104.313 19.0839   1
  -9 -18   4 76.6664 12.6241   1
   9 -18  -4 96.9624 17.0268   3
  -9  18   4 73.7721 21.2252   2
   8 -18  -4 99.7220 16.5554   3
  -8 -18   4 92.6893 12.6681   1
  -8  18   4 83.4064 21.8294   2
   7 -18  -4 3.95588 12.1091   3
  -7 -18   4 8.71607 8.29810   1
  -7  18   4 -7.6610 16.2933   2
   6 -18  -4 21.5727 12.1321   3
  -6 -18   4 21.0026 7.37411   1
   5 -18  -4 23.5597 11.7936   3
  -5 -18   4 3.11453 6.08437   1
   4 -18  -4 -2.2297 9.95319   3
  -4 -18   4 -3.4012 5.15235   1
  -3 -18   4 29.0681 5.83096   1
   3 -18  -4 30.7600 10.1234   3
   2 -18  -4 3.52664 8.51216   3
  -2 -18   4 11.8913 5.57722   1
   1 -18  -4 215.621 18.2921   3
  -1 -18   4 164.904 16.7372   3
   1  18  -4 183.231 18.4073   2
   0 -18  -4 228.342 20.0359   1
   0 -18   4 216.877 20.8096   3
   0  18  -4 251.085 25.4866   2
   1 -18   4 659.263 47.0584   3
  -1 -18  -4 682.296 46.1001   1
  -1  18  -4 721.514 50.3895   2
   2 -18   4 343.430 29.3118   3
  -2 -18  -4 380.850 27.2039   1
  -2  18  -4 372.548 33.6036   2
  -3 -18  -4 379.725 28.0695   1
   3 -18   4 372.809 31.0564   3
  -3  18  -4 366.532 34.9409   2
  -4 -18  -4 177.598 16.8706   1
  -4  18  -4 157.698 21.9671   2
  -5 -18  -4 14.9467 9.90730   1
  -5  18  -4 1.14629 10.8271   1
  -5  18  -4 -16.543 15.8195   2
  -6 -18  -4 13.6192 10.2441   1
  -6  18  -4 1.85465 17.2366   2
  -6  18  -4 6.73584 13.1365   1
  -7 -18  -4 22.2038 11.7277   1
  -7  18  -4 -2.3795 18.8529   2
   8 -19  -4 29.1365 14.4807   3
  -8  19   4 13.9016 20.0420   2
  -7 -19   4 57.9970 12.1424   1
   7 -19  -4 91.8483 15.8520   3
  -7  19   4 72.2216 20.0668   2
  -6 -19   4 19.6026 7.07251   1
   6 -19  -4 22.8825 12.5166   3
  -5 -19   4 74.6503 9.27980   1
   5 -19  -4 111.200 14.9615   3
  -4 -19   4 51.9368 7.28997   1
   4 -19  -4 57.2827 12.1650   3
   3 -19  -4 15.2295 10.3870   3
  -3 -19   4 5.84225 5.26781   1
  -2 -19   4 233.267 21.0809   3
   2 -19  -4 217.458 20.9783   3
  -1 -19   4 4.38407 8.93958   3
   1 -19  -4 19.9320 9.12978   3
   1  19  -4 3.68636 11.3525   2
   0 -19   4 157.143 16.8208   3
   0 -19  -4 200.656 18.0790   1
   0  19  -4 181.844 19.6177   2
  -1 -19  -4 88.8907 11.9293   1
   1 -19   4 100.171 12.9477   3
  -1  19  -4 87.2045 16.3639   2
   2 -19   4 87.5141 15.4064   3
  -2 -19  -4 98.6768 12.2573   1
  -2  19  -4 111.731 17.8674   2
  -3 -19  -4 258.363 20.7787   1
  -3  19  -4 210.811 24.9632   2
  -4 -19  -4 62.2393 11.1874   1
  -4  19  -4 54.7224 17.9377   2
  -5 -19  -4 183.761 18.9446   1
  -5  19  -4 158.705 23.8473   2
  -6 -19  -4 9.58152 10.3826   1
  -6  19  -4 -9.9743 16.8168   2
  -7 -19  -4 -5.9370 10.6972   1
  -7  19  -4 -25.431 19.1141   2
   8 -20  -4 29.5082 14.2728   3
  -8  20   4 9.23888 20.2106   2
   7 -20  -4 44.4683 14.1084   3
  -7  20   4 11.2199 18.3588   2
   6 -20  -4 -7.4348 11.4578   3
   5 -20  -4 13.4348 11.7208   3
   4 -20  -4 0.79255 10.3083   3
   3 -20  -4 53.6958 11.7489   3
   2 -20  -4 185.033 17.9762   3
  -1 -20   4 142.327 16.0150   3
   1 -20  -4 135.010 14.7516   3
   1  20  -4 126.278 17.0951   2
   0 -20   4 33.6836 12.0229   3
   0 -20  -4 49.8525 10.5057   1
   0  20  -4 45.8122 14.0389   2
  -1 -20  -4 11.5388 8.87567   1
  -1  20  -4 -2.2049 13.9972   2
  -2 -20  -4 32.1664 9.10184   1
  -2  20  -4 14.4608 14.7477   2
  -3 -20  -4 45.3860 9.84004   1
  -3  20  -4 38.0824 16.5717   2
  -4 -20  -4 14.7503 9.41887   1
  -4  20  -4 33.2563 17.3809   2
  -5 -20  -4 7.46959 9.65005   1
  -5  20  -4 6.85875 17.1183   2
  -6 -20  -4 2.94146 10.6190   1
  -6  20  -4 -1.6649 19.1416   2
  -7 -20  -4 -5.0887 10.8322   1
  -7  20  -4 -9.9428 19.1649   2
   7 -21  -4 41.9588 15.0273   3
  -7  21   4 56.6263 20.3479   2
   6 -21  -4 40.5609 13.5326   3
   5 -21  -4 6.15981 12.0411   3
   4 -21  -4 10.4895 11.0742   3
   3 -21  -4 7.76034 10.5199   3
   2 -21  -4 68.0608 12.4173   3
   1 -21  -4 6.23613 9.11666   3
   1  21  -4 -5.2289 12.0742   2
   0 -21  -4 247.218 21.7635   1
   0 -21  -4 255.546 22.3294   3
   0  21  -4 218.240 24.1189   2
  -1 -21  -4 4.43035 9.02654   1
  -1  21  -4 3.53661 14.5144   2
  -2 -21  -4 68.6241 11.0536   1
  -2  21  -4 55.2428 16.9059   2
  -3 -21  -4 90.8613 12.1767   1
  -3  21  -4 85.9977 19.5461   2
  -4 -21  -4 0.59909 8.93852   1
  -4  21  -4 -7.4341 17.0090   2
  -5 -21  -4 315.150 25.7262   1
  -5  21  -4 278.901 32.1798   2
  -6 -21  -4 60.1828 12.6654   1
  -6  21  -4 68.2847 21.5087   2
   7 -22  -4 23.5700 14.1045   3
   6 -22  -4 34.4553 13.9130   3
  -6  22   4 -55.051 18.6043   2
   5 -22  -4 107.752 16.2266   3
   4 -22  -4 26.6678 12.4678   3
   3 -22  -4 10.0734 11.1067   3
   2 -22  -4 39.6393 11.2960   3
   2  22  -4 16.5081 12.9836   2
   1 -22  -4 -3.7923 9.12309   3
   1  22  -4 -10.550 12.4738   2
   0 -22  -4 10.4278 9.93309   3
   0 -22  -4 9.67669 10.3636   1
   0  22  -4 0.85257 13.9040   2
  -1 -22  -4 57.6851 11.6672   1
  -1  22  -4 58.1142 16.6307   2
  -2 -22  -4 5.76950 9.16056   1
  -2  22  -4 20.2674 16.5744   2
  -3 -22  -4 58.3975 10.8042   1
  -3  22  -4 60.1890 19.1296   2
  -4 -22  -4 17.8358 9.62606   1
  -4  22  -4 -17.166 17.8140   2
  -5 -22  -4 7.51656 10.4251   1
  -5  22  -4 -19.785 18.5326   2
   6 -23  -4 32.9590 13.7546   3
  -6  23   4 -32.240 19.5542   2
   5 -23  -4 34.0495 13.2790   3
   4 -23  -4 84.7644 14.8548   3
   3 -23  -4 11.9361 11.5212   3
   2 -23  -4 66.8702 12.7144   3
   2  23  -4 16.2089 13.3861   2
   1 -23  -4 27.4886 10.2088   3
   1  23  -4 16.1602 13.5446   2
   0 -23  -4 13.0411 9.95826   3
   0  23  -4 14.5108 14.6741   2
  -1 -23  -4 94.1582 13.2148   1
  -1  23  -4 51.4061 17.9336   2
  -2 -23  -4 17.9308 10.0174   1
  -2  23  -4 9.26996 16.7998   2
  -3 -23  -4 150.686 15.7433   1
  -3  23  -4 119.956 22.9177   2
  -4 -23  -4 108.669 14.1795   1
  -4  23  -4 101.101 22.8507   2
  -5 -23  -4 23.6787 10.6704   1
  -5  23  -4 25.4932 21.1255   2
   5 -24  -4 19.1320 13.0282   3
   4 -24  -4 85.9743 15.1645   3
   3 -24  -4 17.3645 11.9766   3
   2 -24  -4 52.5844 12.6357   3
   2  24  -4 36.4230 23.5677   2
   1 -24  -4 65.5056 12.8781   3
   1  24  -4 54.5195 15.7107   2
   0 -24  -4 -7.9021 9.94564   3
   0  24  -4 -1.2705 15.0427   2
  -1 -24  -4 26.8122 10.8087   1
  -1  24  -4 17.0723 17.1319   2
  -2 -24  -4 83.9163 13.2359   1
  -2  24  -4 61.5461 19.7025   2
  -3 -24  -4 91.5583 13.5124   1
  -3  24  -4 88.2534 21.8134   2
  -4 -24  -4 7.91764 9.42146   1
  -4  24  -4 -10.935 19.1293   2
   4 -25  -4 31.0793 12.7862   3
   3 -25  -4 46.5238 13.0302   3
   2 -25  -4 32.1838 12.1828   3
   1 -25  -4 7.45371 10.8482   3
   1  25  -4 -5.7612 14.0626   2
   0 -25  -4 28.6215 10.9173   3
   0  25  -4 -13.950 15.5063   2
  -1 -25  -4 1.56417 10.3619   1
  -1 -25  -4 -2.7733 10.7155   3
  -1  25  -4 -17.313 16.6884   2
  -2 -25  -4 48.9101 11.8210   1
  -2  25  -4 17.7923 18.7518   2
  -3 -25  -4 7.95038 10.1910   1
   2 -26  -4 207.685 21.1617   3
   1 -26  -4 19.0026 11.8716   3
   0 -26  -4 44.5732 11.6523   3
   0  26  -4 16.7485 16.8464   2
  -1 -26  -4 16.3755 11.4987   1
  -1 -26  -4 31.4002 12.0091   3
 -12   0   5 16.7921 16.3365   1
  12   0  -5 11.4779 13.4177   3
 -11   0   5 -0.4760 14.2825   1
  11   0  -5 7.33908 12.3828   3
  10   0  -5 -8.8474 11.1717   3
 -10   0   5 -13.435 8.13063   2
 -10   0   5 11.8846 13.6034   1
  -9   0   5 -12.732 11.1971   1
  -9   0   5 -4.0657 8.13604   2
   9   0  -5 -8.5776 9.88168   3
  -8   0   5 -2.8882 7.03980   2
   8   0  -5 2.52572 9.00036   3
  -8   0   5 0.77200 10.1514   1
  -7   0   5 -8.7617 5.97810   2
   7   0  -5 -6.6328 7.40418   3
   6   0  -5 8.92759 6.51122   3
  -6   0   5 -3.9257 5.31001   2
   5   0  -5 1.20018 5.53581   3
  -5   0   5 0.47960 4.91870   2
   4   0  -5 -2.4118 4.71191   3
  -3   0   5 0.47991 3.10141   3
   3   0  -5 -6.8692 3.85309   3
  -2   0   5 -6.2866 4.16203   1
   2   0  -5 -4.4744 3.02314   3
  -2   0   5 2.63618 3.45938   2
   1   0  -5 -4.4874 4.53589   1
  -1   0   5 -0.1653 3.64198   2
  -1   0   5 6.06845 4.13190   1
   1   0  -5 -1.7876 4.37884   2
   0   0   5 0.92148 3.67944   2
   0   0  -5 3.40301 4.36903   1
   0   0   5 0.24018 4.07337   1
   0   0  -5 -3.0367 2.51054   3
   0   0  -5 3.15470 4.63033   2
   1   0   5 -2.7059 4.30472   2
  -1   0  -5 -6.2920 3.76515   3
   1   0   5 -4.7258 3.43600   1
  -1   0  -5 -2.6649 4.49744   1
  -1   0  -5 0.14890 5.21592   2
  -2   0  -5 1.23207 4.57019   3
   2   0   5 9.93815 4.51599   1
  -2   0  -5 0.78127 5.38778   2
   2   0   5 -1.1162 4.84803   2
  -2   0  -5 4.86603 5.05046   1
   2   0   5 -2.6487 3.70668   3
  -3   0  -5 -0.2957 5.74692   1
   3   0   5 3.46515 4.53088   3
  -3   0  -5 8.76537 5.76810   2
  -3   0  -5 -3.3301 5.39848   3
   4   0   5 -3.2489 4.85192   3
  -4   0  -5 -3.9168 5.60322   3
  -4   0  -5 -15.984 6.23313   1
  -4   0  -5 4.64812 6.22035   2
  -5   0  -5 6.95808 6.19476   3
  -5   0  -5 -2.0656 6.92441   2
   5   0   5 -1.0999 5.73580   3
  -5   0  -5 2.40050 7.00007   1
   6   0   5 1.11549 6.70860   3
  -6   0  -5 -3.9322 8.59935   2
  -6   0  -5 -16.554 8.75613   1
  -6   0  -5 5.47715 7.57935   3
  -7   0  -5 -0.3253 9.74691   2
  -7   0  -5 10.4511 10.3661   1
  -8   0  -5 4.95554 11.7041   1
  -8   0  -5 -11.440 10.6784   2
  -9   0  -5 0.69841 12.4837   2
  -9   0  -5 2.02449 13.6831   1
 -10   0  -5 23.1901 15.9561   1
 -10   0  -5 7.28077 13.4675   2
 -12  -1   5 30.7565 16.4010   1
  12  -1  -5 18.2586 13.5553   3
 -12   1   5 66.2660 18.5829   1
  12   1  -5 10.1914 13.5572   3
 -11  -1   5 35.7202 15.1134   1
  11  -1  -5 16.7648 12.3020   3
 -11   1   5 14.3612 10.2579   2
 -11   1   5 42.2199 16.7900   1
  11   1  -5 40.2759 13.2625   3
  10  -1  -5 98.8132 15.3114   3
 -10  -1   5 90.9124 16.4665   1
 -10  -1   5 93.9420 12.2658   2
 -10   1   5 100.402 17.4623   1
  10   1  -5 89.0983 15.1053   3
 -10   1   5 82.2973 12.7824   2
  -9  -1   5 11.8443 7.86252   2
   9  -1  -5 14.7098 10.6131   3
  -9  -1   5 15.8380 12.0826   1
  -9   1   5 13.9030 12.6392   1
   9   1  -5 16.2719 10.7564   3
  -9   1   5 4.37721 8.46981   2
  -8  -1   5 207.065 21.3437   1
   8  -1  -5 215.763 20.4500   3
  -8  -1   5 202.522 18.4144   2
   8   1  -5 200.002 20.2813   3
  -8   1   5 210.315 19.7323   2
  -7  -1   5 173.084 15.3418   2
   7  -1  -5 158.964 16.8729   3
  -7   1   5 177.390 16.3274   2
   7   1  -5 151.996 15.4723   3
   6  -1  -5 89.0093 10.6345   3
  -6  -1   5 90.7062 9.00505   2
  -6   1   5 99.3323 9.91342   2
   6   1  -5 105.464 11.0776   3
  -5  -1   5 44.1368 5.68378   2
   5  -1  -5 28.5849 6.47650   3
   5   1  -5 29.1951 6.81664   3
  -5   1   5 32.3780 6.37719   2
   4  -1  -5 291.829 20.3161   3
   4   1  -5 272.206 20.1884   3
   3  -1  -5 636.431 38.5716   3
  -3  -1   5 518.330 38.0054   3
  -3  -1   5 591.672 38.1096   2
  -3   1   5 611.354 37.9639   3
   3   1  -5 622.378 38.5514   3
  -2  -1   5 1428.62 83.9270   3
  -2  -1   5 1339.85 84.3714   1
  -2  -1   5 1294.30 84.2283   2
   2  -1  -5 1463.38 84.1387   3
  -2   1   5 1251.55 84.4036   1
   2   1  -5 1267.11 84.1173   3
  -2   1   5 1295.97 84.5220   2
   1  -1  -5 7.03958 4.76064   1
  -1  -1   5 7.14591 3.97325   1
  -1  -1   5 7.75039 3.94591   2
   1  -1  -5 4.95814 4.60163   2
   1   1  -5 11.7102 4.17096   2
   1   1  -5 20.7234 4.73646   1
  -1   1   5 7.76248 4.20683   2
  -1   1   5 16.7637 4.51003   1
   0  -1  -5 371.169 27.1222   2
   0  -1   5 421.835 26.8694   2
   0  -1  -5 378.797 26.5742   1
   0  -1   5 360.588 26.1270   1
   0   1  -5 415.072 27.2360   2
   0   1   5 400.519 26.8126   2
   0   1   5 388.131 26.3571   1
   0   1  -5 461.130 25.9007   3
  -1  -1  -5 0.08196 3.59821   3
   1  -1   5 3.26875 2.94960   3
  -1  -1  -5 3.52727 4.86555   1
   1  -1   5 -7.8788 3.69283   1
   1  -1   5 4.30884 4.44516   2
  -1  -1  -5 1.40754 4.97720   2
  -1   1  -5 6.81352 4.64134   1
   1   1   5 2.91184 3.66584   1
   1   1   5 -2.9371 4.25716   2
  -1   1  -5 7.52203 4.29030   3
  -1   1  -5 -3.2890 5.00098   2
   2  -1   5 -1.6925 3.75388   3
  -2  -1  -5 8.42424 5.35838   1
   2  -1   5 14.6963 4.58363   1
   2  -1   5 3.05060 4.93352   2
  -2  -1  -5 -1.1800 6.11031   2
  -2  -1  -5 1.83237 4.52668   3
   2   1   5 0.80427 4.38721   2
   2   1   5 7.03931 4.75888   1
  -2   1  -5 2.85727 5.65468   2
  -2   1  -5 0.92494 5.06748   1
  -2   1  -5 1.76153 5.12821   3
  -3  -1  -5 263.325 19.5478   3
   3  -1   5 249.254 19.4040   1
   3  -1   5 261.758 19.1122   3
  -3  -1  -5 257.700 19.8738   1
  -3  -1  -5 290.499 21.7061   2
  -3   1  -5 265.445 21.5337   2
  -3   1  -5 277.367 19.9713   3
   3   1   5 291.152 19.1530   3
  -3   1  -5 258.195 19.8757   1
   4  -1   5 210.742 16.3068   3
  -4  -1  -5 201.469 16.7383   3
  -4  -1  -5 191.023 18.2537   2
  -4  -1  -5 205.797 17.1950   1
  -4   1  -5 204.651 19.2693   2
  -4   1  -5 204.509 17.1817   3
  -4   1  -5 227.419 17.4547   1
   4   1   5 212.648 16.3628   3
  -5  -1  -5 94.7721 10.9680   1
  -5  -1  -5 65.0339 10.2509   2
  -5  -1  -5 71.8893 9.56821   3
   5  -1   5 84.3702 9.36523   3
  -5   1  -5 69.5171 10.2626   1
  -5   1  -5 87.6696 10.2394   3
  -5   1  -5 75.8057 11.2225   2
   5   1   5 77.2229 9.21545   3
  -6  -1  -5 590.897 40.9353   3
  -6  -1  -5 556.650 42.3455   2
   6  -1   5 601.813 40.7139   3
  -6  -1  -5 668.995 41.7918   1
  -6   1  -5 541.791 42.8100   2
   6   1   5 588.980 40.5843   3
  -6   1  -5 579.250 41.1161   3
  -6   1  -5 636.526 41.5458   1
  -7  -1  -5 -5.0754 9.86416   2
  -7  -1  -5 -9.4784 10.2267   1
  -7   1  -5 -2.4223 10.3616   1
  -7   1  -5 9.86121 11.0379   2
  -8  -1  -5 156.687 17.4802   1
  -8  -1  -5 135.163 17.6136   2
  -8   1  -5 101.073 16.6066   2
  -8   1  -5 154.476 17.6088   1
  -9  -1  -5 -9.3275 13.1919   1
  -9  -1  -5 3.68083 12.2650   2
  -9   1  -5 5.77796 13.5647   1
  -9   1  -5 -6.3131 12.5403   2
 -10  -1  -5 42.3701 14.7069   2
 -10  -1  -5 44.7384 16.5520   1
 -10   1  -5 39.1928 15.8981   1
 -10   1  -5 24.3796 14.4816   2
  12  -2  -5 9.59366 13.4905   3
 -12  -2   5 16.4083 16.1150   1
  12   2  -5 1.86825 13.2488   3
 -12   2   5 8.31992 16.7973   1
  11  -2  -5 17.9893 12.5497   3
 -11  -2   5 21.9363 14.6609   1
  11   2  -5 7.47895 12.1015   3
 -11   2   5 21.0443 10.9074   2
 -11   2   5 24.1810 15.9435   1
 -10  -2   5 -13.756 7.67476   2
  10  -2  -5 -5.4935 11.1886   3
 -10  -2   5 15.3539 13.8782   1
 -10   2   5 -9.8696 13.6192   1
  10   2  -5 -1.2279 10.9919   3
 -10   2   5 -13.257 8.93011   2
  -9  -2   5 -2.3899 7.16763   2
   9  -2  -5 0.19925 10.0904   3
  -9  -2   5 15.8886 11.6821   1
   9   2  -5 -7.8858 10.0533   3
  -9   2   5 -0.3794 8.88259   2
  -9   2   5 -7.1669 11.7922   1
  -8  -2   5 95.6631 10.3114   2
   8  -2  -5 95.0053 12.7541   3
  -8  -2   5 76.8796 13.2166   1
   8   2  -5 92.6653 12.8200   3
  -8   2   5 86.4689 11.5423   2
  -7  -2   5 78.9322 11.8343   1
  -7  -2   5 73.5817 8.35184   2
   7  -2  -5 67.3480 10.5360   3
  -7   2   5 78.0948 10.2193   2
   7   2  -5 53.6010 10.3483   3
   6  -2  -5 9.82050 6.92297   3
  -6  -2   5 18.0487 4.91140   2
  -6   2   5 4.08469 6.31597   2
   6   2  -5 12.0116 6.86825   3
   5  -2  -5 905.744 59.1476   3
  -5  -2   5 953.840 58.0560   2
   5   2  -5 863.490 58.9859   3
   4  -2  -5 1186.14 73.0143   3
   4   2  -5 1097.03 72.8812   3
   3  -2  -5 643.505 39.6026   3
  -3  -2   5 577.440 38.8726   2
  -3   2   5 617.437 39.0457   3
   3   2  -5 617.439 39.6724   3
   2  -2  -5 44.6992 4.37927   3
  -2  -2   5 36.3651 4.15762   2
  -2  -2   5 39.6044 4.02879   3
  -2   2   5 39.8221 5.54727   1
   2   2  -5 29.5972 4.41584   2
  -2   2   5 30.9585 5.67885   2
  -1  -2   5 24.6241 4.12738   1
   1  -2  -5 21.8950 5.49976   2
  -1  -2   5 33.1089 3.01608   3
  -1  -2   5 17.4316 4.19489   2
   1  -2  -5 31.8915 5.73472   1
  -1   2   5 24.5146 4.60412   2
   1   2  -5 20.8266 4.56041   2
  -1   2   5 21.5307 4.95074   1
   0  -2   5 -4.1854 3.49038   2
   0  -2  -5 -0.3360 4.39363   1
   0  -2  -5 -5.0611 4.84481   2
   0  -2   5 1.00579 3.38014   1
   0  -2   5 1.26564 2.45455   3
   0   2   5 -0.5440 3.94778   1
   0   2  -5 1.07377 3.60995   3
   0   2  -5 -2.8267 3.71532   1
   0   2   5 2.36087 4.05039   2
   0   2  -5 -5.6897 4.37218   2
   1  -2   5 59.5659 7.01795   2
   1  -2   5 48.9386 5.99774   1
  -1  -2  -5 56.5580 5.51148   3
  -1  -2  -5 64.9591 7.49144   1
   1  -2   5 63.4178 6.35235   3
  -1  -2  -5 48.3203 7.04017   2
   1   2   5 59.1185 7.03225   2
   1   2   5 64.0429 6.60838   1
  -1   2  -5 57.5367 6.64578   1
  -1   2  -5 51.7032 7.36916   2
  -1   2  -5 67.2312 6.49799   3
   2  -2   5 1.17893 5.16196   2
  -2  -2  -5 0.24897 5.02393   1
  -2  -2  -5 3.49386 5.19385   2
   2  -2   5 8.36848 4.08315   3
  -2  -2  -5 6.06276 4.46110   3
   2  -2   5 16.8817 4.50036   1
  -2   2  -5 12.1018 6.26111   2
   2   2   5 1.07420 1.78133   2
  -2   2  -5 4.93856 5.37733   1
   2   2   5 19.0299 5.28606   1
  -2   2  -5 5.23442 5.14722   3
  -3  -2  -5 46.8703 7.81553   2
  -3  -2  -5 54.4160 7.17786   3
  -3  -2  -5 49.1533 7.51368   1
   3  -2   5 57.4906 6.74708   3
   3  -2   5 51.9784 7.04137   1
  -3   2  -5 62.7730 7.78999   3
  -3   2  -5 37.5011 8.27362   2
  -3   2  -5 53.3537 7.96508   1
  -4  -2  -5 91.6656 10.7454   2
   4  -2   5 93.7175 9.22746   3
  -4  -2  -5 74.7439 9.57156   1
  -4  -2  -5 91.5017 9.59554   3
  -4   2  -5 88.5037 10.8509   2
  -4   2  -5 92.3202 9.98408   1
   4   2   5 75.6474 8.28482   3
  -4   2  -5 92.0087 9.98317   3
  -5  -2  -5 27.0881 8.93332   2
  -5  -2  -5 27.0891 7.22399   3
   5  -2   5 31.6967 7.03450   3
  -5  -2  -5 31.5143 8.12096   1
   5   2   5 39.5168 7.14489   3
  -5   2  -5 14.6984 8.65310   2
  -5   2  -5 50.9763 8.99937   1
  -5   2  -5 21.9568 7.34322   3
   6  -2   5 16.6004 7.13619   3
  -6  -2  -5 -1.8048 9.30767   2
  -6  -2  -5 4.73826 7.16661   3
  -6  -2  -5 2.03664 9.13987   1
  -6   2  -5 0.32775 9.47208   2
   6   2   5 16.7804 7.16290   3
  -6   2  -5 13.6340 9.52352   1
  -6   2  -5 18.7373 7.76645   3
  -7  -2  -5 113.265 15.0211   2
  -7  -2  -5 120.507 14.9525   1
  -7   2  -5 146.236 16.0526   1
  -7   2  -5 99.6327 15.3627   2
  -8  -2  -5 -4.9806 11.4440   2
  -8  -2  -5 17.6662 12.8038   1
  -8   2  -5 16.5464 12.6638   1
  -8   2  -5 2.38269 11.9513   2
  -9  -2  -5 94.9884 15.8783   2
  -9  -2  -5 104.701 17.1157   1
  -9   2  -5 119.572 17.4010   1
  -9   2  -5 97.2859 17.0580   2
 -10  -2  -5 7.18731 13.3495   2
 -10  -2  -5 7.24177 14.3831   1
 -10   2  -5 28.8566 15.8592   1
 -10   2  -5 15.8153 14.6536   2
 -12  -3   5 33.5214 15.9167   1
  12  -3  -5 25.0011 13.6117   3
 -12   3   5 21.9971 17.9122   1
  11  -3  -5 -1.2816 12.1842   3
 -11  -3   5 -3.2685 14.0431   1
 -11   3   5 -10.876 10.4596   2
 -11   3   5 -1.2546 15.2896   1
  11   3  -5 5.09674 11.5748   3
 -10  -3   5 214.983 21.5154   1
 -10  -3   5 195.742 23.1383   2
  10  -3  -5 202.824 20.7201   3
 -10   3   5 177.792 19.1037   2
  10   3  -5 201.318 20.9640   3
 -10   3   5 212.433 23.0637   1
   9  -3  -5 -6.5555 10.0905   3
  -9  -3   5 3.85900 6.87035   2
  -9  -3   5 18.6183 11.4106   1
   9   3  -5 8.21008 10.1846   3
  -9   3   5 14.5555 9.29515   2
  -8  -3   5 207.786 21.0190   1
   8  -3  -5 190.225 20.2984   3
  -8  -3   5 185.875 17.0249   2
   8   3  -5 221.912 20.1601   3
  -8   3   5 219.154 20.3863   2
  -7  -3   5 31.9054 6.26670   2
   7  -3  -5 36.5925 9.03936   3
  -7  -3   5 52.3052 9.74955   1
   7   3  -5 46.4019 9.35370   3
  -7   3   5 45.9386 9.13838   2
  -6  -3   5 107.991 11.3992   1
   6  -3  -5 112.294 11.3739   3
  -6  -3   5 83.4440 8.05494   2
  -6   3   5 91.2899 10.6557   2
   6   3  -5 86.2960 10.4556   3
   5  -3  -5 -2.9909 5.61012   3
  -5  -3   5 1.21679 3.34573   2
   5   3  -5 1.89173 5.65429   3
   4  -3  -5 43.6245 6.43830   3
   4   3  -5 32.9416 6.03460   3
   3  -3  -5 388.418 25.4201   3
  -3   3   5 372.457 24.6991   3
   2  -3  -5 450.626 26.4874   3
  -2  -3   5 400.592 26.4891   3
  -2  -3   5 432.989 26.3971   2
  -2   3   5 418.986 27.2283   1
  -2   3   5 369.470 27.3037   2
   2   3  -5 370.783 26.3279   2
  -1  -3   5 371.680 22.0653   3
  -1  -3   5 361.176 22.7402   2
   1  -3  -5 313.629 23.0713   1
  -1  -3   5 289.938 21.9137   1
  -1   3   5 353.294 23.1932   2
   1   3  -5 333.735 22.8700   2
  -1   3   5 351.860 22.9941   1
   0  -3   5 237.493 19.0339   1
   0  -3  -5 285.016 21.0329   2
   0  -3   5 319.559 19.3038   3
   0  -3   5 313.333 20.2569   2
   0  -3  -5 294.223 20.1956   1
   0   3  -5 292.929 20.9309   2
   0   3   5 303.598 20.7790   2
   0   3  -5 317.720 19.6564   3
   0   3   5 324.666 20.1345   1
   0   3  -5 247.089 19.2043   1
   1  -3   5 325.081 22.5308   2
  -1  -3  -5 319.963 22.7580   2
   1  -3   5 337.923 21.1880   3
  -1  -3  -5 326.295 22.0022   1
  -1   3  -5 324.561 23.2365   2
  -1   3  -5 343.875 21.7749   3
   1   3   5 310.203 22.2904   2
   1   3   5 307.829 21.6508   1
  -1   3  -5 259.500 21.2179   1
   2  -3   5 1087.16 68.2032   3
  -2  -3  -5 1104.44 68.5427   1
  -2  -3  -5 1049.18 69.0818   2
   2  -3   5 1081.28 68.1956   1
  -2  -3  -5 1067.00 68.2067   3
   2  -3   5 1081.93 69.3985   2
   2   3   5 1053.99 68.5668   1
  -2   3  -5 983.435 68.1572   1
  -2   3  -5 1104.27 68.4826   3
  -2   3  -5 1098.40 69.5500   2
  -3  -3  -5 11.9427 5.41669   3
  -3  -3  -5 13.4584 6.12600   2
   3  -3   5 18.5144 5.51508   1
  -3  -3  -5 11.7107 5.96319   1
   3  -3   5 14.5655 4.85488   3
  -3   3  -5 11.2318 7.16310   2
  -3   3  -5 11.3972 6.08150   3
  -3   3  -5 9.58785 5.94513   1
  -4  -3  -5 150.924 13.9093   3
  -4  -3  -5 155.555 15.8059   2
  -4  -3  -5 162.399 14.5747   1
   4  -3   5 157.622 13.7048   3
  -4   3  -5 136.558 14.8174   2
  -4   3  -5 174.188 15.0140   1
  -4   3  -5 156.150 14.5111   3
  -5  -3  -5 29.6693 8.11808   1
  -5  -3  -5 26.8031 8.60087   2
  -5  -3  -5 39.5675 7.63347   3
   5  -3   5 34.7613 7.13719   3
  -5   3  -5 28.7321 9.61254   2
  -5   3  -5 38.8822 9.11084   1
  -5   3  -5 26.1138 7.65073   3
  -6  -3  -5 19.0824 9.12470   2
   6  -3   5 2.79313 6.72631   3
  -6  -3  -5 7.63316 6.90939   3
  -6  -3  -5 15.4658 8.82012   1
  -6   3  -5 19.3298 7.79049   3
  -6   3  -5 13.3471 9.60279   1
  -6   3  -5 -4.5526 9.23455   2
  -7  -3  -5 -13.168 9.45267   2
  -7  -3  -5 -1.7157 10.0535   1
  -7   3  -5 -1.5665 10.8484   1
  -7   3  -5 -3.4153 10.4743   2
  -8  -3  -5 103.734 15.2375   1
  -8  -3  -5 95.1720 15.1857   2
  -8   3  -5 91.6974 16.8265   2
  -8   3  -5 119.548 16.4721   1
  -9  -3  -5 3.40859 11.8219   2
  -9  -3  -5 0.21872 13.4689   1
  -9   3  -5 -0.2463 13.3596   2
 -10  -3  -5 24.3938 13.7907   2
 -10  -3  -5 12.9011 15.1544   1
 -10   3  -5 50.7071 15.8945   2
 -10   3  -5 35.1985 15.8825   1
 -12  -4   5 30.6153 15.1398   1
  12  -4  -5 26.7483 14.2424   3
 -12   4   5 55.9921 19.1018   1
  11  -4  -5 2.73161 11.8586   3
 -11  -4   5 29.1121 14.1639   1
 -11   4   5 12.2295 16.0040   1
 -11   4   5 11.4763 11.5067   2
 -10  -4   5 5.43143 12.4273   1
  10  -4  -5 -2.9510 11.2768   3
 -10   4   5 9.49419 11.1142   2
 -10   4   5 25.7465 14.6330   1
   9  -4  -5 -5.0926 10.2230   3
  -9  -4   5 -4.7987 5.96060   2
  -9  -4   5 -5.2344 10.4750   1
   9   4  -5 -13.013 9.16338   3
  -9   4   5 -12.130 9.40544   2
   8  -4  -5 -7.0212 8.80837   3
  -8  -4   5 9.19042 10.0991   1
  -8  -4   5 14.5047 5.77229   2
   8   4  -5 7.43670 8.61604   3
  -8   4   5 4.18397 9.14841   2
   7  -4  -5 413.515 30.4750   3
  -7  -4   5 394.129 27.8467   2
  -7  -4   5 400.990 30.4751   1
  -7   4   5 455.579 31.1205   2
   7   4  -5 410.388 30.0296   3
   6  -4  -5 164.754 15.3980   3
  -6  -4   5 151.765 15.4628   1
  -6   4   5 176.711 16.8966   2
   6   4  -5 135.683 14.6744   3
   5  -4  -5 1096.50 71.6573   3
  -5  -4   5 1126.37 71.6809   1
   4  -4  -5 188.127 14.8021   3
   3  -4  -5 1311.79 87.9804   3
  -3  -4   5 1475.28 88.7611   3
  -2  -4   5 159.706 11.2759   2
   2  -4  -5 170.934 11.8357   3
   2   4  -5 149.135 11.2001   2
  -2   4   5 155.231 12.7074   1
   1  -4  -5 301.843 21.0787   1
  -1  -4   5 289.454 20.3916   2
  -1  -4   5 254.282 19.3687   1
  -1  -4   5 339.530 20.0665   3
  -1   4   5 321.902 21.3286   2
   1   4  -5 299.385 20.6186   2
  -1   4   5 322.615 20.9070   1
   0  -4  -5 2.45484 5.18874   2
   0  -4  -5 4.99355 4.61918   1
   0  -4   5 0.09584 2.88197   1
   0  -4   5 5.86060 3.98153   2
   0  -4   5 1.25972 3.63963   3
   0   4   5 9.01134 5.10557   1
   0   4  -5 5.88135 4.19160   3
   0   4   5 2.75942 4.72811   2
   0   4  -5 1.69474 3.16832   1
   0   4  -5 6.28222 5.19788   2
  -1  -4  -5 92.7048 10.0934   2
   1  -4   5 122.702 9.45782   3
   1  -4   5 125.482 11.3981   2
  -1  -4  -5 110.631 10.6034   1
   1  -4   5 82.6651 8.64264   1
  -1   4  -5 97.0963 10.4672   2
  -1   4  -5 103.512 9.28408   1
   1   4   5 128.604 10.4161   1
  -1   4  -5 120.229 10.4625   3
  -2  -4  -5 4.35125 5.43167   2
   2  -4   5 9.43686 4.36476   1
  -2  -4  -5 -2.6361 5.54764   1
  -2  -4  -5 1.03778 4.43266   3
   2  -4   5 -1.5581 4.31595   3
  -2   4  -5 3.39133 5.49546   3
  -2   4  -5 2.69371 5.20247   1
  -2   4  -5 10.3428 7.06893   2
  -3  -4  -5 5.48617 5.52532   2
   3  -4   5 -1.6445 4.66010   3
   3  -4   5 6.76065 4.94369   1
  -3  -4  -5 2.74281 5.90318   1
  -3  -4  -5 7.96524 5.31950   3
  -3   4  -5 -5.8838 7.00372   2
  -3   4  -5 0.13323 5.67504   3
  -3   4  -5 2.30735 6.06625   1
  -4  -4  -5 270.669 21.8792   2
  -4  -4  -5 285.035 20.9503   1
   4  -4   5 254.734 20.3919   3
  -4  -4  -5 284.967 20.6059   3
  -4   4  -5 285.647 21.1385   3
  -4   4  -5 284.105 21.1053   1
  -4   4  -5 260.018 23.4474   2
   5  -4   5 393.838 29.6838   3
  -5  -4  -5 445.175 29.9819   3
  -5  -4  -5 398.125 31.0254   2
  -5  -4  -5 470.864 30.5230   1
  -5   4  -5 408.953 30.1373   3
  -5   4  -5 410.736 32.4207   2
  -5   4  -5 438.452 30.5782   1
  -6  -4  -5 20.7055 8.99609   1
  -6  -4  -5 22.5149 8.73813   2
  -6  -4  -5 25.9703 7.85784   3
   6  -4   5 18.6064 7.51391   3
  -6   4  -5 28.2908 8.62500   3
  -6   4  -5 33.2964 10.4429   1
  -6   4  -5 16.7847 10.4313   2
  -7  -4  -5 121.565 15.3958   2
  -7  -4  -5 158.505 16.2593   1
  -7   4  -5 160.573 16.8349   1
  -7   4  -5 128.308 17.1324   2
  -8  -4  -5 20.2914 11.3356   2
  -8  -4  -5 2.08422 12.5445   1
  -8   4  -5 8.43694 12.6978   2
  -8   4  -5 17.1926 13.1843   1
  -9  -4  -5 14.1144 11.7906   2
  -9  -4  -5 8.21450 13.8491   1
  -9   4  -5 29.6558 14.5280   1
  -9   4  -5 24.5914 14.4796   2
 -10  -4  -5 18.7953 14.7073   1
 -10  -4  -5 0.20147 12.2214   2
 -10   4  -5 6.12750 15.6323   1
 -10   4  -5 18.1952 15.1740   2
 -12  -5   5 10.1301 14.4930   1
  12  -5  -5 -3.9898 12.9498   3
 -12   5   5 18.0040 18.2393   1
 -12   5   5 24.5147 13.6559   2
  11  -5  -5 -7.0089 11.8495   3
 -11  -5   5 10.1463 13.3442   1
 -11   5   5 16.4813 12.0852   2
 -11   5   5 -8.9896 16.4861   1
  10  -5  -5 98.1222 16.2352   3
 -10  -5   5 162.183 18.4495   1
 -10   5   5 139.291 16.6180   2
  -9  -5   5 88.5771 9.97198   2
  -9  -5   5 114.346 14.9100   1
   9  -5  -5 83.0833 14.0693   3
  -9   5   5 87.6734 13.6120   2
  -8  -5   5 110.880 13.8869   1
  -8  -5   5 87.7424 9.19193   2
   8  -5  -5 104.550 13.8128   3
  -8   5   5 91.2777 13.1586   2
  -7  -5   5 10.4367 4.49155   2
  -7  -5   5 20.9075 8.92966   1
   7  -5  -5 0.37610 8.27914   3
  -7   5   5 20.3366 8.94933   2
   6  -5  -5 26.6188 7.88939   3
  -6  -5   5 37.9419 8.30341   1
  -6   5   5 39.9186 9.03691   2
   5  -5  -5 38.9370 7.41648   3
  -5  -5   5 55.5088 7.71406   1
   4  -5  -5 4.08558 5.13564   3
  -4  -5   5 12.7165 5.49377   1
   3  -5  -5 40.9288 5.89419   3
  -2  -5   5 122.110 8.26643   2
   2  -5  -5 103.243 9.27922   3
   2   5  -5 96.9167 8.25106   2
  -2   5   5 88.9418 9.82204   1
  -1  -5   5 7.13521 3.45581   2
   1  -5  -5 11.1906 5.30538   1
  -1  -5   5 10.5448 3.88025   3
  -1   5   5 0.88640 4.96926   2
   1   5  -5 4.64332 4.18217   2
  -1   5   5 9.59582 5.19881   1
   0  -5   5 484.391 35.3588   1
   0  -5   5 571.903 36.1706   3
   0  -5  -5 560.093 36.6094   1
   0  -5   5 572.131 36.7059   2
   0  -5  -5 558.202 37.3177   2
   0   5  -5 589.333 36.3097   3
   0   5   5 576.959 36.6657   1
   0   5   5 587.529 37.2778   2
   0   5  -5 545.337 37.0774   2
  -1  -5  -5 56.0085 8.32530   2
   1  -5   5 78.0530 7.72716   3
   1  -5   5 104.124 7.23554   1
  -1  -5  -5 75.4246 8.33179   1
   1  -5   5 76.2246 8.32640   2
  -1   5  -5 83.3463 8.29377   3
  -1   5  -5 75.2844 7.71178   1
   1   5   5 81.1928 8.46415   1
  -1   5  -5 62.4884 8.87056   2
  -2  -5  -5 180.042 15.9514   2
   2  -5   5 198.721 14.6298   3
  -2  -5  -5 200.198 14.3999   3
  -2  -5  -5 195.258 14.9682   1
  -2   5  -5 185.590 15.5013   3
  -2   5  -5 209.426 17.8893   2
  -2   5  -5 165.429 14.4959   1
  -3  -5  -5 5.99456 4.63158   3
   3  -5   5 2.73290 5.07064   3
  -3  -5  -5 8.96166 5.66390   2
  -3  -5  -5 -0.0997 5.80035   1
  -3   5  -5 -1.4410 5.92354   1
  -3   5  -5 9.41685 6.17146   3
  -3   5  -5 8.38295 7.45365   2
   4  -5   5 26.7066 6.36894   3
  -4  -5  -5 23.2322 6.27237   3
  -4  -5  -5 17.3201 6.43277   1
  -4  -5  -5 17.3467 6.54843   2
  -4   5  -5 20.1527 7.04036   3
  -4   5  -5 17.1379 8.79205   2
  -4   5  -5 20.9452 7.43464   1
   5  -5   5 10.3028 6.42402   3
  -5  -5  -5 14.0652 7.47804   2
  -5  -5  -5 7.77158 6.42905   3
  -5  -5  -5 13.2874 7.45100   1
  -5   5  -5 7.83311 6.51099   3
  -5   5  -5 1.17486 9.31970   2
  -5   5  -5 14.6908 8.50557   1
   6  -5   5 12.4327 7.30170   3
  -6  -5  -5 13.8304 7.55346   3
  -6  -5  -5 12.6741 8.31750   2
  -6  -5  -5 -6.4167 8.87032   1
  -6   5  -5 9.58165 7.15702   3
  -6   5  -5 24.4058 10.7390   2
  -6   5  -5 -0.5147 9.70738   1
  -7  -5  -5 4.23567 9.55243   2
  -7  -5  -5 7.80533 10.3965   1
  -7   5  -5 5.76676 11.7914   2
  -7   5  -5 -2.1033 11.3277   1
  -8  -5  -5 -9.7595 11.2557   1
  -8  -5  -5 -2.7461 10.3655   2
  -8   5  -5 12.1345 12.8137   1
  -8   5  -5 -7.5532 12.7023   2
  -9  -5  -5 20.2498 13.5477   1
  -9  -5  -5 6.12521 11.6774   2
  -9   5  -5 13.7602 14.3544   2
  -9   5  -5 10.6019 14.5890   1
 -10  -5  -5 24.6231 15.2756   1
 -10  -5  -5 22.3979 12.5724   2
 -10   5  -5 19.6274 15.7250   2
 -10   5  -5 12.5975 16.0642   1
  12  -6  -5 89.6052 17.6631   3
 -12  -6   5 128.071 18.8748   1
 -12   6   5 166.412 23.5382   1
 -12   6   5 87.8349 16.7592   2
 -11  -6   5 72.2014 15.6496   1
  11  -6  -5 91.3598 15.6039   3
 -11   6   5 53.4813 14.9460   2
 -11   6   5 67.9823 19.0503   1
 -10  -6   5 154.338 18.1215   1
  10  -6  -5 129.846 18.0438   3
 -10   6   5 131.399 17.0871   2
   9  -6  -5 52.4589 12.6729   3
  -9  -6   5 44.4852 12.1337   1
  -9   6   5 46.1651 12.3194   2
  -8  -6   5 44.2245 11.0817   1
   8  -6  -5 28.6022 10.5901   3
  -8  -6   5 36.2417 6.18606   2
  -8   6   5 48.1317 11.2626   2
   7  -6  -5 408.819 30.4022   3
  -7  -6   5 421.584 29.9853   1
  -7  -6   5 388.458 26.8366   2
  -7   6   5 436.365 32.0565   2
  -6  -6   5 13.5619 7.13110   1
   6  -6  -5 -4.2744 6.28955   3
  -5  -6   5 23.3495 6.29012   1
   5  -6  -5 2.36131 6.16080   3
   4  -6  -5 2.29751 5.15611   3
  -4  -6   5 -2.4491 5.06607   1
  -3  -6   5 87.0340 9.21163   1
   3  -6  -5 105.546 9.02091   3
   2  -6  -5 716.131 42.7097   3
  -2  -6   5 611.199 42.0929   1
   2   6  -5 668.235 42.2374   2
  -1  -6   5 2007.53 125.909   2
  -1  -6   5 2031.49 125.845   3
   1  -6  -5 1938.16 126.253   1
  -1   6   5 2020.36 126.718   2
   1   6  -5 1990.33 125.993   2
   0  -6   5 1100.36 69.8146   3
   0  -6  -5 1111.69 70.1761   1
   0  -6   5 1090.12 70.1869   2
   0   6  -5 1088.42 70.4847   2
   0   6   5 1027.75 70.1391   1
   0   6   5 1170.75 70.7302   2
  -1  -6  -5 494.978 32.0395   1
   1  -6   5 502.923 32.7348   2
   1  -6   5 470.215 31.7254   3
  -1  -6  -5 493.303 32.9229   2
  -1   6  -5 481.955 31.9655   3
  -1   6  -5 519.189 33.4510   2
  -1   6  -5 425.179 30.9597   1
  -2  -6  -5 47.5505 7.57105   2
   2  -6   5 63.3326 7.07830   3
  -2  -6  -5 59.2084 7.64680   1
  -2   6  -5 54.9579 6.95538   1
  -2   6  -5 51.4618 9.06143   2
  -2   6  -5 57.4134 7.91043   3
   3  -6   5 606.671 42.2395   3
  -3  -6  -5 689.362 42.5377   1
  -3  -6  -5 631.929 43.0202   2
  -3  -6  -5 648.560 42.1722   3
  -3   6  -5 640.164 42.1718   1
  -3   6  -5 618.521 42.5599   3
  -3   6  -5 658.026 44.2741   2
  -4  -6  -5 15.2322 6.28763   3
  -4  -6  -5 11.0605 6.68039   1
  -4  -6  -5 23.7810 7.00745   2
   4  -6   5 32.9692 6.65917   3
  -4   6  -5 29.2671 7.19837   3
  -4   6  -5 19.0565 8.67481   2
  -4   6  -5 31.5940 7.80476   1
  -5  -6  -5 93.0205 11.4396   2
  -5  -6  -5 99.9927 10.9725   3
  -5  -6  -5 111.524 11.9192   1
   5  -6   5 106.059 11.5042   3
  -5   6  -5 106.498 12.4353   1
  -5   6  -5 97.5222 13.5701   2
  -5   6  -5 99.1728 11.5563   3
  -6  -6  -5 -2.6607 8.07239   2
  -6  -6  -5 4.23610 8.77828   1
   6  -6   5 4.00591 7.26032   3
  -6  -6  -5 -1.4022 6.98188   3
  -6   6  -5 4.04027 10.2406   1
  -6   6  -5 17.2671 11.0531   2
  -6   6  -5 -4.1472 7.19005   3
  -7  -6  -5 7.00375 9.43288   2
  -7  -6  -5 2.43269 10.4526   1
  -7   6  -5 25.2567 12.7519   2
  -7   6  -5 -0.1340 11.4576   1
  -8  -6  -5 94.9287 14.2097   2
  -8  -6  -5 107.519 15.0216   1
  -8   6  -5 101.899 16.1701   1
  -8   6  -5 74.1161 16.3148   2
  -9  -6  -5 4.26628 13.3271   1
  -9  -6  -5 9.00602 11.2835   2
  -9   6  -5 -14.945 14.4350   2
  -9   6  -5 13.9774 14.3518   1
 -10  -6  -5 13.1829 12.3619   2
 -10  -6  -5 22.4070 15.4604   1
 -10   6  -5 42.9647 17.2062   1
 -10   6  -5 61.9591 17.5227   2
 -11  -7   5 -8.4653 11.6467   1
  11  -7  -5 8.40027 12.6338   3
 -11   7   5 11.4595 12.8662   2
 -11   7   5 -1.8427 17.6000   1
 -10  -7   5 9.03834 11.5015   1
  10  -7  -5 -8.5151 11.1958   3
 -10   7   5 -8.6045 11.5667   2
   9  -7  -5 136.088 16.4878   3
  -9  -7   5 115.652 15.8215   1
  -9   7   5 101.658 15.7460   2
   8  -7  -5 14.9630 10.0110   3
  -8  -7   5 6.73155 4.82533   2
  -8  -7   5 20.1549 9.83450   1
  -8   7   5 12.7523 10.6428   2
  -7  -7   5 -8.4306 7.74288   1
   7  -7  -5 -3.6232 8.25707   3
  -7   7   5 -16.978 9.08363   2
  -6  -7   5 64.2980 9.30137   1
   6  -7  -5 61.8331 9.56519   3
   5  -7  -5 -3.2722 5.83088   3
  -5  -7   5 1.20476 5.73042   1
   4  -7  -5 1.16472 5.09243   3
  -4  -7   5 6.43025 5.25491   1
  -3  -7   5 89.0058 9.07159   1
   3  -7  -5 108.658 9.50912   3
   2  -7  -5 0.17829 4.40328   3
  -2  -7   5 -5.7921 2.80410   1
   2   7  -5 -1.8338 3.49159   2
  -1  -7   5 105.947 10.1138   3
   1  -7  -5 104.654 10.9235   1
   1   7  -5 103.407 11.0201   2
   0  -7  -5 51.9299 7.08184   1
   0  -7   5 80.7259 7.68813   2
   0  -7   5 75.8952 7.59106   3
   0   7  -5 55.5756 7.99631   2
  -1  -7  -5 371.072 24.0405   1
   1  -7   5 338.562 23.6886   3
   1  -7   5 314.146 24.3880   2
  -1  -7  -5 379.362 25.1479   2
  -1   7  -5 310.827 22.4754   1
  -1   7  -5 349.631 25.6640   2
  -1   7  -5 352.153 23.9073   3
  -2  -7  -5 34.8728 7.01032   1
   2  -7   5 26.4557 6.13490   3
  -2  -7  -5 25.9640 6.77696   2
  -2   7  -5 32.7681 8.14255   2
  -2   7  -5 25.0551 5.69354   1
  -2   7  -5 17.4716 6.41130   3
   3  -7   5 39.2685 6.75685   3
  -3  -7  -5 40.4602 7.28003   1
  -3  -7  -5 30.5422 6.07932   3
  -3  -7  -5 33.0472 7.19279   2
  -3   7  -5 32.5073 7.57740   3
  -3   7  -5 32.6891 6.92088   1
  -3   7  -5 36.1658 9.07126   2
  -4  -7  -5 19.5536 7.25097   1
  -4  -7  -5 32.2323 6.21722   3
  -4  -7  -5 26.6822 7.29102   2
   4  -7   5 22.3119 6.63914   3
  -4   7  -5 24.5070 9.52894   2
  -4   7  -5 27.0594 8.02301   1
  -4   7  -5 30.7916 7.82274   3
   5  -7   5 1.92344 6.46387   3
  -5  -7  -5 -0.5576 6.28240   3
  -5  -7  -5 -6.1288 6.87328   1
  -5  -7  -5 -3.5909 6.75374   2
  -5   7  -5 3.40418 8.90072   1
  -5   7  -5 0.18408 9.99796   2
  -5   7  -5 -1.2736 7.26403   3
  -6  -7  -5 8.84014 8.54760   2
   6  -7   5 -4.4750 7.26036   3
  -6  -7  -5 -0.1311 8.76036   1
  -6   7  -5 -1.5665 10.8115   2
  -6   7  -5 -2.4494 10.1910   1
  -7  -7  -5 32.5257 11.5998   1
  -7  -7  -5 21.0306 10.1494   2
  -7   7  -5 31.1298 12.4755   1
  -7   7  -5 29.3305 13.4503   2
  -8  -7  -5 5.35813 10.3478   2
  -8  -7  -5 -5.7119 11.8874   1
  -8   7  -5 -3.7001 13.1318   2
  -8   7  -5 0.16667 12.8136   1
  -9  -7  -5 7.24261 13.0256   1
  -9  -7  -5 5.84372 11.1254   2
  -9   7  -5 -10.261 14.2052   2
  -9   7  -5 13.6649 14.6421   1
 -10  -7  -5 5.56963 13.9563   1
 -10  -7  -5 -7.7593 11.5953   2
 -10   7  -5 -1.2389 16.9120   1
 -10   7  -5 -9.4610 15.4725   2
 -11  -8   5 64.1840 14.4974   1
  11  -8  -5 92.3406 15.7803   3
 -11   8   5 81.3096 19.6493   1
 -11   8   5 64.5722 16.1151   2
 -10  -8   5 101.462 15.3758   1
  10  -8  -5 105.246 15.9714   3
 -10   8   5 97.5030 16.2128   2
   9  -8  -5 37.3230 11.8720   3
  -9  -8   5 47.2203 12.0604   1
  -9   8   5 51.9966 13.0904   2
  -8  -8   5 -2.0871 8.78788   1
   8  -8  -5 -11.824 9.39825   3
  -8   8   5 -6.9232 10.2004   2
   7  -8  -5 13.7272 8.56963   3
  -7  -8   5 12.8259 8.32828   1
  -7   8   5 0.14304 10.2632   2
  -6  -8   5 21.6619 7.26797   1
   6  -8  -5 25.9046 8.48874   3
   5  -8  -5 482.434 34.5164   3
  -5  -8   5 521.012 34.0085   1
  -4  -8   5 443.315 28.4820   1
   4  -8  -5 400.816 29.1535   3
   3  -8  -5 577.408 36.8395   3
  -3  -8   5 537.437 35.8343   1
   2  -8  -5 793.500 49.6446   3
   2   8  -5 750.771 49.4097   2
   1  -8  -5 1251.56 78.3672   1
  -1  -8   5 1257.36 77.9622   3
   1   8  -5 1163.83 78.0706   2
   0  -8   5 867.664 55.8001   3
   0  -8  -5 834.261 55.8737   1
   0   8  -5 899.347 56.6014   2
  -1  -8  -5 912.913 57.8284   2
   1  -8   5 899.830 57.0793   3
  -1  -8  -5 964.693 57.2271   1
   1  -8   5 804.743 57.4774   2
  -1   8  -5 916.502 58.2546   2
  -1   8  -5 830.259 55.9579   1
  -1   8  -5 874.362 56.9997   3
  -2  -8  -5 89.9694 9.84532   2
  -2  -8  -5 102.242 9.98208   1
   2  -8   5 92.8076 9.42014   3
  -2   8  -5 83.6257 8.43443   1
  -2   8  -5 96.0140 9.82194   3
  -2   8  -5 79.2506 10.7817   2
  -3  -8  -5 400.020 27.9411   2
  -3  -8  -5 414.623 26.7386   1
   3  -8   5 354.134 26.7249   3
  -3   8  -5 363.288 27.1030   3
  -3   8  -5 362.875 26.4647   1
  -3   8  -5 408.182 29.5524   2
  -4  -8  -5 47.5449 7.46552   3
   4  -8   5 45.4939 7.99178   3
  -4  -8  -5 41.0120 8.36541   2
  -4  -8  -5 47.6398 8.86252   1
  -4   8  -5 51.3138 8.73802   1
  -4   8  -5 62.0040 9.38845   3
  -4   8  -5 51.0856 11.0035   2
  -5  -8  -5 59.0124 9.05788   3
  -5  -8  -5 53.6067 9.43648   2
   5  -8   5 52.3095 9.24292   3
  -5  -8  -5 61.9538 9.80818   1
  -5   8  -5 65.8501 10.8615   1
  -5   8  -5 54.1801 9.34795   3
  -5   8  -5 57.5720 11.9256   2
  -6  -8  -5 110.716 13.6190   1
  -6  -8  -5 114.082 13.8800   2
   6  -8   5 125.661 13.6227   3
  -6   8  -5 142.219 15.3708   1
  -6   8  -5 109.508 16.1337   2
  -7  -8  -5 4.01863 10.2512   1
  -7  -8  -5 -0.2642 9.11173   2
  -7   8  -5 17.5550 12.3239   1
  -7   8  -5 -10.306 12.2306   2
  -8  -8  -5 -2.0303 9.93388   2
  -8  -8  -5 15.6224 12.2416   1
  -8   8  -5 -15.874 12.7298   1
  -8   8  -5 -2.9686 13.9202   2
  -9  -8  -5 44.2395 14.3409   1
  -9  -8  -5 36.1482 12.1359   2
  -9   8  -5 45.7392 15.8392   1
  -9   8  -5 6.46720 15.1837   2
 -10  -8  -5 74.2604 16.6739   1
 -10  -8  -5 63.8259 14.4763   2
 -10   8  -5 65.2075 18.6877   2
 -10   8  -5 86.6243 18.7037   1
  11  -9  -5 40.4796 13.9979   3
 -11  -9   5 21.9681 12.9630   1
 -11   9   5 34.5431 14.6234   2
 -10  -9   5 51.9589 12.8563   1
  10  -9  -5 67.8743 14.1205   3
 -10   9   5 47.4321 14.5209   2
  -9  -9   5 19.6938 10.3462   1
   9  -9  -5 27.1345 12.1579   3
  -9   9   5 22.2666 12.7188   2
   8  -9  -5 290.707 26.7472   3
  -8  -9   5 293.137 24.8605   1
  -8   9   5 338.877 29.4031   2
  -7  -9   5 220.587 20.0175   1
   7  -9  -5 236.097 21.6688   3
  -7   9   5 261.768 25.2211   2
  -6  -9   5 94.1077 10.5897   1
   6  -9  -5 83.5751 11.8969   3
  -5  -9   5 7.34953 5.69850   1
   5  -9  -5 -6.9842 6.26675   3
  -4  -9   5 45.4680 6.27871   1
   4  -9  -5 40.6496 7.63223   3
  -3  -9   5 527.362 35.6382   1
   3  -9  -5 587.586 36.9022   3
   2  -9  -5 58.3572 6.86989   3
   2   9  -5 68.4590 6.83343   2
  -1  -9   5 4.50093 5.52748   3
   1  -9  -5 1.88613 5.83325   1
   1   9  -5 3.33461 5.46899   2
   0  -9   5 117.937 10.3605   3
   0  -9  -5 108.848 10.7882   1
   0   9  -5 87.7254 10.2597   2
   1  -9   5 33.5297 6.83284   3
  -1  -9  -5 31.7962 6.19767   1
  -1   9  -5 50.9736 8.15397   2
  -1   9  -5 28.9526 6.66137   3
  -1   9  -5 25.9430 4.34813   1
  -2  -9  -5 264.617 18.7515   1
   2  -9   5 245.482 18.7491   3
  -2  -9  -5 237.324 19.9158   2
  -2   9  -5 232.580 18.7290   3
  -2   9  -5 235.496 17.5136   1
  -2   9  -5 255.331 21.6404   2
  -3  -9  -5 11.2646 7.12923   2
  -3  -9  -5 18.0909 6.82841   1
   3  -9   5 14.7413 6.37378   3
  -3   9  -5 4.66050 6.52688   1
  -3   9  -5 12.8635 8.71977   2
  -3   9  -5 15.5051 7.00285   3
  -4  -9  -5 85.1300 10.3358   1
   4  -9   5 73.9464 10.1640   3
  -4  -9  -5 75.4435 10.8467   2
  -4  -9  -5 94.4099 10.0781   3
  -4   9  -5 120.797 11.3127   1
  -4   9  -5 78.8631 13.1387   2
  -4   9  -5 105.470 11.3098   3
   5  -9   5 29.5657 8.10567   3
  -5  -9  -5 14.0776 6.47493   3
  -5  -9  -5 20.2187 8.35635   2
  -5  -9  -5 21.0761 8.48612   1
  -5   9  -5 18.4096 8.10407   3
  -5   9  -5 24.6074 10.9946   2
  -5   9  -5 34.0794 9.78075   1
  -6  -9  -5 6.68659 9.55231   1
   6  -9   5 21.3518 8.61140   3
  -6  -9  -5 4.19318 8.86481   2
  -6   9  -5 25.1237 11.0351   1
  -6   9  -5 12.3302 12.0086   2
  -7  -9  -5 9.38054 9.58538   2
  -7  -9  -5 10.7977 10.6801   1
  -7   9  -5 -0.1218 12.2467   1
  -7   9  -5 -8.5617 12.4370   2
  -8  -9  -5 -1.4398 10.0927   2
  -8  -9  -5 -4.0133 11.0447   1
  -8   9  -5 11.1838 15.1326   2
  -8   9  -5 22.5058 14.1772   1
  -9  -9  -5 70.5334 14.8650   1
  -9  -9  -5 61.1356 13.6558   2
  -9   9  -5 49.2189 16.3787   1
  -9   9  -5 45.7324 17.2719   2
 -10  -9  -5 -0.2225 14.8169   1
 -10  -9  -5 12.2804 12.5142   2
 -10   9  -5 30.2520 17.0932   1
 -10   9  -5 14.5031 16.9500   2
  11 -10  -5 28.7359 14.3853   3
 -11 -10   5 33.4015 12.5441   1
 -11  10   5 -19.597 13.2642   2
 -10 -10   5 19.1991 11.1988   1
  10 -10  -5 25.6076 12.8408   3
 -10  10   5 3.30572 13.3596   2
   9 -10  -5 15.1677 11.5651   3
  -9 -10   5 -2.5650 9.88598   1
  -9  10   5 -4.6776 12.5086   2
  -8 -10   5 410.258 30.2563   1
   8 -10  -5 403.626 31.8686   3
  -8  10   5 376.546 34.9307   2
  -7 -10   5 99.3610 11.9494   1
   7 -10  -5 100.694 13.2260   3
  -7  10   5 83.2034 15.0226   2
   6 -10  -5 221.869 20.1995   3
  -6 -10   5 213.550 18.0460   1
   5 -10  -5 168.243 17.2502   3
  -5 -10   5 201.415 15.3695   1
  -4 -10   5 30.3519 5.68501   1
   4 -10  -5 22.9110 7.32655   3
   3 -10  -5 796.915 50.9886   3
  -3 -10   5 731.103 49.6002   1
   3  10  -5 817.271 49.8707   2
   2 -10  -5 203.601 15.8179   3
   2  10  -5 212.152 16.1252   2
  -1 -10   5 -0.3772 5.67262   3
   1 -10  -5 9.76726 5.92309   1
   1  10  -5 7.69224 5.84067   2
   0 -10  -5 33.3463 6.68564   1
   0 -10   5 39.4185 6.96088   3
   0  10  -5 25.9922 7.42938   2
  -1 -10  -5 80.0814 8.70810   1
   1 -10   5 71.4136 9.01093   3
  -1  10  -5 68.8345 9.88288   2
  -2 -10  -5 145.227 13.5214   1
   2 -10   5 135.772 14.0328   3
  -2 -10  -5 152.011 15.2523   2
  -2  10  -5 144.954 13.7587   3
  -2  10  -5 126.618 14.3810   2
  -2  10  -5 165.598 12.4974   1
  -3 -10  -5 241.441 17.9706   1
   3 -10   5 207.566 18.0709   3
  -3 -10  -5 236.128 19.2383   2
  -3  10  -5 195.990 17.8953   3
  -3  10  -5 210.543 17.2835   1
  -3  10  -5 208.878 21.6568   2
  -4 -10  -5 87.3012 10.8875   2
  -4 -10  -5 103.100 11.1002   1
   4 -10   5 79.4010 10.3416   3
  -4 -10  -5 74.9481 9.45409   3
  -4  10  -5 82.3369 13.4038   2
  -4  10  -5 73.9290 10.4700   3
  -4  10  -5 97.8438 11.0305   1
  -5 -10  -5 287.602 24.6765   2
  -5 -10  -5 298.787 22.9657   3
   5 -10   5 271.672 23.5379   3
  -5 -10  -5 352.896 24.1559   1
  -5  10  -5 225.595 23.1121   3
  -5  10  -5 328.388 28.2808   2
  -5  10  -5 333.519 24.3269   1
  -6 -10  -5 224.060 21.8588   2
  -6 -10  -5 228.191 21.1434   1
  -6  10  -5 249.811 22.5846   1
  -6  10  -5 221.095 22.7955   2
  -7 -10  -5 5.73725 9.43740   2
  -7 -10  -5 2.68934 10.5695   1
  -7  10  -5 -0.5096 13.3532   2
  -7  10  -5 10.2287 12.3120   1
  -8 -10  -5 12.0924 11.4253   1
  -8 -10  -5 1.16430 9.99921   2
  -8  10  -5 8.75411 13.8441   1
  -8  10  -5 -7.3715 15.0261   2
  -9 -10  -5 41.0827 12.4849   2
  -9 -10  -5 8.01712 12.9934   1
  -9  10  -5 39.3309 16.0323   1
  -9  10  -5 16.1046 16.5186   2
 -10 -10  -5 27.3981 14.7958   1
 -10  10  -5 19.4333 16.8519   1
  11 -11  -5 24.4032 13.9956   3
 -11 -11   5 51.2197 13.4712   1
 -11  11   5 -1.1943 14.8773   2
 -10 -11   5 79.5674 13.4608   1
  10 -11  -5 87.9114 15.7278   3
 -10  11   5 59.5967 16.2595   2
  -9 -11   5 27.6905 10.6688   1
   9 -11  -5 33.6918 13.0584   3
  -9  11   5 15.7402 13.6517   2
  -8 -11   5 79.9691 11.6744   1
   8 -11  -5 53.0698 12.2997   3
  -8  11   5 52.2868 15.0732   2
   7 -11  -5 69.5982 12.2958   3
  -7 -11   5 74.1860 10.3116   1
  -7  11   5 60.3605 14.3977   2
  -6 -11   5 130.399 11.8667   1
   6 -11  -5 85.2465 12.8724   3
   5 -11  -5 60.5408 9.76129   3
  -5 -11   5 75.9192 8.67453   1
  -4 -11   5 104.761 10.0592   1
   4 -11  -5 112.444 11.7264   3
  -3 -11   5 147.984 11.1576   1
   3 -11  -5 161.992 14.3514   3
   3  11  -5 146.350 12.3459   2
   2 -11  -5 202.585 15.7995   3
   2  11  -5 202.116 16.3421   2
   1 -11  -5 28.4407 7.02031   1
  -1 -11   5 19.2293 6.68630   3
   1  11  -5 18.1679 6.72659   2
   0 -11   5 470.005 32.4827   3
   0 -11  -5 480.200 32.1691   1
   0  11  -5 474.253 33.5191   2
   1 -11   5 -0.4640 6.32645   3
  -1 -11  -5 3.68159 5.36234   1
  -1  11  -5 13.0038 7.88524   2
  -1  11  -5 10.0690 3.43189   1
   2 -11   5 425.835 30.2764   3
  -2 -11  -5 458.112 29.9758   1
  -2  11  -5 445.444 32.4746   2
  -2  11  -5 436.335 28.7308   1
  -2  11  -5 395.733 29.8698   3
   3 -11   5 -7.1529 6.64313   3
  -3 -11  -5 5.67376 7.10474   1
  -3 -11  -5 0.06569 7.10825   2
  -3  11  -5 -5.6559 8.96244   2
  -3  11  -5 4.78040 6.30980   1
  -3  11  -5 6.70133 6.92433   3
  -4 -11  -5 466.055 30.7007   1
  -4 -11  -5 447.768 31.6102   2
  -4 -11  -5 432.631 30.1406   3
   4 -11   5 414.053 30.9915   3
  -4  11  -5 368.968 30.5548   3
  -4  11  -5 471.687 34.8991   2
  -4  11  -5 426.908 30.5661   1
  -5 -11  -5 68.4737 11.1520   2
  -5 -11  -5 91.5462 11.8162   1
   5 -11   5 70.8597 11.2494   3
  -5  11  -5 79.4229 14.4774   2
  -5  11  -5 94.9209 12.4584   1
  -6 -11  -5 46.2401 11.4017   1
  -6 -11  -5 55.9408 11.2070   2
  -6  11  -5 57.4483 14.9177   2
  -6  11  -5 80.8000 13.1712   1
  -7 -11  -5 37.2877 10.5587   2
  -7 -11  -5 17.7028 11.1537   1
  -7  11  -5 -11.758 13.9935   2
  -7  11  -5 13.9459 12.7316   1
  -8 -11  -5 141.215 17.2893   1
  -8 -11  -5 105.919 15.5949   2
  -8  11  -5 117.057 20.0818   2
  -8  11  -5 158.757 18.8932   1
  -9 -11  -5 -1.7211 13.1323   1
  -9 -11  -5 13.4538 11.1874   2
  -9  11  -5 42.1020 16.0592   1
  -9  11  -5 -19.618 16.1831   2
  11 -12  -5 22.7222 13.9524   3
 -11 -12   5 -2.7779 11.7123   1
 -11  12   5 -21.705 14.2767   2
  10 -12  -5 15.5747 12.3110   3
 -10 -12   5 4.89775 10.6337   1
 -10  12   5 -7.6060 14.3408   2
   9 -12  -5 -14.479 11.1054   3
  -9 -12   5 13.1764 9.96373   1
  -9  12   5 5.81986 13.8588   2
   8 -12  -5 66.8588 13.2142   3
  -8 -12   5 73.1082 11.3205   1
  -8  12   5 50.1179 15.2453   2
  -7 -12   5 142.301 14.1909   1
   7 -12  -5 140.645 16.3777   3
  -7  12   5 152.566 18.9272   2
   6 -12  -5 342.589 27.3240   3
  -6 -12   5 338.622 24.8815   1
   5 -12  -5 131.498 13.7654   3
  -5 -12   5 121.029 12.2833   1
   4 -12  -5 185.402 17.6560   3
  -4 -12   5 192.554 14.3064   1
   3 -12  -5 135.845 14.5759   3
  -3 -12   5 151.609 11.0436   1
   3  12  -5 147.026 12.9289   2
   2 -12  -5 3.28853 5.63782   3
   2  12  -5 7.20225 5.76401   2
  -1 -12   5 10.4433 6.71186   3
   1 -12  -5 12.4173 6.62358   1
   1  12  -5 11.2660 6.61327   2
   0 -12  -5 -2.8436 6.20927   1
   0 -12   5 -9.9921 6.11274   3
   0  12  -5 2.79528 7.08194   2
   1 -12   5 56.6824 8.72614   3
  -1 -12  -5 55.2072 7.74252   1
  -1  12  -5 46.1886 5.05487   1
  -1  12  -5 45.2137 9.69178   2
   2 -12   5 5.83285 6.90253   3
  -2 -12  -5 -4.4936 6.24445   1
  -2  12  -5 13.3994 5.41832   1
  -2  12  -5 4.52916 7.05602   3
  -2  12  -5 0.29885 8.63696   2
   3 -12   5 11.5709 7.54457   3
  -3 -12  -5 18.1976 7.75695   1
  -3  12  -5 6.49557 9.76754   2
  -3  12  -5 14.0772 6.80580   1
  -3  12  -5 4.73365 6.97274   3
  -4 -12  -5 223.571 18.1479   1
   4 -12   5 163.355 17.8679   3
  -4 -12  -5 213.307 19.4271   2
  -4  12  -5 149.066 16.5031   3
  -4  12  -5 183.443 19.7016   2
  -4  12  -5 212.871 17.5388   1
  -5 -12  -5 -5.9458 8.31264   2
   5 -12   5 6.30675 8.21249   3
  -5 -12  -5 -5.2112 8.43763   1
  -5  12  -5 -7.8695 11.8870   2
  -5  12  -5 -0.6651 9.50948   1
  -6 -12  -5 40.9690 10.7966   2
  -6 -12  -5 54.6933 11.6741   1
  -6  12  -5 37.0635 12.1918   1
  -6  12  -5 27.5557 14.3329   2
  -7 -12  -5 76.6637 12.6841   2
  -7 -12  -5 64.2922 13.2310   1
  -7  12  -5 83.5587 15.0057   1
  -7  12  -5 67.1241 16.8368   2
  -8 -12  -5 156.786 18.9815   1
  -8 -12  -5 155.942 17.7605   2
  -8  12  -5 174.754 19.7857   1
  -8  12  -5 148.527 22.9967   2
  -9 -12  -5 15.6406 14.0851   1
  -9 -12  -5 1.18324 11.1390   2
  -9  12  -5 31.0574 15.9069   1
  -9  12  -5 18.0042 17.4456   2
 -10 -13   5 43.2302 11.9137   1
  10 -13  -5 21.0965 13.3997   3
 -10  13   5 17.9094 15.7800   2
  -9 -13   5 5.26044 9.77732   1
   9 -13  -5 26.6958 12.8635   3
  -9  13   5 21.2522 14.5613   2
   8 -13  -5 88.5009 14.8853   3
  -8 -13   5 104.258 12.5370   1
  -8  13   5 76.6620 17.2354   2
  -7 -13   5 80.0435 10.8220   1
   7 -13  -5 97.4114 14.1607   3
  -7  13   5 65.5867 15.9937   2
  -6 -13   5 541.188 36.2225   1
   6 -13  -5 522.433 38.7731   3
   5 -13  -5 418.398 31.8217   3
  -5 -13   5 433.469 29.0766   1
  -4 -13   5 600.024 40.8070   1
   4 -13  -5 632.397 43.1030   3
   4  13  -5 656.629 40.6568   2
  -3 -13   5 15.0166 4.05137   1
   3 -13  -5 11.8878 7.41801   3
   3  13  -5 12.4483 5.58936   2
   2 -13  -5 540.815 36.6850   3
   2  13  -5 553.184 37.0588   2
   1 -13  -5 23.0737 7.40508   1
  -1 -13   5 20.5981 7.13507   3
   1  13  -5 31.5327 7.62169   2
   0 -13  -5 413.834 28.7160   1
   0 -13   5 429.290 29.2770   3
   0  13  -5 387.337 30.5213   2
  -1 -13  -5 168.180 14.4239   1
   1 -13   5 160.829 15.3821   3
  -1  13  -5 139.843 15.3901   2
  -1  13  -5 153.342 11.1880   1
  -2 -13  -5 658.176 39.8802   1
   2 -13   5 536.714 40.2321   3
  -2  13  -5 594.123 38.6555   1
  -2  13  -5 578.279 38.1414   1
  -2  13  -5 583.021 42.5231   2
  -3 -13  -5 440.642 29.0276   1
   3 -13   5 381.312 29.2824   3
  -3  13  -5 326.355 28.3742   3
  -3  13  -5 426.432 28.0096   1
  -3  13  -5 418.967 32.6948   2
  -4 -13  -5 144.582 14.7176   2
   4 -13   5 114.994 13.8507   3
  -4 -13  -5 157.872 15.7602   1
  -4  13  -5 106.351 16.5391   2
  -4  13  -5 152.275 15.3326   1
  -5 -13  -5 94.6575 12.5656   1
  -5 -13  -5 94.3712 12.5420   2
  -5  13  -5 68.7121 15.6184   2
  -5  13  -5 83.3279 12.5842   1
  -6 -13  -5 236.605 23.1513   2
  -6 -13  -5 253.785 22.3616   1
  -6  13  -5 216.482 24.9876   2
  -6  13  -5 262.012 23.6234   1
  -7 -13  -5 4.06028 10.2576   2
  -7 -13  -5 -4.3544 10.8946   1
  -7  13  -5 12.4947 12.6185   1
  -7  13  -5 -24.453 15.3094   2
  -8 -13  -5 446.079 35.3783   2
  -8 -13  -5 463.457 35.4085   1
  -8  13  -5 487.419 36.8554   1
  -8  13  -5 365.563 41.4560   2
  -9 -13  -5 37.2754 12.5137   2
  -9 -13  -5 25.9590 14.7165   1
  -9  13  -5 54.7761 16.6540   1
  -9  13  -5 19.8718 18.3932   2
  10 -14  -5 8.21452 13.6873   3
 -10 -14   5 6.98450 10.7049   1
 -10  14   5 -18.658 14.6767   2
  -9 -14   5 4.52784 9.47358   1
   9 -14  -5 14.6070 12.5271   3
  -9  14   5 7.12640 14.9796   2
  -8 -14   5 15.2663 8.97644   1
   8 -14  -5 21.2061 12.5242   3
  -8  14   5 1.28544 14.4806   2
  -7 -14   5 26.4496 8.24798   1
   7 -14  -5 24.1336 11.9191   3
  -7  14   5 -7.6218 13.8382   2
   6 -14  -5 13.9542 10.3657   3
  -6 -14   5 23.1562 7.13529   1
   5 -14  -5 27.3396 9.99472   3
  -5 -14   5 12.3209 6.18095   1
  -4 -14   5 125.961 10.9410   1
   4 -14  -5 129.931 13.7849   3
   4  14  -5 124.927 10.8963   2
  -3 -14   5 -1.1857 3.78588   1
   3 -14  -5 1.64337 7.46101   3
   3  14  -5 -12.259 5.65212   2
   2 -14  -5 101.074 10.9352   3
   2  14  -5 113.291 11.2621   2
  -1 -14   5 -1.4684 6.92393   3
   1 -14  -5 -1.6403 7.09434   1
   1  14  -5 -2.2992 7.30337   2
   0 -14  -5 275.320 20.8632   1
   0 -14   5 257.534 21.4628   3
   0  14  -5 280.140 23.5885   2
   1 -14   5 55.1658 9.31462   3
  -1 -14  -5 50.7594 7.76989   1
  -1  14  -5 32.4771 10.4365   2
  -1  14  -5 40.7682 4.94302   1
  -2 -14  -5 199.312 15.6425   1
   2 -14   5 151.265 15.2586   3
  -2  14  -5 140.239 16.8789   2
  -2  14  -5 148.861 13.4575   1
  -2  14  -5 148.468 12.0863   1
   3 -14   5 287.443 24.4745   3
  -3 -14  -5 332.302 23.7218   1
  -3  14  -5 277.604 22.6406   1
  -3  14  -5 320.251 28.6239   2
  -4 -14  -5 8.22843 8.51905   1
   4 -14   5 -1.4327 8.51918   3
  -4  14  -5 -8.1401 8.05670   1
  -4  14  -5 -12.748 11.3499   2
  -5 -14  -5 -3.8930 9.15690   1
  -5 -14  -5 5.58565 9.58191   2
  -5  14  -5 -10.837 12.8680   2
  -5  14  -5 3.05048 9.61658   1
  -6 -14  -5 -3.5418 9.11851   2
  -6 -14  -5 -0.9947 10.2640   1
  -6  14  -5 6.86812 15.3570   2
  -6  14  -5 -0.6318 11.1177   1
  -7 -14  -5 22.8663 11.3573   2
  -7 -14  -5 23.6418 11.6648   1
  -7  14  -5 -1.6165 16.8541   2
  -7  14  -5 71.8826 14.2573   1
  -8 -14  -5 -7.4903 10.3586   2
  -8 -14  -5 17.7304 12.9689   1
  -8  14  -5 5.27785 17.4946   2
  -8  14  -5 32.3205 13.9304   1
  -9 -14  -5 46.4087 15.6398   1
  -9 -14  -5 34.6844 12.4041   2
  -9  14  -5 25.4053 19.3840   2
 -10 -15   5 7.05185 10.7169   1
  10 -15  -5 0.48015 13.7529   3
 -10  15   5 -0.2072 16.7059   2
  -9 -15   5 60.0414 11.4282   1
   9 -15  -5 41.1735 13.9990   3
  -9  15   5 38.7394 16.5819   2
   8 -15  -5 11.9293 12.1656   3
  -8 -15   5 2.30298 8.77277   1
  -8  15   5 1.32000 15.3659   2
  -7 -15   5 56.9500 9.11997   1
   7 -15  -5 67.3778 13.7142   3
  -7  15   5 8.81027 15.4029   2
  -6 -15   5 23.2735 7.21179   1
   6 -15  -5 21.6436 10.8150   3
   5 -15  -5 24.2901 11.0116   3
  -5 -15   5 27.6485 6.69610   1
   4 -15  -5 543.203 38.4974   3
  -4 -15   5 540.499 35.4169   1
  -3 -15   5 94.3929 8.63510   1
   3 -15  -5 110.327 12.0942   3
   3  15  -5 88.7235 10.2093   2
   2 -15  -5 552.240 37.2750   3
   2  15  -5 578.324 38.0186   2
   2  15  -5 522.495 35.3093   1
   1 -15  -5 64.0835 9.05652   3
   1 -15  -5 64.2433 10.1262   1
  -1 -15   5 61.9724 9.72284   3
   1  15  -5 31.1702 9.41374   2
   0 -15   5 524.366 36.9072   3
   0 -15  -5 527.905 36.3318   1
   0  15  -5 534.612 38.4502   2
   1 -15   5 29.7575 9.39931   3
  -1 -15  -5 34.3963 7.86055   1
  -1  15  -5 30.6992 10.7780   2
  -1  15  -5 21.4365 4.63850   1
  -2 -15  -5 1164.44 66.9269   1
   2 -15   5 1007.50 67.4265   3
  -2  15  -5 881.098 64.8905   1
  -2  15  -5 1089.66 69.7050   2
   3 -15   5 431.287 32.9604   3
  -3 -15  -5 479.633 31.8579   1
  -3  15  -5 442.792 36.5161   2
  -3  15  -5 416.811 30.8166   1
   4 -15   5 210.518 25.8676   3
  -4 -15  -5 267.502 21.6280   1
  -4  15  -5 208.327 23.7156   2
  -4  15  -5 269.559 20.8919   1
  -5 -15  -5 38.2725 10.7984   1
  -5  15  -5 54.7763 11.1271   1
  -5  15  -5 29.4033 15.0041   2
  -6 -15  -5 224.119 21.5180   1
  -6 -15  -5 249.299 23.3273   2
  -6  15  -5 266.560 22.6581   1
  -6  15  -5 167.889 24.8286   2
  -7 -15  -5 -11.639 10.9602   1
  -7 -15  -5 -12.823 10.0607   2
  -7  15  -5 -14.648 15.9760   2
  -7  15  -5 42.5808 13.0629   1
  -8 -15  -5 186.722 20.2258   1
  -8 -15  -5 157.899 18.1224   2
  -8  15  -5 195.394 20.9159   1
  -8  15  -5 134.594 24.6072   2
   9 -16  -5 22.1759 13.7107   3
  -9 -16   5 7.93657 9.56928   1
  -9  16   5 -4.1081 15.3025   2
   8 -16  -5 92.4657 16.3896   3
  -8 -16   5 53.2017 10.1851   1
  -8  16   5 56.6858 17.7474   2
  -7 -16   5 18.0110 8.16409   1
   7 -16  -5 14.5500 12.3531   3
  -7  16   5 2.81090 15.4377   2
   6 -16  -5 135.931 16.8782   3
  -6 -16   5 152.778 14.2461   1
  -5 -16   5 105.657 11.2381   1
   5 -16  -5 117.641 14.7402   3
   4 -16  -5 -1.3190 9.06058   3
  -4 -16   5 -1.7379 4.89895   1
   3 -16  -5 99.7606 12.4196   3
  -3 -16   5 99.0560 8.80955   1
   3  16  -5 87.9392 10.8096   2
  -2 -16   5 20.1083 9.16450   3
   2 -16  -5 25.8331 8.27429   3
   2  16  -5 39.8615 9.29002   2
   2  16  -5 49.3267 5.83793   1
   1 -16  -5 6.78155 8.74021   1
  -1 -16   5 25.0770 8.44086   3
   1 -16  -5 5.49583 7.46688   3
   1  16  -5 15.9339 8.93829   2
   0 -16   5 190.504 18.5524   3
   0 -16  -5 193.530 17.3835   1
   0  16  -5 202.246 21.3764   2
  -1 -16  -5 192.537 16.4394   1
   1 -16   5 174.511 18.0021   3
  -1  16  -5 171.484 18.3745   2
  -1  16  -5 150.779 15.1979   1
  -2 -16  -5 -2.3513 7.41164   1
   2 -16   5 7.12618 9.11184   3
  -2  16  -5 -10.746 11.4102   2
  -3 -16  -5 -1.9540 7.70730   1
   3 -16   5 10.9462 9.57499   3
  -3  16  -5 23.4749 13.2833   2
  -3  16  -5 4.98528 7.58777   1
  -4 -16  -5 70.0903 11.7475   1
  -4  16  -5 77.1388 11.0934   1
  -4  16  -5 72.2582 16.2506   2
  -5 -16  -5 107.006 14.4135   1
  -5  16  -5 113.330 13.8345   1
  -5  16  -5 98.0497 18.5987   2
  -6 -16  -5 19.7279 11.0740   1
  -6  16  -5 -0.5558 15.4634   2
  -6  16  -5 32.4301 11.6206   1
  -7 -16  -5 94.9930 15.0049   1
  -7  16  -5 132.731 16.4851   1
  -7  16  -5 58.8213 20.0775   2
  -8 -16  -5 7.26804 11.7455   2
  -8 -16  -5 15.0330 13.3820   1
  -8  16  -5 -2.1488 17.9042   2
   9 -17  -5 17.0838 14.0103   3
  -9 -17   5 20.4582 9.50338   1
  -9  17   5 -13.994 17.5233   2
  -8 -17   5 124.642 14.4174   1
   8 -17  -5 164.167 19.6091   3
  -8  17   5 159.337 23.4438   2
  -7 -17   5 -0.0128 7.76293   1
   7 -17  -5 14.7442 12.2935   3
  -7  17   5 -6.0706 16.2207   2
  -6 -17   5 200.350 16.6735   1
   6 -17  -5 196.503 20.4819   3
   5 -17  -5 4.98658 10.7977   3
  -5 -17   5 8.64432 5.81974   1
  -4 -17   5 46.9025 6.43815   1
   4 -17  -5 60.7024 11.6966   3
   3 -17  -5 7.09421 9.04658   3
  -3 -17   5 2.51570 4.56133   1
   3  17  -5 -7.1640 7.53828   2
   2 -17  -5 27.3213 8.83457   3
  -2 -17   5 33.2912 9.67246   3
   2  17  -5 26.4044 9.19258   2
  -1 -17   5 145.945 15.3276   3
   1 -17  -5 152.127 14.7102   3
   1 -17  -5 173.717 16.0316   1
   1  17  -5 140.658 15.7454   2
   0 -17   5 430.884 31.5402   3
   0 -17  -5 432.757 30.7770   1
   0  17  -5 402.344 33.3814   2
   1 -17   5 176.854 19.1292   3
  -1 -17  -5 189.387 17.4482   1
  -1  17  -5 190.285 19.7120   2
   2 -17   5 93.9528 13.6665   3
  -2 -17  -5 116.229 12.3528   1
  -2  17  -5 98.3058 16.3439   2
  -3 -17  -5 17.4136 8.70840   1
  -3  17  -5 17.3738 13.5955   2
  -3  17  -5 9.34463 8.03304   1
  -4 -17  -5 -3.5790 8.88191   1
  -4  17  -5 1.93013 8.88377   1
  -4  17  -5 16.1217 14.3689   2
  -5 -17  -5 -13.078 9.57618   1
  -5  17  -5 -6.0166 10.4366   1
  -5  17  -5 6.89707 15.4438   2
  -6 -17  -5 2.24602 10.6839   1
  -6  17  -5 30.5945 18.0639   1
  -6  17  -5 7.83163 17.5738   2
  -7 -17  -5 2.93303 11.8040   1
  -7  17  -5 4.55069 18.8948   2
  -8 -17  -5 48.3634 14.4202   1
   9 -18  -5 49.3409 15.9828   3
  -9  18   5 39.5470 19.1914   2
   8 -18  -5 45.3449 14.5131   3
  -8  18   5 37.9125 18.8573   2
   7 -18  -5 47.9943 14.0914   3
  -7  18   5 55.3415 18.7267   2
  -6 -18   5 53.5534 9.59751   1
   6 -18  -5 65.1173 13.5127   3
  -5 -18   5 6.55363 5.97694   1
   5 -18  -5 13.0854 10.9292   3
   4 -18  -5 109.785 14.7367   3
  -4 -18   5 113.758 10.7106   1
  -3 -18   5 37.6145 6.16643   1
   3 -18  -5 57.4680 10.8487   3
   3  18  -5 33.0749 9.23490   2
  -2 -18   5 7.52395 8.57909   3
   2 -18  -5 13.9931 8.77267   3
   2  18  -5 7.60794 9.11066   2
   1 -18  -5 2.85357 9.68198   1
   1 -18  -5 18.0623 8.58831   3
  -1 -18   5 11.8028 8.35549   3
   1  18  -5 -13.990 9.66097   2
   0 -18   5 115.471 14.0686   3
   0 -18  -5 135.406 14.2159   1
   0  18  -5 108.747 15.4605   2
  -1 -18  -5 -15.248 7.79732   1
   1 -18   5 4.54242 9.52561   3
  -1  18  -5 -13.588 11.4453   2
  -2 -18  -5 7.46318 7.82875   1
  -2  18  -5 -14.168 12.5234   2
  -3 -18  -5 148.139 14.5956   1
  -3  18  -5 111.197 19.1047   2
  -4 -18  -5 11.8216 9.47272   1
  -4  18  -5 -11.246 14.4050   2
  -5 -18  -5 98.4036 13.5666   1
  -5  18  -5 60.7732 18.8256   2
  -6 -18  -5 23.1148 11.5575   1
  -6  18  -5 14.6297 18.8378   2
  -7 -18  -5 33.1978 12.5345   1
  -7  18  -5 10.8436 20.4602   2
   8 -19  -5 26.7547 13.9595   3
  -8  19   5 31.6200 19.5733   2
   7 -19  -5 12.8291 12.9792   3
  -7  19   5 -9.9846 18.0178   2
   6 -19  -5 20.0390 12.1648   3
   5 -19  -5 66.3619 13.8220   3
   4 -19  -5 -3.1000 10.2237   3
   3 -19  -5 117.088 14.1121   3
   3  19  -5 96.8200 12.6441   2
   2 -19  -5 81.1758 12.0439   3
   2  19  -5 82.3672 12.7413   2
   1 -19  -5 166.049 15.3948   3
   1  19  -5 121.670 16.1508   2
   0 -19  -5 64.4191 11.0781   1
   0  19  -5 48.0284 13.0393   2
  -1 -19  -5 168.917 15.7394   1
  -1  19  -5 124.767 18.6191   2
  -2 -19  -5 -4.0756 8.13694   1
  -2  19  -5 2.49465 13.6959   2
  -3 -19  -5 11.5652 8.93164   1
  -3  19  -5 -1.9630 14.7042   2
  -4 -19  -5 46.8888 11.0362   1
  -4  19  -5 24.5505 15.9345   2
  -5 -19  -5 0.86889 9.83643   1
  -5  19  -5 15.5827 17.4000   2
  -6 -19  -5 -1.2579 10.8857   1
  -6  19  -5 3.07347 18.8223   2
  -7 -19  -5 -19.735 11.5267   1
  -7  19  -5 10.6046 19.6296   2
   8 -20  -5 14.0223 14.3293   3
  -8  20   5 0.29480 19.0254   2
   7 -20  -5 43.3929 14.7763   3
  -7  20   5 22.8412 19.2481   2
   6 -20  -5 7.92002 12.1609   3
   5 -20  -5 13.6347 11.7145   3
   4 -20  -5 38.8220 12.0337   3
   3 -20  -5 8.75061 10.0591   3
   3  20  -5 -2.7611 9.20261   2
   2 -20  -5 248.411 23.0209   3
   2  20  -5 275.917 24.9186   2
   1 -20  -5 68.0187 11.0878   3
   1  20  -5 63.0553 13.4088   2
   0 -20  -5 210.113 19.0239   1
   0  20  -5 161.360 19.5851   2
  -1 -20  -5 594.545 40.9503   1
  -1  20  -5 571.563 45.7600   2
  -2 -20  -5 5.90386 8.62265   1
  -2  20  -5 0.67427 14.2009   2
  -3 -20  -5 314.514 25.6222   1
  -3  20  -5 336.296 34.8425   2
  -4 -20  -5 5.55236 9.69461   1
  -4  20  -5 -1.4681 16.6009   2
  -5 -20  -5 329.006 26.2162   1
  -5  20  -5 269.070 31.7214   2
  -6 -20  -5 -6.9179 10.6659   1
  -6  20  -5 -19.947 18.2526   2
   7 -21  -5 12.7281 13.9695   3
  -7  21   5 -1.9084 19.4649   2
   6 -21  -5 -3.1210 12.2612   3
   5 -21  -5 -5.2156 11.3123   3
   4 -21  -5 6.14731 11.0573   3
   3 -21  -5 14.9659 10.8225   3
   2 -21  -5 -1.6992 9.66646   3
   2  21  -5 -8.9432 10.3796   2
   1 -21  -5 12.8411 9.33081   3
   1  21  -5 -11.319 11.3910   2
   0 -21  -5 9.47640 9.76370   3
   0 -21  -5 18.0585 10.0506   1
   0  21  -5 5.15776 12.5133   2
  -1 -21  -5 29.0718 10.4688   1
  -1  21  -5 30.4490 15.0115   2
  -2 -21  -5 1.40359 9.29395   1
  -2  21  -5 6.85352 15.0800   2
  -3 -21  -5 3.53501 9.02079   1
  -3  21  -5 10.4255 16.5933   2
  -4 -21  -5 3.31744 9.97606   1
  -4  21  -5 -13.627 16.2367   2
  -5 -21  -5 21.0038 10.9081   1
  -5  21  -5 18.6416 19.4720   2
  -6 -21  -5 1.97498 11.2584   1
  -6  21  -5 -0.0747 19.2354   2
   6 -22  -5 24.2341 13.7444   3
   5 -22  -5 75.1641 14.8241   3
   4 -22  -5 -14.630 10.5764   3
   3 -22  -5 97.5443 14.5603   3
   2 -22  -5 83.8748 13.1885   3
   2  22  -5 52.2625 13.4165   2
   1 -22  -5 93.0259 12.7992   3
   1  22  -5 85.1898 15.4287   2
   0 -22  -5 -3.2332 9.68799   1
   0 -22  -5 12.1273 9.81542   3
   0  22  -5 -10.780 12.5064   2
  -1 -22  -5 71.3803 12.4721   1
  -1  22  -5 55.6351 16.7225   2
  -2 -22  -5 -2.1239 9.48824   1
  -2  22  -5 -0.3010 15.4519   2
  -3 -22  -5 69.3337 11.8123   1
  -3  22  -5 70.8289 19.8368   2
  -4 -22  -5 -1.0938 9.64719   1
  -4  22  -5 3.11695 17.5841   2
  -5 -22  -5 146.724 16.4575   1
  -5  22  -5 109.535 24.0615   2
   6 -23  -5 40.4909 14.6462   3
   5 -23  -5 28.7591 13.2119   3
   4 -23  -5 27.9910 12.4967   3
   3 -23  -5 18.7220 11.7792   3
   2 -23  -5 8.29871 10.5857   3
   1 -23  -5 32.9030 10.4516   3
   1  23  -5 12.9165 12.9614   2
   0 -23  -5 0.67364 10.9063   1
   0 -23  -5 -6.4107 9.72921   3
   0  23  -5 10.6182 13.7623   2
  -1 -23  -5 2.76142 10.3251   1
  -1  23  -5 -5.5281 14.8311   2
  -2 -23  -5 125.094 14.7306   1
  -2  23  -5 75.2725 19.5977   2
  -3 -23  -5 32.3368 10.5068   1
  -3  23  -5 11.3464 18.2349   2
  -4 -23  -5 17.0890 10.2648   1
  -4  23  -5 -1.2380 19.1620   2
   5 -24  -5 113.629 17.3428   3
   4 -24  -5 17.4273 12.4645   3
   3 -24  -5 134.472 17.2438   3
   2 -24  -5 15.6463 11.3950   3
   1 -24  -5 47.6446 11.7687   3
   1  24  -5 26.2870 13.9676   2
   0 -24  -5 6.20076 10.2524   3
   0  24  -5 0.06116 13.8770   2
  -1 -24  -5 11.2365 10.6234   1
  -1  24  -5 -28.054 15.3696   2
  -2 -24  -5 86.0255 13.5964   1
  -2  24  -5 57.8836 19.5967   2
  -3 -24  -5 4.54432 10.0432   1
  -3  24  -5 -20.414 18.3131   2
   3 -25  -5 41.2967 13.2362   3
   2 -25  -5 84.3302 14.7184   3
   1 -25  -5 29.3712 11.5728   3
   0 -25  -5 53.9479 12.4577   3
   0  25  -5 28.3226 16.2452   2
  -1 -25  -5 -7.6749 10.6528   1
  -1 -25  -5 -8.5021 11.3001   3
  -1  25  -5 0.24915 16.2950   2
  -2 -25  -5 -7.4362 10.8052   1
  -2  25  -5 20.8151 18.5493   2
 -12   0   6 19.3145 16.6850   1
  12   0  -6 -18.970 12.4922   3
 -11   0   6 21.3615 15.6044   1
  11   0  -6 24.9408 13.8727   3
 -10   0   6 7.27421 8.67838   2
  10   0  -6 11.8645 11.5889   3
 -10   0   6 4.19482 13.0649   1
  -9   0   6 137.623 14.3309   2
  -9   0   6 156.642 18.7517   1
   9   0  -6 157.640 17.0261   3
  -8   0   6 170.147 17.2535   2
   8   0  -6 181.123 17.5739   3
   7   0  -6 503.520 36.2823   3
  -7   0   6 525.807 35.2837   2
  -6   0   6 743.589 47.2340   2
   6   0  -6 694.034 47.8320   3
   5   0  -6 58.1146 7.86013   3
   4   0  -6 4.22664 4.67092   3
  -3   0   6 388.817 28.5659   2
   3   0  -6 433.203 28.5428   3
  -3   0   6 475.509 27.9863   3
   2   0  -6 55.4304 4.98174   3
  -2   0   6 52.8440 6.24037   1
  -2   0   6 45.7849 5.84953   2
  -1   0   6 145.913 12.2178   1
  -1   0   6 160.136 12.5957   2
   1   0  -6 167.115 13.4332   2
   1   0  -6 160.808 12.7209   1
   0   0  -6 13.4034 5.05576   1
   0   0   6 18.7056 4.82022   1
   0   0  -6 15.0707 5.32537   2
   0   0  -6 15.2524 3.25123   3
   0   0   6 16.1040 4.40193   2
   1   0   6 20.7580 4.57937   1
   1   0   6 23.6154 5.37172   2
  -1   0  -6 18.5453 4.48730   3
  -1   0  -6 18.8489 5.98991   2
  -1   0  -6 29.3822 5.89707   1
  -2   0  -6 185.322 15.7276   1
   2   0   6 208.432 15.2368   1
   2   0   6 201.695 14.3872   3
  -2   0  -6 201.550 15.3620   3
  -2   0  -6 197.745 17.7838   2
  -3   0  -6 -9.1465 6.02964   2
  -3   0  -6 10.8215 5.55071   3
   3   0   6 -4.1171 4.29402   3
  -3   0  -6 -1.1087 6.11770   1
  -4   0  -6 1030.05 67.7054   3
  -4   0  -6 1040.56 67.7657   1
  -4   0  -6 1004.21 68.8279   2
   4   0   6 1106.65 67.3920   3
  -5   0  -6 124.544 12.6989   1
   5   0   6 123.715 12.3702   3
  -5   0  -6 84.7875 12.4616   2
  -5   0  -6 113.599 11.8608   3
  -6   0  -6 548.161 39.3870   3
  -6   0  -6 558.139 41.5129   2
   6   0   6 562.167 38.8527   3
  -6   0  -6 600.217 40.0873   1
  -7   0  -6 502.347 33.7329   1
  -7   0  -6 363.417 34.7903   2
  -8   0  -6 59.7172 14.2937   1
  -8   0  -6 48.1919 14.2670   2
  -9   0  -6 102.171 17.3165   1
  -9   0  -6 83.8233 17.1489   2
 -10   0  -6 58.7128 16.9392   2
 -10   0  -6 67.8538 17.2743   1
  12  -1  -6 -28.461 12.5237   3
 -12  -1   6 22.8118 15.5451   1
 -12   1   6 7.18482 16.2786   1
  12   1  -6 -15.218 12.4189   3
 -11  -1   6 14.5090 14.1503   1
  11  -1  -6 -1.6356 12.3459   3
  11   1  -6 3.38024 12.3629   3
 -11   1   6 12.5614 14.8148   1
 -10  -1   6 45.6705 15.1721   1
 -10  -1   6 44.3164 10.4947   2
  10  -1  -6 74.9795 13.8414   3
 -10   1   6 53.9314 10.7622   2
 -10   1   6 69.9821 15.9785   1
  10   1  -6 68.0722 13.8542   3
  -9  -1   6 22.2538 12.0800   1
  -9  -1   6 21.6805 7.76844   2
   9  -1  -6 31.2080 11.1527   3
   9   1  -6 20.9219 11.1813   3
  -9   1   6 25.0356 8.94808   2
   8  -1  -6 52.2420 10.5729   3
  -8  -1   6 26.6171 7.70381   2
  -8   1   6 34.3193 8.51659   2
   8   1  -6 47.4681 10.6496   3
   7  -1  -6 4.26901 7.66378   3
  -7  -1   6 -3.3470 5.45402   2
   7   1  -6 -1.1981 7.46403   3
  -7   1   6 3.43076 6.59965   2
   6  -1  -6 -0.8285 6.12991   3
  -6  -1   6 -1.1958 4.75845   2
  -6   1   6 -7.2140 5.54937   2
   6   1  -6 -2.5121 6.31528   3
  -5  -1   6 12.5554 4.63748   2
   5  -1  -6 6.38223 5.35915   3
   5   1  -6 4.70762 5.40803   3
   4  -1  -6 159.134 13.0908   3
   4   1  -6 155.850 13.1164   3
   3  -1  -6 41.2013 5.36023   3
  -3  -1   6 32.5381 4.48029   2
  -3   1   6 39.1185 3.69838   3
   3   1  -6 34.0459 5.21951   3
  -3   1   6 32.0473 5.63392   2
  -2  -1   6 226.612 16.2091   1
  -2  -1   6 241.008 16.3372   2
   2  -1  -6 248.810 15.5704   3
  -2   1   6 218.158 16.7253   2
   2   1  -6 211.980 16.5236   2
  -2   1   6 232.152 16.3898   1
  -1  -1   6 83.8282 8.16983   2
  -1  -1   6 73.3825 6.70576   1
   1  -1  -6 54.4470 7.31259   2
   1  -1  -6 75.1262 7.64484   1
  -1   1   6 71.2145 7.20948   1
  -1   1   6 61.3379 6.81645   2
   1   1  -6 65.0620 7.02646   1
   1   1  -6 55.2259 6.72240   2
   0  -1   6 63.6638 6.61552   1
   0  -1  -6 51.2510 7.29714   2
   0  -1  -6 52.2455 6.96528   1
   0  -1   6 62.3286 6.56409   2
   0   1  -6 53.1941 7.14081   2
   0   1   6 67.9769 6.83057   2
   0   1  -6 78.3558 6.79176   3
   0   1   6 64.7921 6.90577   1
   0   1  -6 51.4015 6.77901   1
  -1  -1  -6 378.727 24.6541   3
   1  -1   6 358.890 25.8793   2
   1  -1   6 315.253 24.7723   1
   1  -1   6 403.484 24.2001   3
  -1  -1  -6 367.632 26.4904   2
  -1  -1  -6 379.578 25.5438   1
  -1   1  -6 386.502 26.7622   2
   1   1   6 356.321 26.0456   2
  -1   1  -6 429.192 25.0537   3
  -1   1  -6 328.007 25.0933   1
   1   1   6 380.021 24.9964   1
  -2  -1  -6 27.6026 6.83551   2
   2  -1   6 38.3923 5.72896   1
   2  -1   6 45.3371 5.21109   3
  -2  -1  -6 31.4735 6.79761   1
  -2  -1  -6 28.6440 5.78074   3
  -2   1  -6 28.5747 7.33528   2
   2   1   6 36.8219 6.17704   1
  -2   1  -6 26.1528 6.40319   3
  -2   1  -6 34.0013 6.54245   1
  -3  -1  -6 84.0512 8.94525   1
  -3  -1  -6 76.2009 10.0308   2
  -3  -1  -6 78.2579 8.45687   3
   3  -1   6 80.9235 7.88721   3
   3   1   6 80.0435 8.27628   3
  -3   1  -6 50.5434 8.94220   2
  -3   1  -6 77.7538 8.92266   1
  -3   1  -6 83.2076 8.98254   3
  -4  -1  -6 3.78224 7.64118   2
  -4  -1  -6 5.41326 6.06114   3
  -4  -1  -6 4.02089 6.96531   1
   4  -1   6 9.63672 5.26248   3
  -4   1  -6 5.85820 6.87449   1
   4   1   6 -0.3488 5.00430   3
  -4   1  -6 7.44111 7.29621   2
  -4   1  -6 -7.2839 6.29752   3
  -5  -1  -6 89.5941 10.4826   3
  -5  -1  -6 92.3815 11.2638   1
  -5  -1  -6 84.6150 12.5382   2
   5  -1   6 80.0710 9.47866   3
   5   1   6 76.6981 9.21377   3
  -5   1  -6 80.0189 11.1142   1
  -5   1  -6 76.7162 11.3198   2
  -5   1  -6 75.2637 10.5755   3
  -6  -1  -6 5.48402 6.93984   3
  -6  -1  -6 12.7384 9.62469   1
  -6  -1  -6 -4.9987 9.08385   2
   6  -1   6 3.38794 6.75808   3
  -6   1  -6 -8.1962 9.18638   2
   6   1   6 -1.4546 6.64128   3
  -6   1  -6 -1.4520 9.70660   1
  -6   1  -6 16.1446 8.10949   3
  -7  -1  -6 144.685 16.7463   1
  -7  -1  -6 131.398 17.9478   2
  -7   1  -6 120.420 17.1236   2
  -7   1  -6 209.886 19.8651   1
  -8  -1  -6 -3.4130 12.3731   1
  -8  -1  -6 7.52917 12.6381   2
  -8   1  -6 8.10695 11.9107   2
  -8   1  -6 4.96037 12.9447   1
  -9  -1  -6 11.1237 13.5171   2
  -9  -1  -6 31.0437 14.6451   1
  -9   1  -6 2.58481 14.5850   1
  -9   1  -6 -3.9812 13.4915   2
 -10  -1  -6 12.8722 15.2212   1
 -10  -1  -6 -1.6808 13.8389   2
 -10   1  -6 2.71984 14.9520   2
 -10   1  -6 1.69151 15.8063   1
 -12  -2   6 35.4911 15.4974   1
  12  -2  -6 16.5194 13.6231   3
  12   2  -6 14.1002 13.7064   3
 -12   2   6 35.9498 17.4721   1
 -11  -2   6 14.0156 13.8028   1
  11  -2  -6 -7.0804 12.0245   3
 -11   2   6 0.35307 15.7144   1
 -11   2   6 -9.4476 11.8431   2
  11   2  -6 -6.7590 11.6847   3
 -10  -2   6 88.2698 16.4008   1
  10  -2  -6 103.155 15.4527   3
 -10   2   6 80.1560 12.5098   2
  10   2  -6 73.8060 14.5591   3
 -10   2   6 101.310 17.4459   1
  -9  -2   6 4.82062 6.96498   2
  -9  -2   6 21.5121 12.4948   1
   9  -2  -6 16.7526 10.5410   3
  -9   2   6 12.8680 8.97220   2
   9   2  -6 28.6069 10.8389   3
   8  -2  -6 323.447 25.6525   3
  -8  -2   6 297.255 22.9258   2
  -8  -2   6 303.524 26.4196   1
  -8   2   6 309.161 24.9745   2
   8   2  -6 312.123 25.5599   3
   7  -2  -6 -11.636 7.10870   3
  -7  -2   6 -2.9706 5.17800   2
   7   2  -6 2.97044 7.64917   3
  -7   2   6 13.1688 7.17403   2
   6  -2  -6 88.8514 10.5983   3
  -6  -2   6 76.2451 7.90951   2
   6   2  -6 92.4658 10.4538   3
  -6   2   6 97.0059 9.98715   2
  -5  -2   6 44.4012 5.07120   2
   5  -2  -6 37.0890 7.19007   3
   5   2  -6 32.8774 6.89165   3
  -4  -2   6 4.23342 3.13938   2
   4  -2  -6 3.18518 4.73139   3
   4   2  -6 -0.2344 4.55419   3
   3  -2  -6 -1.3363 3.88594   3
  -3  -2   6 2.22528 3.05150   2
  -3   2   6 3.03483 2.82204   3
  -3   2   6 7.84170 4.64209   1
  -3   2   6 3.67231 4.81636   2
  -2  -2   6 678.502 41.3846   2
  -2  -2   6 612.917 40.6300   3
  -2  -2   6 641.789 40.6771   3
  -2  -2   6 623.111 41.2375   1
   2  -2  -6 696.653 40.8504   3
   2   2  -6 574.694 41.3119   2
  -2   2   6 679.628 41.6370   1
  -2   2   6 639.066 41.9152   2
  -1  -2   6 31.7108 4.98461   2
   1  -2  -6 21.1968 5.83784   1
   1  -2  -6 24.6905 5.96766   2
  -1  -2   6 31.8746 4.59414   1
   1   2  -6 35.7139 5.45893   1
  -1   2   6 34.3859 5.31212   1
   1   2  -6 26.0521 5.25030   2
  -1   2   6 32.7240 5.16230   2
   0  -2  -6 562.951 39.4483   1
   0  -2   6 558.706 38.8704   1
   0  -2  -6 644.495 40.3726   2
   0  -2   6 619.228 39.7124   2
   0   2   6 580.456 39.7803   2
   0   2   6 633.136 39.4021   1
   0   2  -6 555.858 39.0524   1
   0   2  -6 678.840 38.9029   3
   0   2  -6 634.107 40.2061   2
   1  -2   6 220.680 14.5649   3
  -1  -2  -6 211.358 17.2800   2
  -1  -2  -6 204.546 14.9668   3
   1  -2   6 226.060 16.8545   2
   1  -2   6 164.565 15.0985   1
  -1  -2  -6 219.451 16.3007   1
   1   2   6 224.545 17.8761   2
  -1   2  -6 224.327 17.7528   2
   1   2   6 226.849 15.5588   1
  -1   2  -6 185.739 15.5158   1
  -1   2  -6 237.831 15.5603   3
[truncated: 302,620 more chars]
