# Supplementary material for: Ni(I)–Alkyl Complexes Bearing Phenanthroline Ligands: Experimental Evidence for CO2 Insertion at Ni(I) Centers
Source: J Am Chem Soc. 2020 Jun 10;142(25):10936–41. doi: 10.1021/jacs.0c04695 (PMC7351122; doi:10.1021/jacs.0c04695)
Supplement: Supplementary file 3 — ja0c04695_si_003.cif [file ja0c04695_si_003.cif]

 
data_mo_RJS957
 
_audit_creation_method            'SHELXL-2018/3'
_shelx_SHELXL_version_number      '2018/3'
_chemical_name_systematic         ?
_chemical_name_common             ?
_chemical_melting_point           ?
_chemical_formula_moiety          ?
_chemical_formula_sum
 'C37 H44 N2 Ni O0.50' 
_chemical_formula_weight          583.45

loop_
 _atom_type_symbol
 _atom_type_description
 _atom_type_scat_dispersion_real
 _atom_type_scat_dispersion_imag
 _atom_type_scat_source
 'C'  'C'   0.0033   0.0016
 'International Tables Vol C Tables 4.2.6.8 and 6.1.1.4'
 'H'  'H'   0.0000   0.0000
 'International Tables Vol C Tables 4.2.6.8 and 6.1.1.4'
 'N'  'N'   0.0061   0.0033
 'International Tables Vol C Tables 4.2.6.8 and 6.1.1.4'
 'Ni'  'Ni'   0.3393   1.1124
 'International Tables Vol C Tables 4.2.6.8 and 6.1.1.4'
 'O'  'O'   0.0106   0.0060
 'International Tables Vol C Tables 4.2.6.8 and 6.1.1.4'
 
_space_group_crystal_system       monoclinic
_space_group_IT_number            14
_space_group_name_H-M_alt         'P 21/c'
_space_group_name_Hall            '-P 2ybc'
 
_shelx_space_group_comment
;
The symmetry employed for this shelxl refinement is uniquely defined
by the following loop, which should always be used as a source of
symmetry information in preference to the above space-group names.
They are only intended as comments.
;
 
loop_
 _space_group_symop_operation_xyz
 'x, y, z'
 '-x, y+1/2, -z+1/2'
 '-x, -y, -z'
 'x, -y-1/2, z-1/2'
 
_cell_length_a                    11.0083(6)
_cell_length_b                    32.4592(17)
_cell_length_c                    8.8043(5)
_cell_angle_alpha                 90
_cell_angle_beta                  90.9405(18)
_cell_angle_gamma                 90
_cell_volume                      3145.5(3)
_cell_formula_units_Z             4
_cell_measurement_temperature     100(2)
_cell_measurement_reflns_used      6102
_cell_measurement_theta_min        2.24
_cell_measurement_theta_max       23.99
 
_exptl_crystal_description       'needle'
_exptl_crystal_colour            'green'
_exptl_crystal_density_meas       ?
_exptl_crystal_density_method     ?
_exptl_crystal_density_diffrn     1.232          
_exptl_crystal_F_000              1248
_exptl_transmission_factor_min    ?
_exptl_transmission_factor_max    ?
_exptl_crystal_size_max           0.300
_exptl_crystal_size_mid           0.050
_exptl_crystal_size_min           0.020
_exptl_absorpt_coefficient_mu     0.646
_shelx_estimated_absorpt_T_min    0.830
_shelx_estimated_absorpt_T_max    0.987
_exptl_absorpt_correction_type    multi-scan
_exptl_absorpt_correction_T_min    0.4665
_exptl_absorpt_correction_T_max    0.7452
_exptl_absorpt_process_details   
'SADABS-2014/4'
_exptl_absorpt_special_details    ?
_diffrn_ambient_temperature       100(2)
_diffrn_radiation_wavelength      0.71073
_diffrn_radiation_type            MoK\a
_diffrn_source                    'Microfocus source E025 IuS' 
_diffrn_source_type               'Bruker APEX DUO'
_diffrn_source_power              50
_diffrn_source_current            0.6
_diffrn_source_size               '0.2 mm x 0.2 mm fine focus'
_diffrn_radiation_monochromator   'Quazar MX Multilayer Optics'
_diffrn_detector_type             '4K CCD area detector APEX II'
_diffrn_measurement_device_type   'APEX DUO Kappa 4-axis goniometer' 
_diffrn_measurement_method
;
 Fullsphere data collection, phi and omega scans
;
_diffrn_detector_area_resol_mean  512 
_diffrn_reflns_number             41144
_diffrn_reflns_av_unetI/netI      0.0684
_diffrn_reflns_av_R_equivalents   0.1016
_diffrn_reflns_limit_h_min        -12
_diffrn_reflns_limit_h_max        13
_diffrn_reflns_limit_k_min        -38
_diffrn_reflns_limit_k_max        37
_diffrn_reflns_limit_l_min        -10
_diffrn_reflns_limit_l_max        8
_diffrn_reflns_theta_min          1.954
_diffrn_reflns_theta_max          25.076
_diffrn_reflns_theta_full         25.076
_diffrn_measured_fraction_theta_max   0.987
_diffrn_measured_fraction_theta_full  0.987
_diffrn_reflns_Laue_measured_fraction_max    0.987
_diffrn_reflns_Laue_measured_fraction_full   0.987
_diffrn_reflns_point_group_measured_fraction_max   0.987
_diffrn_reflns_point_group_measured_fraction_full  0.987
_reflns_number_total              5508
_reflns_number_gt                 4019
_reflns_threshold_expression      'I > 2\s(I)'
_reflns_Friedel_coverage          0.000
_reflns_Friedel_fraction_max      .
_reflns_Friedel_fraction_full     .
 
_reflns_special_details
;
 Reflections were merged by SHELXL according to the crystal
 class for the calculation of statistics and refinement.
 
 _reflns_Friedel_fraction is defined as the number of unique
 Friedel pairs measured divided by the number that would be
 possible theoretically, ignoring centric projections and
 systematic absences.
;
 
_computing_data_collection        'Bruker APEX2 v2014.9-0' 
_computing_cell_refinement        'Bruker APEX2 v2014.9-0' 
_computing_data_reduction         'Bruker APEX2 v2014.9-0' 
_computing_structure_solution   'SHELXT (Sheldrick, 2018)'
_computing_structure_refinement 'SHELXL-2018/3 (Sheldrick, 2018)'
_computing_molecular_graphics   'shelXle (H�bschle, Sheldrick and Dittirch, 2011)' 
_computing_publication_material 'SHELXL-2018/3 (Sheldrick, 2018)' 
_refine_special_details           ?
_refine_ls_structure_factor_coef  Fsqd
_refine_ls_matrix_type            full
_refine_ls_weighting_scheme       calc
_refine_ls_weighting_details
'w=1/[\s^2^(Fo^2^)+(0.0331P)^2^+5.2245P] where P=(Fo^2^+2Fc^2^)/3'
_atom_sites_solution_primary      ?
_atom_sites_solution_secondary    ?
_atom_sites_solution_hydrogens    geom
_refine_ls_hydrogen_treatment     constr
_refine_ls_extinction_method      none
_refine_ls_extinction_coef        .
_refine_ls_number_reflns          5508
_refine_ls_number_parameters      399
_refine_ls_number_restraints      61
_refine_ls_R_factor_all           0.0821
_refine_ls_R_factor_gt            0.0521
_refine_ls_wR_factor_ref          0.1217
_refine_ls_wR_factor_gt           0.1090
_refine_ls_goodness_of_fit_ref    1.055
_refine_ls_restrained_S_all       1.053
_refine_ls_shift/su_max           0.002
_refine_ls_shift/su_mean          0.000
 
loop_
 _atom_site_label
 _atom_site_type_symbol
 _atom_site_fract_x
 _atom_site_fract_y
 _atom_site_fract_z
 _atom_site_U_iso_or_equiv
 _atom_site_adp_type
 _atom_site_occupancy
 _atom_site_site_symmetry_order  
 _atom_site_calc_flag
 _atom_site_refinement_flags_posn
 _atom_site_refinement_flags_adp
 _atom_site_refinement_flags_occupancy
 _atom_site_disorder_assembly
 _atom_site_disorder_group
Ni1 Ni 0.48697(4) 0.64497(2) 0.55101(5) 0.01920(14) Uani 1 1 d . . . . .
C1 C 0.4087(3) 0.60352(10) 0.6786(4) 0.0239(8) Uani 1 1 d . . . . .
H1A H 0.430031 0.576202 0.636749 0.029 Uiso 1 1 calc R U . . .
H1AB H 0.447502 0.605304 0.780582 0.029 Uiso 1 1 calc R U . . .
N1 N 0.5061(3) 0.69773(8) 0.4503(3) 0.0177(6) Uani 1 1 d . . . . .
N2 N 0.6652(3) 0.65163(8) 0.5917(3) 0.0196(6) Uani 1 1 d . . . . .
C2 C 0.2706(3) 0.60362(10) 0.7018(4) 0.0224(8) Uani 1 1 d . . . . .
C3 C 0.2356(4) 0.57050(11) 0.8183(4) 0.0304(9) Uani 1 1 d . . . . .
H3A H 0.147508 0.570908 0.832286 0.046 Uiso 1 1 calc R U . . .
H3B H 0.276929 0.576169 0.915470 0.046 Uiso 1 1 calc R U . . .
H3C H 0.260192 0.543325 0.781188 0.046 Uiso 1 1 calc R U . . .
C4 C 0.2015(4) 0.59495(11) 0.5532(4) 0.0301(9) Uani 1 1 d . . . . .
H4A H 0.113970 0.596571 0.570590 0.045 Uiso 1 1 calc R U . . .
H4B H 0.222125 0.567317 0.516906 0.045 Uiso 1 1 calc R U . . .
H4C H 0.224257 0.615402 0.476889 0.045 Uiso 1 1 calc R U . . .
C5 C 0.2300(3) 0.64586(11) 0.7608(4) 0.0277(8) Uani 1 1 d . . . . .
H5A H 0.144150 0.644589 0.788329 0.042 Uiso 1 1 calc R U . . .
H5B H 0.240664 0.666624 0.681308 0.042 Uiso 1 1 calc R U . . .
H5C H 0.279149 0.653334 0.850395 0.042 Uiso 1 1 calc R U . . .
C6 C 0.4237(3) 0.72010(10) 0.3708(4) 0.0189(8) Uani 1 1 d . . . . .
C7 C 0.4454(3) 0.76121(10) 0.3314(4) 0.0207(8) Uani 1 1 d . . . . .
H7 H 0.385862 0.776064 0.274434 0.025 Uiso 1 1 calc R U . . .
C8 C 0.5523(3) 0.78034(10) 0.3743(4) 0.0224(8) Uani 1 1 d . . . . .
H8 H 0.565856 0.808420 0.349315 0.027 Uiso 1 1 calc R U . . .
C9 C 0.6410(3) 0.75787(10) 0.4552(4) 0.0193(8) Uani 1 1 d . . . . .
C10 C 0.6139(3) 0.71657(10) 0.4879(4) 0.0174(7) Uani 1 1 d . . . . .
C11 C 0.7556(3) 0.77405(10) 0.5077(4) 0.0243(8) Uani 1 1 d . . . . .
H11 H 0.774201 0.802211 0.489982 0.029 Uiso 1 1 calc R U . . .
C12 C 0.8373(3) 0.75022(10) 0.5814(4) 0.0240(8) Uani 1 1 d . . . . .
H12 H 0.912018 0.761900 0.615427 0.029 Uiso 1 1 calc R U . . .
C13 C 0.8136(3) 0.70754(10) 0.6096(4) 0.0208(8) Uani 1 1 d . . . . .
C14 C 0.7009(3) 0.69137(10) 0.5647(4) 0.0190(8) Uani 1 1 d . . . . .
C15 C 0.8961(3) 0.68030(10) 0.6820(4) 0.0247(8) Uani 1 1 d . . . . .
H15 H 0.974008 0.689600 0.714819 0.030 Uiso 1 1 calc R U . . .
C16 C 0.8616(3) 0.64007(11) 0.7041(4) 0.0240(8) Uani 1 1 d . . . . .
H16 H 0.917217 0.621367 0.750526 0.029 Uiso 1 1 calc R U . . .
C17 C 0.7462(3) 0.62613(10) 0.6597(4) 0.0199(8) Uani 1 1 d . . . . .
C18 C 0.3085(3) 0.69922(10) 0.3259(3) 0.0184(7) Uani 1 1 d . . . . .
C19 C 0.1969(3) 0.71366(10) 0.3791(4) 0.0212(8) Uani 1 1 d . . . . .
C20 C 0.0898(3) 0.69461(10) 0.3294(4) 0.0221(8) Uani 1 1 d . . . . .
H20 H 0.014363 0.704283 0.366161 0.027 Uiso 1 1 calc R U . . .
C21 C 0.0904(3) 0.66200(11) 0.2279(4) 0.0242(8) Uani 1 1 d . . . . .
C22 C 0.2022(3) 0.64809(10) 0.1769(4) 0.0233(8) Uani 1 1 d . . . . .
H22 H 0.203876 0.625700 0.107504 0.028 Uiso 1 1 calc R U . . .
C23 C 0.3107(3) 0.66566(10) 0.2236(4) 0.0201(8) Uani 1 1 d . . . . .
C24 C 0.1891(3) 0.74929(11) 0.4888(4) 0.0286(9) Uani 1 1 d . . . . .
H24A H 0.123941 0.744121 0.560927 0.043 Uiso 1 1 calc R U . . .
H24B H 0.171711 0.774701 0.432435 0.043 Uiso 1 1 calc R U . . .
H24C H 0.266535 0.752155 0.544277 0.043 Uiso 1 1 calc R U . . .
C25 C -0.0265(4) 0.64272(12) 0.1722(5) 0.0356(9) Uani 1 1 d . . . . .
H25A H -0.023245 0.612885 0.188897 0.053 Uiso 1 1 calc R U . . .
H25B H -0.037658 0.648328 0.063540 0.053 Uiso 1 1 calc R U . . .
H25C H -0.094659 0.654391 0.228086 0.053 Uiso 1 1 calc R U . . .
C26 C 0.4288(3) 0.64964(10) 0.1624(4) 0.0243(8) Uani 1 1 d . . . . .
H26A H 0.412153 0.631940 0.074309 0.036 Uiso 1 1 calc R U . . .
H26B H 0.471363 0.633695 0.241411 0.036 Uiso 1 1 calc R U . . .
H26C H 0.479720 0.672868 0.131703 0.036 Uiso 1 1 calc R U . . .
C27 C 0.7075(3) 0.58260(10) 0.6829(4) 0.0204(8) Uani 1 1 d . . . . .
C28 C 0.6833(3) 0.56815(10) 0.8293(4) 0.0203(8) Uani 1 1 d . . . . .
C29 C 0.6450(3) 0.52764(11) 0.8463(4) 0.0238(8) Uani 1 1 d . . . . .
H29 H 0.628988 0.517605 0.945293 0.029 Uiso 1 1 calc R U . . .
C30 C 0.6294(3) 0.50143(10) 0.7234(4) 0.0264(9) Uani 1 1 d . . . . .
C31 C 0.6552(3) 0.51622(10) 0.5795(4) 0.0270(9) Uani 1 1 d . . . . .
H31 H 0.646046 0.498414 0.494489 0.032 Uiso 1 1 calc R U . . .
C32 C 0.6941(3) 0.55637(11) 0.5570(4) 0.0243(8) Uani 1 1 d . . . . .
C33 C 0.6935(4) 0.59574(11) 0.9672(4) 0.0281(9) Uani 1 1 d . . . . .
H33A H 0.660379 0.581481 1.055409 0.042 Uiso 1 1 calc R U . . .
H33B H 0.647711 0.621172 0.948489 0.042 Uiso 1 1 calc R U . . .
H33C H 0.779132 0.602448 0.986973 0.042 Uiso 1 1 calc R U . . .
C34 C 0.5893(4) 0.45732(11) 0.7453(4) 0.0356(10) Uani 1 1 d . . . . .
H34A H 0.548921 0.447424 0.652272 0.053 Uiso 1 1 calc R U . . .
H34B H 0.532702 0.455871 0.829867 0.053 Uiso 1 1 calc R U . . .
H34C H 0.660419 0.440076 0.768031 0.053 Uiso 1 1 calc R U . . .
C35 C 0.7242(4) 0.57124(12) 0.3988(4) 0.0342(10) Uani 1 1 d . . . . .
H35A H 0.720886 0.547973 0.327884 0.051 Uiso 1 1 calc R U . . .
H35B H 0.805989 0.583159 0.399575 0.051 Uiso 1 1 calc R U . . .
H35C H 0.665110 0.592205 0.366548 0.051 Uiso 1 1 calc R U . . .
C1S C -0.0223(11) 0.5036(3) 0.6544(15) 0.080(3) Uani 0.5 1 d . U P A -1
H1SA H -0.067993 0.496878 0.561196 0.096 Uiso 0.5 1 calc R U P A -1
H1SB H 0.064349 0.505693 0.631807 0.096 Uiso 0.5 1 calc R U P A -1
H1SC H -0.050942 0.530015 0.694436 0.096 Uiso 0.5 1 calc R U P A -1
C2S C -0.0413(16) 0.4705(4) 0.7702(17) 0.069(3) Uani 0.5 1 d . U P A -1
H2SA H -0.010948 0.444013 0.729676 0.083 Uiso 0.5 1 calc R U P A -1
H2SB H -0.129377 0.467401 0.787817 0.083 Uiso 0.5 1 calc R U P A -1
C3S C -0.0370(18) 0.5121(5) 1.0108(17) 0.075(4) Uani 0.5 1 d . U P A -1
H3SA H -0.123683 0.505053 1.024281 0.089 Uiso 0.5 1 calc R U P A -1
H3SB H -0.032172 0.538865 0.957119 0.089 Uiso 0.5 1 calc R U P A -1
O1S O 0.0248(12) 0.4798(4) 0.9246(13) 0.083(3) Uani 0.5 1 d . U P A -1
C4S C 0.0346(15) 0.5147(5) 1.1778(18) 0.078(4) Uani 0.5 1 d . U P A -1
H4SA H -0.012180 0.531882 1.247168 0.118 Uiso 0.5 1 calc R U P A -1
H4SB H 0.115343 0.526777 1.164527 0.118 Uiso 0.5 1 calc R U P A -1
H4SC H 0.043080 0.486915 1.220322 0.118 Uiso 0.5 1 calc R U P A -1
 
loop_
 _atom_site_aniso_label
 _atom_site_aniso_U_11
 _atom_site_aniso_U_22
 _atom_site_aniso_U_33
 _atom_site_aniso_U_23
 _atom_site_aniso_U_13
 _atom_site_aniso_U_12
Ni1 0.0192(3) 0.0142(2) 0.0241(2) 0.00192(19) -0.00086(17) -0.0017(2)
C1 0.024(2) 0.0195(18) 0.028(2) 0.0032(15) -0.0003(16) 0.0003(16)
N1 0.0182(17) 0.0168(14) 0.0180(14) -0.0019(12) -0.0009(11) -0.0012(13)
N2 0.0218(17) 0.0132(15) 0.0241(15) 0.0028(11) 0.0022(12) 0.0009(12)
C2 0.024(2) 0.0207(19) 0.0228(18) 0.0018(14) 0.0003(15) -0.0007(15)
C3 0.032(2) 0.026(2) 0.034(2) 0.0034(16) 0.0053(17) -0.0026(17)
C4 0.031(2) 0.028(2) 0.032(2) 0.0002(16) -0.0018(17) -0.0008(17)
C5 0.027(2) 0.024(2) 0.032(2) 0.0019(16) -0.0008(16) 0.0018(17)
C6 0.018(2) 0.0202(18) 0.0190(17) -0.0012(14) 0.0033(14) 0.0036(15)
C7 0.026(2) 0.0135(17) 0.0224(18) 0.0007(13) -0.0016(15) 0.0045(15)
C8 0.028(2) 0.0132(17) 0.0255(19) 0.0023(14) 0.0019(16) 0.0008(15)
C9 0.020(2) 0.0154(18) 0.0230(18) -0.0011(13) 0.0039(14) -0.0016(14)
C10 0.018(2) 0.0130(17) 0.0216(18) -0.0009(13) 0.0025(14) -0.0008(14)
C11 0.027(2) 0.0155(18) 0.031(2) -0.0006(15) 0.0044(16) -0.0048(16)
C12 0.021(2) 0.0214(19) 0.030(2) 0.0001(15) 0.0015(16) -0.0059(16)
C13 0.017(2) 0.0205(19) 0.0247(18) -0.0010(14) 0.0023(15) 0.0000(15)
C14 0.021(2) 0.0141(17) 0.0218(18) -0.0007(13) 0.0012(14) 0.0005(15)
C15 0.017(2) 0.024(2) 0.033(2) 0.0004(15) 0.0001(16) -0.0022(16)
C16 0.020(2) 0.023(2) 0.0288(19) 0.0036(15) -0.0050(15) 0.0043(16)
C17 0.022(2) 0.0178(17) 0.0204(18) 0.0005(14) 0.0000(14) 0.0043(15)
C18 0.022(2) 0.0169(17) 0.0161(16) 0.0054(13) -0.0030(14) 0.0001(15)
C19 0.025(2) 0.0174(18) 0.0210(18) 0.0039(13) -0.0014(15) 0.0010(15)
C20 0.020(2) 0.0220(19) 0.0246(19) 0.0031(14) 0.0001(15) 0.0045(15)
C21 0.026(2) 0.0205(18) 0.0263(19) 0.0061(15) -0.0043(16) -0.0018(16)
C22 0.032(2) 0.0159(17) 0.0216(17) -0.0009(14) -0.0045(15) -0.0004(16)
C23 0.023(2) 0.0155(17) 0.0218(18) 0.0044(14) -0.0001(15) 0.0025(15)
C24 0.025(2) 0.027(2) 0.034(2) -0.0037(16) 0.0006(16) 0.0042(17)
C25 0.029(2) 0.032(2) 0.046(2) -0.0025(19) -0.0091(18) -0.0015(19)
C26 0.024(2) 0.0190(18) 0.0294(19) 0.0003(15) 0.0012(15) 0.0017(16)
C27 0.016(2) 0.0162(17) 0.0289(19) 0.0012(14) -0.0025(15) 0.0040(14)
C28 0.016(2) 0.0190(18) 0.0257(19) 0.0005(14) -0.0047(15) 0.0029(15)
C29 0.024(2) 0.025(2) 0.0221(18) 0.0057(15) -0.0009(15) 0.0028(16)
C30 0.030(2) 0.0151(18) 0.034(2) 0.0027(15) -0.0033(17) 0.0013(16)
C31 0.033(2) 0.0158(18) 0.032(2) -0.0036(15) -0.0019(17) 0.0016(16)
C32 0.026(2) 0.0221(19) 0.0244(19) -0.0012(15) -0.0009(15) 0.0051(16)
C33 0.035(2) 0.022(2) 0.027(2) -0.0015(15) -0.0021(17) -0.0021(17)
C34 0.046(3) 0.021(2) 0.040(2) 0.0000(17) -0.0008(19) -0.0025(18)
C35 0.046(3) 0.027(2) 0.030(2) -0.0016(16) 0.0018(18) 0.0002(19)
C1S 0.064(7) 0.059(6) 0.117(8) 0.022(6) -0.025(6) -0.013(6)
C2S 0.062(6) 0.054(6) 0.090(6) 0.005(5) 0.000(6) -0.001(5)
C3S 0.070(6) 0.074(6) 0.080(7) -0.001(5) -0.001(6) 0.002(5)
O1S 0.079(5) 0.078(5) 0.093(6) 0.002(5) -0.001(5) 0.005(4)
C4S 0.049(7) 0.102(10) 0.084(8) -0.020(7) -0.006(7) 0.003(8)
 
_geom_special_details
;
 All esds (except the esd in the dihedral angle between two l.s. planes)
 are estimated using the full covariance matrix.  The cell esds are taken
 into account individually in the estimation of esds in distances, angles
 and torsion angles; correlations between esds in cell parameters are only
 used when they are defined by crystal symmetry.  An approximate (isotropic)
 treatment of cell esds is used for estimating esds involving l.s. planes.
;
 
loop_
 _geom_bond_atom_site_label_1
 _geom_bond_atom_site_label_2
 _geom_bond_distance
 _geom_bond_site_symmetry_2
 _geom_bond_publ_flag
Ni1 N1 1.942(3) . ?
Ni1 C1 1.961(3) . ?
Ni1 N2 2.001(3) . ?
C1 C2 1.537(5) . ?
N1 C6 1.349(4) . ?
N1 C10 1.371(4) . ?
N2 C17 1.349(4) . ?
N2 C14 1.370(4) . ?
C2 C4 1.528(5) . ?
C2 C5 1.536(5) . ?
C2 C3 1.539(5) . ?
C6 C7 1.401(5) . ?
C6 C18 1.486(5) . ?
C7 C8 1.378(5) . ?
C8 C9 1.404(5) . ?
C9 C10 1.404(4) . ?
C9 C11 1.436(5) . ?
C10 C14 1.422(5) . ?
C11 C12 1.345(5) . ?
C12 C13 1.432(5) . ?
C13 C14 1.398(5) . ?
C13 C15 1.412(5) . ?
C15 C16 1.375(5) . ?
C16 C17 1.398(5) . ?
C17 C27 1.491(5) . ?
C18 C19 1.402(5) . ?
C18 C23 1.414(5) . ?
C19 C20 1.395(5) . ?
C19 C24 1.510(5) . ?
C20 C21 1.385(5) . ?
C21 C22 1.393(5) . ?
C21 C25 1.505(5) . ?
C22 C23 1.380(5) . ?
C23 C26 1.508(5) . ?
C27 C28 1.401(5) . ?
C27 C32 1.404(5) . ?
C28 C29 1.390(5) . ?
C28 C33 1.511(5) . ?
C29 C30 1.385(5) . ?
C30 C31 1.388(5) . ?
C30 C34 1.512(5) . ?
C31 C32 1.387(5) . ?
C32 C35 1.516(5) . ?
C1S C2S 1.500(18) . ?
C2S O1S 1.561(16) . ?
C3S O1S 1.470(14) . ?
C3S C4S 1.659(19) . ?
 
loop_
 _geom_angle_atom_site_label_1
 _geom_angle_atom_site_label_2
 _geom_angle_atom_site_label_3
 _geom_angle
 _geom_angle_site_symmetry_1
 _geom_angle_site_symmetry_3
 _geom_angle_publ_flag
N1 Ni1 C1 156.74(14) . . ?
N1 Ni1 N2 82.69(11) . . ?
C1 Ni1 N2 114.25(13) . . ?
C2 C1 Ni1 121.3(2) . . ?
C6 N1 C10 117.2(3) . . ?
C6 N1 Ni1 129.4(2) . . ?
C10 N1 Ni1 112.5(2) . . ?
C17 N2 C14 117.7(3) . . ?
C17 N2 Ni1 130.7(2) . . ?
C14 N2 Ni1 110.7(2) . . ?
C4 C2 C5 108.1(3) . . ?
C4 C2 C1 111.4(3) . . ?
C5 C2 C1 109.9(3) . . ?
C4 C2 C3 108.4(3) . . ?
C5 C2 C3 108.7(3) . . ?
C1 C2 C3 110.2(3) . . ?
N1 C6 C7 121.7(3) . . ?
N1 C6 C18 117.2(3) . . ?
C7 C6 C18 121.1(3) . . ?
C8 C7 C6 120.7(3) . . ?
C7 C8 C9 119.3(3) . . ?
C8 C9 C10 116.9(3) . . ?
C8 C9 C11 125.0(3) . . ?
C10 C9 C11 118.1(3) . . ?
N1 C10 C9 124.2(3) . . ?
N1 C10 C14 115.6(3) . . ?
C9 C10 C14 120.2(3) . . ?
C12 C11 C9 121.4(3) . . ?
C11 C12 C13 121.2(3) . . ?
C14 C13 C15 117.0(3) . . ?
C14 C13 C12 118.5(3) . . ?
C15 C13 C12 124.5(3) . . ?
N2 C14 C13 124.0(3) . . ?
N2 C14 C10 115.6(3) . . ?
C13 C14 C10 120.4(3) . . ?
C16 C15 C13 118.8(3) . . ?
C15 C16 C17 121.3(3) . . ?
N2 C17 C16 121.1(3) . . ?
N2 C17 C27 117.0(3) . . ?
C16 C17 C27 121.9(3) . . ?
C19 C18 C23 119.7(3) . . ?
C19 C18 C6 120.5(3) . . ?
C23 C18 C6 119.8(3) . . ?
C20 C19 C18 119.1(3) . . ?
C20 C19 C24 118.9(3) . . ?
C18 C19 C24 121.9(3) . . ?
C21 C20 C19 121.9(3) . . ?
C20 C21 C22 117.9(3) . . ?
C20 C21 C25 121.0(3) . . ?
C22 C21 C25 121.0(3) . . ?
C23 C22 C21 122.4(3) . . ?
C22 C23 C18 119.0(3) . . ?
C22 C23 C26 119.9(3) . . ?
C18 C23 C26 121.1(3) . . ?
C28 C27 C32 120.3(3) . . ?
C28 C27 C17 120.2(3) . . ?
C32 C27 C17 119.5(3) . . ?
C29 C28 C27 118.6(3) . . ?
C29 C28 C33 119.5(3) . . ?
C27 C28 C33 121.8(3) . . ?
C30 C29 C28 122.1(3) . . ?
C29 C30 C31 118.4(3) . . ?
C29 C30 C34 121.0(3) . . ?
C31 C30 C34 120.6(3) . . ?
C32 C31 C30 121.6(3) . . ?
C31 C32 C27 119.0(3) . . ?
C31 C32 C35 120.2(3) . . ?
C27 C32 C35 120.7(3) . . ?
C1S C2S O1S 112.7(11) . . ?
O1S C3S C4S 106.0(10) . . ?
C3S O1S C2S 112.0(10) . . ?
 
loop_
 _geom_torsion_atom_site_label_1
 _geom_torsion_atom_site_label_2
 _geom_torsion_atom_site_label_3
 _geom_torsion_atom_site_label_4
 _geom_torsion
 _geom_torsion_site_symmetry_1
 _geom_torsion_site_symmetry_2
 _geom_torsion_site_symmetry_3
 _geom_torsion_site_symmetry_4
 _geom_torsion_publ_flag
Ni1 C1 C2 C4 65.0(4) . . . . ?
Ni1 C1 C2 C5 -54.8(4) . . . . ?
Ni1 C1 C2 C3 -174.6(2) . . . . ?
C10 N1 C6 C7 -1.6(5) . . . . ?
Ni1 N1 C6 C7 166.9(2) . . . . ?
C10 N1 C6 C18 178.1(3) . . . . ?
Ni1 N1 C6 C18 -13.3(4) . . . . ?
N1 C6 C7 C8 -0.6(5) . . . . ?
C18 C6 C7 C8 179.7(3) . . . . ?
C6 C7 C8 C9 1.5(5) . . . . ?
C7 C8 C9 C10 -0.1(5) . . . . ?
C7 C8 C9 C11 -179.5(3) . . . . ?
C6 N1 C10 C9 3.1(5) . . . . ?
Ni1 N1 C10 C9 -167.3(3) . . . . ?
C6 N1 C10 C14 -176.9(3) . . . . ?
Ni1 N1 C10 C14 12.7(4) . . . . ?
C8 C9 C10 N1 -2.2(5) . . . . ?
C11 C9 C10 N1 177.2(3) . . . . ?
C8 C9 C10 C14 177.7(3) . . . . ?
C11 C9 C10 C14 -2.9(5) . . . . ?
C8 C9 C11 C12 -178.3(3) . . . . ?
C10 C9 C11 C12 2.4(5) . . . . ?
C9 C11 C12 C13 0.5(5) . . . . ?
C11 C12 C13 C14 -2.8(5) . . . . ?
C11 C12 C13 C15 178.0(3) . . . . ?
C17 N2 C14 C13 -3.1(5) . . . . ?
Ni1 N2 C14 C13 167.4(3) . . . . ?
C17 N2 C14 C10 177.8(3) . . . . ?
Ni1 N2 C14 C10 -11.7(4) . . . . ?
C15 C13 C14 N2 2.5(5) . . . . ?
C12 C13 C14 N2 -176.8(3) . . . . ?
C15 C13 C14 C10 -178.5(3) . . . . ?
C12 C13 C14 C10 2.2(5) . . . . ?
N1 C10 C14 N2 -0.3(4) . . . . ?
C9 C10 C14 N2 179.7(3) . . . . ?
N1 C10 C14 C13 -179.4(3) . . . . ?
C9 C10 C14 C13 0.6(5) . . . . ?
C14 C13 C15 C16 -0.1(5) . . . . ?
C12 C13 C15 C16 179.1(3) . . . . ?
C13 C15 C16 C17 -1.5(5) . . . . ?
C14 N2 C17 C16 1.4(5) . . . . ?
Ni1 N2 C17 C16 -166.8(2) . . . . ?
C14 N2 C17 C27 -177.8(3) . . . . ?
Ni1 N2 C17 C27 14.0(4) . . . . ?
C15 C16 C17 N2 0.9(5) . . . . ?
C15 C16 C17 C27 -180.0(3) . . . . ?
N1 C6 C18 C19 118.1(3) . . . . ?
C7 C6 C18 C19 -62.2(4) . . . . ?
N1 C6 C18 C23 -64.7(4) . . . . ?
C7 C6 C18 C23 115.0(4) . . . . ?
C23 C18 C19 C20 -0.2(5) . . . . ?
C6 C18 C19 C20 177.0(3) . . . . ?
C23 C18 C19 C24 179.8(3) . . . . ?
C6 C18 C19 C24 -2.9(5) . . . . ?
C18 C19 C20 C21 -0.5(5) . . . . ?
C24 C19 C20 C21 179.5(3) . . . . ?
C19 C20 C21 C22 0.7(5) . . . . ?
C19 C20 C21 C25 -178.2(3) . . . . ?
C20 C21 C22 C23 -0.2(5) . . . . ?
C25 C21 C22 C23 178.7(3) . . . . ?
C21 C22 C23 C18 -0.5(5) . . . . ?
C21 C22 C23 C26 -179.0(3) . . . . ?
C19 C18 C23 C22 0.7(5) . . . . ?
C6 C18 C23 C22 -176.6(3) . . . . ?
C19 C18 C23 C26 179.2(3) . . . . ?
C6 C18 C23 C26 1.9(5) . . . . ?
N2 C17 C27 C28 -109.0(4) . . . . ?
C16 C17 C27 C28 71.8(5) . . . . ?
N2 C17 C27 C32 70.2(4) . . . . ?
C16 C17 C27 C32 -109.0(4) . . . . ?
C32 C27 C28 C29 -0.6(5) . . . . ?
C17 C27 C28 C29 178.7(3) . . . . ?
C32 C27 C28 C33 -178.4(3) . . . . ?
C17 C27 C28 C33 0.8(5) . . . . ?
C27 C28 C29 C30 -0.4(5) . . . . ?
C33 C28 C29 C30 177.4(3) . . . . ?
C28 C29 C30 C31 1.1(6) . . . . ?
C28 C29 C30 C34 179.1(4) . . . . ?
C29 C30 C31 C32 -0.9(6) . . . . ?
C34 C30 C31 C32 -178.9(4) . . . . ?
C30 C31 C32 C27 0.0(6) . . . . ?
C30 C31 C32 C35 178.7(4) . . . . ?
C28 C27 C32 C31 0.8(5) . . . . ?
C17 C27 C32 C31 -178.4(3) . . . . ?
C28 C27 C32 C35 -177.9(3) . . . . ?
C17 C27 C32 C35 2.9(5) . . . . ?
C4S C3S O1S C2S 174.0(15) . . . . ?
C1S C2S O1S C3S 74.0(14) . . . . ?
 
_refine_diff_density_max    0.556
_refine_diff_density_min   -0.439
_refine_diff_density_rms    0.071

_shelx_res_file
;
TITL mo_RJS957 in P2(1)/c
    mo_RJS957.res
    created by SHELXL-2018/3 at 11:19:27 on 03-Dec-2019
CELL 0.71073  11.00830  32.45920   8.80430  90.0000  90.9405  90.0000
ZERR    4.00   0.00060   0.00170   0.00050   0.0000   0.0018   0.0000
LATT  1
SYMM -X, 1/2+Y, 1/2-Z
SFAC C H N NI O
UNIT 148 176 8 4 2
TEMP -173.140
SIZE 0.02 0.05 0.30
L.S. 10
BOND
LIST 4
FMAP 2
PLAN 20
acta
conf
WGHT    0.033100    5.224500
FVAR       0.14025
mole 1
NI1   4    0.486974    0.644970    0.551006    11.00000    0.01921    0.01423 =
         0.02412    0.00192   -0.00086   -0.00167
C1    1    0.408688    0.603524    0.678562    11.00000    0.02412    0.01954 =
         0.02804    0.00323   -0.00031    0.00034
AFIX  23
H1A   2    0.430031    0.576202    0.636749    11.00000   -1.20000
H1AB  2    0.447502    0.605304    0.780582    11.00000   -1.20000
AFIX   0
N1    3    0.506135    0.697730    0.450282    11.00000    0.01823    0.01682 =
         0.01797   -0.00194   -0.00087   -0.00116
N2    3    0.665250    0.651631    0.591663    11.00000    0.02179    0.01316 =
         0.02405    0.00276    0.00221    0.00086
C2    1    0.270585    0.603615    0.701759    11.00000    0.02358    0.02070 =
         0.02280    0.00179    0.00028   -0.00072
C3    1    0.235629    0.570497    0.818255    11.00000    0.03209    0.02553 =
         0.03379    0.00340    0.00526   -0.00256
AFIX 137
H3A   2    0.147508    0.570908    0.832286    11.00000   -1.50000
H3B   2    0.276929    0.576169    0.915470    11.00000   -1.50000
H3C   2    0.260192    0.543325    0.781188    11.00000   -1.50000
AFIX   0
C4    1    0.201545    0.594949    0.553220    11.00000    0.03095    0.02772 =
         0.03155    0.00018   -0.00179   -0.00079
AFIX 137
H4A   2    0.113970    0.596571    0.570590    11.00000   -1.50000
H4B   2    0.222125    0.567317    0.516906    11.00000   -1.50000
H4C   2    0.224257    0.615402    0.476889    11.00000   -1.50000
AFIX   0
C5    1    0.229963    0.645862    0.760787    11.00000    0.02689    0.02402 =
         0.03220    0.00190   -0.00077    0.00177
AFIX 137
H5A   2    0.144150    0.644589    0.788329    11.00000   -1.50000
H5B   2    0.240664    0.666624    0.681308    11.00000   -1.50000
H5C   2    0.279149    0.653334    0.850395    11.00000   -1.50000
AFIX   0
C6    1    0.423659    0.720097    0.370809    11.00000    0.01768    0.02022 =
         0.01904   -0.00125    0.00330    0.00358
C7    1    0.445417    0.761213    0.331351    11.00000    0.02607    0.01349 =
         0.02237    0.00067   -0.00164    0.00451
AFIX  43
H7    2    0.385862    0.776064    0.274434    11.00000   -1.20000
AFIX   0
C8    1    0.552320    0.780336    0.374252    11.00000    0.02844    0.01320 =
         0.02547    0.00227    0.00187    0.00079
AFIX  43
H8    2    0.565856    0.808420    0.349315    11.00000   -1.20000
AFIX   0
C9    1    0.641003    0.757871    0.455201    11.00000    0.01971    0.01537 =
         0.02297   -0.00110    0.00387   -0.00163
C10   1    0.613948    0.716572    0.487912    11.00000    0.01758    0.01298 =
         0.02156   -0.00095    0.00248   -0.00082
C11   1    0.755641    0.774053    0.507715    11.00000    0.02701    0.01548 =
         0.03061   -0.00063    0.00443   -0.00477
AFIX  43
H11   2    0.774201    0.802211    0.489982    11.00000   -1.20000
AFIX   0
C12   1    0.837264    0.750217    0.581430    11.00000    0.02078    0.02143 =
         0.02978    0.00008    0.00149   -0.00586
AFIX  43
H12   2    0.912018    0.761900    0.615427    11.00000   -1.20000
AFIX   0
C13   1    0.813560    0.707538    0.609625    11.00000    0.01717    0.02048 =
         0.02471   -0.00099    0.00227    0.00003
C14   1    0.700901    0.691368    0.564701    11.00000    0.02109    0.01414 =
         0.02179   -0.00072    0.00123    0.00049
C15   1    0.896076    0.680296    0.682007    11.00000    0.01728    0.02355 =
         0.03314    0.00041    0.00013   -0.00216
AFIX  43
H15   2    0.974008    0.689600    0.714819    11.00000   -1.20000
AFIX   0
C16   1    0.861566    0.640067    0.704117    11.00000    0.02004    0.02295 =
         0.02881    0.00361   -0.00505    0.00434
AFIX  43
H16   2    0.917217    0.621367    0.750526    11.00000   -1.20000
AFIX   0
C17   1    0.746216    0.626132    0.659670    11.00000    0.02161    0.01780 =
         0.02039    0.00050   -0.00001    0.00434
C18   1    0.308460    0.699222    0.325890    11.00000    0.02194    0.01692 =
         0.01610    0.00543   -0.00302    0.00007
C19   1    0.196886    0.713664    0.379120    11.00000    0.02504    0.01735 =
         0.02104    0.00394   -0.00138    0.00096
C20   1    0.089830    0.694611    0.329366    11.00000    0.01987    0.02200 =
         0.02456    0.00311    0.00006    0.00448
AFIX  43
H20   2    0.014363    0.704283    0.366161    11.00000   -1.20000
AFIX   0
C21   1    0.090356    0.662002    0.227873    11.00000    0.02554    0.02047 =
         0.02630    0.00605   -0.00433   -0.00182
C22   1    0.202203    0.648095    0.176911    11.00000    0.03230    0.01595 =
         0.02163   -0.00090   -0.00455   -0.00039
AFIX  43
H22   2    0.203876    0.625700    0.107504    11.00000   -1.20000
AFIX   0
C23   1    0.310685    0.665661    0.223566    11.00000    0.02294    0.01552 =
         0.02180    0.00436   -0.00006    0.00246
C24   1    0.189084    0.749285    0.488814    11.00000    0.02464    0.02735 =
         0.03380   -0.00372    0.00056    0.00422
AFIX 137
H24A  2    0.123941    0.744121    0.560927    11.00000   -1.50000
H24B  2    0.171711    0.774701    0.432435    11.00000   -1.50000
H24C  2    0.266535    0.752155    0.544277    11.00000   -1.50000
AFIX   0
C25   1   -0.026494    0.642720    0.172247    11.00000    0.02895    0.03179 =
         0.04576   -0.00247   -0.00915   -0.00148
AFIX 137
H25A  2   -0.023245    0.612885    0.188897    11.00000   -1.50000
H25B  2   -0.037658    0.648328    0.063540    11.00000   -1.50000
H25C  2   -0.094659    0.654391    0.228086    11.00000   -1.50000
AFIX   0
C26   1    0.428825    0.649638    0.162390    11.00000    0.02447    0.01900 =
         0.02938    0.00027    0.00119    0.00166
AFIX 137
H26A  2    0.412153    0.631940    0.074309    11.00000   -1.50000
H26B  2    0.471363    0.633695    0.241411    11.00000   -1.50000
H26C  2    0.479720    0.672868    0.131703    11.00000   -1.50000
AFIX   0
C27   1    0.707542    0.582602    0.682941    11.00000    0.01588    0.01622 =
         0.02890    0.00120   -0.00251    0.00405
C28   1    0.683336    0.568149    0.829304    11.00000    0.01599    0.01902 =
         0.02571    0.00055   -0.00470    0.00287
C29   1    0.645011    0.527636    0.846255    11.00000    0.02393    0.02536 =
         0.02214    0.00567   -0.00087    0.00284
AFIX  43
H29   2    0.628988    0.517605    0.945293    11.00000   -1.20000
AFIX   0
C30   1    0.629443    0.501434    0.723389    11.00000    0.02996    0.01515 =
         0.03396    0.00270   -0.00335    0.00125
C31   1    0.655248    0.516220    0.579535    11.00000    0.03303    0.01581 =
         0.03217   -0.00360   -0.00191    0.00161
AFIX  43
H31   2    0.646046    0.498414    0.494489    11.00000   -1.20000
AFIX   0
C32   1    0.694140    0.556366    0.556992    11.00000    0.02625    0.02215 =
         0.02441   -0.00118   -0.00089    0.00514
C33   1    0.693536    0.595736    0.967154    11.00000    0.03485    0.02248 =
         0.02685   -0.00147   -0.00212   -0.00208
AFIX 137
H33A  2    0.660379    0.581481    1.055409    11.00000   -1.50000
H33B  2    0.647711    0.621172    0.948489    11.00000   -1.50000
H33C  2    0.779132    0.602448    0.986973    11.00000   -1.50000
AFIX   0
C34   1    0.589346    0.457323    0.745318    11.00000    0.04640    0.02059 =
         0.03980    0.00004   -0.00078   -0.00246
AFIX 137
H34A  2    0.548921    0.447424    0.652272    11.00000   -1.50000
H34B  2    0.532702    0.455871    0.829867    11.00000   -1.50000
H34C  2    0.660419    0.440076    0.768031    11.00000   -1.50000
AFIX   0
C35   1    0.724187    0.571240    0.398763    11.00000    0.04580    0.02679 =
         0.03020   -0.00162    0.00184    0.00016
AFIX 137
H35A  2    0.720886    0.547973    0.327884    11.00000   -1.50000
H35B  2    0.805989    0.583159    0.399575    11.00000   -1.50000
H35C  2    0.665110    0.592205    0.366548    11.00000   -1.50000
AFIX   0
MOLE 2
PART -1 10.50
isor 0.01 c1s > C4s
DELU 0.01 C1S > C4S
SIMU 0.01 C1S > C4S
C1S   1   -0.022319    0.503638    0.654373    10.50000    0.06355    0.05885 =
         0.11717    0.02160   -0.02545   -0.01286
AFIX 137
H1SA  2   -0.067993    0.496878    0.561196    10.50000   -1.20000
H1SB  2    0.064349    0.505693    0.631807    10.50000   -1.20000
H1SC  2   -0.050942    0.530015    0.694436    10.50000   -1.20000
AFIX   0
C2S   1   -0.041252    0.470473    0.770184    10.50000    0.06213    0.05448 =
         0.09003    0.00490   -0.00020   -0.00061
AFIX  23
H2SA  2   -0.010948    0.444013    0.729676    10.50000   -1.20000
H2SB  2   -0.129377    0.467401    0.787817    10.50000   -1.20000
AFIX   0
C3S   1   -0.037050    0.512136    1.010833    10.50000    0.06964    0.07433 =
         0.07957   -0.00112   -0.00099    0.00183
AFIX  23
H3SA  2   -0.123683    0.505053    1.024281    10.50000   -1.20000
H3SB  2   -0.032172    0.538865    0.957119    10.50000   -1.20000
AFIX   0
REM C3S 1 0.031913 0.483889 0.956025 10.50000 0.05756
O1S   5    0.024778    0.479752    0.924617    10.50000    0.07902    0.07754 =
         0.09272    0.00206   -0.00101    0.00475
C4S   1    0.034633    0.514689    1.177797    10.50000    0.04916    0.10175 =
         0.08399   -0.02031   -0.00567    0.00288
AFIX 137
H4SA  2   -0.012180    0.531882    1.247168    10.50000   -1.50000
H4SB  2    0.115343    0.526777    1.164527    10.50000   -1.50000
H4SC  2    0.043080    0.486915    1.220322    10.50000   -1.50000
AFIX   0
HKLF 4


REM  mo_RJS957 in P2(1)/c
REM wR2 = 0.1217, GooF = S = 1.055, Restrained GooF = 1.053 for all data
REM R1 = 0.0521 for 4019 Fo > 4sig(Fo) and 0.0821 for all 5508 data
REM 399 parameters refined using 61 restraints

END

WGHT      0.0332      5.3631

REM Highest difference peak  0.556,  deepest hole -0.439,  1-sigma level  0.071
Q1    1   0.4439  0.6454  0.4469  11.00000  0.05    0.56
Q2    1   0.5263  0.6447  0.6641  11.00000  0.05    0.55
Q3    1   0.4235  0.6379  0.6346  11.00000  0.05    0.49
Q4    1   0.5515  0.6458  0.4761  11.00000  0.05    0.46
Q5    1   0.4842  0.7179  0.5580  11.00000  0.05    0.38
Q6    1  -0.1255  0.5101  1.0994  11.00000  0.05    0.37
Q7    1   0.8115  0.6455  0.5497  11.00000  0.05    0.33
Q8    1   0.3568  0.6479  0.5612  11.00000  0.05    0.33
Q9    1   0.7458  0.6986  0.6302  11.00000  0.05    0.30
Q10   1   0.6769  0.7658  0.5396  11.00000  0.05    0.29
Q11   1   0.0358  0.4987  0.5362  11.00000  0.05    0.29
Q12   1   0.6193  0.6432  0.5393  11.00000  0.05    0.28
Q13   1   0.4709  0.5738  0.8382  11.00000  0.05    0.28
Q14   1   0.4578  0.6870  0.5242  11.00000  0.05    0.28
Q15   1   0.3959  0.6526  0.0552  11.00000  0.05    0.28
Q16   1   0.4384  0.6451  0.3555  11.00000  0.05    0.27
Q17   1   0.3393  0.6167  0.5978  11.00000  0.05    0.27
Q18   1   0.2978  0.6861  0.2138  11.00000  0.05    0.27
Q19   1   0.8386  0.7009  0.6697  11.00000  0.05    0.27
Q20   1   0.5800  0.7696  0.4649  11.00000  0.05    0.26
;
_shelx_res_checksum     764

_shelx_hkl_file
;
   0   0   1    0.15    0.17
   0   0   1   -0.28    0.66
   0   0  -1   -0.22    0.29
   0   0  -1    0.32    0.40
   0   0   1   -0.02    0.05
   0   0   1    0.34    0.42
   0   0  -1    0.64    0.42
   0   0  -1   -0.26    0.54
   0   0   1    0.20    0.33
   0   0  -1   -0.09    0.40
   0   0   2   -0.55    1.31
   0   0  -2   -1.31    1.26
   0   0  -2    1.01    0.86
   0   0   2    0.64    0.68
   0   0  -2   -0.25    0.90
   0   0   2    0.26    0.78
   0   0  -2    0.10    0.86
   0   0  -2    0.55    0.72
   0   0   2    0.00    0.11
   0   0   2    0.79    0.98
   0   0   3   -0.72    1.08
   0   0  -3   -0.27    0.74
   0   0   3    0.06    0.17
   0   0  -3    0.40    1.52
   0   0   3   -1.45    0.79
   0   0   3   -0.51    0.86
   0   0  -3   -0.06    0.98
   0   0   3   -1.32    1.33
   0   0  -3    0.26    1.08
   0   0  -3    0.01    0.98
   0   0  -4    1.14    0.90
   0   0  -4    1.04    1.26
   0   0   4    1.01    1.75
   0   0   4    0.46    1.35
   0   0   4   -0.30    1.09
   0   0  -4    1.83    1.29
   0   0  -4    3.17    1.38
   0   0   4    0.65    1.07
   0   0  -4   -1.80    1.74
   0   0  -5   -0.23    1.26
   0   0  -5    0.24    1.36
   0   0   5    0.94    1.43
   0   0  -5    0.99    1.38
   0   0  -5   -1.01    0.94
   0   0  -6    7.81    2.02
   0   0   6    6.12    1.96
   0   0  -6    6.54    1.82
   0   0  -6    5.62    1.47
   0   0  -6    8.05    1.91
   0   0  -7    0.74    1.35
   0   0  -7    0.73    1.95
   0   0  -7   -2.56    1.76
   0   0   7   -3.96    1.64
   0   0  -7   -2.44    1.88
   0   0  -8   83.32    9.11
   0   0  -8   92.39    9.33
   0   0  -8   92.81    8.67
   0   0  -8  100.61    9.13
   0   0  -9   -3.05    2.22
   0   0  -9   -2.33    1.99
   0   0  -9   -0.97    1.39
   0   0  -9   -5.16    2.25
   0   0 -10   25.74    4.12
   0   0 -10   26.96    4.47
   0   1   0   -0.02    0.02
   0   1   0    0.01    0.03
   0  -1   0   -0.11    0.08
   0  -1   0    0.00    0.02
   0   1   1  271.73   23.21
   0   1  -1  224.28   23.16
   0   1  -1  251.23   23.20
   0   1  -1  251.96   23.27
   0   1   1  257.53   23.19
   0   1  -1  270.86   23.21
   0   1  -1  259.56   23.21
   0  -1  -1  272.05   23.22
   0  -1   1  268.95   23.20
   0  -1   1  284.52   23.20
   0  -1  -1  268.49   23.22
   0  -1  -1  291.61   23.22
   0  -1  -1  260.64   23.19
   0  -1   1  227.16   23.15
   0  -1  -1  305.26   23.26
   0  -1   1  228.64   23.25
   0   1  -2  112.88   10.41
   0   1  -2  107.65   10.53
   0   1  -2  106.64   10.33
   0   1   2  107.18   10.49
   0   1   2  125.72   10.47
   0   1  -2  112.13   10.39
   0   1   2  113.80   10.32
   0  -1  -2  122.27   10.50
   0  -1   2  115.90   10.57
   0  -1  -2  113.22   10.38
   0  -1  -2  112.27   10.39
   0  -1  -2  118.53   10.31
   0  -1   2  114.33   10.38
   0  -1   2  114.83   10.34
   0  -1  -2  131.46   10.41
   0   1   3   17.19    2.29
   0   1  -3   17.26    2.23
   0   1  -3   18.06    2.15
   0   1   3   24.50    2.37
   0   1   3   20.93    2.19
   0   1  -3   18.19    2.16
   0   1   3   19.84    2.58
   0   1  -3   16.48    2.60
   0   1  -3   19.78    2.30
   0  -1   3   21.95    2.66
   0  -1  -3   18.06    2.22
   0  -1   3   19.48    2.19
   0  -1  -3   24.72    2.41
   0  -1   3   18.11    2.18
   0  -1  -3   22.65    2.18
   0  -1  -3   17.70    2.24
   0   1  -4   26.00    3.08
   0   1  -4   28.97    3.28
   0   1  -4   25.35    3.63
   0   1   4   34.45    3.50
   0   1  -4   28.04    3.31
   0   1   4   30.49    3.15
   0   1  -4   29.84    3.31
   0   1   4   26.52    3.55
   0   1   4   28.47    3.38
   0  -1   4   27.94    3.24
   0  -1  -4   33.13    3.46
   0  -1   4   31.60    3.69
   0  -1   4   28.33    3.14
   0  -1   4   26.52    3.41
   0  -1  -4   31.56    3.27
   0  -1  -4   32.89    3.11
   0  -1  -4   34.02    3.39
   0   1  -5   17.27    2.08
   0   1  -5   15.11    2.29
   0   1  -5   18.77    2.50
   0   1   5   14.23    2.42
   0   1  -5   19.74    3.12
   0   1  -5   14.65    2.38
   0  -1  -5   19.09    2.51
   0  -1   5   18.66    2.55
   0  -1  -5   18.11    2.08
   0  -1  -5   19.66    2.42
   0  -1  -5   16.47    2.36
   0   1  -6  105.59    9.31
   0   1  -6  101.72    9.64
   0   1  -6   90.75    9.46
   0   1   6  100.25    9.63
   0   1  -6   97.59    9.42
   0  -1  -6   89.71    9.44
   0  -1  -6   98.53    9.24
   0  -1  -6  103.50    9.63
   0  -1   6   99.32    9.65
   0  -1  -6  115.60    9.49
   0   1  -7   41.55    4.88
   0   1  -7   37.93    4.71
   0   1  -7   43.21    4.36
   0   1   7   44.31    4.91
   0   1  -7   47.10    4.69
   0  -1  -7   44.31    4.29
   0  -1   7   40.28    4.91
   0  -1  -7   43.60    4.88
   0  -1  -7   31.16    4.52
   0  -1  -7   39.55    4.65
   0   1  -8    5.05    1.66
   0   1  -8    5.24    2.27
   0   1  -8    3.28    2.38
   0   1  -8    6.09    2.57
   0  -1  -8    3.40    2.17
   0  -1  -8    5.71    1.64
   0  -1  -8    7.55    2.48
   0  -1  -8   11.06    2.70
   0   1  -9    4.54    2.39
   0   1  -9    9.83    2.48
   0   1  -9    9.78    1.80
   0   1  -9    5.17    2.80
   0  -1  -9    6.40    2.43
   0  -1  -9    4.15    1.58
   0  -1  -9    7.06    2.73
   0  -1  -9    7.00    2.59
   0   1 -10    6.68    2.70
   0   1 -10   13.36    3.51
   0  -1 -10    5.33    3.00
   0  -1 -10   13.79    3.98
   0  -1 -10    4.96    2.65
   0   2   1  190.65   14.57
   0   2  -1  172.05   14.51
   0   2   1  157.40   14.52
   0   2  -1  170.26   14.51
   0   2   1  167.30   14.52
   0   2  -1  141.20   14.47
   0   2   1  185.43   14.49
   0   2  -1  161.99   14.50
   0  -2   1  139.73   14.47
   0  -2  -1  166.55   14.53
   0  -2  -1  162.41   14.51
   0  -2  -1  151.58   14.50
   0  -2   1  137.49   14.57
   0  -2  -1  172.57   14.48
   0  -2   1  174.33   14.51
   0   2   2  180.43   16.32
   0   2   2  188.00   16.45
   0   2  -2  162.45   16.26
   0   2  -2  170.49   16.37
   0   2   2  191.50   16.38
   0   2  -2  165.57   16.53
   0   2   2  169.49   16.48
   0   2  -2  187.70   16.38
   0   2  -2  174.35   16.34
   0  -2   2  178.41   16.34
   0  -2   2  178.66   16.35
   0  -2  -2  192.49   16.38
   0  -2   2  170.03   16.26
   0  -2   2  183.74   16.51
   0  -2  -2  207.74   16.32
   0  -2  -2  200.23   16.49
   0  -2  -2  203.13   16.40
   0  -2  -2  200.72   16.40
   0   2   3  183.37   17.71
   0   2  -3  206.38   17.86
   0   2   3  180.87   17.50
   0   2  -3  198.78   17.61
   0   2  -3  180.56   17.52
   0   2   3  204.23   17.67
   0   2  -3  193.26   17.62
   0  -2  -3  205.76   17.50
   0  -2   3  203.35   17.78
   0  -2   3  194.68   17.56
   0  -2   3  198.33   17.53
   0  -2  -3  200.85   17.59
   0  -2  -3  199.51   17.62
   0  -2  -3  193.91   17.57
   0  -2  -3  201.34   17.75
   0   2  -4    2.60    1.91
   0   2  -4    3.90    1.41
   0   2   4    3.43    1.09
   0   2  -4    3.83    1.10
   0   2  -4    3.61    1.39
   0   2   4    3.49    1.42
   0   2   4    1.26    1.82
   0   2  -4    4.88    1.33
   0  -2   4    3.85    1.84
   0  -2  -4    4.49    1.41
   0  -2  -4    4.27    1.05
   0  -2  -4    2.72    1.46
   0  -2   4    4.58    1.22
   0  -2   4    3.18    1.25
   0  -2  -4    2.76    1.32
   0   2   5  117.33   10.79
   0   2  -5  105.92   10.67
   0   2  -5  107.11   10.51
   0   2  -5  145.77   11.27
   0   2  -5  112.67   10.75
   0   2  -5  110.86   10.56
   0  -2   5  116.67   10.82
   0  -2  -5  117.13   10.48
   0  -2  -5  121.70   10.65
   0  -2  -5  102.26   10.65
   0  -2  -5  119.52   10.76
   0   2  -6    1.16    1.60
   0   2   6    3.88    1.80
   0   2  -6    3.76    1.34
   0   2  -6    3.35    2.48
   0   2  -6    3.12    1.75
   0   2  -6    6.37    1.87
   0  -2   6    3.52    1.79
   0  -2  -6    5.53    1.85
   0  -2  -6    3.40    1.78
   0  -2  -6    3.86    1.22
   0  -2  -6    5.31    1.72
   0   2  -7   70.26    7.19
   0   2  -7   63.61    6.92
   0   2  -7   64.37    6.77
   0   2  -7   67.62    6.63
   0   2   7   63.67    7.09
   0  -2  -7   62.62    6.90
   0  -2   7   60.78    7.07
   0  -2  -7   89.43    7.36
   0  -2  -7   68.90    6.53
   0  -2  -7   81.70    7.00
   0   2  -8    0.76    2.25
   0   2  -8   -0.45    2.06
   0   2  -8    3.04    2.16
   0   2  -8   -2.05    1.46
   0  -2  -8    1.31    1.41
   0  -2  -8    1.46    2.26
   0  -2  -8   -0.12    2.16
   0  -2  -8   -3.24    1.88
   0   2  -9   -0.34    2.13
   0   2  -9    1.69    2.62
   0   2  -9    1.67    2.22
   0   2  -9   -3.44    1.45
   0  -2  -9    2.34    2.50
   0  -2  -9   -0.69    1.28
   0  -2  -9    0.29    2.07
   0  -2  -9    1.44    2.42
   0   2 -10   -0.34    2.85
   0   2 -10   -2.92    2.22
   0  -2 -10   -2.32    2.38
   0  -2 -10    1.35    2.65
   0  -2 -10   -0.58    2.31
   0   3   0    0.04    0.33
   0   3   0   -0.21    0.08
   0   3   0   -0.05    0.36
   0   3   0   -0.06    0.25
   0   3   0    0.07    0.27
   0  -3   0   -0.05    0.40
   0  -3   0    0.08    0.16
   0  -3   0   -0.07    0.24
   0  -3   0   -0.31    0.24
   0  -3   0   -0.24    0.42
   0   3  -1  496.05   47.07
   0   3  -1  483.16   47.11
   0   3   1  526.24   47.13
   0   3   1  522.53   47.14
   0   3   1  571.31   47.17
   0   3  -1  564.58   47.13
   0   3  -1  489.72   47.19
   0   3   1  513.65   47.10
   0   3  -1  537.65   47.12
   0  -3   1  588.98   47.13
   0  -3  -1  542.33   47.09
   0  -3  -1  597.54   47.18
   0  -3   1  483.49   47.10
   0  -3   1  525.45   47.20
   0  -3  -1  536.47   47.13
   0  -3  -1  540.65   47.15
   0  -3  -1  547.09   47.12
   0  -3  -1  527.65   47.12
   0   3   2  294.34   26.29
   0   3   2  310.90   26.36
   0   3  -2  325.61   26.32
   0   3   2  274.41   26.23
   0   3  -2  271.21   26.21
   0   3  -2  266.75   26.29
   0   3   2  329.37   26.33
   0   3  -2  254.26   26.40
   0   3  -2  290.76   26.28
   0  -3  -2  316.49   26.40
   0  -3  -2  301.96   26.32
   0  -3   2  338.01   26.30
   0  -3  -2  291.24   26.28
   0  -3   2  273.34   26.20
   0  -3   2  252.10   26.38
   0  -3  -2  332.76   26.24
   0  -3  -2  311.97   26.32
   0   3   3   15.38    1.80
   0   3  -3   14.19    1.82
   0   3  -3   14.62    1.79
   0   3   3   12.69    1.89
   0   3  -3   12.93    1.61
   0   3  -3   14.78    2.32
   0   3   3   13.77    2.12
   0   3   3   12.46    1.55
   0  -3   3   16.19    2.25
   0  -3   3   12.97    1.62
   0  -3  -3   13.45    1.73
   0  -3   3   12.88    1.64
   0  -3   3    9.60    1.40
   0  -3  -3   13.47    1.85
   0  -3  -3   14.52    2.01
   0  -3  -3   12.20    1.76
   0  -3  -3   12.51    1.52
   0   3   4   -0.55    1.62
   0   3  -4    0.54    1.33
   0   3  -4   -0.24    1.86
   0   3  -4    0.28    1.21
   0   3   4   -0.72    1.00
   0   3  -4    0.06    1.12
   0   3  -4    0.11    0.95
   0   3   4    0.53    1.28
   0  -3  -4   -0.16    0.88
   0  -3  -4   -0.21    1.15
   0  -3   4    0.92    1.77
   0  -3  -4    0.91    1.37
   0  -3   4   -1.90    1.00
   0  -3  -4    1.03    1.25
   0  -3   4   -1.94    1.02
   0   3  -5    3.21    2.16
   0   3  -5    3.46    1.63
   0   3  -5    2.37    1.41
   0   3  -5    5.51    1.31
   0   3   5    1.44    1.52
   0   3  -5    2.43    1.37
   0  -3   5    4.81    1.66
   0  -3  -5    3.56    1.09
   0  -3  -5    5.09    1.58
   0  -3  -5    6.58    1.59
   0  -3  -5    4.61    1.45
   0   3  -6   42.96    5.00
   0   3  -6   32.09    4.12
   0   3   6   34.71    4.25
   0   3  -6   35.64    3.91
   0   3  -6   35.46    4.25
   0   3  -6   35.08    3.98
   0  -3   6   33.41    4.27
   0  -3  -6   42.14    4.38
   0  -3  -6   37.90    4.21
   0  -3  -6   41.20    4.37
   0  -3  -6   40.04    3.84
   0   3  -7    2.57    1.55
   0   3  -7    4.71    1.96
   0   3   7    5.06    2.17
   0   3  -7    3.96    1.98
   0   3  -7    4.67    2.19
   0   3  -7    5.99    3.15
   0  -3  -7    4.62    1.46
   0  -3  -7    4.56    1.89
   0  -3   7    2.51    2.11
   0  -3  -7    5.75    2.25
   0  -3  -7    2.76    2.02
   0   3  -8   14.36    3.23
   0   3  -8   19.14    2.91
   0   3  -8   18.46    2.52
   0   3  -8   13.79    2.96
   0  -3  -8   11.61    2.80
   0  -3  -8   16.21    3.14
   0  -3  -8   17.47    2.30
   0  -3  -8   20.30    3.14
   0   3  -9   34.58    4.75
   0   3  -9   37.22    4.17
   0   3  -9   39.37    4.55
   0   3  -9   35.95    5.05
   0  -3  -9   40.42    3.92
   0  -3  -9   36.94    4.92
   0  -3  -9   32.82    4.63
   0  -3  -9   41.10    4.72
   0   3 -10   -0.52    2.33
   0   3 -10   -3.11    2.79
   0  -3 -10    0.63    2.61
   0  -3 -10   -1.13    2.21
   0  -3 -10   -2.51    2.45
   0   4   0   45.66    4.27
   0   4   0   45.21    4.32
   0   4   0   45.31    4.23
   0   4   0   45.00    4.28
   0  -4   0   46.51    4.27
   0  -4   0   52.20    4.23
   0  -4   0   48.06    4.32
   0  -4   0   45.76    4.33
   0  -4   0   47.57    4.27
   0   4   1  130.36   11.76
   0   4   1  132.83   11.76
   0   4  -1  121.17   11.80
   0   4  -1  112.69   11.87
   0   4   1  137.75   11.83
   0   4  -1  133.31   11.80
   0   4  -1  121.77   11.71
   0   4   1  144.14   11.75
   0  -4   1  114.61   11.77
   0  -4  -1  140.28   11.81
   0  -4  -1  132.60   11.77
   0  -4  -1  147.07   11.84
   0  -4  -1  155.15   11.75
   0  -4   1  117.86   11.87
   0  -4  -1  139.01   11.78
   0  -4  -1  136.16   11.83
   0  -4   1  124.03   11.70
   0   4  -2   94.10    7.71
   0   4   2   92.08    7.78
   0   4   2   84.44    7.62
   0   4  -2   74.79    7.67
   0   4  -2   66.42    7.85
   0   4  -2   89.51    7.69
   0   4   2   86.72    7.75
   0   4   2   87.39    7.72
   0   4  -2   70.20    7.62
   0  -4  -2   82.90    7.63
   0  -4  -2   79.48    7.68
   0  -4   2   75.09    7.63
   0  -4  -2   89.11    7.78
   0  -4   2   82.20    7.92
   0  -4  -2   87.52    7.71
   0  -4   2   85.73    7.66
   0  -4  -2   99.55    7.62
   0  -4  -2   90.50    7.82
   0   4  -3   22.42    2.50
   0   4   3   25.79    2.66
   0   4  -3   21.62    3.00
   0   4  -3   20.40    2.47
   0   4   3   23.12    2.64
   0   4  -3   20.89    2.46
   0   4  -3   22.58    2.40
   0  -4  -3   18.86    2.43
   0  -4   3   19.84    2.30
   0  -4  -3   24.80    2.59
   0  -4  -3   21.75    2.49
   0  -4   3   22.51    2.51
   0  -4   3   24.55    2.88
   0  -4  -3   21.57    2.68
   0  -4  -3   25.05    2.34
   0   4  -4   11.89    1.95
   0   4  -4   12.09    1.65
   0   4   4   11.16    2.21
   0   4  -4    9.97    1.46
   0   4  -4   10.62    1.85
   0   4  -4   10.96    2.45
   0   4   4   11.50    1.93
   0  -4  -4   10.30    1.53
   0  -4   4   15.74    1.79
   0  -4  -4    9.87    1.82
   0  -4  -4    9.33    2.02
   0  -4   4   10.21    1.69
   0  -4  -4    9.96    1.90
   0  -4  -4   11.96    1.78
   0  -4   4   13.01    2.36
   0   4  -5   46.67    4.81
   0   4  -5   43.60    4.60
   0   4   5   47.49    4.96
   0   4  -5   48.61    4.66
   0   4  -5   50.51    5.02
   0   4  -5   49.74    5.41
   0  -4  -5   42.29    4.85
   0  -4  -5   43.48    4.73
   0  -4  -5   46.01    4.85
   0  -4  -5   47.87    4.51
   0   4  -6    3.30    1.84
   0   4  -6    1.12    1.52
   0   4  -6    1.01    2.50
   0   4  -6   -0.28    1.21
   0   4   6    1.21    1.65
   0   4  -6    2.20    1.67
   0  -4  -6    2.26    1.54
   0  -4  -6    1.96    1.87
   0  -4  -6    3.07    1.75
   0  -4  -6    0.70    1.12
   0  -4   6    3.32    1.81
   0   4   7   26.55    3.79
   0   4  -7   26.95    3.70
   0   4  -7   29.32    3.31
   0   4  -7   32.14    3.96
   0   4  -7   37.41    4.87
   0   4  -7   28.06    3.46
   0  -4  -7   27.10    3.65
   0  -4  -7   26.89    3.76
   0  -4  -7   28.41    3.26
   0  -4  -7   30.83    3.84
   0  -4   7   28.67    3.93
   0   4  -8   63.24    6.41
   0   4  -8   53.73    6.81
   0   4  -8   58.63    6.62
   0   4  -8   76.55    7.29
   0  -4  -8   62.35    7.00
   0  -4  -8   72.61    6.22
   0  -4  -8   54.41    6.73
   0  -4  -8   73.93    6.89
   0   4  -9   -3.03    2.51
   0   4  -9    1.01    2.23
   0   4  -9   -2.70    2.08
   0   4  -9   -1.67    1.50
   0  -4  -9   -3.84    1.20
   0  -4  -9   -3.65    2.30
   0  -4  -9   -3.03    2.20
   0  -4  -9   -1.58    1.98
   0   4 -10    6.57    3.12
   0   4 -10   10.42    2.98
   0  -4 -10    9.02    3.00
   0  -4 -10    7.66    2.71
   0  -4 -10    8.28    3.00
   0   5   0    0.42    0.57
   0   5   0    0.73    0.76
   0   5   0    1.74    0.73
   0   5   0    1.17    0.94
   0   5   0   -0.01    0.17
   0  -5   0    0.53    0.92
   0  -5   0    1.02    0.55
   0  -5   0    1.29    0.72
   0  -5   0    2.41    0.73
   0  -5   0    1.35    0.94
   0   5   1   27.97    2.63
   0   5   1   27.98    2.76
   0   5  -1   18.76    2.80
   0   5   1   24.12    2.56
   0   5  -1   24.42    2.56
   0   5  -1   23.52    2.84
   0   5   1   28.75    2.61
   0  -5   1   26.96    2.84
   0  -5  -1   25.82    2.56
   0  -5  -1   25.90    2.63
   0  -5  -1   34.11    2.80
   0  -5   1   25.18    2.97
   0  -5  -1   27.19    2.76
   0  -5  -1   30.37    2.62
   0  -5   1   21.74    2.48
   0  -5  -1   26.63    2.85
   0   5   2  870.55   80.52
   0   5  -2  857.84   80.39
   0   5  -2  839.98   80.62
   0   5  -2  876.02   80.45
   0   5  -2  908.78   80.51
   0   5   2  973.23   80.47
   0   5   2  927.69   80.57
   0   5  -2  890.97   80.48
   0   5  -2  920.06   80.51
   0   5   2  923.71   80.50
   0  -5  -2  871.51   80.48
   0  -5  -2  992.23   80.61
   0  -5   2  838.61   80.44
   0  -5  -2  949.07   80.46
   0  -5   2  884.67   80.62
   0  -5   2  943.43   80.49
   0  -5  -2 1000.00   80.44
   0  -5  -2  897.72   80.50
   0  -5  -2  931.85   80.54
   0   5   3    0.32    1.15
   0   5  -3   -1.31    1.65
   0   5  -3    2.05    1.08
   0   5   3    0.67    1.12
   0   5  -3   -0.39    1.05
   0   5   3    0.19    0.24
   0   5   3   -0.74    0.50
   0   5  -3    0.84    0.97
   0   5   3   -0.64    0.52
   0  -5  -3   -0.79    0.94
   0  -5  -3   -0.29    1.00
   0  -5   3    0.10    0.63
   0  -5   3   -1.09    0.85
   0  -5   3    0.08    0.88
   0  -5  -3    1.69    1.31
   0  -5  -3    1.98    1.11
   0  -5  -3   -0.79    1.23
   0  -5   3    0.98    1.57
   0  -5  -3    0.89    0.77
   0   5  -4    8.54    2.21
   0   5   4    5.97    1.60
   0   5  -4    5.21    1.22
   0   5  -4    3.08    1.22
   0   5   4    3.96    1.84
   0   5   4    7.19    1.55
   0   5  -4    4.53    1.48
   0   5  -4    3.34    1.44
   0  -5   4    5.91    2.06
   0  -5  -4    4.99    1.65
   0  -5  -4    6.74    1.53
   0  -5   4    3.34    1.31
   0  -5  -4    4.35    1.72
   0  -5  -4    4.34    1.16
   0  -5  -4    6.11    1.45
   0  -5  -4    5.94    1.14
   0  -5   4    3.93    1.03
   0   5  -5    4.94    1.27
   0   5  -5    4.14    1.31
   0   5   5    2.39    1.55
   0   5  -5    2.46    1.45
   0   5  -5    3.31    2.29
   0   5  -5    4.81    1.65
   0  -5  -5    4.63    1.45
   0  -5  -5    3.98    1.12
   0  -5  -5    4.16    1.76
   0  -5  -5    2.75    1.48
   0  -5  -5    4.08    1.67
   0   5  -6   65.63    6.71
   0   5   6   55.96    6.10
   0   5  -6   58.45    5.84
   0   5  -6   55.59    6.19
   0   5  -6   47.66    6.07
   0   5  -6   60.23    5.87
   0  -5  -6   70.05    6.25
   0  -5  -6   59.31    6.14
   0  -5  -6   63.60    6.01
   0  -5  -6   60.60    5.67
   0   5  -7   -0.66    1.67
   0   5   7    0.75    1.89
   0   5  -7    1.44    1.82
   0   5  -7    0.73    2.84
   0   5  -7    0.98    2.15
   0   5  -7    2.28    1.45
   0  -5  -7   -0.84    1.30
   0  -5  -7    1.22    1.88
   0  -5  -7    2.45    2.24
   0  -5  -7    0.87    1.68
   0  -5   7   -1.43    1.87
   0   5  -8   18.51    3.61
   0   5  -8   23.72    4.55
   0   5  -8   24.31    2.96
   0   5  -8   21.72    3.06
   0   5  -8   18.47    3.34
   0  -5  -8   21.16    3.50
   0  -5  -8   21.91    3.29
   0  -5  -8   22.49    2.62
   0  -5  -8   18.28    3.32
   0   5  -9   -0.75    1.55
   0   5  -9   -2.60    2.11
   0   5  -9    0.67    2.61
   0   5  -9   -2.67    2.23
   0  -5  -9   -1.87    2.40
   0  -5  -9    0.20    2.21
   0  -5  -9    0.53    2.06
   0   5 -10    0.16    1.44
   0   5 -10    2.26    3.01
   0   5 -10   -3.03    2.40
   0  -5 -10    2.23    2.59
   0  -5 -10   -2.13    2.11
   0  -5 -10   -2.59    2.59
   0   6   0   88.91    8.89
   0   6   0   98.54    8.93
   0   6   0   94.42    8.83
   0   6   0  100.33    9.00
   0  -6   0  112.55    9.01
   0  -6   0  101.30    8.82
   0  -6   0   94.11    8.90
   0  -6   0  102.23    9.04
   0   6  -1  116.52   11.25
   0   6  -1  108.04   11.14
   0   6   1  129.61   11.08
   0   6   1  123.44   11.16
   0   6   1  127.36   11.07
   0   6   1  131.72   11.06
   0   6  -1  116.19   11.03
   0   6   1  122.99   11.17
   0  -6  -1  128.32   11.16
   0  -6  -1  140.68   11.06
   0  -6   1  104.84   11.01
   0  -6  -1  137.91   11.17
   0  -6  -1  136.62   11.06
   0  -6  -1  111.39   11.04
   0  -6   1  123.45   11.23
   0  -6  -1  129.46   11.16
   0  -6   1  113.05   11.13
   0   6   2  110.23   10.10
   0   6  -2  103.73    9.89
   0   6   2  117.00   10.03
   0   6   2  106.31   10.11
   0   6   2  114.41    9.97
   0   6  -2   89.36   10.19
   0   6  -2   98.06   10.02
   0   6  -2  112.94   10.06
   0   6  -2  109.53   10.04
   0  -6   2  128.55   10.04
   0  -6  -2  120.64   10.18
   0  -6   2   98.20   10.18
   0  -6  -2  114.25   10.03
   0  -6   2  102.54   10.02
   0  -6  -2  114.81   10.04
   0  -6  -2  130.00    9.98
   0  -6  -2  109.33   10.12
   0  -6  -2  112.57   10.03
   0   6  -3   12.15    1.63
   0   6  -3   10.23    2.19
   0   6   3   12.88    1.74
   0   6  -3   11.63    1.59
   0   6  -3   10.21    1.51
   0   6   3    9.67    1.61
   0   6  -3    7.55    1.47
   0  -6   3    8.27    1.38
   0  -6  -3    8.36    1.49
   0  -6  -3    8.34    1.54
   0  -6   3    6.81    1.32
   0  -6   3    8.12    2.02
   0  -6  -3   11.66    1.81
   0  -6  -3   10.53    1.47
   0  -6  -3   13.50    1.91
   0  -6  -3   10.94    1.35
   0  -6   3    5.42    1.28
   0   6   4   10.44    1.87
   0   6   4   14.13    1.96
   0   6  -4   10.31    2.55
   0   6  -4    9.83    1.65
   0   6  -4   10.78    1.62
   0   6  -4   13.10    1.91
   0   6  -4    5.88    1.67
   0  -6  -4    9.20    1.54
   0  -6   4   12.88    1.86
   0  -6  -4    7.81    1.69
   0  -6  -4    9.31    1.98
   0  -6  -4    9.38    2.01
   0  -6   4    7.76    2.32
   0  -6  -4   12.42    1.51
   0  -6   4   10.94    1.51
   0  -6  -4   14.34    1.90
   0   6  -5   78.52    7.56
   0   6   5   78.44    7.94
   0   6  -5   83.07    7.92
   0   6  -5   83.66    7.64
   0   6  -5   79.62    7.89
   0   6  -5   84.44    8.32
   0   6  -5   80.43    7.75
   0  -6  -5   84.44    7.93
   0  -6  -5   80.30    7.57
   0  -6  -5   95.28    8.24
   0  -6  -5   82.50    7.89
   0  -6  -5   82.56    7.84
   0   6  -6   30.60    3.72
   0   6  -6   28.27    3.59
   0   6  -6   30.58    3.40
   0   6  -6   31.70    3.37
   0   6   6   27.77    3.61
   0   6  -6   24.79    4.18
   0  -6  -6   27.33    3.45
   0  -6  -6   31.67    3.20
   0  -6  -6   31.87    3.69
   0  -6  -6   24.93    3.51
   0   6  -7   11.94    3.55
   0   6   7   10.01    2.49
   0   6  -7    9.14    2.39
   0   6  -7   11.69    2.08
   0   6  -7   10.66    2.11
   0   6  -7   15.03    2.89
   0  -6  -7   14.32    2.56
   0  -6  -7   10.64    1.78
   0  -6   7   11.99    2.69
   0  -6  -7    8.99    2.31
   0  -6  -7   13.94    2.70
   0   6  -8    8.29    3.76
   0   6  -8   10.03    2.07
   0   6  -8    8.05    2.75
   0   6  -8    2.84    2.26
   0   6  -8   10.94    2.17
   0  -6  -8    7.53    1.69
   0  -6  -8    9.56    2.74
   0  -6  -8    8.24    2.34
   0  -6  -8    5.47    2.43
   0   6  -9    6.04    2.95
   0   6  -9    6.58    1.89
   0   6  -9    5.71    2.54
   0  -6  -9    5.30    2.70
   0  -6  -9    0.69    2.32
   0  -6  -9    2.60    2.16
   0   6 -10   10.02    3.49
   0   6 -10   12.09    3.04
   0   6 -10    9.17    1.92
   0  -6 -10    8.01    3.17
   0  -6 -10   10.00    2.99
   0  -6 -10    7.06    2.72
   0   7   0    2.23    1.08
   0   7   0    0.74    0.81
   0   7   0    2.72    1.35
   0   7   0    1.71    0.95
   0  -7   0    2.73    1.04
   0  -7   0    1.28    0.77
   0  -7   0    2.15    1.24
   0  -7   0    3.73    1.31
   0   7   1    1.78    1.17
   0   7  -1   -0.71    1.43
   0   7   1    0.45    0.77
   0   7  -1    2.07    1.26
   0   7  -1    2.46    0.90
   0   7   1    1.63    0.89
   0   7   1    2.07    0.83
   0   7   1    1.60    1.15
   0   7   1    2.56    1.26
   0  -7  -1    1.58    1.24
   0  -7   1    3.00    1.24
   0  -7   1    1.09    0.80
   0  -7  -1    1.59    0.93
   0  -7  -1    2.53    1.08
   0  -7  -1    2.50    1.21
   0  -7  -1    2.29    0.83
   0  -7  -1    2.11    0.82
   0  -7   1    2.56    1.40
   0   7   2   -0.13    0.39
   0   7  -2    1.41    1.64
   0   7   2    1.76    0.76
   0   7   2    1.69    0.89
   0   7  -2    1.89    1.07
   0   7  -2    1.15    1.06
   0   7   2   -0.42    1.16
   0   7  -2    1.36    0.76
   0   7   2    1.25    1.11
   0   7  -2    0.57    1.19
   0  -7  -2    0.99    0.94
   0  -7  -2    1.79    1.24
   0  -7   2    0.81    1.10
   0  -7  -2    2.14    1.13
   0  -7  -2    0.90    1.18
   0  -7  -2    2.06    0.83
   0  -7   2    0.16    1.45
   0  -7  -2    1.19    0.92
   0   7   3  138.51   13.01
   0   7  -3  157.80   12.97
   0   7  -3  131.62   13.21
   0   7  -3  148.52   13.00
   0   7  -3  134.72   12.87
   0   7   3  135.21   12.97
   0   7  -3  147.62   12.96
   0   7  -3  137.34   12.75
   0  -7  -3  136.49   12.93
   0  -7   3  143.50   13.19
   0  -7  -3  159.23   13.17
   0  -7  -3  152.48   12.90
   0  -7  -3  151.35   12.83
   0  -7  -3  143.00   13.01
   0  -7   3  136.74   12.87
   0  -7  -3  134.83   12.90
   0   7  -4   32.80    3.88
   0   7  -4   36.20    4.41
   0   7  -4   39.08    3.97
   0   7  -4   31.90    3.75
   0   7  -4   37.68    3.75
   0   7   4   37.36    3.95
   0  -7  -4   41.45    3.76
   0  -7  -4   36.85    4.10
   0  -7  -4   35.63    4.10
   0  -7  -4   32.67    3.77
   0  -7   4   32.37    3.63
   0  -7   4   35.79    4.32
   0  -7  -4   37.99    3.63
   0  -7  -4   40.46    3.96
   0   7  -5   -0.63    1.10
   0   7  -5    0.32    2.10
   0   7   5    0.68    1.38
   0   7  -5    0.38    1.13
   0   7  -5   -2.35    1.39
   0   7  -5    1.94    1.55
   0  -7  -5   -2.16    1.27
   0  -7  -5    0.17    1.10
   0  -7  -5    0.04    1.58
   0  -7  -5    1.63    1.32
   0  -7   5    0.08    0.94
   0  -7  -5    0.18    1.00
   0  -7  -5   -1.20    1.61
   0   7  -6    2.49    1.44
   0   7  -6    6.54    2.79
   0   7  -6    4.95    1.96
   0   7  -6    6.21    1.53
   0   7  -6    3.07    1.73
   0   7   6    3.91    1.73
   0  -7  -6    4.11    2.04
   0  -7  -6    4.45    1.62
   0  -7  -6    3.35    1.26
   0  -7  -6    8.21    2.12
   0  -7  -6    3.25    1.74
   0   7  -7   16.38    2.50
   0   7  -7   12.72    2.79
   0   7  -7   20.26    3.99
   0   7   7   14.51    2.85
   0   7  -7   17.09    3.08
   0   7  -7   20.27    2.58
   0  -7  -7   13.81    2.66
   0  -7  -7   19.78    2.24
   0  -7  -7   19.38    3.08
   0  -7  -7   15.25    2.84
   0   7  -8   -0.58    3.24
   0   7  -8    1.53    1.79
   0   7  -8    2.17    1.68
   0   7  -8    0.91    2.40
   0   7  -8   -0.72    2.05
   0  -7  -8   -2.36    1.94
   0  -7  -8   -0.80    2.40
   0  -7  -8    1.34    1.93
   0  -7  -8   -0.07    1.32
   0   7  -9   17.46    3.55
   0   7  -9   14.49    2.37
   0   7  -9   11.32    3.00
   0  -7  -9   13.06    2.87
   0  -7  -9   10.19    3.03
   0  -7  -9   11.20    2.86
   0   7 -10    6.54    3.31
   0   7 -10    2.13    1.72
   0   7 -10    5.23    2.71
   0  -7 -10    3.53    2.51
   0  -7 -10    1.96    2.54
   0  -7 -10    5.62    2.98
   0   8   0  136.37   12.77
   0   8   0  145.48   12.74
   0   8   0  140.23   12.67
   0   8   0  134.31   12.84
   0  -8   0  138.46   12.75
   0  -8   0  145.17   12.88
   0  -8   0  151.24   12.81
   0  -8   0  145.77   12.67
   0   8  -1   71.27    7.23
   0   8   1   81.05    7.27
   0   8   1   77.60    7.36
   0   8  -1   80.69    7.46
   0   8   1   80.47    7.28
   0   8   1   72.50    7.37
   0   8  -1   66.54    7.44
   0   8   1   84.87    7.27
   0   8   1   84.81    7.48
   0  -8   1   76.13    7.41
   0  -8  -1   87.79    7.42
   0  -8  -1   87.48    7.25
   0  -8  -1   83.49    7.24
   0  -8  -1   81.39    7.42
   0  -8  -1   92.67    7.43
   0  -8   1   75.07    7.23
   0  -8   1   75.66    7.46
   0   8  -2   64.16    6.58
   0   8   2   72.98    6.49
   0   8  -2   66.26    6.37
   0   8   2   71.43    6.60
   0   8   2   61.40    6.53
   0   8  -2   71.09    6.57
   0   8  -2   62.87    6.85
   0   8   2   74.61    6.44
   0  -8  -2   87.20    6.73
   0  -8  -2   66.93    6.60
   0  -8  -2   70.64    6.62
   0  -8  -2   79.19    6.54
   0  -8   2   65.37    6.33
   0  -8   2   64.80    6.71
   0  -8   2   64.52    6.55
   0  -8  -2   78.32    6.50
   0  -8  -2   69.87    6.39
   0   8  -3  229.23   21.04
   0   8  -3  225.22   21.05
   0   8   3  231.10   21.11
   0   8   3  227.05   21.02
   0   8   3  243.22   20.96
   0   8  -3  229.22   20.99
   0   8   3  249.74   21.11
   0   8  -3  256.57   21.03
   0   8  -3  224.24   20.84
   0   8  -3  232.04   21.30
   0  -8  -3  229.21   21.00
   0  -8  -3  253.77   20.91
   0  -8  -3  246.43   20.98
   0  -8   3  221.56   20.95
   0  -8  -3  244.48   21.13
   0  -8  -3  240.99   21.18
   0  -8   3  227.65   21.20
   0  -8  -3  213.66   20.99
   0   8   4   27.15    3.18
   0   8  -4   25.05    2.87
   0   8  -4   23.15    3.00
   0   8  -4   26.39    2.71
   0   8  -4   29.81    3.10
   0   8  -4   21.83    3.56
   0   8  -4   25.42    2.94
   0  -8  -4   28.77    2.99
   0  -8  -4   28.48    3.08
   0  -8   4   20.31    2.76
   0  -8  -4   25.53    2.81
   0  -8  -4   28.56    3.21
   0  -8   4   27.34    3.52
   0  -8  -4   26.70    3.00
   0  -8  -4   32.17    3.47
   0   8   5   41.77    4.45
   0   8  -5   39.48    4.46
   0   8  -5   45.05    5.14
   0   8  -5   39.05    4.14
   0   8  -5   37.50    4.28
   0   8  -5   43.50    4.54
   0  -8  -5   44.41    4.13
   0  -8  -5   44.16    4.47
   0  -8  -5   36.82    4.73
   0  -8  -5   44.35    4.07
   0  -8   5   38.68    4.05
   0  -8  -5   43.19    4.59
   0  -8  -5   39.62    4.36
   0   8  -6   -0.46    1.69
   0   8  -6    2.35    1.93
   0   8  -6    1.10    1.30
   0   8  -6    1.70    2.60
   0   8   6   -1.02    1.44
   0   8  -6    1.20    1.43
   0  -8  -6   -0.08    1.50
   0  -8  -6    0.51    1.85
   0  -8  -6   -0.49    1.50
   0  -8  -6    1.05    1.17
   0  -8  -6   -0.75    1.84
   0   8   7   -1.72    1.73
   0   8  -7    0.53    1.60
   0   8  -7   -1.23    1.57
   0   8  -7    0.90    1.94
   0   8  -7    1.16    2.97
   0   8  -7   -1.03    2.14
   0  -8  -7    0.64    2.25
   0  -8  -7   -0.11    1.23
   0  -8  -7    1.54    1.75
   0  -8  -7   -0.63    1.78
   0   8  -8    0.03    1.64
   0   8  -8    1.03    2.51
   0   8  -8    1.98    1.77
   0   8  -8   -1.33    1.94
   0   8  -8   -0.99    3.28
   0  -8  -8    1.82    1.32
   0  -8  -8   -3.42    1.84
   0  -8  -8   -0.23    2.39
   0  -8  -8    0.49    1.94
   0   8  -9    0.96    2.39
   0   8  -9    5.31    2.93
   0   8  -9    4.18    1.94
   0   8  -9    5.02    3.94
   0  -8  -9    3.42    2.33
   0  -8  -9    5.13    2.33
   0  -8  -9   -0.23    2.65
   0   8 -10    3.33    3.13
   0   8 -10    4.85    1.81
   0   8 -10    2.48    2.69
   0  -8 -10    0.79    2.85
   0  -8 -10    5.28    2.62
   0  -8 -10    6.08    2.73
   0   9   0   -0.13    0.93
   0   9   0    0.40    0.81
   0   9   0   -0.37    0.18
   0   9   0   -0.06    1.31
   0   9   0   -2.44    1.06
   0  -9   0   -0.42    0.75
   0  -9   0   -0.25    1.00
   0  -9   0    0.14    1.28
   0  -9   0   -0.24    1.14
   0   9   1    4.64    1.28
   0   9   1    2.87    0.83
   0   9   1    3.95    1.02
   0   9   1    5.87    1.42
   0   9  -1    4.27    1.19
   0   9  -1    4.58    1.12
   0   9  -1    4.78    1.70
   0   9   1    3.25    0.97
   0   9  -1    4.79    1.42
   0   9   1    3.56    1.44
   0  -9   1    4.44    1.53
   0  -9  -1    4.72    1.11
   0  -9  -1    2.44    0.96
   0  -9   1    4.28    0.97
   0  -9   1    3.30    1.47
   0  -9  -1    5.58    1.27
   0  -9  -1    6.21    1.47
   0  -9  -1    6.05    1.35
   0   9   2  467.96   39.44
   0   9  -2  394.31   39.64
   0   9   2  428.48   39.55
   0   9  -2  427.94   39.50
   0   9  -2  434.29   39.37
   0   9   2  471.08   39.48
   0   9  -2  439.33   39.50
   0  -9   2  434.30   39.50
   0  -9   2  444.65   39.64
   0  -9   2  420.28   39.35
   0  -9  -2  472.96   39.47
   0  -9  -2  421.44   39.45
   0  -9  -2  457.84   39.41
   0  -9  -2  480.42   39.59
   0  -9  -2  450.11   39.51
   0  -9  -2  472.01   39.56
   0   9   3  208.23   19.05
   0   9  -3  225.72   19.07
   0   9   3  215.56   19.00
   0   9  -3  207.73   19.09
   0   9  -3  203.96   19.34
   0   9   3  210.22   19.13
   0   9  -3  205.41   19.03
   0   9  -3  209.47   18.88
   0   9  -3  216.73   19.08
   0   9   3  197.15   19.13
   0  -9  -3  198.31   19.03
   0  -9  -3  216.03   19.15
   0  -9   3  222.31   19.29
   0  -9  -3  224.76   18.95
   0  -9   3  194.50   18.99
   0  -9  -3  231.65   19.07
   0  -9  -3  229.86   19.26
   0  -9  -3  203.82   19.03
   0   9  -4   47.90    5.10
   0   9  -4   46.98    5.10
   0   9  -4   50.22    5.04
   0   9  -4   42.95    5.46
   0   9   4   49.36    5.12
   0   9  -4   51.23    4.73
   0   9  -4   47.09    4.94
   0  -9  -4   47.88    5.05
   0  -9  -4   51.25    4.96
   0  -9  -4   52.50    5.03
   0  -9  -4   56.28    4.85
   0  -9  -4   51.95    5.32
   0  -9   4   61.12    5.61
   0  -9   4   47.51    4.95
   0  -9  -4   46.86    5.17
   0   9  -5   17.53    2.57
   0   9  -5   18.35    3.34
   0   9   5   17.59    2.61
   0   9  -5   18.99    2.16
   0   9  -5   19.92    2.32
   0   9  -5   18.53    2.61
   0   9  -5   19.83    2.46
   0  -9  -5   17.00    2.74
   0  -9  -5   18.78    2.84
   0  -9   5   14.98    2.21
   0  -9  -5   15.14    2.41
   0  -9  -5   17.97    2.54
   0  -9  -5   20.99    2.32
   0  -9  -5   21.98    2.23
   0   9  -6   32.81    4.97
   0   9  -6   35.22    3.78
   0   9  -6   39.00    3.88
   0   9  -6   38.92    4.34
   0   9  -6   35.41    4.06
   0   9   6   32.74    4.17
   0   9  -6   38.26    4.31
   0  -9  -6   33.69    4.11
   0  -9   6   36.88    3.71
   0  -9  -6   33.70    3.73
   0  -9  -6   40.51    4.65
   0  -9  -6   40.85    4.36
   0  -9  -6   35.45    4.22
   0   9  -7   -0.15    1.95
   0   9  -7    0.96    2.29
   0   9  -7    1.56    1.58
   0   9   7   -2.07    1.71
   0   9  -7    1.04    1.62
   0   9  -7    1.85    3.13
   0  -9  -7    0.69    2.25
   0  -9  -7    1.51    1.80
   0  -9  -7    1.18    1.35
   0  -9  -7    1.59    1.88
   0   9  -8    5.69    2.43
   0   9  -8    4.24    1.86
   0   9  -8    6.07    2.04
   0   9  -8    7.30    2.82
   0   9  -8    5.07    3.68
   0  -9  -8    5.77    1.42
   0  -9  -8   11.33    2.80
   0  -9  -8    8.84    2.36
   0  -9  -8    1.11    2.24
   0   9  -9    6.39    4.02
   0   9  -9    4.35    2.92
   0   9  -9    3.81    1.96
   0   9  -9    5.54    2.63
   0  -9  -9    4.79    2.88
   0  -9  -9    5.03    2.45
   0  -9  -9    4.82    2.42
   0   9 -10    2.43    2.75
   0   9 -10    1.38    3.15
   0   9 -10    2.46    1.80
   0  -9 -10    3.48    2.63
   0  -9 -10    6.68    3.05
   0  -9 -10    7.75    2.64
   0  10   0  190.55   17.05
   0  10   0  197.20   16.86
   0  10   0  186.91   16.96
   0  10   0  183.02   16.91
   0 -10   0  190.15   16.92
   0 -10   0  177.36   16.83
   0 -10   0  191.34   17.06
   0 -10   0  194.98   17.00
   0  10  -1    3.02    1.11
   0  10   1    1.96    1.23
   0  10   1    4.66    1.02
   0  10   1    2.66    1.46
   0  10  -1    3.92    1.67
   0  10  -1    2.97    1.17
   0  10   1    2.81    1.33
   0  10   1    0.46    0.63
   0  10   1    5.09    1.01
   0  10  -1    3.53    1.42
   0 -10  -1    4.08    1.23
   0 -10  -1    3.62    1.30
   0 -10  -1    4.81    1.49
   0 -10  -1    4.56    1.13
   0 -10   1    2.86    1.45
   0 -10   1    1.50    0.97
   0 -10  -1    2.71    0.95
   0 -10   1    3.76    1.47
   0  10   2    2.58    1.30
   0  10  -2    2.91    1.24
   0  10  -2    1.79    1.83
   0  10   2    0.22    0.62
   0  10  -2    2.64    1.02
   0  10   2   -0.37    0.53
   0  10  -2    2.54    1.41
   0 -10  -2    1.25    1.38
   0 -10  -2    1.94    1.01
   0 -10  -2    2.45    1.42
   0 -10   2    2.99    1.37
   0 -10  -2    3.72    0.99
   0 -10   2    3.25    1.61
   0 -10  -2    2.40    1.05
   0 -10  -2    3.82    1.27
   0 -10   2    3.35    0.85
   0  10  -3    5.92    2.18
   0  10   3    2.58    1.25
   0  10  -3    1.56    1.36
   0  10   3    4.10    1.06
   0  10   3    2.43    1.42
   0  10  -3    4.17    1.53
   0  10  -3    3.44    1.07
   0  10   3    4.22    2.03
   0  10  -3    3.41    1.41
   0 -10   3    2.50    1.47
   0 -10  -3    2.82    1.20
   0 -10  -3    3.03    1.05
   0 -10   3    2.64    1.38
   0 -10  -3    4.00    1.28
   0 -10  -3    6.56    1.56
   0 -10  -3    2.74    1.48
   0 -10  -3    5.11    1.67
   0  10  -4   27.44    2.95
   0  10  -4   23.75    2.94
   0  10  -4   27.29    2.97
   0  10  -4   21.05    3.53
   0  10  -4   21.03    2.91
   0  10  -4   24.50    2.63
   0  10   4   25.12    3.09
   0 -10  -4   25.85    3.23
   0 -10   4   21.88    2.77
   0 -10  -4   29.23    3.20
   0 -10  -4   26.09    2.90
   0 -10  -4   26.73    2.96
   0 -10   4   23.63    3.32
   0 -10  -4   29.11    2.76
   0 -10  -4   22.10    2.88
   0  10   5   11.43    2.07
   0  10  -5    9.51    1.48
   0  10  -5   10.81    1.88
   0  10  -5    7.82    1.95
   0  10  -5    9.92    2.07
   0  10  -5   11.31    1.79
   0  10  -5   13.61    2.83
   0 -10  -5   10.18    1.78
   0 -10  -5   14.40    2.37
   0 -10  -5    8.62    1.91
   0 -10  -5   13.84    1.63
   0 -10   5    7.08    1.67
   0 -10  -5    9.09    1.87
   0 -10  -5    7.99    2.19
   0  10   6   17.07    2.77
   0  10  -6   18.32    2.16
   0  10  -6   18.11    2.90
   0  10  -6   17.77    2.28
   0  10  -6   12.19    2.59
   0  10  -6   17.51    2.50
   0  10  -6   20.56    3.73
   0 -10  -6   21.40    3.20
   0 -10   6   15.13    2.14
   0 -10  -6   16.58    2.85
   0 -10  -6   14.40    2.47
   0 -10  -6   14.47    2.19
   0 -10  -6   19.70    2.74
   0 -10  -6   17.74    2.18
   0  10  -7    1.19    2.06
   0  10  -7    1.39    3.09
   0  10   7   -0.25    1.81
   0  10  -7    2.96    1.59
   0  10  -7    0.32    1.63
   0  10  -7    5.72    2.52
   0 -10  -7    2.02    1.93
   0 -10  -7    1.54    1.88
   0 -10  -7    0.60    2.32
   0 -10  -7    4.42    1.31
   0  10  -8    8.23    2.23
   0  10  -8    4.85    2.51
   0  10  -8   13.74    3.88
   0  10  -8    7.50    2.93
   0  10  -8    9.74    2.05
   0 -10  -8   10.39    1.60
   0 -10  -8    9.46    2.39
   0 -10  -8    6.10    2.49
   0 -10  -8    8.76    2.90
   0  10  -9    1.31    3.89
   0  10  -9    3.41    2.44
   0  10  -9    0.62    1.82
   0  10  -9   -5.69    2.57
   0 -10  -9    0.33    2.15
   0 -10  -9    0.96    2.18
   0 -10  -9   -4.52    2.59
   0  10 -10   13.83    2.42
   0  10 -10   14.10    3.75
   0  10 -10   17.44    5.11
   0  10 -10   12.17    3.28
   0 -10 -10   12.77    3.03
   0 -10 -10   10.93    3.44
   0 -10 -10    8.60    3.00
   0  11   0   -0.58    1.00
   0  11   0    0.34    0.90
   0  11   0   -0.13    1.46
   0  11   0    0.71    1.11
   0  11   0   -0.03    0.20
   0 -11   0    0.48    1.29
   0 -11   0    0.11    0.80
   0 -11   0    1.21    1.11
   0 -11   0    0.15    1.21
   0  11  -1    2.82    1.13
   0  11  -1    2.67    1.19
   0  11   1    3.24    0.98
   0  11   1    0.01    0.53
   0  11  -1    2.19    1.46
   0  11  -1    4.44    1.83
   0  11   1    2.82    1.50
   0  11   1    2.94    1.31
   0  11   1    3.83    1.04
   0  11   1    2.44    1.20
   0 -11   1    4.34    1.52
   0 -11   1    2.45    1.03
   0 -11  -1    4.24    0.97
   0 -11  -1    2.75    1.07
   0 -11  -1    3.35    1.24
   0 -11   1    2.22    1.44
   0 -11  -1    2.89    1.30
   0 -11  -1    2.95    1.46
   0  11  -2   54.27    5.41
   0  11  -2   52.75    5.47
   0  11   2   53.24    5.46
   0  11  -2   53.26    5.24
   0  11  -2   58.20    5.85
   0 -11  -2   64.39    5.30
   0 -11  -2   59.69    5.29
   0 -11   2   48.97    5.46
   0 -11  -2   60.00    5.53
   0 -11  -2   62.94    5.52
   0 -11  -2   65.93    5.61
   0 -11  -2   56.64    5.31
   0 -11   2   46.29    5.15
   0 -11   2   55.16    5.49
   0  11   3  165.05   16.07
   0  11   3  172.14   15.99
   0  11  -3  167.93   16.32
   0  11  -3  162.42   15.99
   0  11  -3  181.09   15.81
   0  11  -3  189.63   16.06
   0 -11  -3  199.26   15.88
   0 -11  -3  181.69   15.98
   0 -11  -3  169.90   15.97
   0 -11  -3  180.68   16.14
   0 -11   3  164.50   15.97
   0 -11  -3  184.83   16.12
   0 -11  -3  177.49   15.99
   0  11  -4   17.20    2.51
   0  11   4   19.88    2.62
   0  11  -4   20.14    2.20
   0  11  -4   18.67    2.50
   0  11  -4   22.47    3.30
   0  11  -4   20.34    2.56
   0 -11  -4   20.39    2.48
   0 -11  -4   18.93    2.73
   0 -11  -4   16.48    2.37
   0 -11  -4   21.49    2.22
   0 -11   4   15.18    2.38
   0 -11  -4   20.71    2.86
   0 -11  -4   20.93    2.52
   0  11  -5   22.12    2.80
   0  11  -5   18.35    2.67
   0  11  -5   18.59    2.14
   0  11  -5   15.99    3.33
   0  11  -5   20.32    2.59
   0  11   5   19.81    2.74
   0 -11  -5   12.96    2.42
   0 -11  -5   19.87    2.95
   0 -11   5   17.85    2.39
   0 -11  -5   20.44    2.23
   0 -11  -5   21.23    2.89
   0 -11  -5   17.72    2.44
   0 -11  -5   20.51    2.61
   0  11  -6   11.59    2.42
   0  11   6   12.01    2.41
   0  11  -6   13.52    2.25
   0  11  -6    9.89    2.51
   0  11  -6   13.51    1.83
   0  11  -6   13.55    3.48
   0 -11  -6   14.89    2.85
   0 -11  -6   12.19    1.83
   0 -11   6   13.71    2.02
   0 -11  -6   12.32    2.39
   0 -11  -6   10.85    2.27
   0 -11  -6   17.47    2.11
   0 -11  -6   14.72    2.74
   0  11  -7    5.55    1.63
   0  11  -7   10.22    3.37
   0  11  -7    4.70    1.87
   0  11  -7    4.21    2.27
   0  11  -7    7.10    2.61
   0  11   7    2.10    2.04
   0 -11  -7    2.65    1.36
   0 -11  -7    2.24    2.00
   0 -11  -7    3.70    1.99
   0 -11  -7    5.09    2.53
   0 -11   7    5.17    1.40
   0  11  -8    6.97    3.83
   0  11  -8    3.35    2.02
   0  11  -8   -2.54    2.50
   0  11  -8    4.97    2.46
   0 -11  -8    6.36    2.26
   0 -11  -8    5.53    1.39
   0 -11  -8    2.28    2.67
   0 -11  -8    1.27    2.17
   0  11  -9   -0.81    2.34
   0  11  -9   -0.86    2.84
   0  11  -9   -1.11    1.80
   0  11  -9   -5.00    3.72
   0 -11  -9   -0.82    2.14
   0 -11  -9    1.66    2.21
   0 -11  -9   -1.58    2.75
   0  11 -10   -0.35    1.81
   0  11 -10    3.41    4.39
   0  11 -10    2.60    2.80
   0  11 -10    7.22    3.47
   0 -11 -10    1.40    2.39
   0 -11 -10    0.67    2.42
   0 -11 -10    1.74    3.02
   0  12   0   16.34    1.89
   0  12   0   14.55    1.76
   0  12   0   17.16    2.00
   0  12   0   15.25    2.28
   0 -12   0   11.04    1.66
   0 -12   0   13.48    1.91
   0 -12   0   15.05    2.04
   0 -12   0   15.75    2.15
   0  12  -1    2.80    1.21
   0  12  -1    1.10    1.09
   0  12  -1    1.12    1.80
   0  12   1    0.00    0.83
   0  12   1   -0.26    0.76
   0  12   1    3.91    1.45
   0  12   1   -0.20    0.57
   0  12  -1    2.16    0.98
   0  12   1    1.51    0.97
   0  12  -1    3.31    1.16
   0  12   1    2.10    1.55
   0 -12  -1    1.95    0.97
   0 -12   1    3.48    1.55
   0 -12   1    4.31    1.55
   0 -12  -1    1.97    1.29
   0 -12  -1    1.36    1.09
   0 -12   1    0.70    1.06
   0 -12  -1    2.98    1.33
   0 -12  -1    2.52    1.54
   0  12   2    0.00    0.91
   0  12   2   -1.10    0.81
   0  12  -2   -1.18    1.83
   0  12   2   -0.11    0.73
   0  12  -2    0.35    1.11
   0  12  -2    1.14    1.34
   0  12  -2    0.08    1.00
   0  12   2   -0.43    0.95
   0  12   2   -1.15    1.39
   0  12  -2    2.08    1.32
   0 -12  -2   -1.60    1.18
   0 -12   2    1.07    1.43
   0 -12   2    0.30    1.49
   0 -12   2    0.46    0.92
   0 -12  -2   -0.24    1.48
   0 -12  -2    0.35    1.05
   0 -12  -2   -1.04    1.05
   0 -12  -2    1.59    1.05
   0 -12  -2   -1.72    1.52
   0  12  -3   51.96    5.72
   0  12   3   50.32    5.28
   0  12  -3   47.95    5.18
   0  12  -3   56.21    5.26
   0  12  -3   51.56    4.93
   0 -12  -3   56.20    5.30
   0 -12   3   51.92    5.24
   0 -12  -3   56.34    5.44
   0 -12  -3   46.66    5.03
   0 -12  -3   58.42    5.02
   0 -12  -3   48.59    5.08
   0 -12  -3   47.46    5.23
   0  12   4   16.40    2.42
   0  12  -4   16.77    2.32
   0  12  -4   16.39    2.32
   0  12  -4   17.16    3.03
   0  12  -4   15.08    2.31
   0  12  -4   17.68    1.95
   0 -12  -4   14.34    2.49
   0 -12   4   11.91    2.15
   0 -12  -4   15.74    2.22
   0 -12  -4   15.59    2.49
   0 -12  -4   14.22    2.15
   0 -12  -4   19.38    2.34
   0 -12  -4   16.44    1.94
   0  12  -5   89.15    8.23
   0  12  -5   88.50    7.80
   0  12  -5   83.99    8.72
   0  12   5   85.40    8.25
   0  12  -5   87.99    8.16
   0  12  -5   86.26    8.23
   0  12  -5   75.24    7.98
   0 -12  -5   85.57    8.01
   0 -12   5   80.72    7.98
   0 -12  -5   85.02    7.85
   0 -12  -5   79.84    8.12
   0 -12  -5   90.16    8.48
   0 -12  -5   87.20    8.32
   0 -12  -5   84.75    8.11
   0  12  -6    0.93    1.14
   0  12  -6    3.49    1.70
   0  12  -6    4.91    3.03
   0  12   6    1.81    1.78
   0  12  -6    0.57    1.44
   0  12  -6    1.65    1.97
   0  12  -6    1.38    1.79
   0 -12  -6    1.34    2.11
   0 -12  -6    0.59    1.67
   0 -12  -6    1.90    1.98
   0 -12   6    0.21    1.40
   0 -12  -6    0.54    1.51
   0 -12  -6    0.70    1.70
   0 -12  -6    2.63    1.22
   0  12  -7   16.33    2.88
   0  12  -7   17.20    2.62
   0  12  -7   12.24    2.09
   0  12  -7   14.67    3.92
   0  12  -7   15.53    3.18
   0 -12  -7   16.69    3.06
   0 -12  -7   11.64    2.59
   0 -12  -7   12.87    2.04
   0 -12  -7   11.83    2.56
   0 -12   7   12.85    2.01
   0 -12  -7   12.83    1.96
   0  12  -8    8.48    3.86
   0  12  -8    6.23    2.46
   0  12  -8    7.93    3.01
   0  12  -8    6.50    2.14
   0 -12  -8    4.32    2.23
   0 -12  -8    2.48    2.15
   0 -12  -8    4.43    2.78
   0  12  -9   -0.36    1.88
   0  12  -9    0.18    2.88
   0  12  -9    1.92    2.44
   0  12  -9    5.84    3.99
   0 -12  -9    0.07    2.27
   0 -12  -9   -1.94    2.69
   0 -12  -9    1.98    2.26
   0  13   0    0.74    1.21
   0  13   0    0.83    1.58
   0  13   0   -0.27    1.01
   0  13   0    0.01    0.25
   0  13   0    0.12    1.06
   0 -13   0   -0.06    1.20
   0 -13   0    1.01    1.34
   0 -13   0    2.97    1.49
   0 -13   0   -0.53    0.89
   0  13   1   -0.52    0.70
   0  13   1    0.31    1.29
   0  13  -1   -0.69    1.24
   0  13   1    0.14    0.99
   0  13   1   -0.39    0.86
   0  13   1   -1.11    1.50
   0  13   1    0.89    1.50
   0  13  -1   -2.13    1.73
   0  13  -1    1.51    0.98
   0  13  -1   -0.61    1.46
   0  13  -1    1.48    1.19
   0 -13  -1    0.86    1.12
   0 -13   1    0.48    1.55
   0 -13  -1    1.07    1.22
   0 -13   1   -0.22    1.08
   0 -13   1   -0.30    1.51
   0 -13  -1    1.92    1.32
   0 -13  -1    0.59    0.96
   0 -13  -1    0.27    1.53
   0  13  -2   17.30    2.23
   0  13   2   15.16    2.28
   0  13   2   17.11    2.07
   0  13  -2   11.81    2.71
   0  13  -2   16.90    2.05
   0  13  -2   15.68    2.41
   0  13   2   14.91    2.00
   0 -13  -2   20.90    2.51
   0 -13  -2   19.38    2.41
   0 -13   2   12.46    2.28
   0 -13  -2   18.16    2.03
   0 -13   2   16.57    2.56
   0 -13  -2   20.57    2.11
   0 -13   2   11.30    1.83
   0 -13  -2   15.98    2.23
   0  13  -3  118.39   10.47
   0  13  -3  110.93   10.45
   0  13   3  101.08   10.45
   0  13  -3  104.38   10.72
   0  13  -3  112.67   10.45
   0  13  -3  118.01   10.22
   0 -13  -3  123.62   10.57
   0 -13  -3  117.43   10.53
   0 -13   3  105.87   10.13
   0 -13  -3  125.89   10.27
   0 -13  -3  111.06   10.43
   0 -13  -3  114.45   10.32
   0 -13   3  104.09   10.39
   0 -13  -3  108.43   10.32
   0  13  -4   58.19    5.63
   0  13   4   51.23    5.64
   0  13  -4   57.46    6.09
   0  13  -4   56.51    5.58
   0  13  -4   52.85    5.54
   0  13  -4   56.46    5.56
   0  13  -4   53.33    5.25
   0 -13  -4   48.82    5.45
   0 -13  -4   59.53    5.31
   0 -13  -4   61.28    5.84
   0 -13  -4   50.89    5.46
   0 -13   4   58.62    5.57
   0 -13  -4   58.81    5.57
   0 -13  -4   56.86    5.72
   0  13  -5   49.31    5.70
   0  13  -5   59.10    5.82
   0  13  -5   53.71    5.87
   0  13   5   52.25    5.88
   0  13  -5   58.94    5.92
   0  13  -5   65.70    6.64
   0  13  -5   61.88    5.44
   0 -13  -5   57.03    6.12
   0 -13  -5   58.77    5.72
   0 -13  -5   54.84    5.72
   0 -13   5   59.96    5.74
   0 -13  -5   56.93    5.45
   0 -13  -5   55.85    5.76
   0 -13  -5   56.32    6.06
   0  13  -6   12.63    2.36
   0  13  -6   17.36    2.75
   0  13  -6   12.95    2.44
   0  13  -6   15.17    1.98
   0  13  -6   15.89    3.71
   0  13   6   16.42    2.69
   0  13  -6   15.56    2.82
   0 -13  -6   13.00    2.42
   0 -13  -6   15.48    2.54
   0 -13  -6   15.62    2.06
   0 -13  -6   16.05    2.36
   0 -13  -6   12.97    2.88
   0 -13  -6   14.01    2.90
   0 -13   6   13.14    2.26
   0  13  -7   12.14    3.93
   0  13  -7   10.39    2.54
   0  13  -7    5.36    2.65
   0  13  -7    7.90    2.17
   0 -13  -7    7.66    2.26
   0 -13   7    6.68    1.74
   0 -13  -7    8.53    2.79
   0 -13  -7    4.67    2.21
   0 -13  -7    6.50    1.79
   0 -13  -7   11.31    1.75
   0  13  -8   30.32    5.10
   0  13  -8   18.70    3.01
   0  13  -8   16.93    3.62
   0  13  -8   22.73    3.54
   0 -13  -8   18.32    3.24
   0 -13  -8   17.05    3.19
   0 -13  -8   16.26    3.55
   0  13  -9    3.37    4.01
   0  13  -9   -0.11    2.93
   0  13  -9    1.75    2.08
   0  13  -9   -0.45    2.47
   0 -13  -9   -0.10    2.81
   0 -13  -9    2.29    2.19
   0 -13  -9   -3.38    2.12
   0  14   0  631.86   51.66
   0  14   0  536.76   51.89
   0 -14   0  636.46   51.84
   0 -14   0  530.28   51.61
   0 -14   0  577.67   51.73
   0 -14   0  586.80   51.87
   0  14   1   14.75    1.86
   0  14   1   15.46    2.25
   0  14   1   16.60    1.99
   0  14   1   16.09    2.43
   0  14  -1   17.48    2.11
   0  14   1   14.26    2.38
   0  14  -1   11.89    2.61
   0  14  -1   12.54    1.99
   0  14  -1   13.93    2.38
   0  14   1   11.87    1.83
   0  14  -1   10.88    1.74
   0 -14   1   15.19    2.32
   0 -14  -1   16.43    2.17
   0 -14   1   15.77    2.38
   0 -14  -1   13.33    1.78
   0 -14  -1   19.15    2.47
   0 -14   1   11.73    1.89
   0 -14  -1   16.93    2.18
   0 -14  -1   20.87    2.07
   0  14  -2   30.49    3.22
   0  14  -2   27.17    3.78
   0  14  -2   27.69    3.30
   0  14   2   26.89    3.48
   0  14  -2   26.46    3.49
   0 -14   2   27.86    3.37
   0 -14  -2   31.43    3.10
   0 -14   2   24.83    3.51
   0 -14  -2   35.85    3.28
   0 -14  -2   31.53    3.41
   0 -14  -2   33.64    3.60
   0 -14  -2   34.79    3.56
   0 -14   2   26.03    3.05
   0  14  -3   21.08    2.86
   0  14  -3   19.07    3.36
   0  14  -3   22.12    2.70
   0  14  -3   21.98    2.69
   0  14   3   21.15    2.78
   0  14  -3   19.82    2.41
   0 -14   3   20.25    2.94
   0 -14   3   19.46    2.32
   0 -14  -3   21.21    2.89
   0 -14  -3   22.02    2.53
   0 -14  -3   23.82    2.46
   0 -14   3   19.80    2.79
   0 -14  -3   23.71    2.88
   0 -14  -3   22.45    2.83
   0 -14  -3   20.07    2.50
   0  14  -4    8.28    2.00
   0  14   4   11.16    2.08
   0  14  -4   11.72    1.70
   0  14  -4   16.41    2.21
   0  14  -4   10.83    1.99
   0  14  -4   10.33    2.14
   0  14  -4   11.90    2.80
   0 -14   4   10.85    2.06
   0 -14  -4   12.95    2.37
   0 -14  -4    9.81    1.94
   0 -14  -4   10.57    1.90
   0 -14  -4   10.72    2.17
   0 -14  -4   13.85    2.19
   0 -14  -4   12.69    1.77
   0  14  -5    0.43    2.57
   0  14  -5    2.02    1.21
   0  14  -5    3.21    1.68
   0  14  -5    0.76    1.73
   0  14   5    4.31    1.72
   0  14  -5    5.75    1.79
   0 -14  -5    1.84    2.03
   0 -14  -5    3.39    1.31
   0 -14  -5    1.96    1.79
   0 -14  -5    2.89    1.61
   0 -14   5    0.40    1.64
   0 -14  -5    2.00    1.71
   0 -14  -5    2.73    1.58
   0  14  -6    0.26    1.73
   0  14  -6   -2.79    1.90
   0  14  -6    1.01    1.95
   0  14   6   -3.07    1.69
   0  14  -6    0.61    2.94
   0 -14  -6    1.68    1.76
   0 -14  -6    0.40    2.03
   0 -14  -6    0.59    1.43
   0 -14  -6   -1.90    1.69
   0 -14  -6    1.53    2.21
   0 -14  -6   -2.05    1.56
   0 -14   6    0.19    1.60
   0  14  -7    4.97    2.52
   0  14  -7   11.02    2.98
   0  14  -7    9.75    3.90
   0  14  -7    8.04    2.29
   0 -14  -7   11.18    3.05
   0 -14  -7   12.76    2.12
   0 -14  -7    9.90    2.47
   0 -14   7   10.00    2.01
   0 -14  -7   11.20    2.35
   0 -14  -7   11.95    1.76
   0  14  -8    2.13    2.40
   0  14  -8    1.77    3.83
   0  14  -8    0.18    2.71
   0  14  -8    1.34    1.99
   0 -14  -8   -3.02    2.64
   0 -14  -8   -0.25    2.11
   0 -14  -8    2.59    2.12
   0  14  -9   -0.50    3.12
   0  14  -9    4.27    2.17
   0  14  -9   -0.37    2.58
   0  14  -9    1.59    3.79
   0 -14  -9    0.51    2.86
   0 -14  -9   -1.84    2.18
   0 -14  -9   -2.93    2.11
   0  15   0   -0.10    1.26
   0  15   0    2.01    1.13
   0  15   0   -0.08    1.01
   0  15   0    0.48    1.88
   0 -15   0    0.33    1.05
   0 -15   0    1.80    1.27
   0 -15   0    0.45    1.67
   0 -15   0   -0.79    1.40
   0  15   1  242.88   23.59
   0  15  -1  243.20   23.74
   0  15   1  236.77   23.65
   0  15  -1  269.06   23.39
   0  15  -1  236.77   23.46
   0  15   1  266.90   23.52
   0 -15  -1  304.91   23.67
   0 -15   1  263.03   23.67
   0 -15  -1  278.39   23.41
   0 -15  -1  273.33   23.58
   0 -15  -1  279.21   23.68
   0 -15   1  252.49   23.45
   0 -15   1  269.14   23.68
   0  15  -2   37.83    3.96
   0  15   2   32.94    4.19
   0  15  -2   36.96    4.51
   0  15   2   41.51    3.99
   0  15  -2   44.50    4.11
   0 -15  -2   38.07    4.36
   0 -15  -2   43.57    3.91
   0 -15  -2   38.82    4.22
   0 -15  -2   39.24    4.19
   0 -15   2   37.92    4.28
   0 -15  -2   43.82    3.94
   0 -15   2   31.79    4.11
   0 -15   2   33.33    3.84
   0  15  -3    2.78    1.58
   0  15   3    5.20    1.72
   0  15  -3    3.07    1.63
   0  15  -3    4.22    1.28
   0  15  -3    2.42    2.24
   0 -15  -3    5.41    1.78
   0 -15   3    7.19    1.83
   0 -15  -3    3.92    1.76
   0 -15   3    3.27    1.02
   0 -15  -3    4.91    1.35
   0 -15  -3    6.14    1.39
   0 -15  -3    1.90    1.52
   0 -15  -3    4.76    1.36
   0 -15   3    4.28    1.82
   0  15  -4   29.90    3.53
   0  15  -4   34.26    3.64
   0  15  -4   31.01    3.21
   0  15  -4   29.08    3.58
   0  15   4   28.03    3.62
   0  15  -4   31.03    4.32
   0 -15  -4   35.99    3.71
   0 -15  -4   32.56    3.81
   0 -15  -4   29.71    3.76
   0 -15   4   26.17    3.51
   0 -15  -4   32.97    3.30
   0 -15  -4   29.09    3.42
   0 -15  -4   27.41    3.37
   0  15  -5    2.57    1.70
   0  15  -5    0.55    1.83
   0  15  -5    1.72    1.88
   0  15  -5   -0.27    1.18
   0  15  -5   -0.55    1.59
   0  15   5    0.91    1.72
   0  15  -5   -0.50    2.57
   0 -15  -5    1.83    1.89
   0 -15  -5    1.48    2.04
   0 -15  -5    0.27    1.27
   0 -15  -5   -0.98    1.59
   0 -15  -5   -2.18    1.63
   0 -15   5   -1.76    1.62
   0 -15  -5    1.27    1.53
   0  15  -6   82.72    8.59
   0  15  -6   75.04    7.83
   0  15  -6   86.82    7.68
   0  15  -6   75.02    7.71
   0  15  -6   86.49    7.96
   0  15   6   64.58    7.73
   0 -15  -6   82.03    7.54
   0 -15  -6   78.01    8.01
   0 -15  -6   74.14    7.62
   0 -15  -6   67.85    7.63
   0 -15  -6   77.80    8.05
   0 -15   6   71.37    7.49
   0 -15  -6   83.49    7.25
   0  15  -7    1.59    2.61
   0  15  -7    3.18    2.30
   0  15  -7    9.80    3.83
   0  15  -7    7.39    2.13
   0 -15   7    3.67    1.78
   0 -15  -7    5.96    2.73
   0 -15  -7    2.81    1.75
   0 -15  -7    3.53    1.48
   0 -15  -7    7.24    2.17
   0 -15  -7    4.69    2.01
   0  15  -8    2.19    2.09
   0  15  -8    5.21    2.61
   0  15  -8    6.61    4.06
   0  15  -8    3.22    2.89
   0 -15  -8    7.47    2.39
   0 -15  -8    8.59    2.98
   0 -15  -8    4.59    2.31
   0  15  -9    2.31    3.19
   0  15  -9    6.22    4.08
   0  15  -9    3.23    2.27
   0  15  -9   -1.40    2.47
   0 -15  -9   -1.42    2.14
   0 -15  -9    6.57    2.51
   0 -15  -9    0.74    3.09
   0  16   0   70.04    7.01
   0  16   0   73.74    6.92
   0  16   0   73.56    7.28
   0 -16   0   73.85    6.93
   0 -16   0   82.13    7.31
   0 -16   0   61.75    6.71
   0 -16   0   87.30    7.17
   0  16   1    8.88    2.24
   0  16  -1    7.74    1.44
   0  16  -1    9.12    2.47
   0  16   1    7.35    1.50
   0  16   1   11.98    1.83
   0 -16   1   11.41    1.71
   0 -16  -1   10.53    2.18
   0 -16  -1    8.85    1.53
   0 -16  -1    9.81    1.89
   0 -16   1   10.64    2.10
   0 -16   1    8.17    2.09
   0 -16  -1   13.92    1.98
   0  16  -2   -0.33    2.05
   0  16   2    0.42    1.57
   0  16  -2    0.54    0.90
   0  16  -2   -0.06    1.26
   0 -16  -2    2.12    1.71
   0 -16  -2    0.36    1.50
   0 -16   2    0.14    1.58
   0 -16  -2    1.50    1.19
   0 -16   2   -0.79    0.98
   0 -16  -2    1.03    1.37
   0 -16   2    1.86    1.12
   0 -16  -2    1.00    1.21
   0  16  -3    5.98    1.45
   0  16  -3    7.78    1.70
   0  16  -3    5.31    1.70
   0  16  -3    3.45    2.43
   0  16   3    6.55    1.84
   0 -16  -3    5.31    1.90
   0 -16  -3    7.40    1.50
   0 -16  -3    9.15    1.98
   0 -16   3    3.90    1.16
   0 -16  -3    3.76    1.44
   0 -16  -3    8.34    1.51
   0 -16  -3    4.53    1.60
   0 -16   3    6.48    2.12
   0 -16   3    4.88    1.85
   0  16  -4   -0.06    1.62
   0  16  -4   -0.68    2.38
   0  16  -4    0.28    1.56
   0  16   4   -0.99    1.54
   0  16  -4   -1.66    1.51
   0  16  -4    0.82    1.24
   0 -16  -4    0.94    1.36
   0 -16  -4    0.76    1.91
   0 -16  -4   -1.61    1.46
   0 -16  -4    1.28    1.32
   0 -16  -4    0.10    1.25
   0 -16  -4    1.60    1.69
   0 -16   4    0.88    1.66
   0  16   5   73.02    8.56
   0  16  -5   88.70    8.16
   0  16  -5   86.70    8.61
   0  16  -5   95.12    8.67
   0  16  -5   92.44    9.34
   0  16  -5   82.25    8.62
   0  16  -5   99.31    8.55
   0 -16  -5   88.85    8.80
   0 -16  -5   86.59    8.46
   0 -16  -5   83.60    8.48
   0 -16   5   87.72    8.51
   0 -16  -5   92.48    8.54
   0 -16  -5   93.35    8.25
   0 -16  -5   91.22    8.89
   0  16  -6    3.78    1.92
   0  16  -6    1.57    3.13
   0  16  -6    1.67    2.22
   0  16   6    3.04    2.11
   0  16  -6   -0.06    1.99
   0  16  -6    1.29    1.82
   0  16  -6    0.97    2.82
   0 -16  -6    3.50    1.89
   0 -16   6    1.52    1.81
   0 -16  -6   -1.77    2.33
   0 -16  -6   -1.01    3.11
   0 -16  -6    2.26    1.47
   0 -16  -6    3.91    1.97
   0 -16  -6    1.87    1.89
   0  16  -7    4.85    2.23
   0  16  -7    1.82    2.29
   0  16  -7    2.93    2.62
   0  16  -7   -1.33    3.57
   0 -16  -7    2.89    2.05
   0 -16  -7    0.50    1.89
   0 -16  -7    0.79    1.81
   0 -16  -7    3.89    1.45
   0 -16   7    3.35    1.81
   0 -16  -7    4.17    2.71
   0  16  -8    4.10    2.71
   0  16  -8   12.33    3.22
   0  16  -8    7.56    4.11
   0  16  -8    5.94    2.37
   0 -16  -8    8.51    3.06
   0 -16  -8    7.33    2.45
   0 -16  -8    9.43    2.47
   0  16  -9   -0.27    2.62
   0  16  -9   -0.10    3.06
   0  16  -9    7.57    4.32
   0  16  -9    4.01    2.40
   0 -16  -9    0.56    2.85
   0 -16  -9    1.04    2.25
   0 -16  -9    0.46    2.21
   0  17   0    0.02    1.86
   0  17   0   -1.57    1.25
   0  17   0    0.36    1.50
   0  17   0    0.44    0.75
   0 -17   0   -0.13    1.47
   0 -17   0    0.83    1.83
   0 -17   0    0.33    1.29
   0  17   1  187.67   16.58
   0  17   1  182.20   16.89
   0  17  -1  175.46   16.93
   0  17  -1  192.74   16.68
   0  17  -1  183.95   16.64
   0 -17   1  194.12   16.83
   0 -17  -1  181.57   16.82
   0 -17   1  170.43   16.56
   0 -17  -1  188.39   16.75
   0 -17  -1  173.44   16.68
   0 -17  -1  183.51   16.50
   0 -17   1  198.73   16.84
   0  17  -2    1.30    1.11
   0  17   2    1.95    1.62
   0  17  -2   -0.15    0.85
   0  17  -2   -0.24    2.15
   0 -17   2    0.78    1.64
   0 -17  -2    4.25    1.59
   0 -17  -2    2.26    1.74
   0 -17   2    1.14    1.11
   0 -17  -2    0.64    1.20
   0 -17  -2    2.67    1.45
   0 -17  -2    1.76    1.17
   0 -17   2    1.79    1.17
   0  17   3   43.07    5.17
   0  17  -3   50.53    5.84
   0  17  -3   54.17    5.28
   0  17  -3   54.97    4.91
   0 -17  -3   53.70    5.25
   0 -17   3   49.00    5.26
   0 -17   3   53.86    5.65
   0 -17  -3   52.71    5.31
   0 -17   3   39.34    4.71
   0 -17  -3   52.18    5.27
   0 -17  -3   53.00    4.89
   0 -17  -3   49.07    4.91
   0  17  -4   35.42    3.92
   0  17  -4   33.62    3.61
   0  17  -4   33.27    3.95
   0  17   4   31.18    4.06
   0  17  -4   32.59    4.67
   0  17  -4   30.97    3.93
   0 -17  -4   37.66    4.18
   0 -17  -4   32.26    3.77
   0 -17  -4   38.21    4.04
   0 -17  -4   33.43    3.73
   0 -17   4   34.21    3.96
   0 -17  -4   38.26    3.70
   0 -17  -4   35.35    4.20
   0  17  -5    3.68    1.98
   0  17  -5    4.08    1.52
   0  17   5    7.66    2.10
   0  17  -5    5.25    1.99
   0  17  -5    7.93    2.18
   0  17  -5    8.83    3.28
   0  17  -5    6.44    2.07
   0 -17  -5    2.55    1.96
   0 -17  -5    6.90    1.60
   0 -17  -5    6.02    2.07
   0 -17  -5    5.38    2.41
   0 -17  -5    4.71    1.71
   0 -17   5    5.46    1.96
   0 -17  -5    4.20    1.80
   0  17  -6    5.99    2.34
   0  17  -6    2.05    3.27
   0  17  -6    3.58    2.11
   0  17   6    4.14    2.18
   0  17  -6    6.74    2.46
   0 -17  -6    6.94    2.70
   0 -17  -6    6.91    2.12
   0 -17  -6    7.43    2.21
   0 -17  -6    8.46    1.70
   0 -17   6    3.55    1.96
   0 -17  -6    8.18    2.16
   0  17  -7   17.30    4.33
   0  17  -7   13.17    2.81
   0  17  -7   12.47    3.00
   0  17  -7   13.94    3.21
   0 -17  -7   13.52    3.24
   0 -17  -7   13.74    1.98
   0 -17   7   12.92    2.52
   0 -17  -7   14.32    2.76
   0 -17  -7   14.13    2.73
   0 -17  -7   15.02    2.50
   0  17  -8   -2.47    2.14
   0  17  -8    3.90    2.66
   0  17  -8   -1.99    3.76
   0  17  -8    2.56    3.00
   0 -17  -8   -0.83    2.10
   0 -17  -8   -4.23    2.61
   0 -17  -8    2.64    2.17
   0  17  -9   10.18    3.53
   0  17  -9    6.62    2.54
   0  17  -9   11.73    3.31
   0  17  -9   11.60    4.58
   0 -17  -9    8.89    3.27
   0 -17  -9    9.82    2.76
   0 -17  -9    5.27    2.59
   0  18   0  209.93   18.17
   0  18   0  190.91   18.52
   0 -18   0  226.40   18.45
   0 -18   0  191.42   18.23
   0 -18   0  191.54   18.46
   0  18   1   35.94    4.23
   0  18  -1   34.44    3.93
   0  18  -1   31.97    3.84
   0  18  -1   34.06    4.35
   0  18   1   33.80    3.68
   0 -18  -1   39.25    3.98
   0 -18   1   36.19    4.07
   0 -18  -1   36.82    4.13
   0 -18  -1   36.75    3.88
   0 -18   1   38.25    4.05
   0 -18  -1   35.12    3.57
   0 -18   1   31.34    3.70
   0  18  -2   59.20    6.06
   0  18  -2   60.76    5.48
   0  18  -2   50.80    5.12
   0  18   2   47.47    5.55
   0 -18  -2   53.29    5.44
   0 -18   2   48.80    5.51
   0 -18  -2   54.32    5.50
   0 -18   2   46.12    5.50
   0 -18  -2   58.79    5.24
   0 -18   2   53.08    5.21
   0 -18  -2   61.65    5.70
   0  18  -3   65.72    6.64
   0  18  -3   59.47    6.00
   0  18   3   55.11    6.05
   0 -18  -3   65.15    6.09
   0 -18  -3   57.66    5.60
   0 -18   3   58.55    6.06
   0 -18  -3   60.53    6.01
   0 -18  -3   60.48    5.72
   0 -18   3   53.36    5.54
   0 -18  -3   56.07    5.97
   0  18  -4   -1.89    2.54
   0  18  -4    1.50    1.12
   0  18   4    2.16    1.88
   0  18  -4    1.77    1.75
   0  18  -4   -0.82    1.61
   0  18  -4   -0.24    1.41
   0 -18  -4    2.01    1.93
   0 -18  -4    0.51    1.33
   0 -18   4   -1.28    1.79
   0 -18  -4    3.47    1.50
   0 -18  -4    0.05    1.55
   0 -18  -4    0.92    1.36
   0 -18  -4    2.25    1.96
   0  18  -5   62.35    7.13
   0  18  -5   61.77    7.17
   0  18  -5   83.02    8.09
   0  18  -5   74.50    6.70
   0  18  -5   82.89    7.18
   0  18   5   64.23    7.21
   0  18  -5   68.82    7.18
   0 -18  -5   75.80    7.20
   0 -18  -5   63.90    6.98
   0 -18  -5   75.78    7.40
   0 -18  -5   63.34    6.90
   0 -18  -5   73.42    7.35
   0 -18   5   69.89    7.06
   0 -18  -5   73.71    6.78
   0  18  -6   -0.58    2.24
   0  18  -6    1.34    1.98
   0  18  -6    0.20    3.28
   0  18  -6    1.43    2.10
   0 -18  -6   -2.21    1.90
   0 -18  -6    1.68    1.44
   0 -18  -6    2.70    1.91
   0 -18  -6   -2.37    1.75
   0 -18   6   -0.03    1.89
   0 -18  -6    2.67    2.44
   0  18  -7    3.15    2.40
   0  18  -7    5.00    2.71
   0  18  -7    3.31    2.24
   0  18  -7    7.01    3.81
   0 -18  -7    2.20    1.98
   0 -18  -7    3.79    2.20
   0 -18  -7    3.61    1.39
   0 -18  -7    3.23    1.97
   0 -18   7    2.89    2.04
   0 -18  -7    1.29    2.59
   0  18  -8   53.92    6.39
   0  18  -8   52.12    5.90
   0  18  -8   66.95    7.75
   0  18  -8   47.93    6.27
   0 -18  -8   49.92    5.94
   0 -18  -8   48.75    5.93
   0 -18  -8   57.11    6.38
   0  18  -9   -1.91    2.17
   0  18  -9    1.39    2.80
   0  18  -9   -0.18    4.25
   0  18  -9    0.52    3.18
   0 -18  -9    2.31    3.06
   0 -18  -9   -0.56    2.31
   0 -18  -9   -1.80    2.23
   0  19   0    0.18    2.04
   0  19   0    0.11    1.20
   0 -19   0    0.57    1.48
   0 -19   0    0.99    1.39
   0 -19   0    2.29    1.83
   0  19   1   37.07    4.73
   0  19  -1   39.88    4.21
   0  19  -1   39.37    4.69
   0  19  -1   52.58    4.99
   0  19  -1   41.44    4.94
   0 -19  -1   46.72    4.57
   0 -19   1   43.76    4.81
   0 -19   1   42.49    4.33
   0 -19  -1   38.63    4.14
   0 -19  -1   45.96    4.85
   0 -19  -1   48.47    4.61
   0  19  -2  106.03    9.47
   0  19  -2   94.51    9.22
   0  19  -2  101.96    9.41
   0  19   2  102.09    9.69
   0  19  -2  104.88   10.05
   0 -19  -2  103.66    9.71
   0 -19   2   91.06    9.27
   0 -19  -2  103.81    9.56
   0 -19   2  103.30    9.68
   0 -19  -2   99.06    9.27
   0 -19  -2  107.23    9.60
   0 -19   2  100.39    9.63
   0  19  -3   -2.29    1.61
   0  19  -3    5.56    2.71
   0  19  -3   -0.97    1.71
   0  19   3   -1.25    1.77
   0  19  -3   -0.37    0.88
   0 -19  -3   -0.91    1.67
   0 -19   3    0.23    1.11
   0 -19  -3   -0.02    1.56
   0 -19  -3    0.93    1.88
   0 -19  -3    0.07    1.29
   0 -19  -3   -0.28    1.32
   0 -19   3    0.65    1.88
   0  19  -4   41.42    5.17
   0  19   4   35.19    4.40
   0  19  -4   34.99    4.27
   0  19  -4   24.80    3.68
   0  19  -4   37.01    4.25
   0 -19  -4   43.95    4.54
   0 -19  -4   45.94    4.61
   0 -19  -4   35.92    4.02
   0 -19   4   44.07    4.46
   0 -19  -4   35.73    4.13
   0 -19  -4   36.15    4.36
   0 -19  -4   44.06    3.97
   0  19   5    2.03    2.06
   0  19  -5   -0.57    1.48
   0  19  -5   -0.84    1.50
   0  19  -5    3.00    2.09
   0  19  -5   -0.31    1.97
   0  19  -5    3.60    3.18
   0  19  -5    0.31    1.94
   0 -19  -5   -0.51    2.16
   0 -19  -5   -1.02    1.39
   0 -19   5   -1.13    1.94
   0 -19  -5    0.26    1.98
   0 -19  -5    2.55    2.15
   0 -19  -5   -1.91    1.53
   0 -19  -5    5.39    1.79
   0  19  -6    4.02    2.43
   0  19  -6    3.14    2.17
   0  19  -6    4.48    2.29
   0  19  -6    6.42    3.52
   0 -19   6    3.23    2.18
   0 -19  -6    5.34    2.58
   0 -19  -6    5.88    1.61
   0 -19  -6    5.80    2.08
   0 -19  -6    5.23    2.02
   0 -19  -6    5.71    2.24
   0  19  -7    3.49    3.77
   0  19  -7    1.90    2.67
   0  19  -7    4.98    2.48
   0  19  -7    1.32    2.14
   0 -19  -7    1.07    2.01
   0 -19  -7    0.77    2.62
   0 -19  -7    0.26    1.93
   0 -19   7    2.98    2.02
   0 -19  -7    2.93    2.15
   0  19  -8    4.10    2.39
   0  19  -8    3.17    2.88
   0  19  -8    6.57    2.88
   0  19  -8    0.67    3.91
   0 -19  -8    1.51    2.75
   0 -19  -8   -0.71    2.21
   0 -19  -8    1.07    2.17
   0  19  -9   -2.38    4.22
   0  19  -9   -3.72    2.53
   0  19  -9    0.70    2.35
   0  19  -9    0.96    3.32
   0 -19  -9   -0.35    2.81
   0 -19  -9   -1.61    2.33
   0 -19  -9    7.18    2.54
   0  20   0  291.95   27.11
   0  20   0  304.11   26.67
   0 -20   0  287.46   26.76
   0 -20   0  291.59   26.98
   0 -20   0  317.67   26.97
   0  20  -1   18.99    2.20
   0  20  -1   18.19    3.19
   0  20   1   14.62    2.77
   0 -20  -1   19.38    2.53
   0 -20   1   16.94    2.29
   0 -20  -1   17.96    2.11
   0 -20  -1   18.56    2.85
   0 -20   1   14.66    2.69
   0 -20  -1   11.96    2.29
   0  20  -2   36.61    4.06
   0  20  -2   39.46    4.83
   0  20   2   38.57    4.45
   0  20  -2   40.66    4.27
   0  20  -2   34.73    4.54
   0 -20  -2   37.50    3.85
   0 -20  -2   36.24    4.19
   0 -20  -2   39.96    4.44
   0 -20   2   32.64    3.89
   0 -20  -2   40.10    4.21
   0 -20   2   40.59    4.48
   0 -20   2   30.74    4.25
   0  20  -3   19.35    3.48
   0  20   3   13.78    2.65
   0  20  -3   14.16    2.23
   0  20  -3   19.92    2.61
   0  20  -3   15.14    2.45
   0 -20   3   12.52    1.90
   0 -20  -3   14.82    2.72
   0 -20   3    9.72    2.59
   0 -20  -3   13.66    2.10
   0 -20  -3   12.20    2.45
   0 -20  -3   10.76    2.36
   0  20  -4   27.79    3.47
   0  20  -4   23.36    3.36
   0  20  -4   23.48    3.37
   0  20   4   27.60    3.65
   0  20  -4   30.95    4.45
   0 -20  -4   26.96    3.55
   0 -20  -4   20.04    3.05
   0 -20   4   23.56    2.79
   0 -20  -4   30.51    3.03
   0 -20  -4   23.60    3.39
   0 -20  -4   27.10    3.59
   0 -20   4   21.12    3.38
   0  20   5   26.25    3.97
   0  20  -5   31.89    4.83
   0  20  -5   26.25    3.78
   0  20  -5   26.45    3.18
   0  20  -5   28.90    3.76
   0  20  -5   30.39    3.85
   0 -20  -5   32.95    3.40
   0 -20  -5   34.07    4.28
   0 -20  -5   35.07    4.00
   0 -20  -5   23.77    3.44
   0 -20  -5   28.31    3.52
   0 -20   5   26.35    3.69
   0 -20  -5   32.55    4.04
   0  20  -6    8.59    2.57
   0  20  -6   15.16    4.04
   0  20  -6    9.02    2.63
   0  20  -6   11.19    2.90
   0 -20  -6   10.72    2.31
   0 -20   6    9.95    2.56
   0 -20  -6    9.07    2.79
   0 -20  -6    9.36    2.41
   0 -20  -6   11.63    2.64
   0  20  -7   11.56    4.14
   0  20  -7   11.00    2.88
   0  20  -7    8.88    2.63
   0  20  -7   13.07    3.12
   0 -20  -7    7.57    2.94
   0 -20  -7   13.09    2.49
   0 -20   7    5.97    2.39
   0 -20  -7   13.00    2.55
   0 -20  -7    6.82    2.40
   0  20  -8   42.50    5.49
   0  20  -8   36.81    4.88
   0  20  -8   37.95    5.29
   0  20  -8   51.65    6.93
   0 -20  -8   40.12    5.04
   0 -20  -8   38.22    4.93
   0 -20  -8   41.54    5.36
   0  21   0    1.83    2.17
   0 -21   0   -0.54    1.50
   0 -21   0    2.80    1.51
   0 -21   0    0.80    1.85
   0  21  -1   72.59    7.31
   0  21   1   65.46    6.96
   0 -21   1   68.05    6.93
   0 -21  -1   65.29    6.35
   0 -21  -1   66.31    6.65
   0 -21  -1   68.52    6.96
   0 -21   1   62.51    6.47
   0 -21  -1   73.13    6.74
   0  21   2   26.10    3.66
   0  21  -2   30.91    4.19
   0 -21   2   28.21    3.64
   0 -21   2   25.78    3.63
   0 -21  -2   26.83    3.71
   0 -21  -2   23.97    3.40
   0 -21  -2   31.24    3.14
   0 -21   2   24.74    3.05
   0 -21  -2   27.62    3.47
   0  21  -3    1.15    1.72
   0  21  -3    0.96    2.64
   0  21  -3    4.41    1.93
   0  21   3    3.15    2.05
   0  21  -3    2.05    1.90
   0 -21  -3    2.67    1.74
   0 -21   3    2.01    1.27
   0 -21  -3    1.43    1.48
   0 -21  -3    2.19    2.13
   0 -21   3    3.40    2.16
   0 -21  -3    4.34    2.03
   0  21  -4   21.74    3.21
   0  21   4   23.95    3.59
   0  21  -4   29.33    4.38
   0  21  -4   23.91    2.81
   0  21  -4   20.52    3.22
   0  21  -4   22.22    3.27
   0 -21  -4   23.56    2.98
   0 -21   4   22.81    3.29
   0 -21   4   19.11    2.56
   0 -21  -4   20.81    3.18
   0 -21  -4   20.93    3.41
   0 -21  -4   24.54    3.37
   0  21  -5    7.26    2.37
   0  21  -5    3.90    2.24
   0  21  -5    3.07    3.33
   0  21   5    9.85    2.64
   0  21  -5    9.19    2.38
   0 -21  -5    3.83    1.99
   0 -21  -5    6.76    2.52
   0 -21  -5    2.39    1.88
   0 -21   5    7.75    2.37
   0 -21  -5    8.08    2.41
   0  21  -6   -2.26    2.10
   0  21  -6    0.21    2.35
   0  21  -6    3.34    2.34
   0  21  -6    0.51    3.47
   0 -21  -6    5.02    2.53
   0 -21  -6    0.76    1.84
   0 -21  -6   -0.73    1.82
   0 -21   6   -4.27    2.19
   0 -21  -6   -3.54    2.10
   0  21  -7   54.43    5.84
   0  21  -7   48.09    5.53
   0  21  -7   57.33    7.18
   0  21  -7   37.18    5.53
   0 -21  -7   52.24    5.41
   0 -21   7   52.40    5.47
   0 -21  -7   49.47    5.82
   0 -21  -7   43.81    5.38
   0 -21  -7   39.98    5.33
   0  21  -8    2.42    3.09
   0  21  -8    8.53    2.56
   0  21  -8    5.59    2.88
   0  21  -8    2.99    4.12
   0 -21  -8    4.40    2.40
   0 -21  -8    5.14    2.95
   0 -21  -8    5.86    2.44
   0  22   0    3.78    2.44
   0 -22   0    0.06    1.92
   0 -22   0   -1.00    0.90
   0 -22   0    1.47    1.61
   0  22  -1   26.87    3.90
   0  22   1   23.01    3.44
   0 -22  -1   22.43    2.57
   0 -22  -1   22.19    3.03
   0 -22   1   21.51    3.07
   0 -22  -1   23.31    3.02
   0 -22   1   20.29    2.77
   0 -22  -1   23.22    3.41
   0 -22   1   21.10    3.27
   0  22   2    2.27    2.25
   0  22  -2    2.17    2.64
   0 -22  -2    1.87    1.41
   0 -22  -2    0.28    1.70
   0 -22  -2    5.74    2.30
   0 -22   2    3.81    1.46
   0 -22  -2    1.52    1.70
   0 -22   2    0.37    2.02
   0  22   3   47.29    5.71
   0  22  -3   47.75    5.36
   0  22  -3   52.69    6.17
   0  22  -3   52.02    5.66
   0 -22   3   45.69    5.16
   0 -22  -3   59.48    5.71
   0 -22  -3   52.69    5.64
   0 -22  -3   55.07    5.28
   0 -22  -3   60.61    5.97
   0 -22   3   57.46    5.88
   0  22  -4   25.42    3.17
   0  22  -4   19.20    2.74
   0  22  -4   19.69    3.05
   0  22   4   15.75    3.23
   0  22  -4   15.22    2.99
   0  22  -4   25.02    4.32
   0 -22  -4   15.28    3.03
   0 -22  -4   18.90    2.69
   0 -22  -4   24.70    3.38
   0 -22  -4   20.94    3.10
   0 -22   4   16.93    3.11
   0 -22   4   17.98    2.39
   0  22  -5  161.93   14.79
   0  22  -5  195.59   15.85
   0  22  -5  148.55   14.85
   0  22  -5  159.07   14.91
   0 -22   5  156.45   14.82
   0 -22  -5  147.53   14.85
   0 -22  -5  138.96   14.52
   0 -22  -5  175.71   14.89
   0  22  -6   -0.47    3.31
   0  22  -6   -2.91    2.07
   0  22  -6   -0.71    2.39
   0  22  -6    4.26    2.38
   0 -22  -6    0.55    1.86
   0 -22  -6    1.13    2.44
   0 -22   6    1.12    2.22
   0 -22  -6   -0.59    1.80
   0 -22  -6    0.67    2.26
   0  22  -7   -0.88    2.53
   0  22  -7    2.04    3.97
   0  22  -7    1.48    2.27
   0  22  -7   -1.25    2.43
   0 -22  -7    2.74    2.24
   0 -22  -7    0.45    2.01
   0 -22   7   -2.44    2.21
   0 -22  -7    1.77    2.04
   0 -22  -7    3.31    2.72
   0  22  -8   -0.66    2.41
   0  22  -8    5.54    3.13
   0  22  -8   -7.18    3.68
   0  22  -8   -2.09    2.59
   0 -22  -8    1.14    2.21
   0 -22  -8    1.06    2.69
   0 -22  -8   -2.48    2.14
   0  23   0    0.81    2.44
   0 -23   0    1.50    2.03
   0 -23   0    2.32    1.66
   0 -23   0   -0.84    1.00
   0  23   1   11.94    2.69
   0  23  -1    8.59    2.91
   0 -23  -1    9.48    1.98
   0 -23  -1    5.24    1.65
   0 -23  -1    6.84    2.45
   0 -23   1    7.47    2.18
   0 -23   1    7.09    1.78
   0 -23  -1    5.96    1.95
   0 -23   1   10.96    2.44
   0  23  -2   79.57    8.10
   0  23   2   78.07    7.90
   0 -23  -2   75.89    7.60
   0 -23  -2   75.69    7.20
   0 -23   2   71.65    7.75
   0 -23   2   72.57    7.27
   0 -23  -2   85.75    7.93
   0 -23  -2   73.11    7.54
   0  23  -3   54.33    5.63
   0  23   3   46.87    5.76
   0  23  -3   61.41    6.60
   0 -23  -3   58.44    5.88
   0 -23  -3   53.59    5.19
   0 -23  -3   42.36    5.46
   0 -23   3   50.35    5.75
   0 -23  -3   55.15    5.69
   0 -23   3   45.78    5.06
   0  23  -4   24.92    4.66
   0  23  -4   28.39    4.32
   0  23  -4   26.95    3.34
   0  23  -4   22.44    3.50
   0  23   4   25.15    3.86
   0 -23   4   27.93    3.75
   0 -23   4   22.15    2.91
   0 -23  -4   24.66    3.28
   0 -23  -4   27.65    4.20
   0 -23  -4   29.48    3.92
   0 -23  -4   26.05    3.69
   0  23  -5   20.98    4.39
   0  23  -5   14.64    2.99
   0  23  -5   20.29    3.18
   0  23  -5   16.55    3.18
   0 -23  -5   16.92    2.81
   0 -23  -5   18.24    3.25
   0 -23  -5   18.38    3.23
   0 -23   5   15.65    3.13
   0  23  -6   35.26    4.96
   0  23  -6   37.38    4.93
   0  23  -6   47.23    5.07
   0  23  -6   49.26    6.54
   0 -23   6   38.50    4.88
   0 -23  -6   45.18    4.97
   0 -23  -6   40.07    4.69
   0 -23  -6   41.27    4.77
   0 -23  -6   37.80    5.06
   0  23  -7   17.86    3.55
   0  23  -7   24.14    4.99
   0  23  -7   17.34    3.26
   0  23  -7   20.17    3.46
   0 -23   7   15.71    3.11
   0 -23  -7   11.63    2.78
   0 -23  -7   16.63    3.51
   0 -23  -7   15.00    2.98
   0 -23  -7   16.88    2.96
   0  23  -8   21.34    5.50
   0  23  -8   18.68    3.54
   0  23  -8   24.50    4.08
   0  23  -8   14.92    3.69
   0 -23  -8   17.74    3.81
   0 -23  -8   20.99    3.38
   0 -23  -8   17.01    3.26
   0  24   0  135.97   13.03
   0 -24   0  135.25   12.55
   0 -24   0  137.11   12.89
   0 -24   0  133.67   12.64
   0  24  -1    6.36    2.82
   0  24   1    6.27    2.61
   0 -24   1    3.23    2.19
   0 -24  -1    6.44    1.56
   0 -24   1    5.61    1.71
   0 -24  -1    4.96    1.90
   0 -24   1    4.82    2.17
   0 -24  -1    4.22    2.30
   0  24  -2   37.49    5.32
   0  24   2   46.39    5.15
   0 -24   2   33.10    4.66
   0 -24  -2   43.67    4.21
   0 -24  -2   39.87    4.63
   0 -24  -2   44.46    4.80
   0 -24   2   32.91    4.24
   0 -24  -2   43.99    5.00
   0  24   3   -0.93    2.35
   0  24  -3    2.04    2.04
   0  24  -3    3.24    3.15
   0 -24  -3   -1.01    1.52
   0 -24   3    2.57    1.43
   0 -24   3   -0.37    2.29
   0 -24  -3   -1.01    2.33
   0 -24  -3    1.96    1.79
   0 -24  -3    2.14    2.03
   0  24  -4    0.83    2.05
   0  24   4   -1.89    2.29
   0  24  -4   -1.68    3.19
   0 -24  -4   -0.14    1.76
   0 -24   4   -0.47    2.29
   0 -24  -4   -0.99    2.04
   0 -24  -4   -2.73    2.27
   0 -24   4    2.91    1.45
   0  24  -5    7.58    3.82
   0  24  -5    7.03    2.64
   0  24  -5   10.01    2.68
   0 -24  -5   11.41    2.32
   0 -24   5    5.51    2.66
   0 -24  -5   10.08    2.74
   0 -24  -5    8.85    2.66
   0  24  -6    5.57    2.50
   0  24  -6   -1.53    2.25
   0  24  -6    0.48    2.47
   0  24  -6   -1.58    3.58
   0 -24  -6    0.07    2.30
   0 -24  -6    0.01    2.43
   0 -24  -6    2.05    1.92
   0 -24   6   -1.35    2.30
   0  24  -7    4.47    2.77
   0  24  -7    1.62    2.67
   0  24  -7    2.48    3.85
   0  24  -7    1.70    2.32
   0 -24  -7    1.90    2.31
   0 -24   7    1.99    2.32
   0 -24  -7    1.36    2.21
   0 -24  -7    3.48    2.12
   0 -24  -7    0.91    2.63
   0  24  -8   44.77    5.51
   0  24  -8   44.51    5.79
   0  24  -8   66.05    7.89
   0  24  -8   47.52    5.86
   0 -24  -8   45.66    5.36
   0 -24  -8   40.50    5.76
   0 -24  -8   36.50    5.18
   0  25   0    3.61    2.68
   0 -25   0    2.30    1.72
   0 -25   0    0.34    1.69
   0 -25   0    1.71    2.16
   0  25   1   33.54    4.36
   0  25  -1   29.10    4.47
   0 -25   1   22.56    3.26
   0 -25  -1   27.02    3.21
   0 -25  -1   33.77    4.08
   0 -25   1   24.40    3.78
   0 -25  -1   34.24    3.66
   0  25  -2   -1.79    2.88
   0  25   2    2.23    2.39
   0 -25  -2   -0.79    1.04
   0 -25   2   -0.69    2.20
   0 -25   2    0.33    1.55
   0 -25  -2    3.31    2.40
   0 -25  -2    3.13    1.98
   0 -25  -2    3.39    1.60
   0  25  -3   10.58    2.61
   0  25   3   13.70    3.11
   0  25  -3   19.98    4.13
   0 -25   3   14.01    2.12
   0 -25  -3   13.84    2.23
   0 -25  -3   10.91    2.63
   0 -25   3   15.14    3.05
   0 -25  -3    7.09    2.16
   0 -25  -3   15.19    3.09
   0  25  -4   25.35    3.87
   0  25  -4   34.33    5.27
   0 -25  -4   36.07    4.32
   0 -25   4   27.08    3.28
   0 -25  -4   28.63    3.59
   0 -25  -4   32.31    4.04
   0 -25   4   27.45    4.04
   0  25  -5    3.16    3.65
   0  25  -5    1.51    2.35
   0  25  -5    1.39    2.35
   0 -25  -5   -1.94    2.33
   0 -25  -5    1.33    1.88
   0 -25  -5   -1.63    2.11
   0 -25   5   -1.85    2.34
   0  25  -6   12.57    3.05
   0  25  -6   12.30    3.09
   0  25  -6   14.82    3.01
   0  25  -6   13.34    4.40
   0 -25  -6    6.58    2.89
   0 -25  -6   11.17    2.58
   0 -25  -6   17.44    3.07
   0 -25   6   14.76    2.94
   0  25  -7   13.91    3.44
   0  25  -7   14.49    3.11
   0  25  -7   11.53    3.23
   0  25  -7   20.94    5.18
   0 -25  -7   13.35    2.91
   0 -25  -7   11.88    2.85
   0 -25  -7   12.83    2.74
   0 -25  -7    7.75    3.16
   0 -25   7   14.69    2.93
   0  25  -8    1.38    3.13
   0  25  -8    2.71    3.02
   0 -25  -8    3.60    2.39
   0 -25  -8    2.54    2.32
   0  26   0    3.36    2.81
   0 -26   0    2.27    2.29
   0 -26   0    3.33    1.96
   0 -26   0    1.90    1.87
   0  26  -1   42.84    5.41
   0  26   1   42.45    5.15
   0 -26  -1   29.93    4.40
   0 -26  -1   36.35    4.34
   0 -26  -1   39.07    4.82
   0 -26   1   40.99    4.76
   0 -26   1   37.23    4.23
   0 -26  -1   38.61    4.10
   0  26  -2   18.19    3.85
   0  26   2   16.57    3.36
   0 -26  -2   14.00    3.14
   0 -26   2   16.68    3.11
   0 -26   2   11.92    2.32
   0 -26  -2   14.04    2.27
   0 -26  -2   15.34    2.83
   0  26   3   12.91    3.08
   0  26  -3   11.28    3.84
   0  26  -3    3.11    2.31
   0 -26  -3    8.00    2.64
   0 -26  -3    9.58    2.42
   0 -26   3    1.27    1.69
   0 -26   3    2.39    2.52
   0  26  -4   -1.88    2.15
   0  26  -4    3.89    3.53
   0 -26  -4   -0.89    1.78
   0 -26   4   -0.82    1.46
   0 -26  -4   -0.35    2.14
   0 -26  -4   -0.49    2.38
   0 -26   4   -3.82    2.35
   0  26  -5   44.91    5.38
   0  26  -5   41.17    5.41
   0  26  -5   53.58    6.78
   0 -26  -5   48.75    5.12
   0 -26  -5   48.65    5.51
   0 -26  -5   41.55    5.42
   0 -26   5   42.31    5.39
   0  26  -6   -0.87    2.44
   0  26  -6   -1.16    2.25
   0  26  -6   -2.00    2.37
   0  26  -6   -1.17    3.73
   0 -26   6    1.37    2.48
   0 -26  -6    3.17    2.08
   0 -26  -6    1.43    2.41
   0 -26  -6    3.37    2.54
   0  26  -7   15.15    5.00
   0  26  -7   11.93    3.05
   0  26  -7    8.13    3.20
   0  26  -7    8.90    3.16
   0 -26   7   12.29    3.00
   0 -26  -7   11.95    2.67
   0 -26  -7   10.34    2.86
   0 -26  -7   12.30    3.28
   0  27   0   -0.20    2.82
   0 -27   0    1.70    2.24
   0 -27   0    1.78    1.80
   0  27   1   42.23    4.92
   0  27  -1   40.54    5.13
   0 -27  -1   33.03    3.59
   0 -27   1   24.89    3.68
   0 -27  -1   32.48    4.41
   0 -27  -1   29.81    4.07
   0 -27   1   28.50    4.32
   0 -27  -1   34.73    4.02
   0  27   2    7.16    2.86
   0  27  -2    2.57    3.29
   0 -27   2   -0.29    1.61
   0 -27  -2    2.32    2.47
   0 -27  -2    1.60    2.02
   0 -27   2   -1.38    2.33
   0 -27  -2    3.04    1.62
   0  27  -3   18.90    3.32
   0  27   3   26.32    4.17
   0  27  -3   23.86    4.75
   0 -27  -3   24.13    3.05
   0 -27   3   19.53    3.69
   0 -27  -3   23.69    3.54
   0 -27   3   20.71    2.85
   0 -27  -3   22.18    3.73
   0  27  -4   13.87    4.03
   0  27  -4    1.83    2.33
   0 -27  -4    2.13    1.87
   0 -27   4    3.79    1.57
   0 -27  -4    1.09    2.25
   0 -27  -4    2.73    2.59
   0 -27   4    3.25    2.54
   0  27  -5    4.55    2.47
   0  27  -5   -4.07    3.55
   0  27  -5   -0.13    2.35
   0 -27  -5    0.41    1.84
   0 -27  -5    0.20    2.31
   0 -27  -5    2.96    2.50
   0 -27   5   -4.58    2.39
   0  27  -6   12.20    3.18
   0  27  -6   20.45    4.86
   0  27  -6   13.47    3.36
   0  27  -6   15.67    3.20
   0 -27  -6   12.40    2.77
   0 -27   6   18.18    3.35
   0 -27  -6   16.29    3.38
   0 -27  -6   16.96    3.24
   0  27  -7   16.22    3.46
   0  27  -7   24.39    5.52
   0  27  -7   15.80    3.60
   0  27  -7   21.86    3.95
   0 -27  -7   12.37    3.52
   0 -27   7   17.95    3.43
   0 -27  -7   19.77    3.19
   0 -27  -7   16.99    3.35
   0  28   0  112.91   10.69
   0 -28   0   96.83   10.25
   0 -28   0  101.18    9.82
   0  28  -1    6.03    3.43
   0  28   1    2.80    3.10
   0 -28   1    4.23    1.94
   0 -28  -1    0.14    2.03
   0 -28  -1    1.85    2.42
   0 -28   1    4.14    2.56
   0  28   2    5.85    2.96
   0  28  -2    9.29    3.68
   0 -28  -2    2.97    1.76
   0 -28   2    3.52    1.86
   0 -28  -2    7.40    2.21
   0 -28   2    9.21    2.90
   0 -28  -2    6.64    2.75
   0  28  -3    0.81    2.25
   0  28  -3    9.11    4.01
   0 -28   3    4.92    2.76
   0 -28   3    4.19    1.71
   0 -28  -3   -2.45    2.10
   0 -28  -3    4.15    2.63
   0 -28  -3    1.62    1.76
   0  28  -4   -0.75    2.26
   0  28  -4    2.84    3.77
   0 -28   4    1.51    1.52
   0 -28   4    0.61    2.47
   0 -28  -4    1.94    1.86
   0 -28  -4    1.08    2.45
   0 -28  -4    1.62    2.25
   0  28  -5    9.98    3.05
   0  28  -5   12.00    4.46
   0  28  -5   12.92    3.02
   0 -28  -5   10.13    2.46
   0 -28   5   11.38    3.03
   0 -28  -5   13.01    3.00
   0 -28  -5   14.52    3.10
   0  28  -6    0.53    2.46
   0  28  -6    2.12    3.89
   0  28  -6    2.32    2.64
   0  28  -6   -3.11    2.41
   0 -28  -6   -2.77    2.43
   0 -28   6    5.74    2.65
   0 -28  -6    4.11    2.27
   0 -28  -6    1.19    2.58
   0  28  -7    2.30    2.85
   0  28  -7    5.23    3.20
   0  28  -7    7.26    2.86
   0 -28  -7    5.67    2.94
   0 -28   7   10.70    2.99
   0 -28  -7    3.87    2.76
   0 -28  -7    8.40    2.53
   0  29   0    1.29    2.96
   0 -29   0    2.70    1.96
   0 -29   0    0.97    2.37
   0  29   1    2.59    3.20
   0  29  -1   -1.81    3.23
   0 -29  -1    4.00    2.11
   0 -29  -1    4.61    2.57
   0 -29   1    1.01    1.84
   0 -29   1   -1.93    2.39
   0  29  -2   37.03    5.43
   0 -29   2   27.34    3.65
   0 -29  -2   33.12    4.08
   0 -29  -2   28.95    3.56
   0 -29   2   30.11    4.40
   0 -29  -2   33.01    4.45
   0  29  -3    2.77    2.33
   0  29  -3    0.38    3.67
   0 -29  -3    1.00    1.84
   0 -29  -3   -0.89    2.11
   0 -29   3    2.03    2.70
   0 -29   3    1.00    1.65
   0 -29  -3    0.13    2.53
   0  29  -4    4.06    2.56
   0  29  -4   12.62    4.26
   0 -29  -4   11.75    2.89
   0 -29   4    2.55    2.67
   0 -29  -4    9.05    2.10
   0 -29   4    6.45    1.81
   0 -29  -4    9.32    2.63
   0  29  -5    3.03    2.47
   0  29  -5    0.37    3.85
   0  29  -5   -0.79    2.45
   0 -29  -5   -1.99    2.25
   0 -29   5   -3.57    2.40
   0 -29  -5    0.10    2.60
   0 -29  -5    2.37    2.06
   0  29  -6   21.25    3.79
   0  29  -6   25.92    3.94
   0  29  -6   36.90    7.79
   0  29  -6   18.50    3.88
   0 -29  -6   21.77    3.90
   0 -29   6   23.28    3.94
   0 -29  -6   26.40    3.53
   0 -29  -6   23.81    3.82
   0  30   0   25.62    4.41
   0 -30   0   17.14    3.01
   0 -30   0   20.04    3.71
   0  30  -1   19.78    4.25
   0  30   1   16.57    4.00
   0 -30  -1   11.25    2.64
   0 -30   1   13.11    2.49
   0 -30  -1   11.17    3.10
   0 -30   1   10.45    3.04
   0  30  -2   47.84    6.09
   0 -30   2   39.02    5.04
   0 -30  -2   37.51    4.25
   0 -30  -2   32.97    4.55
   0 -30  -2   40.70    5.07
   0 -30   2   35.59    4.25
   0  30  -3   -1.75    3.58
   0  30  -3    3.36    2.37
   0 -30  -3   -0.43    2.13
   0 -30   3   -0.89    1.69
   0 -30   3   -0.08    2.68
   0 -30  -3    4.04    1.87
   0 -30  -3    2.69    2.54
   0  30  -4    3.82    2.47
   0  30  -4   -1.32    3.78
   0 -30  -4   -0.97    2.18
   0 -30  -4    5.34    2.07
   0 -30  -4    2.66    2.65
   0 -30   4    1.67    1.62
   0 -30   4    1.48    2.61
   0  30  -5   11.99    3.25
   0  30  -5   11.45    3.05
   0  30  -5   16.84    4.95
   0 -30  -5   12.26    3.12
   0 -30  -5   13.14    2.61
   0 -30   5   10.42    3.19
   0 -30  -5   17.28    3.36
   0  30  -6    4.73    2.98
   0  30  -6    5.27    2.82
   0  30  -6    2.56    2.66
   0 -30   6   -0.71    2.73
   0 -30  -6    5.30    2.72
   0 -30  -6    4.06    2.71
   0 -30  -6    6.33    2.33
   0  31   0    0.89    3.39
   0 -31   0   -1.00    1.89
   0 -31   0    1.58    2.56
   0  31  -1   33.94    5.32
   0 -31  -1   38.95    4.56
   0 -31   1   29.92    4.37
   0 -31  -1   24.74    3.82
   0 -31   1   25.12    3.62
   0  31  -2    7.62    3.76
   0 -31  -2    3.07    2.27
   0 -31   2    4.71    1.97
   0 -31  -2    3.15    2.66
   0 -31  -2    1.87    1.84
   0 -31   2    4.11    2.85
   0  31  -3   12.64    3.03
   0  31  -3   19.59    4.82
   0 -31  -3   13.69    3.33
   0 -31  -3   15.46    2.60
   0 -31  -3   14.94    3.05
   0 -31   3   17.69    3.55
   0 -31   3   13.07    2.44
   0  31  -4    0.07    4.18
   0  31  -4    0.30    2.38
   0 -31  -4    1.89    1.97
   0 -31  -4    0.11    2.32
   0 -31  -4   -3.19    2.53
   0 -31   4   -4.09    2.52
   0  31  -5   -0.12    2.49
   0  31  -5   -2.20    2.46
   0 -31  -5    0.78    2.61
   0 -31  -5    0.88    2.41
   0 -31   5    1.81    2.72
   0 -31  -5    1.04    1.99
   0  31  -6    0.95    2.76
   0  31  -6    1.12    2.57
   0  31  -6   -5.05    2.72
   0 -31  -6    0.56    2.66
   0 -31  -6    3.86    2.31
   0 -31  -6   -1.87    2.67
   0 -31   6    1.64    2.72
   0 -32   0   -4.45    2.34
   0 -32   0    0.96    2.05
   0 -32  -1   11.10    2.51
   0 -32   1    8.60    3.06
   0 -32  -1    8.03    3.08
   0 -32   1    7.09    2.26
   0 -32   2    0.80    1.82
   0 -32  -2   -0.47    2.15
   0 -32  -2   -1.49    2.60
   0 -32  -2   -1.69    1.86
   0 -32   2    0.51    2.76
   0  32  -3    7.97    2.87
   0 -32  -3   13.70    2.39
   0 -32   3   12.22    3.36
   0 -32  -3   11.65    2.81
   0 -32   3   11.48    2.35
   0 -32  -3   15.49    3.43
   0  32  -4    3.76    2.59
   0 -32   4   -0.16    2.75
   0 -32  -4   -0.05    1.90
   0 -32  -4    1.09    2.82
   0 -32  -4    5.63    2.49
   0  32  -5   31.90    4.68
   0  32  -5   39.62    5.08
   0 -32  -5   39.18    5.04
   0 -32  -5   32.33    4.82
   0 -32  -5   37.31    4.29
   0 -32   5   29.82    4.79
   0 -33   0   -1.23    2.48
   0 -33   0   -1.47    1.95
   0 -33  -1   -0.94    2.09
   0 -33   1   -0.27    1.93
   0 -33  -1    0.83    2.64
   0 -33   1   -1.80    2.60
   0 -33   2   27.89    3.65
   0 -33  -2   31.64    4.56
   0 -33  -2   26.05    4.01
   0 -33   2   29.75    4.46
   0 -33  -2   28.61    3.56
   0  33  -3    1.08    2.50
   0 -33  -3    8.31    2.64
   0 -33   3    6.33    2.99
   0 -33  -3    7.20    2.07
   0 -33   3    6.83    2.08
   0 -33  -3    7.42    3.07
   0  33  -4   10.59    3.08
   0 -33  -4   10.96    3.33
   0 -33  -4   14.24    2.63
   0 -33   4   13.42    3.51
   0 -33  -4   12.12    2.97
   0  33  -5    1.36    2.55
   0  33  -5   -1.70    2.78
   0 -33  -5   -3.09    2.38
   0 -33  -5    0.63    2.75
   0 -33   5   -2.55    2.71
   0 -33  -5    2.20    2.11
   0 -34   0    5.92    2.19
   0 -34   0    2.71    2.76
   0 -34   1    2.51    2.08
   0 -34   1    7.04    2.97
   0 -34  -1    0.96    2.69
   0 -34  -1    4.41    2.24
   0 -34   2    8.10    3.13
   0 -34   2    0.61    2.07
   0 -34  -2    6.57    2.54
   0 -34  -2    6.92    3.06
   0  34  -3   -0.84    2.46
   0 -34  -3   -0.38    2.73
   0 -34   3   -0.34    2.94
   0 -34   3   -4.07    1.72
   0 -34  -3   -3.98    2.21
   0 -34  -3   -0.82    1.96
   0  34  -4    4.58    2.64
   0 -34  -4   -2.14    1.93
   0 -34   4    2.32    3.00
   0 -34  -4    2.74    2.95
   0 -34  -4   -2.72    2.25
   0 -34  -5    4.29    2.19
   0 -34  -5    3.69    2.97
   0 -35   0   -6.16    2.56
   0 -35   0   -2.76    1.92
   0 -35   1    9.53    3.31
   0 -35  -1   11.92    2.68
   0 -35  -1   13.83    3.48
   0 -35   1   10.03    2.53
   0 -35  -2    6.86    3.09
   0 -35   2    6.84    2.27
   0 -35   2    0.31    3.09
   0 -35  -2    8.33    2.64
   0  35  -3    3.12    2.70
   0 -35   3    9.70    3.20
   0 -35  -3    3.26    2.98
   0 -35  -3    4.35    2.63
   0 -35  -3    5.15    2.17
   0  35  -4    4.26    2.77
   0 -35   4    7.18    3.23
   0 -35  -4    3.64    2.30
   0 -35  -4    7.00    3.21
   0 -35  -4    6.49    2.70
   0 -36   0    5.61    2.32
   0 -36   0    1.97    2.89
   0 -36   1   -1.02    2.02
   0 -36  -1   -0.74    2.18
   0 -36  -1    2.45    2.95
   0 -36   1   -3.77    2.73
   0 -36  -2    1.23    2.88
   0 -36   2   -2.86    2.82
   0 -36   2    0.04    2.01
   0 -36  -2    0.93    2.37
   0  36  -3   10.25    3.02
   0 -36  -3    5.54    2.31
   0 -36  -3   10.11    3.41
   0 -36  -3    6.22    2.74
   0 -36   3    4.95    3.14
   0 -37   0   -2.21    2.75
   0 -37   0   -2.48    2.06
   0 -37   1    1.10    2.95
   0 -37  -1    2.04    2.99
   0 -37   1    5.28    2.17
   0 -37  -1    2.31    2.37
   0 -37  -2    0.14    2.98
   0 -37  -2   -3.20    2.18
   0 -37   2   -0.16    2.99
   0 -37   2   -1.82    1.97
   0  37  -3    5.71    2.85
   0 -37  -3    1.80    2.58
   0 -37   3    2.74    3.12
   0 -37  -3    6.56    2.42
   0 -37  -3    3.40    3.23
   0 -38   0   49.66    6.48
   0 -38   0   50.33    5.79
   0 -38  -1   -1.13    2.30
   0 -38   1    4.52    2.20
   0 -38   1   -2.80    2.81
   0 -38  -1   -2.07    3.05
   1   0 -10   57.12    6.76
   1   0 -10   57.48    6.54
   1   0  -9    2.88    2.50
   1   0  -9   -0.67    2.02
   1   0  -9    0.11    2.13
   1   0  -8   39.82    5.26
   1   0  -8   51.39    5.10
   1   0  -8   41.19    5.08
   1   0  -7    0.21    1.75
   1   0  -7   -2.72    1.86
  -1   0   7   -0.81    1.63
   1   0  -7   -1.18    1.73
   1   0  -6   18.27    2.51
   1   0  -6   15.10    2.65
   1   0  -6   21.44    2.79
  -1   0   6   12.51    2.58
   1   0  -6   20.57    2.06
   1   0  -5   -1.65    1.25
  -1   0   5   -0.30    1.28
   1   0  -5   -0.62    1.31
   1   0  -5    0.26    1.44
   1   0  -5   -1.42    0.72
   1   0  -5   -0.62    1.91
   1   0  -4    0.97    1.33
   1   0  -4   -0.99    1.24
  -1   0   4   -0.93    1.17
  -1   0   4   -0.57    1.03
   1   0  -4   -1.22    1.78
  -1   0   4   -0.31    1.67
  -1   0   4   -1.19    1.45
   1   0  -4   -1.61    0.72
   1   0  -4    0.01    1.24
  -1   0   3   -0.62    0.99
   1   0  -3   -1.97    1.00
   1   0  -3   -0.02    1.04
   1   0  -3   -1.89    1.32
  -1   0   3   -0.56    0.89
  -1   0   3    1.31    0.87
  -1   0   3   -0.69    1.00
  -1   0   3   -0.34    1.27
   1   0  -3   -0.32    0.99
  -1   0   3   -0.40    0.65
   1   0  -3   -0.91    0.51
  -1   0   2  719.97   58.04
  -1   0   2  681.79   57.93
  -1   0   2  724.03   57.98
   1   0  -2  549.23   58.07
   1   0  -2  672.76   57.97
   1   0  -2  669.90   58.03
   1   0  -2  663.35   58.04
  -1   0   2  662.23   58.03
  -1   0   2  583.26   58.05
  -1   0   2  630.49   58.01
  -1   0   1    0.03    0.50
  -1   0   1   -0.52    0.48
   1   0  -1   -0.84    0.60
   1   0  -1   -0.36    0.41
   1   0  -1   -0.59    0.52
  -1   0   1    0.25    0.38
   1   0  -1    0.17    0.52
  -1   0   1   -0.19    0.42
  -1   0   1   -0.07    0.39
   1   0  -1    0.19    0.53
  -1   0   1    0.20    0.50
   1   0   1   -0.63    0.51
  -1   0  -1   -0.11    0.51
   1   0   1   -0.89    0.58
   1   0   1   -0.28    0.55
  -1   0  -1    0.03    0.52
  -1   0  -1   -0.53    0.54
   1   0   2   24.40    2.38
  -1   0  -2   26.95    2.50
   1   0   2   23.69    2.46
   1   0   2   21.83    2.50
  -1   0  -2   22.41    2.32
  -1   0  -2   25.98    2.49
   1   0   2   21.32    2.74
   1   0   2   18.86    2.55
  -1   0  -2   25.87    2.53
   1   0   2   20.11    2.30
   1   0   3   -0.34    1.55
  -1   0  -3   -0.22    1.03
   1   0   3   -2.13    1.12
   1   0   3   -0.24    0.14
  -1   0  -3   -0.73    0.98
  -1   0  -3    1.48    0.93
   1   0   3   -0.48    0.87
   1   0   3    0.53    0.90
  -1   0  -3   -0.32    0.76
  -1   0  -4    1.63    1.28
  -1   0  -4    0.24    0.90
   1   0   4    1.47    1.12
  -1   0  -4    1.31    1.10
   1   0   4   -1.20    1.21
  -1   0  -4    3.23    1.43
   1   0   4    0.57    1.47
  -1   0  -5   -3.56    1.18
   1   0   5   -0.93    1.46
  -1   0  -5    0.76    1.47
  -1   0  -5    2.04    1.44
  -1   0  -5   -0.38    1.08
  -1   0  -6    0.90    1.67
  -1   0  -6   -1.29    1.44
  -1   0  -6    0.29    1.18
   1   0   6    0.15    1.65
  -1   0  -6   -1.09    1.61
  -1   0  -7   -1.18    1.88
  -1   0  -7    1.31    1.50
  -1   0  -7   -1.38    2.06
  -1   0  -7   -1.59    1.76
   1   0   7   -1.12    1.98
  -1   0  -8    7.50    2.56
  -1   0  -8    6.68    1.95
  -1   0  -8    3.03    2.53
  -1   0  -8    8.39    2.34
  -1   0  -9   -4.47    2.36
  -1   0  -9   -0.25    2.41
  -1   0  -9   -3.51    1.62
  -1   0  -9   -0.31    2.06
  -1   0 -10   17.21    3.83
  -1   0 -10   19.75    3.78
  -1   0 -10   16.49    3.51
  -1   0 -10   22.57    2.99
   1   1 -10    8.76    3.09
   1   1 -10    6.75    2.58
   1  -1 -10    1.90    2.81
   1  -1 -10    3.66    2.39
   1   1  -9    0.02    2.16
   1   1  -9    3.14    2.63
   1   1  -9   -0.51    2.01
   1  -1  -9   -0.16    2.52
   1  -1  -9    2.28    2.16
   1  -1  -9    4.27    2.37
   1   1  -8    1.52    2.09
   1   1  -8    1.55    2.04
   1   1  -8    3.75    2.44
   1  -1  -8   -1.48    1.86
   1  -1  -8    0.81    2.31
   1  -1  -8   -0.38    2.15
  -1   1   7   10.23    2.20
   1   1  -7    7.85    1.40
   1   1  -7    6.68    2.22
   1   1  -7   12.13    2.52
   1   1  -7   10.85    1.41
   1   1  -7    7.54    2.10
   1  -1  -7    6.94    2.11
   1  -1  -7    7.39    2.34
  -1  -1   7    6.74    2.19
   1   1  -6   35.14    3.88
   1   1  -6   31.75    3.18
   1   1  -6   33.23    3.64
   1   1  -6   37.94    4.56
  -1   1   6   30.30    3.78
   1   1  -6   31.71    3.78
   1  -1  -6   32.42    3.16
   1  -1  -6   31.20    3.79
   1  -1  -6   27.19    3.67
  -1  -1   6   28.21    3.74
   1  -1  -6   35.05    3.75
   1   1  -5   -0.16    0.77
   1   1  -5   -2.12    1.83
   1   1  -5   -0.52    1.29
   1   1  -5    1.24    1.36
   1   1  -5    1.34    1.32
  -1   1   5   -0.68    1.21
   1  -1  -5   -2.16    1.30
  -1  -1   5   -0.21    1.28
   1  -1  -5   -1.08    1.36
   1  -1  -5    2.77    1.43
   1  -1  -5    0.00    0.76
   1   1  -4   91.13    9.29
   1   1  -4   95.41    9.28
  -1   1   4   98.37    9.31
  -1   1   4   98.59    9.24
   1   1  -4   95.61    9.55
   1   1  -4  100.83    9.01
  -1   1   4  100.74    9.50
   1   1  -4  103.22    9.17
  -1   1   4  102.25    9.87
  -1   1   4  104.58    9.16
  -1  -1   4   93.03    9.28
   1  -1  -4   85.17    9.23
  -1  -1   4  110.64    9.54
  -1  -1   4  104.74    9.55
   1  -1  -4  103.28    9.34
   1  -1  -4  107.68    9.22
   1  -1  -4  104.09    8.98
  -1  -1   4  104.58    9.24
   1  -1  -4   97.34    9.58
   1   1  -3   36.56    3.56
   1   1  -3   36.78    3.71
  -1   1   3   38.61    3.61
   1   1  -3   30.81    3.97
  -1   1   3   39.67    3.49
  -1   1   3   36.99    3.74
  -1   1   3   39.82    3.72
   1   1  -3   35.95    3.37
  -1   1   3   31.41    3.75
  -1   1   3   34.00    3.66
   1   1  -3   34.68    3.67
  -1  -1   3   35.75    3.87
   1  -1  -3   44.56    3.71
   1  -1  -3   28.69    3.65
  -1  -1   3   34.72    3.69
  -1  -1   3   39.32    3.64
   1  -1  -3   34.07    3.93
  -1  -1   3   34.73    3.65
  -1  -1   3   39.60    3.50
   1  -1  -3   36.88    3.72
  -1   1   2  436.93   37.80
  -1   1   2  423.94   37.91
   1   1  -2  401.05   37.82
   1   1  -2  447.03   37.91
   1   1  -2  367.31   37.96
   1   1  -2  398.12   37.90
  -1   1   2  417.88   37.95
  -1   1   2  450.22   37.87
  -1   1   2  456.57   37.91
  -1   1   2  454.21   37.91
  -1  -1   2  435.02   37.89
   1  -1  -2  439.53   37.92
  -1  -1   2  440.31   37.91
  -1  -1   2  457.86   37.83
   1  -1  -2  421.65   37.95
   1  -1  -2  435.39   37.88
  -1  -1   2  384.87   37.94
   1  -1  -2  431.35   37.91
  -1  -1   2  466.42   37.83
   1  -1  -2  385.18   37.95
   1   1  -1  660.39   63.40
  -1   1   1  743.60   63.45
  -1   1   1  646.49   63.42
   1   1  -1  725.39   63.43
   1   1  -1  619.05   63.45
  -1   1   1  727.80   63.42
  -1   1   1  727.92   63.44
   1   1  -1  719.96   63.45
  -1   1   1  687.50   63.44
  -1   1   1  781.96   63.42
   1  -1  -1  788.33   63.45
   1  -1  -1  734.05   63.45
   1  -1  -1  709.73   63.42
  -1  -1   1  710.84   63.44
   1  -1  -1  807.17   63.44
   1  -1  -1  659.06   63.44
  -1  -1   1  765.30   63.43
  -1  -1   1  691.61   63.40
   1  -1  -1  741.61   63.44
   1   1   0    1.19    0.33
   1  -1   0    0.94    0.38
   1  -1   0    1.05    0.36
   1  -1   0    0.96    0.35
   1   1   1    0.45    0.58
  -1   1  -1    0.46    0.57
   1   1   1    0.01    0.71
  -1   1  -1    0.22    0.89
   1   1   1    0.51    0.60
  -1   1  -1   -0.20    0.53
   1   1   1    0.01    0.54
  -1   1  -1    0.22    0.61
  -1  -1  -1    0.79    0.52
   1  -1   1    0.42    0.63
  -1  -1  -1    0.85    0.55
   1  -1   1    1.00    0.60
  -1  -1  -1    0.56    0.54
   1  -1   1    0.30    0.58
  -1  -1  -1    0.78    0.77
  -1  -1  -1    0.68    0.60
   1  -1   1    0.33    0.93
   1   1   2  117.61   11.40
  -1   1  -2  123.03   11.22
  -1   1  -2  138.48   11.27
  -1   1  -2  120.45   11.15
   1   1   2  118.61   11.22
   1   1   2  133.44   11.23
   1   1   2  133.18   11.23
  -1   1  -2  109.11   11.41
  -1   1  -2  130.86   11.22
   1   1   2  112.00   11.34
   1  -1   2  125.85   11.21
  -1  -1  -2  131.13   11.14
   1  -1   2  124.85   11.21
  -1  -1  -2  125.52   11.24
   1  -1   2  129.31   11.45
   1  -1   2  111.22   11.13
  -1  -1  -2  125.93   11.22
  -1  -1  -2  132.96   11.21
   1   1   3   20.48    2.65
  -1   1  -3   19.62    2.26
  -1   1  -3   18.74    2.15
  -1   1  -3   21.40    2.28
  -1   1  -3   18.79    2.10
   1   1   3   19.36    2.21
  -1   1  -3   19.11    2.75
   1   1   3   17.36    2.42
   1   1   3   22.44    2.23
  -1  -1  -3   18.58    2.08
   1  -1   3   17.31    2.66
  -1  -1  -3   21.31    2.19
   1  -1   3   22.59    2.30
  -1  -1  -3   20.44    2.31
   1  -1   3   19.01    2.06
  -1  -1  -3   13.81    2.15
   1  -1   3   16.73    2.15
   1   1   4   26.62    3.07
   1   1   4   28.88    3.36
  -1   1  -4   24.19    2.85
  -1   1  -4   26.38    3.07
  -1   1  -4   28.73    3.09
  -1   1  -4   29.42    3.21
  -1   1  -4   25.51    3.71
  -1  -1  -4   26.28    2.79
   1  -1   4   23.62    3.28
  -1  -1  -4   30.41    3.22
  -1  -1  -4   32.52    3.36
  -1  -1  -4   29.99    3.14
  -1  -1  -4   24.31    3.05
   1  -1   4   35.66    3.16
  -1   1  -5    0.33    1.43
  -1   1  -5    0.26    1.34
   1   1   5    3.16    1.60
  -1   1  -5    1.06    1.15
  -1   1  -5    2.03    0.95
  -1   1  -5    1.21    1.48
   1  -1   5    0.98    1.60
  -1  -1  -5    2.85    1.51
  -1  -1  -5    2.24    1.09
  -1  -1  -5    1.32    1.52
  -1  -1  -5    1.08    1.31
  -1   1  -6    1.15    1.62
  -1   1  -6    3.35    1.86
   1   1   6    5.48    1.99
  -1   1  -6    5.15    1.84
  -1   1  -6    3.20    1.44
  -1  -1  -6    4.32    1.77
   1  -1   6    3.81    1.92
  -1  -1  -6    5.38    1.93
  -1  -1  -6    4.25    1.74
  -1  -1  -6    3.37    1.37
   1   1   7   47.16    5.21
  -1   1  -7   37.63    4.78
  -1   1  -7   50.64    5.15
  -1   1  -7   41.93    4.66
  -1   1  -7   47.73    5.19
  -1  -1  -7   42.72    4.68
  -1  -1  -7   36.20    4.76
   1  -1   7   45.23    5.21
  -1  -1  -7   41.32    5.01
  -1  -1  -7   49.12    5.13
  -1   1  -8    1.76    2.24
  -1   1  -8    1.39    2.37
  -1   1  -8    1.49    2.05
  -1   1  -8    0.79    1.76
  -1  -1  -8    3.36    2.44
  -1  -1  -8   -0.78    2.24
  -1  -1  -8    2.93    1.69
  -1  -1  -8    1.10    1.99
  -1   1  -9    0.60    2.61
  -1   1  -9    3.17    1.94
  -1   1  -9   10.13    2.69
  -1   1  -9    2.62    2.27
  -1  -1  -9    6.85    2.83
  -1  -1  -9    4.18    2.33
  -1  -1  -9    8.27    2.84
  -1  -1  -9    8.40    2.06
  -1   1 -10    2.01    2.55
  -1   1 -10   -0.22    2.78
  -1   1 -10    1.20    3.05
  -1   1 -10    2.22    1.87
  -1  -1 -10    1.35    2.67
  -1  -1 -10   -2.41    1.73
  -1  -1 -10    0.59    2.42
  -1  -1 -10    2.80    2.84
   1   2 -10    3.94    2.59
   1   2 -10    1.85    2.87
   1  -2 -10    6.54    2.56
   1  -2 -10    5.69    2.83
   1   2  -9    4.18    2.62
   1   2  -9    0.91    2.11
   1   2  -9    1.21    2.14
   1  -2  -9    0.46    2.26
   1  -2  -9   -3.00    2.36
   1  -2  -9    1.71    2.09
   1   2  -8   -3.94    1.93
   1   2  -8   -1.12    1.89
   1   2  -8    0.25    2.34
   1  -2  -8   -0.63    1.89
   1  -2  -8   -3.31    2.07
   1  -2  -8   -2.22    2.18
   1   2  -7   65.42    5.57
   1   2  -7   69.15    7.00
  -1   2   7   50.04    6.14
   1   2  -7   62.65    5.55
   1   2  -7   56.19    5.95
   1   2  -7   56.42    6.37
   1   2  -7   52.95    6.16
   1  -2  -7   54.60    6.15
  -1  -2   7   54.58    6.18
   1  -2  -7   65.17    6.17
   1  -2  -7   58.76    6.31
   1   2  -6    7.73    2.61
  -1   2   6    5.83    1.78
   1   2  -6    6.42    1.68
   1   2  -6    4.75    1.15
   1   2  -6    5.90    1.88
   1   2  -6    5.41    1.90
  -1  -2   6    3.65    1.80
   1  -2  -6    8.73    1.93
   1  -2  -6    6.61    1.08
   1  -2  -6    4.32    1.89
   1  -2  -6    6.28    1.78
   1   2  -5   54.39    5.34
   1   2  -5   57.52    5.55
   1   2  -5   53.67    5.57
   1   2  -5   57.62    5.15
  -1   2   5   48.99    5.48
   1   2  -5   55.07    5.91
   1  -2  -5   50.92    5.49
   1  -2  -5   56.45    5.42
   1  -2  -5   58.82    5.07
  -1  -2   5   52.34    5.52
   1  -2  -5   56.40    5.59
   1   2  -4    3.64    1.44
  -1   2   4    0.34    1.18
   1   2  -4    1.97    1.20
  -1   2   4    1.64    1.18
   1   2  -4   -0.08    1.28
  -1   2   4   -1.50    2.07
   1   2  -4    0.42    0.82
   1   2  -4    0.01    1.80
   1  -2  -4    2.31    1.40
   1  -2  -4    0.54    1.20
   1  -2  -4    2.04    1.40
  -1  -2   4   -0.46    1.69
  -1  -2   4    0.86    1.26
  -1  -2   4    1.94    1.09
   1  -2  -4    1.13    0.74
   1   2  -3  447.22   36.89
  -1   2   3  384.06   37.02
   1   2  -3  387.97   36.87
   1   2  -3  371.89   37.16
   1   2  -3  390.02   37.03
  -1   2   3  447.20   37.04
   1   2  -3  434.48   37.04
   1   2  -3  403.20   36.91
  -1   2   3  436.94   36.99
  -1   2   3  448.03   37.04
  -1   2   3  422.06   36.92
  -1  -2   3  441.02   37.01
  -1  -2   3  421.37   37.14
   1  -2  -3  357.49   37.00
  -1  -2   3  432.11   37.03
   1  -2  -3  421.92   36.99
   1  -2  -3  424.22   37.13
   1  -2  -3  433.42   37.05
   1   2  -2  424.42   41.23
  -1   2   2  473.08   41.34
  -1   2   2  469.58   41.34
   1   2  -2  424.45   41.33
  -1   2   2  507.89   41.33
  -1   2   2  447.93   41.38
   1   2  -2  432.95   41.21
  -1   2   2  498.63   41.23
  -1   2   2  506.42   41.35
   1   2  -2  450.31   41.22
   1   2  -2  482.00   41.34
   1   2  -2  424.50   41.41
   1  -2  -2  456.41   41.32
  -1  -2   2  498.09   41.27
  -1  -2   2  449.65   41.33
  -1  -2   2  516.84   41.24
  -1  -2   2  393.64   41.37
  -1  -2   2  485.89   41.32
   1  -2  -2  469.59   41.39
   1  -2  -2  495.94   41.35
   1  -2  -2  489.43   41.35
  -1   2   1   26.17    2.23
  -1   2   1   21.67    2.32
   1   2  -1   22.59    2.26
  -1   2   1   21.51    2.34
  -1   2   1   24.24    2.26
   1   2  -1   22.93    2.31
  -1   2   1   25.09    2.36
   1   2  -1   17.81    2.36
  -1  -2   1   24.45    2.29
  -1  -2   1   22.82    2.14
   1  -2  -1   22.95    2.30
   1  -2  -1   21.41    2.30
  -1  -2   1   24.18    2.24
   1  -2  -1   22.57    2.33
   1  -2  -1   25.64    2.29
  -1  -2   1   24.53    2.15
   1  -2  -1   20.81    2.34
   1   2   0   52.90    5.08
  -1   2   0   61.43    5.14
   1   2   0   55.12    5.15
   1  -2   0   56.70    5.14
  -1  -2   0   52.82    5.14
   1  -2   0   54.16    5.17
   1  -2   0   60.04    5.16
  -1  -2   0   63.93    5.09
  -1   2  -1  147.09   12.51
  -1   2  -1  122.86   12.62
   1   2   1  139.39   12.50
  -1   2  -1  144.60   12.52
   1   2   1  143.09   12.52
   1   2   1  138.89   12.51
  -1   2  -1  140.34   12.54
   1   2   1  136.42   12.59
  -1  -2  -1  141.10   12.51
   1  -2   1  157.31   12.52
   1  -2   1  127.06   12.64
  -1  -2  -1  134.46   12.50
  -1  -2  -1  148.05   12.52
  -1  -2  -1  144.07   12.60
   1  -2   1  142.73   12.52
   1  -2   1  131.21   12.53
  -1   2  -2    1.36    0.92
   1   2   2    0.67    0.84
   1   2   2    0.56    0.84
   1   2   2    0.67    0.83
  -1   2  -2    1.16    1.37
   1   2   2    0.84    1.13
  -1   2  -2    0.35    0.83
  -1   2  -2    1.07    0.88
  -1   2  -2    0.62    0.89
   1  -2   2    1.64    0.91
   1  -2   2    1.28    0.79
  -1  -2  -2    0.15    0.84
  -1  -2  -2    0.52    1.09
   1  -2   2   -0.83    1.43
  -1  -2  -2   -0.27    0.78
   1  -2   2   -0.26    0.89
  -1  -2  -2    0.13    0.89
  -1   2  -3    4.32    1.74
   1   2   3    0.87    0.90
   1   2   3    1.55    1.52
  -1   2  -3    2.99    1.13
   1   2   3   -0.95    0.50
  -1   2  -3    3.13    1.11
   1   2   3    0.87    1.26
  -1   2  -3    2.78    1.04
  -1   2  -3    2.47    0.93
   1   2   3    2.32    1.01
  -1  -2  -3    2.59    1.07
   1  -2   3    2.22    0.83
  -1  -2  -3    0.95    1.17
  -1  -2  -3    2.24    0.96
  -1  -2  -3    1.83    1.09
  -1  -2  -3    2.37    0.82
   1  -2   3    0.82    0.82
   1  -2   3    2.50    1.00
   1  -2   3    3.11    1.69
  -1   2  -4   -1.10    1.82
   1   2   4   -2.14    1.39
   1   2   4    0.97    1.22
  -1   2  -4   -0.57    1.19
  -1   2  -4    0.88    1.09
   1   2   4   -0.06    1.09
  -1   2  -4    0.89    1.33
  -1   2  -4   -2.06    0.92
   1  -2   4    1.30    1.15
  -1  -2  -4    1.00    0.85
  -1  -2  -4   -0.55    1.14
   1  -2   4    0.87    1.30
  -1  -2  -4    0.76    1.32
   1  -2   4   -0.94    0.75
  -1  -2  -4   -0.89    1.24
  -1  -2  -4   -1.68    0.97
  -1   2  -5   31.60    3.23
  -1   2  -5   34.55    3.50
  -1   2  -5   32.69    3.59
  -1   2  -5   28.57    4.20
  -1   2  -5   34.82    3.74
   1   2   5   29.81    3.77
  -1  -2  -5   31.56    3.39
  -1  -2  -5   28.63    3.54
  -1  -2  -5   34.81    3.58
   1  -2   5   32.63    3.86
  -1  -2  -5   33.34    3.18
  -1  -2  -5   28.49    3.57
   1   2   6   17.28    2.85
  -1   2  -6   19.45    2.88
  -1   2  -6   17.07    2.56
  -1   2  -6   16.37    2.59
  -1   2  -6   20.47    2.50
  -1  -2  -6   22.71    2.85
   1  -2   6   18.81    2.95
  -1  -2  -6   17.81    2.37
  -1  -2  -6   15.88    2.63
  -1  -2  -6   14.61    2.52
   1   2   7    8.40    2.50
  -1   2  -7    3.88    2.24
  -1   2  -7    8.28    2.22
  -1   2  -7    7.66    1.86
  -1   2  -7    6.99    2.53
  -1  -2  -7   11.86    2.51
  -1  -2  -7    9.12    2.16
   1  -2   7   10.36    2.57
  -1  -2  -7    7.39    1.83
  -1  -2  -7   12.26    2.50
  -1   2  -8    3.32    2.26
  -1   2  -8    2.77    2.39
  -1   2  -8    2.56    2.02
  -1   2  -8    1.15    1.85
  -1  -2  -8    0.56    1.62
  -1  -2  -8    3.82    2.18
  -1  -2  -8    4.61    2.33
  -1  -2  -8    4.35    2.40
  -1   2  -9    0.36    2.33
  -1   2  -9    1.65    2.60
  -1   2  -9    0.81    1.83
  -1   2  -9    3.37    2.26
  -1  -2  -9    3.26    1.79
  -1  -2  -9    3.44    2.56
  -1  -2  -9   -0.02    2.19
  -1  -2  -9    2.18    2.60
  -1   2 -10    1.41    2.45
  -1   2 -10    0.11    2.86
  -1   2 -10   -0.73    1.91
  -1  -2 -10    1.49    2.74
  -1  -2 -10    4.09    2.87
  -1  -2 -10    2.90    1.83
  -1  -2 -10    3.71    2.49
   1   3 -10   -1.97    2.19
   1   3 -10   -6.17    2.59
   1  -3 -10    0.28    2.65
   1  -3 -10    2.03    2.29
   1   3  -9   36.54    5.19
   1   3  -9   36.46    4.78
   1   3  -9   29.89    4.39
   1  -3  -9   36.97    4.35
   1  -3  -9   31.25    4.59
   1  -3  -9   31.27    4.31
   1   3  -8    1.02    2.37
   1   3  -8    1.68    1.88
   1   3  -8    1.24    2.14
   1  -3  -8    3.55    2.22
   1  -3  -8    2.17    2.31
   1  -3  -8    2.68    2.05
   1   3  -7    8.49    3.17
   1   3  -7    6.31    1.33
   1   3  -7    4.19    1.29
   1   3  -7    4.21    2.02
  -1   3   7    2.26    1.93
   1   3  -7    7.46    1.86
   1   3  -7    5.92    2.28
   1  -3  -7    8.93    2.23
   1  -3  -7    4.62    1.98
   1  -3  -7    9.62    2.28
  -1  -3   7    3.74    2.08
   1   3  -6   -0.79    1.50
   1   3  -6   -2.84    2.11
   1   3  -6   -0.97    0.94
  -1   3   6   -1.39    1.37
   1   3  -6   -0.55    1.40
   1   3  -6   -1.21    1.65
  -1  -3   6   -0.29    1.47
   1  -3  -6   -1.61    1.41
   1  -3  -6   -1.46    1.61
   1  -3  -6    0.04    1.60
   1   3  -5   31.27    3.51
   1   3  -5   29.11    3.99
  -1   3   5   27.95    3.52
   1   3  -5   32.85    3.16
   1   3  -5   31.01    3.58
   1   3  -5   34.86    3.36
  -1  -3   5   28.06    3.57
   1  -3  -5   35.38    3.58
   1  -3  -5   31.20    3.48
   1  -3  -5   30.02    2.99
   1  -3  -5   30.62    3.51
   1   3  -4  108.24   10.32
   1   3  -4  102.97   10.58
   1   3  -4  114.24   10.33
  -1   3   4  126.20   10.28
  -1   3   4  103.16   10.31
   1   3  -4  114.19   10.08
   1   3  -4  101.61   10.11
   1  -3  -4  114.15   10.36
  -1  -3   4  115.06   10.50
   1  -3  -4  109.88   10.46
  -1  -3   4  112.29   10.24
   1  -3  -4  121.81   10.31
   1  -3  -4  111.64   10.30
   1   3  -3  158.02   17.54
  -1   3   3  199.14   17.39
  -1   3   3  205.55   17.30
   1   3  -3  212.85   17.45
  -1   3   3  200.11   17.42
  -1   3   3  201.67   17.45
   1   3  -3  173.82   17.25
   1   3  -3  191.70   17.27
  -1   3   3  213.03   17.45
   1   3  -3  182.15   17.26
   1   3  -3  188.75   17.44
   1  -3  -3  195.56   17.53
   1  -3  -3  201.12   17.42
  -1  -3   3  190.50   17.53
   1  -3  -3  169.28   17.39
  -1  -3   3  203.46   17.38
   1  -3  -3  208.30   17.45
  -1  -3   3  206.76   17.43
   1   3  -2  112.11   11.69
   1   3  -2  118.33   11.59
   1   3  -2  124.75   11.58
  -1   3   2  131.75   11.60
  -1   3   2  127.00   11.64
   1   3  -2  126.15   11.48
  -1   3   2  135.85   11.61
  -1   3   2  135.79   11.47
   1   3  -2  137.35   11.49
  -1   3   2  119.40   11.50
  -1   3   2  139.85   11.61
  -1   3   2  129.45   11.59
  -1  -3   2  126.08   11.51
   1  -3  -2  131.33   11.60
  -1  -3   2  143.30   11.57
  -1  -3   2  132.08   11.59
   1  -3  -2  124.04   11.60
  -1  -3   2  130.69   11.52
   1  -3  -2  139.73   11.68
   1  -3  -2  138.88   11.65
   1  -3  -2  116.58   11.50
  -1  -3   2  117.53   11.68
  -1   3   1  439.65   37.11
   1   3  -1  412.27   37.07
  -1   3   1  400.60   37.16
  -1   3   1  410.47   37.14
  -1   3   1  465.62   37.14
   1   3  -1  401.27   37.13
   1   3  -1  400.01   37.10
   1   3  -1  415.90   37.08
  -1  -3   1  399.38   37.09
  -1  -3   1  395.75   37.10
   1  -3  -1  399.31   37.16
   1  -3  -1  438.67   37.14
  -1  -3   1  447.50   37.10
   1  -3  -1  470.96   37.13
   1  -3  -1  398.73   37.14
   1  -3  -1  413.50   37.15
   1   3   0    0.27    0.40
   1   3   0    0.37    0.58
  -1   3   0   -0.22    0.49
  -1   3   0    0.62    0.63
   1  -3   0    0.65    0.58
  -1  -3   0    0.11    0.57
   1  -3   0    0.10    0.65
   1  -3   0    0.46    0.51
  -1  -3   0    0.27    0.37
   1  -3   0    0.42    0.64
  -1   3  -1    5.05    0.88
   1   3   1    3.13    0.78
   1   3   1    4.39    0.81
  -1   3  -1    4.78    0.89
  -1   3  -1    3.06    0.84
  -1   3  -1    4.00    1.05
  -1   3  -1    2.72    1.23
   1   3   1    3.71    0.84
   1   3   1    3.03    1.07
   1  -3   1    2.70    1.36
  -1  -3  -1    2.54    0.82
   1  -3   1    2.29    0.97
  -1  -3  -1    3.24    0.78
  -1  -3  -1    3.16    0.77
  -1  -3  -1    3.54    1.13
   1   3   2  116.61   10.50
  -1   3  -2  113.97   10.35
   1   3   2  122.28   10.37
   1   3   2  113.35   10.37
  -1   3  -2  118.28   10.39
  -1   3  -2  103.03   10.55
  -1   3  -2  111.64   10.36
   1   3   2  105.54   10.33
  -1  -3  -2  111.06   10.36
  -1  -3  -2  119.57   10.36
   1  -3   2  106.60   10.32
  -1  -3  -2  117.21   10.38
  -1  -3  -2  118.34   10.51
  -1  -3  -2  124.47   10.45
   1  -3   2  109.47   10.58
   1  -3   2  119.81   10.37
   1  -3   2  121.99   10.38
   1   3   3   30.71    3.57
   1   3   3   33.16    3.30
  -1   3  -3   27.13    3.72
  -1   3  -3   34.70    3.40
  -1   3  -3   35.62    3.50
  -1   3  -3   31.12    3.35
  -1   3  -3   28.44    3.23
  -1  -3  -3   37.14    3.74
   1  -3   3   35.87    3.88
  -1  -3  -3   32.97    3.44
   1  -3   3   26.27    3.14
  -1  -3  -3   38.06    3.32
   1  -3   3   34.70    3.34
  -1  -3  -3   31.73    3.37
  -1  -3  -3   32.97    3.50
  -1   3  -4    0.45    1.12
  -1   3  -4    0.95    1.06
  -1   3  -4    0.07    1.29
   1   3   4    0.84    1.49
   1   3   4    1.58    1.12
   1   3   4    1.19    1.29
  -1   3  -4    0.29    1.22
  -1   3  -4    0.87    1.94
  -1  -3  -4    0.49    1.40
  -1  -3  -4    1.93    1.05
  -1  -3  -4   -0.07    1.24
   1  -3   4    0.33    1.16
  -1  -3  -4    1.64    0.87
   1  -3   4   -0.85    1.20
   1  -3   4    1.02    0.82
  -1  -3  -4    0.99    1.18
  -1   3  -5   10.27    1.46
  -1   3  -5   10.26    1.70
  -1   3  -5   10.23    1.89
   1   3   5   10.52    2.13
  -1   3  -5   10.88    1.98
  -1   3  -5    6.79    2.52
  -1  -3  -5    8.32    1.33
  -1  -3  -5   12.11    1.65
  -1  -3  -5   10.02    1.98
  -1  -3  -5    8.49    1.87
  -1  -3  -5    6.65    1.73
   1  -3   5    9.71    1.28
  -1   3  -6   27.70    3.21
  -1   3  -6   26.85    4.06
  -1   3  -6   25.52    3.39
  -1   3  -6   24.56    3.03
  -1   3  -6   22.17    3.12
   1   3   6   23.71    3.45
   1  -3   6   25.84    3.56
  -1  -3  -6   23.52    3.27
  -1  -3  -6   31.84    3.44
  -1  -3  -6   26.43    2.95
  -1  -3  -6   23.09    3.11
  -1   3  -7   13.02    2.26
  -1   3  -7   18.03    2.87
  -1   3  -7   16.14    2.59
   1   3   7   12.19    2.78
  -1   3  -7   12.03    2.53
  -1  -3  -7   10.58    2.67
  -1  -3  -7   11.68    2.46
  -1  -3  -7   14.92    2.26
  -1  -3  -7   10.48    2.55
   1  -3   7   14.94    2.93
  -1   3  -8    4.66    2.17
  -1   3  -8    4.87    1.95
  -1   3  -8    2.23    2.20
  -1   3  -8   -1.03    2.32
  -1  -3  -8    3.73    1.72
  -1  -3  -8    3.84    2.53
  -1  -3  -8    2.29    2.38
  -1  -3  -8   -0.39    2.03
  -1   3  -9   10.81    2.81
  -1   3  -9   15.51    3.46
  -1   3  -9   12.36    2.42
  -1   3  -9   16.27    2.88
  -1  -3  -9   14.88    3.16
  -1  -3  -9    8.42    2.23
  -1  -3  -9   11.59    3.05
  -1  -3  -9   10.49    2.78
  -1   3 -10   -3.12    2.71
  -1   3 -10   -0.50    2.23
  -1   3 -10   -2.23    1.87
  -1  -3 -10   -1.21    1.71
  -1  -3 -10    3.29    2.78
  -1  -3 -10   -2.07    2.54
  -1  -3 -10    6.63    2.61
   1   4 -10    8.72    2.77
   1   4 -10    8.88    3.25
   1  -4 -10    4.95    2.82
   1  -4 -10    8.45    2.81
   1  -4 -10    5.98    2.58
   1   4  -9    0.05    2.21
   1   4  -9   -2.03    2.46
   1  -4  -9    0.19    2.43
   1  -4  -9    1.68    2.10
   1  -4  -9   -0.42    2.27
   1   4  -8   12.34    2.68
   1   4  -8   14.19    3.98
   1   4  -8    8.70    2.20
   1   4  -8    7.56    2.79
   1  -4  -8   11.57    2.41
   1  -4  -8    8.17    2.65
   1  -4  -8   11.92    2.70
   1   4  -7    1.35    1.20
   1   4  -7    0.19    1.86
   1   4  -7    2.05    2.05
   1   4  -7    3.10    1.62
   1   4  -7    2.41    1.16
  -1   4   7    2.07    1.83
   1   4  -7    1.89    2.76
   1  -4  -7    0.62    2.02
   1  -4  -7    0.41    1.70
  -1  -4   7    0.32    1.82
   1  -4  -7    2.64    1.96
  -1   4   6   23.58    3.01
   1   4  -6   21.19    2.92
   1   4  -6   20.54    3.04
   1   4  -6   22.06    2.50
   1   4  -6   24.88    3.65
   1   4  -6   20.29    2.63
   1   4  -6   23.48    2.55
   1  -4  -6   20.53    2.91
   1  -4  -6   21.31    3.02
  -1  -4   6   21.83    3.04
   1  -4  -6   22.52    2.96
   1   4  -5    3.45    0.98
   1   4  -5    0.79    1.42
   1   4  -5    2.48    2.06
   1   4  -5    1.62    1.43
  -1   4   5    2.87    1.35
   1   4  -5    2.49    1.22
  -1   4   5    1.13    1.40
   1  -4  -5    2.50    1.43
   1  -4  -5    2.76    1.57
   1  -4  -5    4.46    1.46
   1   4  -4    2.47    1.41
   1   4  -4    2.99    1.43
  -1   4   4    3.81    1.35
   1   4  -4    4.43    1.00
   1   4  -4    3.31    1.05
   1   4  -4    1.62    1.91
  -1   4   4    3.88    1.35
   1  -4  -4    1.52    1.37
   1  -4  -4    2.76    1.54
  -1  -4   4    6.05    2.46
   1  -4  -4    3.93    1.60
  -1  -4   4    4.18    1.21
   1  -4  -4   -0.09    1.35
   1  -4  -4    2.15    0.71
  -1   4   3   -0.51    0.88
  -1   4   3   -0.26    0.93
   1   4  -3   -0.74    0.84
  -1   4   3    0.18    0.68
  -1   4   3    0.55    0.90
   1   4  -3    0.72    1.13
   1   4  -3    0.71    0.71
  -1   4   3    0.89    1.15
   1   4  -3    0.90    1.64
   1   4  -3   -0.07    1.07
  -1   4   3    1.04    1.01
   1  -4  -3   -0.48    1.08
   1  -4  -3   -0.23    1.14
   1  -4  -3    0.12    1.32
  -1  -4   3   -0.48    1.00
   1  -4  -3    0.03    1.08
  -1  -4   3    0.10    0.85
  -1  -4   3   -0.20    0.21
  -1  -4   3    0.82    1.26
   1   4  -2   33.14    3.37
   1   4  -2   31.49    3.70
   1   4  -2   31.28    3.29
  -1   4   2   35.83    3.25
   1   4  -2   31.72    3.18
  -1   4   2   38.30    3.34
  -1   4   2   35.69    3.13
  -1   4   2   34.29    3.42
  -1   4   2   37.78    3.36
   1   4  -2   28.89    3.18
   1  -4  -2   34.44    3.38
  -1  -4   2   37.38    3.26
   1  -4  -2   32.98    3.42
  -1  -4   2   29.37    3.51
   1  -4  -2   33.13    3.33
  -1  -4   2   33.52    3.34
  -1  -4   2   34.49    3.26
   1  -4  -2   33.56    3.41
   1  -4  -2   29.48    3.23
   1   4  -1    0.74    1.23
   1   4  -1    3.49    0.75
   1   4  -1    3.13    0.82
  -1   4   1    4.71    0.84
  -1   4   1    5.15    1.18
  -1   4   1    6.60    1.01
  -1   4   1    6.31    1.12
   1   4  -1    4.71    0.73
   1  -4  -1    7.25    1.02
  -1  -4   1    3.47    0.81
   1  -4  -1    5.46    1.03
   1  -4  -1    4.08    0.95
   1  -4  -1    5.66    1.13
   1  -4  -1    3.15    1.08
  -1  -4   1    2.88    1.26
  -1   4   0   60.92    5.44
  -1   4   0   69.50    5.54
  -1   4   0   61.54    5.52
   1   4   0   51.47    5.53
   1   4   0   56.59    5.44
   1  -4   0   64.41    5.46
   1  -4   0   60.26    5.49
  -1  -4   0   53.22    5.51
   1  -4   0   63.60    5.53
  -1  -4   0   63.19    5.48
  -1  -4   0   61.47    5.44
   1  -4   0   55.55    5.53
  -1   4  -1    1.87    1.30
  -1   4  -1    3.28    1.12
   1   4   1    0.86    1.10
  -1   4  -1    2.35    0.84
   1   4   1    1.31    0.76
   1   4   1    2.07    0.78
   1   4   1    2.00    0.79
   1  -4   1    2.02    0.99
  -1  -4  -1    1.82    1.01
   1  -4   1    2.60    1.35
  -1  -4  -1    1.56    1.10
  -1  -4  -1    2.54    0.78
  -1  -4  -1    1.89    0.76
   1  -4   1    0.71    0.80
  -1  -4  -1    1.11    0.71
   1   4   2  496.65   43.08
  -1   4  -2  426.88   43.03
   1   4   2  482.53   43.05
  -1   4  -2  529.28   43.09
   1   4   2  484.65   43.06
  -1   4  -2  477.28   43.25
   1   4   2  467.82   43.17
  -1   4  -2  473.24   43.07
  -1  -4  -2  513.24   43.08
  -1  -4  -2  504.05   43.06
  -1  -4  -2  511.16   43.12
  -1  -4  -2  463.11   43.04
   1  -4   2  457.15   43.21
   1  -4   2  472.55   43.05
  -1  -4  -2  531.23   43.21
   1  -4   2  524.43   43.07
   1  -4   2  450.36   43.04
   1   4   3   15.18    1.83
  -1   4  -3   12.14    2.46
  -1   4  -3   17.57    2.02
  -1   4  -3   18.42    2.02
  -1   4  -3   12.21    1.84
  -1   4  -3   13.77    1.95
   1   4   3   17.98    2.28
   1  -4   3   12.43    1.78
  -1  -4  -3   15.84    1.99
  -1  -4  -3   18.22    2.14
  -1  -4  -3   15.87    2.26
  -1  -4  -3   14.03    1.91
   1  -4   3   16.65    1.91
   1  -4   3   17.51    2.50
  -1  -4  -3   15.26    1.84
  -1   4  -4   14.21    2.02
   1   4   4   11.97    2.07
  -1   4  -4   12.71    2.54
   1   4   4    3.78    1.92
  -1   4  -4   11.07    1.78
   1   4   4   14.12    1.73
  -1   4  -4    8.23    1.55
  -1   4  -4    9.59    1.81
  -1  -4  -4    9.99    1.76
  -1  -4  -4   12.10    2.05
  -1  -4  -4   13.40    1.47
   1  -4   4    8.69    1.45
   1  -4   4   15.54    1.86
  -1  -4  -4   12.03    1.86
  -1  -4  -4   15.59    2.36
  -1  -4  -4   11.16    1.66
  -1   4  -5   34.82    3.89
  -1   4  -5   42.02    4.73
  -1   4  -5   35.59    3.96
  -1   4  -5   38.63    4.20
   1   4   5   38.13    4.24
  -1   4  -5   33.74    3.65
  -1  -4  -5   36.14    4.06
  -1  -4  -5   39.51    3.82
  -1  -4  -5   39.81    3.60
   1  -4   5   32.13    3.51
  -1  -4  -5   35.55    3.95
  -1  -4  -5   36.32    4.10
  -1   4  -6   -0.81    1.75
  -1   4  -6   -0.84    2.44
  -1   4  -6   -0.47    1.61
  -1   4  -6   -1.58    1.24
  -1   4  -6    1.13    1.49
   1   4   6   -0.67    1.65
  -1  -4  -6   -0.05    1.58
  -1  -4  -6    3.74    1.88
   1  -4   6    0.49    1.82
  -1  -4  -6    0.71    1.47
  -1  -4  -6    2.39    1.27
  -1   4  -7    4.72    2.08
  -1   4  -7    3.89    1.98
   1   4   7    3.92    2.29
  -1   4  -7    4.67    1.75
  -1   4  -7    7.47    2.45
  -1  -4  -7    6.58    2.39
   1  -4   7    3.68    2.24
  -1  -4  -7    3.04    1.88
  -1  -4  -7    3.83    1.57
  -1  -4  -7    2.32    2.05
  -1   4  -8   26.73    4.03
  -1   4  -8   23.12    3.68
  -1   4  -8   25.44    3.66
  -1   4  -8   27.81    3.44
  -1  -4  -8   25.02    3.90
  -1  -4  -8   27.78    3.70
  -1  -4  -8   25.89    3.24
  -1  -4  -8   29.14    4.01
  -1   4  -9    1.62    2.23
  -1   4  -9    5.51    2.05
  -1   4  -9   -0.76    2.29
  -1   4  -9    0.59    2.72
  -1  -4  -9    2.43    2.23
  -1  -4  -9    1.60    1.69
  -1  -4  -9    0.03    2.32
  -1  -4  -9    0.40    2.69
  -1   4 -10    6.66    2.61
  -1   4 -10    1.24    2.04
  -1   4 -10    1.28    2.99
  -1  -4 -10    4.25    2.65
  -1  -4 -10    7.79    2.97
  -1  -4 -10    1.70    1.78
  -1  -4 -10    2.16    2.77
   1   5 -10    2.45    3.05
   1   5 -10    7.47    2.80
   1  -5 -10    7.33    2.90
   1  -5 -10   -1.51    2.48
   1  -5 -10    1.04    2.25
   1   5  -9   -2.92    2.13
   1   5  -9    0.92    2.58
   1  -5  -9   -2.39    2.29
   1  -5  -9   -2.83    2.08
   1  -5  -9   -0.29    1.98
   1   5  -8    9.98    2.60
   1   5  -8    9.62    2.08
   1   5  -8    4.77    3.63
   1   5  -8    6.02    2.72
   1   5  -8    9.12    1.44
   1  -5  -8    8.53    2.64
   1  -5  -8    6.47    2.28
   1  -5  -8   10.72    2.62
   1   5  -7   10.97    2.49
   1   5  -7   12.14    1.77
   1   5  -7   16.19    3.51
  -1   5   7   10.32    2.38
   1   5  -7   13.45    1.80
   1   5  -7    9.35    2.03
   1   5  -7   10.68    2.64
   1  -5  -7   14.97    2.60
   1  -5  -7   16.91    2.72
   1  -5  -7   11.93    2.38
  -1  -5   7   11.05    2.49
  -1   5   6   13.99    2.31
   1   5  -6   13.61    2.39
   1   5  -6   11.66    1.85
   1   5  -6   17.01    2.06
   1   5  -6   17.66    2.61
   1   5  -6   14.93    1.89
   1   5  -6   15.83    3.17
   1  -5  -6    8.95    2.26
   1  -5  -6   18.24    2.55
  -1  -5   6   15.17    2.48
   1  -5  -6   11.55    2.24
   1   5  -5   -1.11    2.02
  -1   5   5   -0.10    1.23
   1   5  -5   -1.55    1.06
   1   5  -5    0.50    1.06
   1   5  -5   -0.64    0.89
   1   5  -5    0.34    1.32
   1   5  -5    0.59    1.45
   1  -5  -5    0.55    1.29
   1  -5  -5    0.03    1.53
   1  -5  -5   -0.78    1.30
   1  -5  -5   -1.34    1.41
  -1   5   4  147.39   13.69
   1   5  -4  152.11   13.51
   1   5  -4  131.50   13.89
   1   5  -4  153.16   13.52
   1   5  -4  151.73   13.77
   1   5  -4  152.15   13.46
   1   5  -4  142.88   13.68
  -1   5   4  159.86   13.68
  -1  -5   4  151.23   13.61
   1  -5  -4  154.10   13.88
   1  -5  -4  154.08   13.70
   1  -5  -4  162.07   13.74
   1  -5  -4  140.47   13.68
   1   5  -3  205.22   18.53
  -1   5   3  211.12   18.56
   1   5  -3  187.33   18.54
  -1   5   3  218.55   18.55
  -1   5   3  213.50   18.57
   1   5  -3  202.71   18.44
   1   5  -3  185.18   18.71
   1   5  -3  202.24   18.43
  -1   5   3  215.19   18.42
   1  -5  -3  200.66   18.55
  -1  -5   3  206.90   18.52
   1  -5  -3  227.99   18.62
   1  -5  -3  193.79   18.41
  -1  -5   3  217.73   18.49
   1  -5  -3  223.99   18.69
   1  -5  -3  217.41   18.57
  -1  -5   3  192.11   18.40
   1   5  -2  240.91   24.68
  -1   5   2  299.89   24.47
   1   5  -2  265.44   24.57
   1   5  -2  260.84   24.49
  -1   5   2  285.61   24.56
   1   5  -2  274.33   24.50
  -1   5   2  309.42   24.59
   1   5  -2  274.36   24.53
  -1   5   2  286.69   24.60
  -1   5   2  267.54   24.52
  -1  -5   2  260.24   24.64
   1  -5  -2  302.17   24.63
  -1  -5   2  259.60   24.54
  -1  -5   2  260.70   24.52
   1  -5  -2  276.04   24.60
   1  -5  -2  279.99   24.58
   1  -5  -2  266.27   24.52
  -1  -5   2  297.20   24.51
   1  -5  -2  278.45   24.58
   1   5  -1  467.83   40.16
  -1   5   1  431.32   40.22
   1   5  -1  411.61   40.20
   1   5  -1  405.34   40.18
  -1   5   1  482.81   40.22
  -1   5   1  452.47   40.25
  -1   5   1  453.91   40.27
  -1   5   1  497.90   40.25
   1  -5  -1  513.11   40.24
   1  -5  -1  446.69   40.26
  -1  -5   1  417.96   40.26
   1  -5  -1  432.82   40.24
   1  -5  -1  503.74   40.23
  -1  -5   1  445.52   40.21
  -1   5   0  197.71   17.16
   1   5   0  160.02   17.08
   1   5   0  173.53   17.07
  -1   5   0  201.53   17.14
  -1   5   0  217.00   17.10
  -1  -5   0  195.07   17.09
   1  -5   0  207.09   17.14
   1  -5   0  215.94   17.11
   1  -5   0  204.43   17.15
   1  -5   0  174.35   17.15
  -1  -5   0  196.40   17.11
  -1  -5   0  165.44   17.13
   1   5   1  241.13   22.35
  -1   5  -1  243.31   22.27
   1   5   1  239.01   22.27
   1   5   1  243.57   22.26
  -1   5  -1  243.12   22.35
   1   5   1  258.64   22.41
  -1   5  -1  229.71   22.40
   1   5   1  252.57   22.29
  -1  -5  -1  264.13   22.38
  -1  -5  -1  238.36   22.27
   1  -5   1  231.64   22.33
   1  -5   1  258.67   22.29
  -1  -5  -1  281.86   22.29
  -1  -5  -1  265.34   22.27
   1  -5   1  241.24   22.43
  -1  -5  -1  281.53   22.37
  -1   5  -2  203.51   19.52
   1   5   2  224.59   19.32
  -1   5  -2  213.03   19.25
  -1   5  -2  221.53   19.34
   1   5   2  221.57   19.45
   1   5   2  224.40   19.33
   1   5   2  233.22   19.32
  -1   5  -2  218.96   19.33
  -1   5  -2  214.39   19.33
   1  -5   2  196.03   19.30
   1  -5   2  241.11   19.33
  -1  -5  -2  214.29   19.38
  -1  -5  -2  212.97   19.32
  -1  -5  -2  211.74   19.28
   1  -5   2  205.78   19.50
  -1  -5  -2  206.30   19.30
  -1  -5  -2  216.16   19.44
  -1   5  -3   32.53    4.45
  -1   5  -3   46.18    4.20
  -1   5  -3   33.78    4.01
  -1   5  -3   37.05    4.03
   1   5   3   42.28    4.01
  -1   5  -3   43.89    4.11
   1   5   3   41.07    4.25
   1  -5   3   38.85    4.01
  -1  -5  -3   46.39    4.36
  -1  -5  -3   42.41    4.15
   1  -5   3   44.86    4.06
  -1  -5  -3   42.74    4.00
   1  -5   3   41.32    4.51
  -1  -5  -3   39.50    4.09
  -1  -5  -3   39.12    4.20
  -1   5  -4  107.42    9.59
  -1   5  -4  100.36   10.07
  -1   5  -4  113.14    9.71
  -1   5  -4   95.54    9.61
   1   5   4   97.51    9.77
  -1   5  -4  105.50    9.46
   1   5   4  112.70    9.57
  -1  -5  -4   94.31    9.45
  -1  -5  -4  109.68    9.73
  -1  -5  -4  102.73    9.66
   1  -5   4   93.91    9.39
  -1  -5  -4  112.37    9.90
  -1  -5  -4   97.14    9.54
   1  -5   4  112.70    9.58
  -1   5  -5   -2.14    2.03
   1   5   5   -0.99    1.49
  -1   5  -5    1.44    1.17
  -1   5  -5   -1.09    1.12
  -1   5  -5    0.52    1.43
  -1   5  -5   -1.77    1.26
  -1  -5  -5   -0.17    1.03
   1  -5   5    1.15    0.88
  -1  -5  -5    1.80    1.44
  -1  -5  -5   -0.08    1.27
  -1  -5  -5    0.57    1.60
  -1  -5  -5   -0.38    0.89
  -1   5  -6   31.31    4.68
  -1   5  -6   33.89    4.06
  -1   5  -6   30.73    3.92
   1   5   6   35.29    4.22
  -1   5  -6   35.44    3.89
   1  -5   6   34.66    3.40
  -1  -5  -6   38.42    4.15
  -1  -5  -6   31.22    3.98
  -1  -5  -6   35.00    3.88
  -1  -5  -6   33.49    3.71
  -1   5  -7    1.07    1.89
   1   5   7   -0.31    1.98
  -1   5  -7    0.39    2.24
  -1   5  -7   -1.82    1.58
  -1   5  -7    0.83    3.02
  -1   5  -7    0.36    1.83
   1  -5   7   -0.90    2.06
  -1  -5  -7   -0.12    1.97
  -1  -5  -7    0.80    2.18
  -1  -5  -7   -0.40    1.41
  -1  -5  -7    2.40    1.83
  -1   5  -8   25.94    3.73
  -1   5  -8   22.47    3.30
  -1   5  -8   24.89    3.57
  -1   5  -8   25.32    3.97
  -1  -5  -8   27.02    4.02
  -1  -5  -8   24.61    3.53
  -1  -5  -8   24.98    3.82
  -1  -5  -8   26.49    3.18
  -1   5  -9    6.56    2.53
  -1   5  -9    7.46    2.98
  -1   5  -9    6.96    2.26
  -1   5  -9   14.15    2.71
  -1  -5  -9    6.79    2.55
  -1  -5  -9    3.76    2.56
  -1  -5  -9    7.32    2.98
  -1  -5  -9    8.79    2.03
  -1   5 -10    3.78    3.16
  -1   5 -10    0.18    2.40
  -1   5 -10   -1.40    2.00
  -1  -5 -10   -1.35    1.66
  -1  -5 -10    1.13    2.77
  -1  -5 -10    3.65    2.57
  -1  -5 -10   -1.29    2.45
   1   6 -10   10.49    2.96
   1   6 -10    0.03    3.01
   1  -6 -10    4.07    2.82
   1  -6 -10   10.54    2.75
   1  -6 -10    6.47    2.75
   1   6  -9   -6.04    3.49
   1   6  -9    3.05    2.69
   1   6  -9   -1.61    2.23
   1  -6  -9    0.66    2.39
   1  -6  -9    0.42    1.93
   1  -6  -9   -1.14    2.46
   1   6  -8   10.94    2.86
   1   6  -8   10.65    2.69
   1   6  -8    8.23    1.54
   1   6  -8   11.41    2.10
   1   6  -8    9.08    3.73
   1   6  -8    9.90    1.62
   1  -6  -8    9.50    2.35
   1  -6  -8    9.50    2.72
   1  -6  -8   11.80    2.64
   1   6  -7   -1.59    1.22
   1   6  -7    0.35    1.48
   1   6  -7   -0.51    1.22
  -1   6   7    0.41    1.67
   1   6  -7   -0.83    1.80
   1   6  -7    0.05    2.15
   1   6  -7   -2.80    2.65
   1  -6  -7    0.15    2.18
   1  -6  -7    0.19    1.69
  -1  -6   7   -0.05    1.88
   1  -6  -7    0.21    1.95
   1   6  -6   25.72    3.21
   1   6  -6   22.36    3.15
   1   6  -6   24.72    2.62
  -1   6   6   22.75    3.04
   1   6  -6   24.18    3.88
   1   6  -6   22.44    2.64
   1   6  -6   24.67    2.71
   1  -6  -6   20.98    3.18
   1  -6  -6   24.01    3.05
   1  -6  -6   21.43    3.11
   1   6  -5   41.06    4.51
   1   6  -5   39.49    4.17
   1   6  -5   41.76    4.48
  -1   6   5   36.37    4.35
   1   6  -5   51.67    5.20
   1   6  -5   40.67    4.08
   1   6  -5   42.92    4.15
   1  -6  -5   44.25    4.42
   1  -6  -5   42.39    4.47
   1  -6  -5   42.21    4.50
   1  -6  -5   48.55    4.76
   1   6  -4   41.00    4.29
   1   6  -4   37.25    4.21
   1   6  -4   40.04    4.03
   1   6  -4   38.54    3.99
  -1   6   4   40.22    4.20
  -1   6   4   42.37    4.31
   1   6  -4   43.98    4.68
  -1  -6   4   39.90    4.09
   1  -6  -4   45.38    4.49
   1  -6  -4   38.75    4.26
   1  -6  -4   47.50    4.40
  -1  -6   4   38.92    3.96
   1  -6  -4   42.92    4.27
   1   6  -3  222.99   19.93
  -1   6   3  231.87   20.04
   1   6  -3  216.43   20.04
  -1   6   3  222.40   19.89
  -1   6   3  210.02   20.00
  -1   6   3  235.10   20.02
   1   6  -3  217.12   19.91
   1   6  -3  209.81   19.98
   1   6  -3  223.30   20.26
  -1  -6   3  223.19   20.00
  -1  -6   3  224.51   19.92
   1  -6  -3  212.66   20.00
   1  -6  -3  239.57   20.06
   1  -6  -3  212.71   19.90
   1  -6  -3  249.61   20.11
   1  -6  -3  231.63   20.15
  -1   6   2  391.02   32.41
   1   6  -2  336.48   32.41
  -1   6   2  354.23   32.43
  -1   6   2  384.17   32.40
   1   6  -2  317.49   32.54
   1   6  -2  383.54   32.37
  -1   6   2  391.19   32.32
  -1   6   2  357.89   32.40
   1   6  -2  347.54   32.36
   1   6  -2  349.97   32.34
  -1  -6   2  328.94   32.37
   1  -6  -2  393.36   32.42
  -1  -6   2  365.04   32.37
   1  -6  -2  384.37   32.45
   1  -6  -2  360.22   32.37
   1  -6  -2  391.40   32.46
  -1  -6   2  334.88   32.48
   1  -6  -2  396.77   32.42
  -1   6   1   16.91    1.73
  -1   6   1   18.50    1.83
  -1   6   1   16.45    1.91
   1   6  -1   14.40    1.61
   1   6  -1   11.93    1.60
   1   6  -1   11.79    1.67
   1   6  -1   11.51    1.98
  -1   6   1   16.00    1.86
  -1  -6   1   13.09    1.65
   1  -6  -1   18.61    1.91
  -1  -6   1   10.54    1.87
   1  -6  -1   15.03    1.81
  -1  -6   1   13.83    1.58
   1  -6  -1   18.54    1.84
  -1  -6   1   13.26    1.84
   1  -6  -1   16.47    1.90
   1  -6  -1   16.59    1.72
   1   6   0    8.21    1.31
   1   6   0    6.31    0.96
   1   6   0    8.27    1.18
  -1   6   0   12.71    1.47
   1   6   0    8.65    1.52
  -1   6   0    9.71    1.57
  -1   6   0   11.60    1.25
  -1  -6   0    6.58    1.38
   1  -6   0   10.69    1.36
  -1  -6   0    9.09    1.18
   1  -6   0   10.23    1.50
  -1  -6   0    9.13    1.28
   1  -6   0   11.54    1.29
   1  -6   0   10.53    1.54
  -1  -6   0    5.63    0.94
   1   6   1    5.13    0.95
   1   6   1    4.05    0.93
  -1   6  -1    7.00    1.10
  -1   6  -1    4.52    1.55
   1   6   1    4.65    1.28
   1   6   1    4.60    0.92
  -1   6  -1    5.38    1.36
   1   6   1    5.19    1.19
  -1  -6  -1    5.04    0.91
   1  -6   1    5.57    1.49
  -1  -6  -1    6.26    1.27
   1  -6   1    3.82    1.20
  -1  -6  -1    6.23    0.97
  -1  -6  -1    5.56    1.26
  -1  -6  -1    2.52    0.86
   1  -6   1    4.38    1.00
   1   6   2  103.20    9.65
   1   6   2  106.44    9.48
   1   6   2  109.18    9.46
   1   6   2   98.47    9.43
  -1   6  -2  106.34    9.50
  -1   6  -2  101.90    9.76
  -1   6  -2  109.09    9.49
  -1   6  -2  102.63    9.53
  -1   6  -2  106.75    9.40
  -1  -6  -2  105.13    9.63
  -1  -6  -2  110.26    9.48
  -1  -6  -2  100.31    9.46
  -1  -6  -2  115.67    9.46
  -1  -6  -2   95.59    9.53
   1  -6   2   94.82    9.48
   1  -6   2  102.61    9.72
  -1   6  -3    8.66    2.17
  -1   6  -3    8.84    1.65
   1   6   3    8.48    1.79
   1   6   3    9.35    1.44
  -1   6  -3   10.55    1.65
  -1   6  -3   10.11    1.63
  -1  -6  -3    9.83    1.82
  -1  -6  -3   10.74    1.66
   1  -6   3    9.22    1.53
  -1  -6  -3    9.84    1.58
  -1  -6  -3   13.12    1.51
   1  -6   3    9.58    2.09
  -1  -6  -3   11.09    1.86
   1  -6   3    9.79    1.54
  -1   6  -4    6.12    1.65
   1   6   4    6.22    1.78
  -1   6  -4    6.45    1.48
  -1   6  -4    5.05    2.21
  -1   6  -4    6.82    1.50
  -1   6  -4    5.69    1.49
   1   6   4    6.74    1.37
   1  -6   4    0.35    1.41
   1  -6   4    6.95    1.48
  -1  -6  -4    8.43    1.62
  -1  -6  -4    7.62    1.83
   1  -6   4    6.17    1.35
  -1  -6  -4    8.05    1.35
  -1  -6  -4    5.94    1.90
  -1  -6  -4    5.98    1.48
  -1   6  -5   98.95    9.97
   1   6   5   96.67    9.63
  -1   6  -5  100.07    9.24
  -1   6  -5   99.42    9.45
  -1   6  -5   99.47    9.55
  -1   6  -5   99.37    9.50
  -1  -6  -5  101.15    9.30
  -1  -6  -5   91.22    9.51
  -1  -6  -5  110.96    9.62
  -1  -6  -5  106.28    9.82
  -1  -6  -5  103.93    9.44
   1  -6   5  102.98    9.20
  -1   6  -6   49.64    5.42
  -1   6  -6   41.03    4.29
  -1   6  -6   46.47    4.63
  -1   6  -6   46.68    4.92
   1   6   6   45.25    5.00
  -1   6  -6   39.26    4.73
  -1  -6  -6   41.06    4.41
  -1  -6  -6   38.80    4.68
  -1  -6  -6   49.74    4.20
  -1  -6  -6   38.97    4.60
  -1  -6  -6   42.20    4.82
   1  -6   6   37.91    4.13
  -1   6  -7   64.09    6.72
  -1   6  -7   67.48    6.22
  -1   6  -7   54.35    6.33
   1   6   7   51.12    6.47
  -1   6  -7   58.14    6.11
  -1   6  -7   63.38    7.12
  -1  -6  -7   62.71    5.98
  -1  -6  -7   58.38    6.44
   1  -6   7   62.83    6.71
  -1  -6  -7   63.06    6.53
  -1  -6  -7   57.15    6.15
  -1   6  -8   -0.14    1.85
  -1   6  -8    0.59    2.06
  -1   6  -8   -1.85    2.03
  -1   6  -8   -0.13    2.61
  -1  -6  -8   -0.48    1.63
  -1  -6  -8    0.47    2.15
  -1  -6  -8    1.60    1.99
  -1  -6  -8    4.63    2.60
  -1   6  -9    1.86    1.97
  -1   6  -9    4.86    2.32
  -1   6  -9   -1.67    2.62
  -1   6  -9    2.43    2.26
  -1  -6  -9    0.37    2.24
  -1  -6  -9   -1.19    1.66
  -1  -6  -9   -3.00    2.58
  -1  -6  -9   -2.72    1.97
  -1   6 -10    4.74    2.79
  -1   6 -10    8.63    2.28
  -1   6 -10    1.44    3.15
  -1  -6 -10    1.94    2.50
  -1  -6 -10    0.52    2.59
  -1  -6 -10    4.08    1.83
  -1  -6 -10    6.03    3.12
   1   7 -10    0.10    2.48
   1   7 -10   -1.60    2.88
   1  -7 -10   -0.79    2.20
   1  -7 -10    0.84    2.57
   1  -7 -10   -1.89    2.50
   1   7  -9   24.95    3.95
   1   7  -9   38.09    5.53
   1   7  -9   27.88    4.29
   1  -7  -9   25.02    3.81
   1  -7  -9   17.97    3.47
   1  -7  -9   26.14    3.92
   1   7  -8    3.17    2.01
   1   7  -8   -2.13    2.38
   1   7  -8    1.48    1.34
   1   7  -8    2.14    1.68
   1   7  -8    2.66    2.25
   1   7  -8    2.06    3.24
   1  -7  -8   -1.08    2.37
   1  -7  -8    4.66    2.28
   1  -7  -8    2.80    2.04
   1   7  -7   16.77    2.96
   1   7  -7   16.21    2.26
  -1   7   7   15.70    2.71
   1   7  -7   18.75    2.42
   1   7  -7   23.62    4.07
   1   7  -7   20.52    2.37
   1   7  -7   23.21    3.22
   1  -7  -7   19.09    3.02
  -1  -7   7   17.99    3.05
   1  -7  -7   13.43    2.71
   1  -7  -7   21.42    3.22
  -1   7   6   -0.01    1.34
   1   7  -6   -0.06    1.17
   1   7  -6   -2.27    2.27
   1   7  -6    0.62    1.16
   1   7  -6    0.34    1.70
   1   7  -6   -0.06    1.22
   1   7  -6    0.08    1.62
   1  -7  -6   -0.12    1.70
   1  -7  -6   -1.06    1.45
   1  -7  -6   -0.25    1.60
   1  -7  -6    0.77    1.89
   1   7  -5   -0.26    1.12
   1   7  -5   -0.47    2.14
   1   7  -5   -1.56    1.44
  -1   7   5    0.96    1.22
   1   7  -5    2.38    1.51
   1   7  -5    0.52    1.01
   1  -7  -5    0.27    1.53
   1  -7  -5   -0.33    1.29
   1  -7  -5   -0.52    1.34
   1  -7  -5   -0.24    1.71
   1   7  -4   54.41    5.69
   1   7  -4   49.76    4.99
   1   7  -4   53.89    5.25
   1   7  -4   54.09    5.05
  -1   7   4   51.01    5.20
   1   7  -4   48.58    5.27
  -1   7   4   53.64    5.29
   1  -7  -4   57.88    5.40
   1  -7  -4   53.86    5.21
   1  -7  -4   52.22    4.97
  -1  -7   4   50.63    4.98
   1  -7  -4   55.46    5.42
   1  -7  -4   49.51    5.19
   1   7  -3    2.54    1.12
  -1   7   3    1.99    1.02
  -1   7   3    2.49    1.12
  -1   7   3    0.87    1.32
   1   7  -3    2.16    1.22
  -1   7   3    0.10    0.47
  -1   7   3    2.35    0.81
  -1   7   3    2.89    1.16
   1   7  -3    1.76    1.82
   1   7  -3    1.15    1.01
   1   7  -3   -0.37    1.03
  -1  -7   3    2.09    0.96
   1  -7  -3    0.73    1.10
   1  -7  -3    1.09    1.08
  -1  -7   3   -0.42    1.10
   1  -7  -3    2.97    1.32
  -1  -7   3    1.33    1.18
   1  -7  -3    2.26    1.20
   1  -7  -3    2.19    1.47
  -1   7   2   19.02    1.91
  -1   7   2   15.69    1.72
   1   7  -2   14.28    1.81
  -1   7   2   16.22    1.91
   1   7  -2   16.61    2.36
  -1   7   2   15.93    2.02
   1   7  -2   13.02    1.88
   1   7  -2   16.00    1.75
   1   7  -2   11.94    1.77
  -1   7   2   18.44    2.01
  -1   7   2   16.15    1.85
   1  -7  -2   17.99    2.05
  -1  -7   2   13.65    1.76
  -1  -7   2   12.29    2.07
   1  -7  -2   14.88    1.83
  -1  -7   2   13.52    1.96
   1  -7  -2   17.92    1.92
   1  -7  -2   15.88    1.91
   1  -7  -2   17.51    2.00
   1   7  -1  316.62   29.43
  -1   7   1  324.01   29.56
   1   7  -1  334.36   29.51
  -1   7   1  318.13   29.52
   1   7  -1  328.19   29.48
  -1   7   1  382.92   29.51
   1   7  -1  312.07   29.61
   1  -7  -1  354.57   29.57
  -1  -7   1  292.53   29.55
  -1  -7   1  297.04   29.41
  -1  -7   1  317.42   29.49
   1  -7  -1  391.40   29.52
   1  -7  -1  351.77   29.57
  -1  -7   1  337.66   29.58
   1   7   0    0.86    0.60
  -1   7   0    0.07    1.24
   1   7   0    0.11    1.19
  -1   7   0    0.50    0.83
  -1   7   0    0.09    1.08
   1   7   0   -0.13    0.97
  -1   7   0    0.02    0.36
   1   7   0    0.92    0.80
  -1  -7   0    0.57    0.56
   1  -7   0    2.08    1.19
  -1  -7   0    0.90    0.94
   1  -7   0    1.10    1.14
  -1  -7   0    0.30    0.82
   1  -7   0    1.30    0.88
   1  -7   0    0.75    0.98
  -1  -7   0    0.04    1.05
   1   7   1  140.41   12.38
   1   7   1  134.57   12.33
  -1   7  -1  132.24   12.58
  -1   7  -1  149.35   12.39
   1   7   1  138.63   12.36
   1   7   1  135.87   12.46
  -1   7  -1  142.22   12.50
  -1  -7  -1  141.81   12.48
  -1  -7  -1  132.49   12.44
  -1  -7  -1  122.26   12.32
   1  -7   1  128.47   12.44
  -1  -7  -1  140.60   12.32
   1  -7   1  129.06   12.51
   1  -7   1  139.25   12.37
  -1  -7  -1  159.15   12.39
   1   7   2   61.87    5.74
   1   7   2   59.00    5.93
  -1   7  -2   54.69    5.85
  -1   7  -2   60.69    5.77
  -1   7  -2   57.14    6.07
   1   7   2   67.12    5.78
  -1   7  -2   60.57    5.69
   1   7   2   61.23    5.74
  -1   7  -2   64.42    5.84
  -1  -7  -2   63.30    5.96
   1  -7   2   58.70    6.09
  -1  -7  -2   63.63    5.88
  -1  -7  -2   63.89    5.76
   1  -7   2   58.01    5.81
  -1  -7  -2   57.50    5.72
  -1  -7  -2   71.85    5.74
  -1   7  -3   13.79    1.96
  -1   7  -3   14.02    2.60
  -1   7  -3   14.87    1.79
   1   7   3   15.38    1.91
  -1   7  -3   16.96    2.07
   1   7   3   14.51    2.19
  -1   7  -3   14.31    2.05
   1  -7   3    8.97    1.85
  -1  -7  -3   13.42    1.92
  -1  -7  -3   16.41    2.16
  -1  -7  -3   16.61    2.29
  -1  -7  -3   15.06    1.83
   1  -7   3   16.55    2.49
   1  -7   3   17.39    1.97
  -1  -7  -3   17.63    2.02
  -1   7  -4    2.82    1.34
  -1   7  -4    3.85    1.51
   1   7   4    3.61    1.65
  -1   7  -4    3.06    1.36
  -1   7  -4    6.06    2.27
  -1   7  -4    3.52    1.41
  -1  -7  -4    4.72    1.40
   1  -7   4    4.32    1.24
  -1  -7  -4    3.29    1.12
  -1  -7  -4    4.25    1.65
   1  -7   4   -0.60    1.25
  -1  -7  -4    5.00    1.43
  -1  -7  -4    2.74    1.60
   1  -7   4    2.75    1.21
  -1   7  -5    2.15    1.28
  -1   7  -5    3.31    1.69
  -1   7  -5    0.70    2.27
   1   7   5    2.63    1.67
  -1   7  -5    2.68    1.42
  -1   7  -5    0.93    1.43
  -1  -7  -5    3.51    1.81
   1  -7   5    3.17    1.15
  -1  -7  -5    3.37    1.14
  -1  -7  -5    3.60    1.41
  -1  -7  -5   -0.80    1.66
  -1  -7  -5    3.04    1.50
  -1   7  -6   -1.39    1.32
  -1   7  -6   -1.60    1.85
  -1   7  -6    0.51    1.42
   1   7   6   -0.02    1.77
  -1   7  -6   -0.78    1.58
  -1   7  -6    2.53    2.54
  -1  -7  -6    1.75    1.56
  -1  -7  -6    0.59    1.25
  -1  -7  -6    1.17    1.63
  -1  -7  -6    0.77    1.00
  -1  -7  -6   -0.93    1.83
   1  -7   6    2.40    1.05
  -1   7  -7   19.79    3.34
   1   7   7   22.26    3.61
  -1   7  -7   27.28    3.78
  -1   7  -7   26.77    3.27
  -1   7  -7   28.80    4.54
  -1   7  -7   26.61    3.22
  -1  -7  -7   23.19    3.65
  -1  -7  -7   23.01    2.94
  -1  -7  -7   23.33    3.33
  -1  -7  -7   24.06    3.54
  -1   7  -8   -2.13    2.51
  -1   7  -8    0.61    2.04
  -1   7  -8    3.11    2.14
  -1   7  -8    5.78    3.65
  -1   7  -8    0.35    1.84
  -1  -7  -8    0.78    2.68
  -1  -7  -8   -1.13    1.89
  -1  -7  -8    3.37    2.27
  -1  -7  -8    3.47    1.69
  -1   7  -9    1.94    2.88
  -1   7  -9    4.55    2.30
  -1   7  -9    2.41    2.27
  -1   7  -9    0.98    1.97
  -1  -7  -9    2.34    2.25
  -1  -7  -9    2.15    2.32
  -1  -7  -9   -0.65    2.68
  -1  -7  -9    2.38    1.70
  -1   7 -10    0.14    2.45
  -1   7 -10   -0.67    2.09
  -1   7 -10    2.29    3.13
  -1  -7 -10   -1.05    1.61
  -1  -7 -10   -1.63    2.37
  -1  -7 -10   -1.78    2.80
  -1  -7 -10   -2.95    2.28
   1   8 -10    1.10    3.02
   1   8 -10   -1.49    2.46
   1  -8 -10   -1.33    2.38
   1  -8 -10   -3.04    2.55
   1  -8 -10    0.13    2.33
   1   8  -9    2.85    2.70
   1   8  -9    0.63    3.72
   1   8  -9    0.45    2.40
   1  -8  -9   -2.08    2.16
   1  -8  -9   -1.43    2.08
   1  -8  -9   -4.03    2.34
   1   8  -8   17.11    3.17
   1   8  -8   20.66    4.40
   1   8  -8   16.33    2.33
   1   8  -8   17.51    2.54
   1   8  -8   21.75    3.57
   1  -8  -8   13.34    3.02
   1  -8  -8   23.07    3.45
   1  -8  -8   22.04    3.16
   1   8  -7   31.16    4.66
   1   8  -7   29.66    3.14
   1   8  -7   24.28    2.98
  -1   8   7   22.59    3.41
   1   8  -7   30.75    3.75
   1   8  -7   25.96    2.99
   1   8  -7   27.75    3.67
   1  -8  -7   26.60    3.49
   1  -8  -7   23.78    3.58
   1  -8  -7   29.61    3.76
   1   8  -6    5.54    1.45
   1   8  -6    3.26    1.82
   1   8  -6    5.15    2.77
   1   8  -6    3.41    1.88
   1   8  -6    1.88    1.36
   1   8  -6    2.83    1.22
  -1   8   6    3.59    1.58
   1  -8  -6    3.89    1.76
   1  -8  -6    5.91    2.05
   1  -8  -6    4.44    1.73
   1  -8  -6    3.14    2.07
   1   8  -5   45.39    5.10
   1   8  -5   36.90    4.56
  -1   8   5   38.14    4.46
   1   8  -5   43.38    4.31
   1   8  -5   42.32    4.23
   1   8  -5   43.20    4.67
   1  -8  -5   42.62    4.16
   1  -8  -5   43.51    4.78
   1  -8  -5   44.11    4.56
   1  -8  -5   47.13    4.82
   1  -8  -5   49.12    4.61
  -1  -8   5   43.01    4.19
  -1   8   4    1.13    1.21
   1   8  -4   -2.11    1.93
   1   8  -4   -2.02    1.26
   1   8  -4   -1.02    1.18
   1   8  -4   -1.28    1.22
   1  -8  -4    0.15    1.62
   1  -8  -4    0.03    1.22
   1  -8  -4   -1.14    1.05
   1  -8  -4   -1.11    1.35
  -1  -8   4    0.37    1.18
   1  -8  -4    0.72    1.33
  -1   8   3  243.35   23.65
   1   8  -3  245.12   23.87
  -1   8   3  284.30   23.74
  -1   8   3  275.94   23.60
  -1   8   3  278.16   23.67
   1   8  -3  240.67   23.55
  -1   8   3  279.90   23.66
   1   8  -3  239.52   23.58
   1   8  -3  253.46   23.59
   1   8  -3  274.91   23.70
   1  -8  -3  265.46   23.58
  -1  -8   3  258.13   23.60
   1  -8  -3  273.58   23.74
   1  -8  -3  293.15   23.79
   1  -8  -3  249.62   23.64
   1  -8  -3  269.03   23.65
  -1  -8   3  280.13   23.62
  -1   8   2    2.24    0.94
   1   8  -2    1.98    1.00
  -1   8   2    3.16    1.12
   1   8  -2    1.72    0.84
  -1   8   2    1.13    1.22
  -1   8   2    0.91    0.88
  -1   8   2    0.11    1.25
  -1   8   2    2.65    0.81
   1   8  -2    3.88    1.14
   1   8  -2    2.80    1.02
   1   8  -2    0.82    1.65
  -1  -8   2    1.25    1.20
   1  -8  -2    2.42    1.27
   1  -8  -2   -0.38    1.06
   1  -8  -2    1.11    0.93
   1  -8  -2    1.81    1.02
  -1  -8   2    2.16    1.38
   1  -8  -2    1.82    1.18
   1   8  -1   93.22    9.47
   1   8  -1   96.32    9.43
  -1   8   1  118.79    9.50
   1   8  -1   92.87    9.67
  -1   8   1  109.61    9.63
  -1   8   1  106.51    9.55
   1  -8  -1  125.96    9.52
   1  -8  -1  111.15    9.63
   1  -8  -1  106.65    9.56
  -1  -8   1   99.11    9.49
  -1  -8   1   98.78    9.62
   1  -8  -1  121.46    9.56
  -1  -8   1   95.66    9.41
  -1  -8   1   99.24    9.59
   1   8   0    7.65    1.40
  -1   8   0   11.02    1.51
   1   8   0    6.07    1.55
  -1   8   0    8.95    1.67
  -1   8   0   11.02    1.30
   1   8   0    4.90    1.06
   1   8   0   12.24    1.32
   1  -8   0    9.68    1.41
   1  -8   0   11.04    1.66
   1  -8   0   15.34    1.38
   1  -8   0   11.01    1.62
  -1  -8   0    9.61    1.27
  -1  -8   0    7.81    1.46
  -1  -8   0    7.19    1.35
   1   8   1  182.61   17.09
   1   8   1  175.06   16.93
   1   8   1  175.51   17.04
  -1   8  -1  207.58   17.01
  -1   8  -1  186.32   17.19
  -1   8  -1  193.52   17.10
   1   8   1  179.97   16.96
   1   8   1  211.31   17.01
  -1  -8  -1  201.94   17.11
  -1  -8  -1  196.63   17.05
  -1  -8  -1  179.15   16.91
   1  -8   1  184.77   17.13
  -1  -8  -1  217.89   17.01
   1  -8   1  182.73   16.97
   1  -8   1  182.29   17.07
   1   8   2   12.95    1.61
  -1   8  -2   12.19    1.85
  -1   8  -2    8.92    2.12
  -1   8  -2   11.09    1.58
  -1   8  -2   14.18    1.78
   1   8   2   14.57    1.66
   1   8   2   13.90    1.60
   1   8   2   12.24    1.96
  -1  -8  -2   14.79    1.90
   1  -8   2   10.51    1.78
   1  -8   2   11.14    2.14
  -1  -8  -2   13.67    1.63
  -1  -8  -2   13.51    1.60
   1  -8   2   12.19    1.55
  -1  -8  -2   11.19    1.90
  -1  -8  -2   11.70    1.64
   1   8   3  102.62    8.80
   1   8   3   82.10    8.83
   1   8   3   89.18    8.78
  -1   8  -3   92.73    8.66
  -1   8  -3   82.33    9.10
   1   8   3   92.39    8.99
  -1   8  -3   93.55    8.81
  -1   8  -3   87.31    8.79
  -1   8  -3  101.85    8.86
   1  -8   3   92.56    8.78
  -1  -8  -3  106.83    8.98
  -1  -8  -3   96.60    8.80
   1  -8   3  101.44    9.21
  -1  -8  -3  107.40    9.10
  -1  -8  -3   88.03    8.74
  -1  -8  -3  111.73    8.77
  -1   8  -4    1.33    1.34
  -1   8  -4    0.28    1.00
  -1   8  -4    0.12    1.25
   1   8   4    1.45    1.46
  -1   8  -4    0.39    1.41
  -1   8  -4    2.11    2.12
  -1   8  -4    0.63    1.29
   1  -8   4    0.06    1.18
  -1  -8  -4    1.41    1.57
  -1  -8  -4    0.22    1.26
  -1  -8  -4    0.06    1.23
  -1  -8  -4   -1.31    1.50
   1  -8   4    2.42    1.24
  -1  -8  -4   -0.56    0.98
   1  -8   4    2.24    1.44
  -1   8  -5  167.13   15.42
  -1   8  -5  155.44   15.33
  -1   8  -5  172.73   15.19
  -1   8  -5  168.98   15.34
  -1   8  -5  170.77   15.86
   1   8   5  168.49   15.51
  -1  -8  -5  187.32   15.72
  -1  -8  -5  176.19   15.46
  -1  -8  -5  160.92   15.36
  -1  -8  -5  157.10   15.16
  -1  -8  -5  164.72   15.31
   1  -8   5  169.52   15.15
  -1   8  -6    6.14    2.91
  -1   8  -6    3.21    1.60
   1   8   6    3.26    1.92
  -1   8  -6    2.49    1.81
  -1   8  -6    4.02    1.55
  -1   8  -6    4.46    2.07
  -1  -8  -6    6.30    1.57
  -1  -8  -6    3.47    1.87
  -1  -8  -6    3.39    1.43
  -1  -8  -6    6.77    2.17
  -1  -8  -6    3.75    1.78
  -1  -8  -6    6.81    2.29
   1  -8   6    3.12    1.20
  -1   8  -7    4.60    1.94
  -1   8  -7    1.32    1.49
  -1   8  -7   -0.80    1.94
  -1   8  -7    1.76    2.30
  -1   8  -7    5.97    3.22
  -1   8  -7    4.24    1.83
   1   8   7    0.60    2.08
  -1  -8  -7    1.31    1.49
  -1  -8  -7    1.43    1.87
  -1  -8  -7    1.61    1.97
  -1  -8  -7    2.12    2.34
  -1   8  -8   -2.32    2.51
  -1   8  -8    1.50    3.46
  -1   8  -8   -0.25    2.03
  -1   8  -8    0.37    2.03
  -1   8  -8   -2.06    1.98
  -1  -8  -8    2.04    2.01
  -1  -8  -8    0.13    2.64
  -1  -8  -8    1.49    2.10
  -1  -8  -8    0.15    1.61
  -1   8  -9    4.88    2.10
  -1   8  -9    4.40    2.40
  -1   8  -9    1.36    2.83
  -1  -8  -9    0.33    2.74
  -1  -8  -9    2.76    2.41
  -1  -8  -9    0.65    1.74
  -1  -8  -9    3.02    2.15
  -1   8 -10    8.21    2.63
  -1   8 -10   10.01    3.63
  -1   8 -10   10.03    3.15
  -1  -8 -10    9.66    2.98
  -1  -8 -10    6.19    3.30
  -1  -8 -10   10.94    3.00
  -1  -8 -10   11.60    2.07
   1   9 -10   -4.55    2.86
   1   9 -10   -2.47    4.00
   1   9 -10   -2.25    2.52
   1  -9 -10    2.97    2.61
   1  -9 -10    1.38    2.46
   1  -9 -10    1.65    2.34
   1   9  -9    1.95    2.60
   1   9  -9    4.75    2.86
   1   9  -9    4.54    3.75
   1  -9  -9    4.13    2.40
   1  -9  -9    7.78    2.81
   1  -9  -9    8.99    2.49
   1   9  -8   20.50    4.34
   1   9  -8   14.56    3.11
   1   9  -8   17.23    3.32
   1   9  -8   18.58    2.42
   1  -9  -8   19.26    3.41
   1  -9  -8   17.07    3.12
   1  -9  -8   14.79    3.00
   1   9  -7   -1.06    3.02
  -1   9   7    0.88    1.69
   1   9  -7    1.30    1.93
   1   9  -7   -0.73    1.34
   1   9  -7    1.36    1.42
   1   9  -7   -0.13    2.07
   1  -9  -7   -2.10    1.72
   1  -9  -7   -0.74    1.83
   1  -9  -7    3.10    2.34
   1   9  -6   32.12    4.55
   1   9  -6   34.14    3.48
   1   9  -6   30.90    3.84
  -1   9   6   29.12    3.67
   1   9  -6   28.54    3.36
   1   9  -6   27.37    3.80
   1  -9  -6   28.59    3.74
   1  -9  -6   29.40    3.69
   1  -9  -6   36.78    4.18
   1  -9  -6   36.26    4.02
   1   9  -5   -0.65    1.43
   1   9  -5    0.49    1.56
   1   9  -5    1.13    1.16
   1   9  -5    2.68    1.27
   1   9  -5   -0.63    2.23
  -1   9   5    0.67    1.31
   1  -9  -5   -0.10    1.11
   1  -9  -5   -1.70    1.43
   1  -9  -5    0.49    1.32
   1  -9  -5   -0.08    1.30
  -1  -9   5   -0.95    1.12
   1  -9  -5   -0.98    1.73
   1   9  -4  321.40   28.38
   1   9  -4  332.73   28.49
  -1   9   4  310.06   28.42
   1   9  -4  304.39   28.70
   1   9  -4  314.33   28.29
   1   9  -4  294.35   28.31
   1  -9  -4  329.97   28.28
   1  -9  -4  321.38   28.41
   1  -9  -4  326.04   28.56
  -1  -9   4  308.26   28.27
   1  -9  -4  314.81   28.41
   1  -9  -4  334.77   28.49
  -1   9   3    2.97    1.09
   1   9  -3    1.68    1.22
   1   9  -3    2.97    1.17
  -1   9   3    3.78    1.55
   1   9  -3    4.50    2.12
   1   9  -3    2.56    1.15
   1   9  -3    0.31    1.29
  -1   9   3    2.53    1.40
  -1   9   3    2.13    1.16
  -1   9   3    3.40    1.23
   1  -9  -3    2.67    1.22
   1  -9  -3    2.73    1.60
  -1  -9   3    1.77    1.42
  -1  -9   3    3.73    1.77
   1  -9  -3    0.77    1.16
   1  -9  -3    1.14    1.24
  -1  -9   3    3.42    1.13
   1  -9  -3    3.17    1.39
   1   9  -2    7.38    2.16
  -1   9   2   12.01    1.77
  -1   9   2   12.68    1.68
   1   9  -2    7.79    1.50
   1   9  -2   10.23    1.58
  -1   9   2   13.13    1.57
  -1   9   2    9.81    1.78
   1  -9  -2   10.95    1.56
   1  -9  -2   11.86    1.72
  -1  -9   2   10.25    1.79
   1  -9  -2   10.52    1.77
   1  -9  -2   12.37    1.71
   1  -9  -2   13.46    1.62
  -1  -9   2   10.00    1.95
  -1   9   1   31.20    3.25
   1   9  -1   29.83    3.05
  -1   9   1   34.36    3.18
   1   9  -1   25.43    3.41
  -1   9   1   35.29    3.00
  -1   9   1   29.53    3.02
   1   9  -1   26.35    3.06
   1  -9  -1   33.68    3.13
  -1  -9   1   27.23    2.95
  -1  -9   1   27.37    3.12
   1  -9  -1   34.86    3.08
  -1  -9   1   25.70    3.25
  -1  -9   1   29.87    3.33
   1  -9  -1   31.73    3.26
   1  -9  -1   28.68    3.28
  -1   9   0    2.37    1.18
   1   9   0    5.14    1.48
  -1   9   0    1.86    1.32
  -1   9   0    2.55    0.93
   1   9   0    2.79    0.93
   1   9   0    0.94    1.13
  -1  -9   0    2.53    0.95
   1  -9   0    7.62    1.05
   1  -9   0    2.55    1.29
  -1  -9   0    3.02    1.09
  -1  -9   0    1.08    1.17
   1  -9   0    2.04    1.33
   1  -9   0    1.58    1.11
  -1  -9   0    2.67    1.41
  -1  -9   0    1.62    0.67
  -1   9  -1    6.92    1.46
   1   9   1    2.32    1.35
   1   9   1    2.96    0.93
  -1   9  -1    3.23    1.15
  -1   9  -1    5.10    1.69
   1   9   1    4.31    1.27
   1   9   1    5.16    1.04
   1   9   1    3.25    0.95
  -1  -9  -1    3.70    0.90
   1  -9   1    3.66    1.05
  -1  -9  -1    4.32    1.29
   1  -9   1    5.55    1.61
  -1  -9  -1    4.81    1.27
   1  -9   1    4.64    1.37
  -1  -9  -1    4.56    1.08
  -1   9  -2    6.50    1.22
  -1   9  -2    5.25    1.31
   1   9   2    4.93    1.48
   1   9   2    2.86    1.08
  -1   9  -2    2.57    1.76
   1   9   2    4.98    1.06
  -1   9  -2    3.10    1.43
   1   9   2    5.05    1.06
   1  -9   2    5.48    1.35
  -1  -9  -2    4.29    1.12
  -1  -9  -2    5.39    1.16
  -1  -9  -2    5.53    1.16
   1  -9   2    4.99    1.08
  -1  -9  -2    4.36    1.37
   1  -9   2    4.62    1.66
  -1  -9  -2    3.97    1.36
  -1   9  -3   51.63    4.82
  -1   9  -3   49.12    5.04
   1   9   3   41.50    4.85
   1   9   3   50.55    5.18
   1   9   3   54.36    5.21
  -1   9  -3   52.85    5.45
  -1   9  -3   53.42    5.08
   1   9   3   48.94    4.96
   1   9   3   50.25    4.90
  -1   9  -3   50.21    4.98
  -1  -9  -3   55.17    5.26
   1  -9   3   46.13    4.99
  -1  -9  -3   54.90    5.30
  -1  -9  -3   54.10    4.90
  -1  -9  -3   52.68    4.98
   1  -9   3   47.74    5.29
  -1  -9  -3   52.72    4.96
  -1   9  -4   91.74    8.54
  -1   9  -4  101.00    8.62
   1   9   4   83.43    8.64
  -1   9  -4   91.39    8.47
  -1   9  -4   93.50    8.27
  -1   9  -4   91.13    8.94
  -1   9  -4   86.84    8.48
  -1  -9  -4   94.18    8.47
  -1  -9  -4  101.11    8.55
  -1  -9  -4   87.17    8.59
   1  -9   4   95.48    8.45
  -1  -9  -4   86.83    8.32
  -1  -9  -4   84.88    8.70
   1  -9   4   78.69    8.34
  -1   9  -5   36.27    4.08
   1   9   5   35.36    4.21
  -1   9  -5   32.68    3.99
  -1   9  -5   38.58    4.17
  -1   9  -5   38.33    4.80
  -1  -9  -5   36.13    4.00
  -1  -9  -5   33.22    3.73
   1  -9   5   38.99    3.85
  -1  -9  -5   39.92    4.35
  -1  -9  -5   37.05    4.46
  -1  -9  -5   37.34    4.14
  -1   9  -6   38.57    5.23
  -1   9  -6   31.43    4.23
  -1   9  -6   36.33    4.48
   1   9   6   37.92    4.49
  -1   9  -6   44.98    4.41
  -1  -9  -6   39.23    4.55
   1  -9   6   35.37    3.86
  -1  -9  -6   38.51    4.01
  -1  -9  -6   34.00    4.23
  -1  -9  -6   37.78    4.00
  -1  -9  -6   37.75    4.25
  -1  -9  -6   41.30    4.80
  -1   9  -7   18.37    3.32
  -1   9  -7   21.73    4.16
  -1   9  -7   16.75    2.77
   1   9   7   18.57    3.18
  -1   9  -7   18.05    2.92
  -1  -9  -7   20.77    2.53
  -1  -9  -7   18.99    3.29
  -1  -9  -7   22.44    3.12
   1  -9   7   14.77    2.15
  -1  -9  -7   14.59    2.84
  -1   9  -8   -1.11    2.62
  -1   9  -8    2.74    3.61
  -1   9  -8   -0.92    1.98
  -1   9  -8    1.28    2.21
  -1   9  -8    0.72    1.95
  -1  -9  -8    2.28    2.15
  -1  -9  -8    0.77    2.66
  -1  -9  -8    0.07    1.58
  -1  -9  -8   -1.01    2.12
  -1   9  -9   -2.21    2.85
  -1   9  -9    0.43    2.28
  -1   9  -9    0.47    2.06
  -1   9  -9    2.79    3.78
  -1  -9  -9    0.84    2.25
  -1  -9  -9   -0.69    1.62
  -1  -9  -9   -2.87    2.74
  -1  -9  -9   -2.16    2.09
  -1   9 -10    1.35    3.19
  -1   9 -10   -5.82    2.29
  -1   9 -10    0.68    2.31
  -1  -9 -10   -3.24    2.40
  -1  -9 -10    0.01    1.54
  -1  -9 -10   -0.29    2.87
  -1  -9 -10    4.07    2.63
   1  10 -10   10.74    3.30
   1  10 -10   12.65    4.66
   1  10 -10   10.00    3.62
   1 -10 -10    7.56    3.06
   1 -10 -10   10.09    3.00
   1 -10 -10    9.74    2.81
   1  10  -9    1.97    3.60
   1  10  -9   -4.93    2.61
   1  10  -9    2.28    2.51
   1 -10  -9    2.84    2.21
   1 -10  -9    3.37    2.22
   1 -10  -9   -1.00    2.52
   1  10  -8   15.41    3.32
   1  10  -8   18.68    2.46
   1  10  -8   17.99    3.32
   1  10  -8   21.05    4.43
   1 -10  -8   18.05    3.01
   1 -10  -8   17.18    3.08
   1 -10  -8   16.09    3.35
   1  10  -7    3.17    1.56
   1  10  -7    3.89    1.53
   1  10  -7    2.18    2.35
   1  10  -7    3.79    2.14
   1  10  -7    3.23    3.21
   1 -10  -7    2.87    2.38
   1 -10  -7    1.69    1.95
   1 -10  -7    4.41    1.89
   1  10  -6   -0.71    1.26
  -1  10   6    1.07    1.47
   1  10  -6    0.76    1.88
   1  10  -6   -1.38    1.77
   1  10  -6    3.85    2.70
   1  10  -6   -0.04    1.37
   1 -10  -6    0.16    1.07
   1 -10  -6   -0.49    1.49
   1 -10  -6   -0.11    1.85
   1 -10  -6   -0.18    1.54
  -1 -10   6    0.17    1.20
   1 -10  -6   -1.40    2.02
  -1  10   5    0.72    1.28
   1  10  -5    0.66    1.16
   1  10  -5    2.01    2.31
   1  10  -5    3.12    1.62
   1  10  -5    1.65    1.57
   1 -10  -5    1.66    1.45
   1 -10  -5    3.29    1.73
   1 -10  -5    1.00    1.21
   1 -10  -5   -0.41    1.41
   1 -10  -5    1.31    1.80
  -1 -10   5    0.09    1.21
   1  10  -4    7.85    1.58
   1  10  -4    9.96    1.65
   1  10  -4    8.24    1.83
   1  10  -4    9.74    1.73
   1  10  -4    6.77    2.42
  -1  10   4    9.20    1.73
   1 -10  -4    7.81    1.66
  -1 -10   4    8.73    1.70
   1 -10  -4   10.95    1.77
   1 -10  -4    9.14    1.67
   1 -10  -4   10.28    1.96
   1 -10  -4    7.25    2.02
  -1  10   3   14.21    1.97
   1  10  -3   10.64    1.85
  -1  10   3   14.27    2.11
   1  10  -3   15.73    1.87
   1  10  -3   11.14    1.85
   1  10  -3   14.44    2.70
  -1  10   3   16.25    2.82
   1  10  -3   11.69    1.99
   1 -10  -3   13.56    2.21
   1 -10  -3   14.42    1.99
  -1 -10   3   11.95    2.10
  -1 -10   3   11.84    2.35
   1 -10  -3   13.91    1.98
   1 -10  -3   14.44    1.94
  -1 -10   3   14.22    1.86
   1 -10  -3   13.75    2.04
   1  10  -2   21.64    2.38
  -1  10   2   22.63    2.70
   1  10  -2   22.72    2.60
  -1  10   2   26.88    2.81
  -1  10   2   26.30    2.83
   1  10  -2   25.37    2.72
  -1  10   2   25.17    2.56
   1  10  -2   21.72    3.08
   1 -10  -2   27.29    2.77
   1 -10  -2   26.03    2.61
  -1 -10   2   20.24    2.30
   1 -10  -2   22.96    2.61
  -1 -10   2   21.72    2.81
   1 -10  -2   26.46    2.79
   1 -10  -2   22.55    2.67
  -1 -10   2   19.54    2.71
  -1  10   1  162.73   13.12
  -1  10   1  150.82   13.22
   1  10  -1  143.01   13.11
   1  10  -1  134.77   13.33
  -1  10   1  162.20   13.12
   1  10  -1  141.07   13.08
  -1  10   1  140.09   13.24
   1 -10  -1  156.82   13.19
   1 -10  -1  133.55   13.22
   1 -10  -1  168.80   13.11
  -1 -10   1  129.17   13.21
  -1 -10   1  142.98   13.13
   1 -10  -1  144.32   13.20
  -1 -10   1  144.87   13.28
  -1 -10   1  131.68   13.05
   1  10   0   77.51    8.65
   1  10   0   88.69    8.49
   1  10   0   77.91    8.35
  -1  10   0   97.87    8.56
  -1  10   0   93.75    8.62
   1  10   0   98.46    8.57
  -1 -10   0   95.99    8.70
   1 -10   0  104.59    8.61
  -1 -10   0   93.47    8.52
  -1 -10   0  100.84    8.51
   1 -10   0  107.47    8.46
   1 -10   0   95.04    8.55
   1 -10   0   96.90    8.69
  -1 -10   0   83.35    8.55
   1  10   1    1.34    1.37
   1  10   1    0.04    0.86
  -1  10  -1   -0.11    1.51
   1  10   1   -0.28    0.87
   1  10   1   -0.96    0.78
   1  10   1   -0.39    1.12
  -1  10  -1   -2.15    1.26
  -1  10  -1    0.88    1.04
  -1 -10  -1    0.24    0.78
   1 -10   1    1.00    1.02
  -1 -10  -1   -0.21    0.93
   1 -10   1   -1.30    1.23
   1 -10   1    0.11    1.38
  -1 -10  -1   -1.02    1.34
  -1 -10  -1   -1.77    1.15
  -1 -10  -1    0.34    1.21
   1  10   2  124.80   10.71
  -1  10  -2  128.86   10.69
   1  10   2  115.96   10.68
  -1  10  -2  122.52   10.85
   1  10   2  118.84   10.91
  -1  10  -2  109.33   10.99
  -1 -10  -2  101.60   10.64
  -1 -10  -2  121.03   10.83
   1 -10   2  111.24   10.79
  -1 -10  -2  121.06   10.68
  -1 -10  -2  128.37   10.91
   1 -10   2  119.64   10.64
  -1 -10  -2  114.89   10.65
   1 -10   2  111.47   10.94
   1  10   3   62.50    5.60
  -1  10  -3   56.95    6.13
  -1  10  -3   58.01    5.46
  -1  10  -3   64.80    5.74
   1  10   3   56.25    6.13
   1  10   3   61.38    5.93
  -1  10  -3   57.03    5.69
   1  10   3   57.88    5.63
  -1 -10  -3   57.15    5.55
  -1 -10  -3   54.85    5.59
   1 -10   3   64.58    6.15
   1 -10   3   54.54    5.72
  -1 -10  -3   60.76    5.91
  -1 -10  -3   60.89    5.91
  -1 -10  -3   49.45    5.52
  -1  10  -4   22.93    3.00
  -1  10  -4   31.13    3.18
  -1  10  -4   24.36    3.74
  -1  10  -4   30.02    3.15
  -1  10  -4   26.64    2.82
   1  10   4   25.41    3.24
  -1 -10  -4   28.62    3.27
  -1 -10  -4   23.42    3.32
  -1 -10  -4   25.57    3.02
  -1 -10  -4   30.50    3.10
   1 -10   4   30.65    3.67
  -1 -10  -4   26.32    2.93
   1 -10   4   21.34    2.92
  -1  10  -5    1.82    1.49
  -1  10  -5   -0.26    0.76
  -1  10  -5   -1.44    0.93
  -1  10  -5    0.26    1.40
  -1  10  -5    2.90    2.40
  -1  10  -5    0.28    1.63
   1  10   5    0.21    1.58
  -1 -10  -5    0.47    1.34
  -1 -10  -5    2.73    1.74
   1 -10   5    0.07    1.28
  -1 -10  -5    0.20    1.77
  -1 -10  -5   -1.33    1.45
  -1 -10  -5    0.25    1.10
  -1 -10  -5    0.00    1.38
   1  10   6   11.28    2.55
  -1  10  -6   12.03    3.41
  -1  10  -6   13.74    2.45
  -1  10  -6   14.76    2.03
  -1  10  -6   11.17    2.57
  -1  10  -6   11.23    2.32
   1 -10   6   11.11    1.96
  -1 -10  -6   15.08    2.13
  -1 -10  -6   14.38    2.06
  -1 -10  -6   15.44    2.75
  -1 -10  -6   14.43    2.40
  -1 -10  -6   11.66    2.70
  -1 -10  -6   13.34    2.43
  -1  10  -7   10.25    3.63
  -1  10  -7    9.47    2.48
  -1  10  -7    6.11    2.79
  -1  10  -7    8.99    2.28
   1  10   7    7.82    2.53
  -1 -10  -7    9.14    1.96
   1 -10   7    9.89    1.70
  -1 -10  -7   10.41    1.91
  -1 -10  -7   11.79    2.42
  -1 -10  -7   11.31    2.47
  -1 -10  -7    8.65    2.80
  -1  10  -8    6.80    2.28
  -1  10  -8    7.29    2.54
  -1  10  -8    9.93    3.06
  -1  10  -8    9.17    2.28
  -1  10  -8   10.13    3.89
  -1 -10  -8    5.14    2.41
  -1 -10  -8    9.15    2.48
  -1 -10  -8    6.11    1.89
  -1 -10  -8    5.98    2.79
  -1  10  -9    1.87    2.36
  -1  10  -9   -1.22    2.93
  -1  10  -9    5.43    2.28
  -1  10  -9    1.09    3.80
  -1 -10  -9    1.62    2.93
  -1 -10  -9    0.20    1.67
  -1 -10  -9   -3.40    2.07
  -1 -10  -9    0.64    2.34
  -1  10 -10   20.42    4.04
  -1  10 -10   21.25    4.50
  -1  10 -10   29.11    3.78
  -1 -10 -10   23.23    4.00
  -1 -10 -10   25.35    2.98
  -1 -10 -10   31.71    4.36
  -1 -10 -10   28.17    4.48
   1  11 -10   -6.24    3.78
   1  11 -10   -2.05    3.04
   1  11 -10   -3.82    2.62
   1 -11 -10    1.94    2.47
   1 -11 -10    1.67    2.86
   1 -11 -10   -0.25    2.20
   1  11  -9   10.58    3.18
   1  11  -9   10.28    2.97
   1  11  -9   15.01    4.46
   1 -11  -9    8.24    2.57
   1 -11  -9   11.01    2.76
   1 -11  -9   12.01    3.11
   1  11  -8   14.32    3.29
   1  11  -8   20.43    2.51
   1  11  -8   18.92    3.43
   1  11  -8   20.59    4.55
   1 -11  -8   15.29    3.29
   1 -11  -8   20.19    3.08
   1 -11  -8   14.33    3.02
   1  11  -7    9.20    2.05
   1  11  -7    8.60    1.82
   1  11  -7    9.59    2.57
   1  11  -7   10.30    2.67
   1  11  -7    9.49    3.61
   1 -11  -7    8.63    2.25
   1 -11  -7   12.36    2.89
   1 -11  -7    9.75    2.40
  -1  11   6   20.89    2.84
   1  11  -6   14.27    2.32
   1  11  -6   18.62    2.46
   1  11  -6   20.98    2.92
   1  11  -6   22.52    3.92
   1  11  -6   16.82    2.90
  -1 -11   6   18.97    2.33
   1 -11  -6   16.55    2.69
   1 -11  -6   18.10    2.25
   1 -11  -6   17.81    3.07
   1 -11  -6   16.55    2.68
   1 -11  -6   19.37    3.05
   1  11  -5    9.37    1.75
   1  11  -5   10.62    1.77
   1  11  -5    8.00    2.01
  -1  11   5    9.61    1.89
   1  11  -5   11.79    2.11
   1  11  -5   12.59    2.85
   1 -11  -5   12.62    2.32
  -1 -11   5    7.88    1.76
   1 -11  -5    9.25    2.13
   1 -11  -5    8.51    1.67
   1 -11  -5    8.41    1.85
   1 -11  -5    8.80    1.93
   1  11  -4  147.07   13.00
   1  11  -4  147.44   13.18
   1  11  -4  154.92   13.09
   1  11  -4  127.68   12.99
   1  11  -4  142.03   13.50
  -1  11   4  130.24   13.09
   1 -11  -4  146.69   13.09
  -1 -11   4  130.36   12.97
   1 -11  -4  150.28   13.01
   1 -11  -4  152.67   13.12
   1 -11  -4  148.33   13.21
   1 -11  -4  145.28   13.26
   1  11  -3  105.40    9.95
   1  11  -3  103.20    9.88
   1  11  -3  110.32    9.82
   1  11  -3   96.61   10.23
  -1  11   3  101.12    9.90
   1  11  -3  105.46    9.81
  -1  11   3  114.33    9.92
   1 -11  -3  119.46   10.04
   1 -11  -3  105.89    9.99
   1 -11  -3  104.53    9.86
   1 -11  -3  112.51    9.88
  -1 -11   3  102.50   10.06
   1 -11  -3  107.81    9.89
  -1 -11   3  111.42    9.97
   1  11  -2   32.72    4.06
  -1  11   2   38.02    3.45
   1  11  -2   37.13    3.56
   1  11  -2   31.94    3.32
   1  11  -2   31.72    3.59
  -1  11   2   35.79    3.52
  -1  11   2   33.30    3.81
  -1  11   2   34.36    3.64
  -1 -11   2   34.51    3.72
   1 -11  -2   37.93    3.49
  -1 -11   2   27.52    3.24
   1 -11  -2   32.78    3.65
   1 -11  -2   38.98    3.52
   1 -11  -2   39.08    3.82
   1 -11  -2   36.28    3.63
  -1 -11   2   32.81    3.75
  -1  11   1  152.18   12.40
  -1  11   1  166.19   12.44
   1  11  -1  114.12   12.27
   1  11  -1  139.38   12.39
  -1  11   1  138.45   12.52
   1  11  -1  139.02   12.42
  -1  11   1  141.44   12.59
   1  11  -1  124.50   12.66
   1 -11  -1  153.19   12.50
  -1 -11   1  114.34   12.46
   1 -11  -1  140.91   12.52
   1 -11  -1  137.19   12.57
  -1 -11   1  135.86   12.57
   1 -11  -1  156.98   12.40
  -1 -11   1  128.25   12.34
  -1 -11   1  128.86   12.41
  -1  11   0   16.22    1.52
   1  11   0    7.12    1.27
   1  11   0   10.13    1.91
   1  11   0    9.46    1.65
   1  11   0   10.09    1.50
  -1  11   0   14.15    1.73
  -1  11   0   11.22    1.90
   1 -11   0   12.46    1.63
   1 -11   0   10.95    1.83
  -1 -11   0    6.77    1.20
  -1 -11   0    9.84    1.63
   1 -11   0   13.05    1.87
  -1 -11   0   10.39    1.59
  -1 -11   0   12.13    1.87
   1 -11   0   12.15    1.46
  -1 -11   0    9.65    1.69
   1  11   1   64.47    5.95
   1  11   1   59.55    6.17
   1  11   1   67.31    6.02
   1  11   1   60.20    6.13
  -1  11  -1   63.11    6.30
  -1  11  -1   71.21    6.06
   1  11   1   58.35    5.94
   1 -11   1   62.29    6.21
   1 -11   1   62.91    6.27
  -1 -11  -1   61.68    5.89
  -1 -11  -1   72.35    6.22
  -1 -11  -1   73.36    6.04
  -1 -11  -1   63.56    6.11
   1 -11   1   58.67    6.01
  -1 -11  -1   69.09    6.34
  -1  11  -2   35.19    3.59
   1  11   2   32.86    3.56
   1  11   2   30.80    3.77
  -1  11  -2   38.34    4.10
   1  11   2   31.96    3.53
   1  11   2   36.53    3.94
   1  11   2   37.36    3.61
  -1 -11  -2   38.81    3.86
  -1 -11  -2   38.59    3.61
  -1 -11  -2   31.00    3.51
   1 -11   2   34.17    3.95
  -1 -11  -2   37.12    3.58
   1 -11   2   33.90    3.53
  -1 -11  -2   40.33    3.98
   1 -11   2   32.96    3.85
  -1 -11  -2   44.47    4.09
  -1  11  -3    3.11    1.39
   1  11   3    2.48    1.20
  -1  11  -3    3.61    2.06
   1  11   3    2.55    1.23
  -1  11  -3    0.66    1.08
  -1  11  -3    2.09    1.15
  -1  11  -3    2.47    1.32
   1  11   3    4.21    1.61
  -1 -11  -3    1.86    1.53
   1 -11   3    3.60    1.83
  -1 -11  -3    3.12    1.54
   1 -11   3    1.49    1.46
  -1 -11  -3    2.80    1.18
  -1 -11  -3    2.99    1.61
  -1 -11  -3    2.23    1.26
  -1 -11  -3    1.36    1.30
  -1  11  -4   10.34    1.90
  -1  11  -4    6.04    1.83
  -1  11  -4   11.55    1.53
   1  11   4    9.94    2.04
  -1  11  -4   11.51    2.64
  -1  11  -4    8.11    1.74
  -1 -11  -4   12.48    1.96
   1 -11   4   10.68    1.80
  -1 -11  -4    8.72    2.05
  -1 -11  -4    8.47    1.67
  -1 -11  -4    8.72    1.69
  -1 -11  -4   10.55    2.03
   1 -11   4    8.53    2.37
  -1 -11  -4    7.93    1.54
  -1  11  -5    6.40    1.80
  -1  11  -5    4.71    1.69
   1  11   5    7.57    2.01
  -1  11  -5    7.10    1.82
  -1  11  -5    6.02    2.66
  -1  11  -5    8.53    2.06
  -1 -11  -5    7.66    2.11
  -1 -11  -5    5.96    1.66
  -1 -11  -5    5.26    1.46
  -1 -11  -5    3.50    1.63
   1 -11   5    8.53    1.67
  -1 -11  -5    8.87    1.83
  -1 -11  -5    7.66    2.13
  -1  11  -6    0.00    1.70
  -1  11  -6    1.27    1.75
  -1  11  -6   -0.37    2.69
  -1  11  -6    1.58    1.33
   1  11   6    1.05    1.97
  -1  11  -6    4.11    2.09
  -1  11  -6    1.13    1.76
  -1 -11  -6    3.19    1.78
  -1 -11  -6    2.84    2.28
  -1 -11  -6    4.56    1.67
  -1 -11  -6    1.50    1.68
  -1 -11  -6    8.77    2.39
   1 -11   6    3.45    1.50
  -1 -11  -6    0.64    1.34
  -1  11  -7    1.37    2.03
   1  11   7    0.40    2.10
  -1  11  -7    0.49    3.22
  -1  11  -7    2.17    2.49
  -1  11  -7    1.48    1.80
  -1 -11  -7    1.52    2.43
  -1 -11  -7    3.90    1.64
   1 -11   7    5.54    1.49
  -1 -11  -7   -0.02    1.66
  -1 -11  -7   -1.15    1.81
  -1 -11  -7    0.65    1.90
  -1  11  -8   -1.10    1.92
  -1  11  -8    1.72    2.28
  -1  11  -8    1.63    1.90
  -1  11  -8    1.76    2.73
  -1  11  -8    1.78    3.52
  -1 -11  -8    1.52    2.62
  -1 -11  -8   -1.63    1.94
  -1 -11  -8    1.81    2.17
  -1 -11  -8    0.37    1.61
  -1  11  -9   13.02    4.53
  -1  11  -9    6.75    2.71
  -1  11  -9    7.41    3.35
  -1  11  -9   10.18    2.60
  -1 -11  -9    4.44    2.59
  -1 -11  -9    8.13    3.15
  -1 -11  -9    7.03    2.59
  -1 -11  -9    8.39    1.94
  -1  11 -10    5.12    2.45
  -1  11 -10    3.96    3.43
  -1  11 -10    1.92    2.79
  -1 -11 -10    5.20    2.78
  -1 -11 -10    7.92    1.72
  -1 -11 -10    6.76    2.92
   1  12  -9    5.85    3.78
   1  12  -9    5.17    2.94
   1  12  -9    2.87    1.48
   1  12  -9    1.47    2.58
   1 -12  -9    1.37    2.12
   1 -12  -9    4.62    2.38
   1 -12  -9    0.90    2.64
   1  12  -8    1.46    3.72
   1  12  -8    1.99    2.59
   1  12  -8    1.52    2.35
   1  12  -8    1.56    1.63
   1 -12  -8    0.80    1.96
   1 -12  -8    2.19    2.03
   1 -12  -8    6.31    2.67
   1  12  -7   36.94    5.54
   1  12  -7   35.17    4.12
   1  12  -7   38.38    4.66
   1  12  -7   39.00    4.68
   1 -12  -7   34.58    4.62
   1 -12  -7   32.45    4.40
   1 -12  -7   44.57    4.55
   1  12  -6    0.78    1.38
   1  12  -6   -0.22    1.87
   1  12  -6    0.20    1.79
  -1  12   6    1.14    1.55
   1  12  -6   -0.37    1.46
   1  12  -6    0.79    2.70
   1 -12  -6    2.65    2.18
   1 -12  -6    0.14    1.77
  -1 -12   6   -0.07    1.38
   1 -12  -6    0.63    1.67
   1 -12  -6   -1.04    1.55
   1 -12  -6   -0.16    1.31
   1  12  -5   25.69    2.79
  -1  12   5   20.80    2.83
   1  12  -5   18.80    3.66
   1  12  -5   24.90    2.94
   1  12  -5   21.98    2.98
   1  12  -5   23.04    2.68
  -1 -12   5   19.46    2.69
   1 -12  -5   16.98    2.75
   1 -12  -5   23.17    3.17
   1 -12  -5   22.51    2.65
   1 -12  -5   19.44    2.78
   1 -12  -5   26.71    3.23
   1  12  -4    5.84    1.46
  -1  12   4    4.66    1.39
   1  12  -4    5.10    1.59
   1  12  -4    2.52    1.34
   1  12  -4    2.01    2.26
   1  12  -4    2.94    1.40
   1 -12  -4    4.00    1.38
   1 -12  -4    5.52    1.49
   1 -12  -4    3.25    1.64
   1 -12  -4    4.65    1.79
  -1 -12   4    0.80    1.46
   1 -12  -4    5.89    1.48
   1  12  -3  240.06   22.88
   1  12  -3  241.91   22.82
   1  12  -3  255.76   23.27
   1  12  -3  244.75   22.92
  -1  12   3  231.08   22.92
  -1  12   3  264.49   22.93
   1  12  -3  255.18   22.83
  -1 -12   3  267.58   23.09
   1 -12  -3  278.29   23.02
   1 -12  -3  264.14   22.89
   1 -12  -3  282.93   23.06
   1 -12  -3  248.71   22.87
   1 -12  -3  265.22   22.91
  -1 -12   3  240.49   22.89
   1  12  -2   70.93    6.85
   1  12  -2   69.30    7.43
   1  12  -2   75.74    7.02
  -1  12   2   79.70    7.04
   1  12  -2   72.45    7.09
  -1  12   2   62.50    7.02
  -1  12   2   78.37    6.98
  -1  12   2   74.11    7.19
   1 -12  -2   82.71    7.14
   1 -12  -2   78.47    7.14
   1 -12  -2   85.04    7.00
  -1 -12   2   67.77    6.82
  -1 -12   2   72.83    7.14
   1 -12  -2   86.53    7.23
   1  12  -1    9.79    1.60
   1  12  -1   10.46    1.62
   1  12  -1    8.31    2.25
   1  12  -1    7.96    1.34
  -1  12   1   12.05    2.06
  -1  12   1   11.90    1.90
  -1  12   1   12.33    1.52
   1 -12  -1   13.18    1.84
   1 -12  -1   14.82    1.79
  -1 -12   1   11.85    1.98
   1 -12  -1   14.00    1.99
  -1 -12   1    8.97    1.68
  -1 -12   1    7.27    1.79
  -1 -12   1    9.18    1.52
   1 -12  -1   13.46    1.61
  -1  12   0   24.17    2.93
  -1  12   0   23.34    2.72
   1  12   0   20.96    2.95
   1  12   0   20.19    2.43
   1  12   0   21.91    2.65
  -1  12   0   28.92    2.61
   1  12   0   23.44    2.66
  -1 -12   0   22.62    2.82
  -1 -12   0   21.06    2.61
   1 -12   0   26.57    2.55
  -1 -12   0   24.45    2.71
   1 -12   0   23.58    2.85
   1 -12   0   25.22    2.92
   1 -12   0   24.45    2.66
  -1 -12   0   25.96    2.93
   1  12   1   54.95    5.66
  -1  12  -1   58.94    5.79
  -1  12  -1   62.68    5.55
   1  12   1   58.18    5.44
   1  12   1   49.35    5.33
  -1 -12  -1   65.82    5.50
  -1 -12  -1   55.95    5.61
  -1 -12  -1   61.42    5.80
   1 -12   1   60.77    5.49
  -1 -12  -1   55.51    5.30
   1 -12   1   57.78    5.74
   1 -12   1   54.02    5.68
  -1 -12  -1   57.16    5.55
   1  12   2    3.06    1.61
   1  12   2    0.78    1.03
   1  12   2    0.30    0.68
  -1  12  -2    1.14    1.18
   1  12   2    3.36    1.01
   1  12   2    2.11    1.46
  -1  12  -2    0.08    1.97
  -1  12  -2    1.44    1.59
  -1 -12  -2    3.13    1.71
  -1 -12  -2    2.17    1.09
  -1 -12  -2    2.03    1.46
   1 -12   2    2.33    1.81
   1 -12   2    3.25    1.53
  -1 -12  -2    2.71    1.11
  -1 -12  -2    5.56    1.49
  -1 -12  -2    3.22    1.19
   1 -12   2    3.67    1.14
  -1  12  -3    6.84    1.77
  -1  12  -3    6.84    1.75
   1  12   3   11.64    1.64
   1  12   3    9.06    1.62
  -1  12  -3    6.59    2.37
  -1  12  -3    9.55    1.56
  -1  12  -3   11.61    2.06
   1  12   3    5.94    1.86
   1 -12   3    6.99    2.08
   1 -12   3    7.36    1.80
  -1 -12  -3    7.76    1.86
  -1 -12  -3   10.22    1.59
  -1 -12  -3   12.21    2.07
  -1 -12  -3    8.36    1.92
  -1 -12  -3   10.21    1.64
  -1 -12  -3    9.86    1.68
   1  12   4    2.58    1.64
  -1  12  -4    4.86    1.51
  -1  12  -4    3.28    1.50
  -1  12  -4    3.07    1.64
  -1  12  -4    7.86    2.41
  -1  12  -4    4.03    1.18
  -1 -12  -4    2.52    1.21
   1 -12   4    3.36    1.45
  -1 -12  -4    3.67    1.79
   1 -12   4    1.46    1.82
  -1 -12  -4    4.42    1.68
  -1 -12  -4    2.22    1.38
  -1 -12  -4    3.18    1.40
  -1 -12  -4    1.42    1.73
  -1  12  -5  180.34   14.94
   1  12   5  151.19   14.41
  -1  12  -5  140.41   14.23
  -1  12  -5  156.65   14.34
  -1  12  -5  169.18   14.32
  -1  12  -5  158.66   14.19
  -1 -12  -5  140.31   14.13
  -1 -12  -5  165.78   14.42
   1 -12   5  158.24   14.14
  -1 -12  -5  146.28   14.04
  -1 -12  -5  155.56   14.52
  -1 -12  -5  159.45   14.14
  -1 -12  -5  141.46   14.18
  -1  12  -6    2.64    1.85
  -1  12  -6    0.81    1.75
  -1  12  -6    0.86    1.36
  -1  12  -6    0.35    1.72
   1  12   6   -1.22    1.79
  -1  12  -6    1.26    2.09
  -1  12  -6    1.27    2.88
  -1 -12  -6    0.62    2.00
   1 -12   6   -1.55    1.41
  -1 -12  -6    0.93    2.21
  -1 -12  -6    0.26    1.64
  -1 -12  -6    2.26    1.74
  -1 -12  -6    0.28    1.38
  -1 -12  -6   -3.30    1.49
  -1  12  -7    8.89    2.93
   1  12   7   11.65    2.76
  -1  12  -7   18.45    4.22
  -1  12  -7   10.07    2.60
  -1  12  -7    9.14    2.35
  -1 -12  -7   13.93    2.15
  -1 -12  -7   12.78    2.96
  -1 -12  -7    9.30    2.49
  -1 -12  -7   11.47    2.53
   1 -12   7   10.85    1.96
  -1 -12  -7   11.74    2.23
  -1  12  -8    1.20    2.79
  -1  12  -8    0.77    3.62
  -1  12  -8    0.03    2.06
  -1  12  -8   -1.65    1.88
  -1  12  -8    2.13    1.89
  -1 -12  -8   -0.92    2.00
  -1 -12  -8    1.26    1.67
  -1 -12  -8   -0.11    2.04
  -1 -12  -8    0.35    2.65
  -1  12  -9   -0.44    3.04
  -1  12  -9   -0.10    2.37
  -1  12  -9    0.47    3.95
  -1  12  -9   -0.09    2.27
  -1 -12  -9   -0.05    1.50
  -1 -12  -9    0.49    2.26
  -1 -12  -9    0.68    2.79
  -1 -12  -9    3.01    2.45
   1  13  -9    7.19    1.79
   1  13  -9    6.12    2.83
   1  13  -9    8.51    3.21
   1  13  -9    4.23    3.98
   1 -13  -9    3.75    2.90
   1 -13  -9    5.78    2.44
   1 -13  -9    4.31    2.41
   1  13  -8    4.14    2.52
   1  13  -8    7.69    3.87
   1  13  -8    3.72    2.67
   1  13  -8    1.70    1.76
   1 -13  -8    5.33    2.27
   1 -13  -8    4.36    2.14
   1 -13  -8    6.76    2.70
   1  13  -7   10.79    3.66
   1  13  -7   12.31    2.70
   1  13  -7    4.33    2.64
   1  13  -7    8.66    2.03
  -1 -13   7    9.26    1.76
   1 -13  -7    9.88    2.81
   1 -13  -7    8.35    1.66
   1 -13  -7    7.79    2.19
   1 -13  -7    9.13    2.35
   1  13  -6   14.92    2.31
   1  13  -6   15.38    3.71
   1  13  -6   12.84    2.72
   1  13  -6   16.85    2.48
   1  13  -6   14.18    2.82
  -1  13   6   16.41    2.66
   1 -13  -6   20.92    3.12
   1 -13  -6   18.32    2.64
  -1 -13   6   16.06    2.37
   1 -13  -6   16.71    2.94
   1 -13  -6   17.87    2.33
   1 -13  -6   17.26    2.66
   1  13  -5    0.27    1.62
   1  13  -5    1.41    2.46
  -1  13   5    1.31    1.46
   1  13  -5    0.89    1.43
   1  13  -5    2.36    1.80
   1  13  -5   -1.33    1.36
   1 -13  -5    1.65    1.94
   1 -13  -5    1.03    1.41
   1 -13  -5   -0.26    1.56
   1 -13  -5    0.61    1.41
  -1 -13   5   -0.10    1.53
   1 -13  -5    0.77    1.37
   1  13  -4   16.11    2.27
   1  13  -4   13.18    2.20
   1  13  -4   16.75    2.42
   1  13  -4   15.67    2.21
   1  13  -4   17.99    3.16
  -1  13   4   16.65    2.34
   1 -13  -4   16.74    2.29
   1 -13  -4   14.73    2.29
   1 -13  -4   20.62    2.64
   1 -13  -4   17.84    2.26
  -1 -13   4   16.20    2.35
   1 -13  -4   17.33    2.62
  -1  13   3    2.47    1.37
  -1  13   3    1.37    1.60
   1  13  -3   -0.02    1.15
   1  13  -3    0.03    2.11
   1  13  -3    2.09    1.37
   1  13  -3    0.54    1.36
   1  13  -3    1.99    1.37
  -1 -13   3    1.47    1.64
   1 -13  -3    1.91    1.35
   1 -13  -3    0.86    1.25
   1 -13  -3    0.91    1.49
  -1 -13   3    1.94    1.88
   1 -13  -3    2.69    1.62
   1 -13  -3    1.66    1.19
  -1  13   2   14.70    2.25
   1  13  -2   15.94    1.97
  -1  13   2   18.61    2.52
  -1  13   2   21.15    2.26
   1  13  -2   11.30    2.17
   1  13  -2   12.62    2.11
   1  13  -2   14.12    2.89
   1 -13  -2   20.68    2.20
   1 -13  -2   19.49    2.38
   1 -13  -2   21.75    2.47
   1 -13  -2   22.69    2.51
  -1 -13   2   14.27    1.87
  -1 -13   2   19.11    2.50
   1  13  -1   46.73    5.18
   1  13  -1   46.04    4.66
  -1  13   1   45.32    4.82
  -1  13   1   51.39    4.64
  -1  13   1   47.99    4.86
   1  13  -1   37.04    4.45
  -1  13   1   52.12    5.07
   1  13  -1   48.78    4.73
  -1  13   1   56.60    4.66
  -1 -13   1   46.86    4.99
  -1 -13   1   43.60    4.83
   1 -13  -1   49.95    4.85
   1 -13  -1   44.93    4.90
  -1 -13   1   45.37    4.58
   1 -13  -1   55.46    4.82
  -1 -13   1   49.66    4.75
   1 -13  -1   53.81    4.62
  -1  13   0    3.39    1.62
   1  13   0    3.03    1.14
   1  13   0    1.28    0.94
  -1  13   0    1.21    0.99
   1  13   0    1.55    1.75
  -1  13   0    3.63    1.10
  -1  13   0    0.86    0.61
   1  13   0    2.03    1.32
  -1  13   0    0.57    0.89
   1 -13   0    2.99    1.26
  -1 -13   0    1.50    0.82
   1 -13   0    1.85    1.07
   1 -13   0    1.92    1.52
  -1 -13   0    2.23    1.29
  -1 -13   0    2.47    1.26
   1 -13   0    2.33    1.45
  -1 -13   0    4.11    1.69
  -1 -13   0    1.60    1.27
  -1  13  -1   74.69    6.74
   1  13   1   71.36    6.69
  -1  13  -1   65.44    6.57
  -1  13  -1   66.34    6.96
   1  13   1   67.87    6.62
  -1  13  -1   63.90    6.84
   1  13   1   71.58    6.95
   1  13   1   68.05    6.58
   1 -13   1   73.61    6.95
   1 -13   1   80.56    6.99
   1 -13   1   69.77    6.65
  -1 -13  -1   77.21    6.86
  -1 -13  -1   77.39    7.01
  -1 -13  -1   75.47    6.71
  -1 -13  -1   70.83    6.57
  -1 -13  -1   73.47    6.76
  -1  13  -2   24.50    3.23
   1  13   2   19.50    2.80
  -1  13  -2   22.79    2.86
  -1  13  -2   24.33    2.55
   1  13   2   18.18    2.47
  -1 -13  -2   20.23    2.38
   1 -13   2   20.52    2.95
   1 -13   2   18.99    2.69
  -1 -13  -2   22.52    2.80
  -1 -13  -2   22.16    2.88
  -1 -13  -2   23.23    2.46
   1 -13   2   17.86    2.34
  -1 -13  -2   25.47    2.80
   1  13   3   35.80    4.24
  -1  13  -3   33.32    4.13
  -1  13  -3   35.73    4.59
  -1  13  -3   38.63    3.88
  -1  13  -3   38.07    4.16
  -1  13  -3   35.45    4.06
  -1 -13  -3   37.14    4.23
   1 -13   3   31.06    3.98
  -1 -13  -3   42.42    4.27
   1 -13   3   37.25    3.80
  -1 -13  -3   44.90    4.31
  -1 -13  -3   43.89    3.95
  -1 -13  -3   39.46    3.92
   1 -13   3   40.35    4.47
  -1 -13  -3   36.88    3.88
  -1  13  -4  100.42    9.35
  -1  13  -4  100.52    9.40
  -1  13  -4  106.58    9.13
  -1  13  -4  105.88    9.91
   1  13   4   91.44    9.43
  -1  13  -4   85.75    9.30
  -1 -13  -4  106.87    9.62
  -1 -13  -4   97.92    9.26
  -1 -13  -4  102.61    9.17
  -1 -13  -4  103.78    9.47
  -1 -13  -4  102.78    9.34
  -1 -13  -4   90.77    9.22
   1 -13   4  108.13    9.74
   1 -13   4   89.86    9.21
  -1  13  -5   -0.83    1.79
  -1  13  -5   -0.91    0.80
  -1  13  -5   -0.10    1.52
  -1  13  -5    0.50    1.61
  -1  13  -5   -0.93    2.36
   1  13   5    1.13    1.86
  -1 -13  -5   -0.58    1.70
  -1 -13  -5    1.84    1.81
  -1 -13  -5    2.07    1.90
   1 -13   5   -0.26    1.51
  -1 -13  -5    0.42    1.47
  -1 -13  -5   -0.23    1.45
  -1 -13  -5   -0.14    1.29
  -1  13  -6   39.36    4.56
  -1  13  -6   46.16    5.69
   1  13   6   37.83    4.75
  -1  13  -6   39.25    4.13
  -1  13  -6   32.17    4.49
  -1  13  -6   46.33    4.86
  -1 -13  -6   39.87    4.79
  -1 -13  -6   38.44    4.49
  -1 -13  -6   40.21    4.46
  -1 -13  -6   42.91    4.99
  -1 -13  -6   35.58    4.22
   1 -13   6   42.83    4.35
  -1 -13  -6   44.80    4.72
   1  13   7    8.16    3.99
  -1  13  -7    0.14    2.57
  -1  13  -7    5.26    2.16
  -1  13  -7    1.48    2.16
  -1  13  -7    0.43    3.24
  -1 -13  -7    5.86    2.57
  -1 -13  -7    6.76    1.97
  -1 -13  -7    4.01    2.14
  -1 -13  -7    3.30    1.64
   1 -13   7   -0.18    1.61
  -1 -13  -7    5.57    2.18
  -1  13  -8    9.08    2.49
  -1  13  -8    5.40    2.55
  -1  13  -8    7.57    3.97
  -1  13  -8    8.44    3.17
  -1 -13  -8    9.90    1.99
  -1 -13  -8    2.38    2.75
  -1 -13  -8   11.31    2.65
  -1 -13  -8    7.08    2.52
  -1  13  -9   -0.67    2.16
  -1  13  -9   -2.94    2.89
  -1  13  -9   -1.81    2.29
  -1  13  -9   -1.97    3.80
  -1 -13  -9    1.33    2.24
  -1 -13  -9   -3.86    2.79
  -1 -13  -9   -0.33    1.54
  -1 -13  -9    2.69    2.46
   1  14  -9   -3.73    2.71
   1  14  -9    0.01    1.63
   1  14  -9    3.58    2.75
   1  14  -9    1.19    3.89
   1 -14  -9   -0.06    2.69
   1 -14  -9    1.56    2.27
   1 -14  -9    1.42    2.11
   1  14  -8   21.54    4.74
   1  14  -8   13.31    3.33
   1  14  -8   16.21    2.55
   1  14  -8   17.73    3.38
   1 -14  -8   13.11    2.73
   1 -14  -8   15.39    2.93
   1 -14  -8   15.22    3.32
   1  14  -7   -1.13    2.18
   1  14  -7    2.85    1.82
   1  14  -7   13.59    3.79
   1  14  -7    2.43    2.46
   1 -14  -7    2.59    1.90
  -1 -14   7    0.60    1.64
   1 -14  -7    2.96    1.51
   1 -14  -7    5.31    2.53
   1 -14  -7    4.06    2.07
   1  14  -6    3.42    2.11
   1  14  -6    3.28    1.64
   1  14  -6    1.16    2.00
  -1  14   6    0.75    1.73
   1  14  -6    3.96    3.04
   1  14  -6    1.75    1.53
   1 -14  -6    5.41    2.36
   1 -14  -6    1.93    1.95
   1 -14  -6    0.88    1.67
   1 -14  -6    2.71    1.61
  -1 -14   6   -0.57    1.63
   1 -14  -6    2.19    1.75
   1  14  -5    4.16    1.87
   1  14  -5    6.01    2.79
   1  14  -5    6.92    1.67
   1  14  -5    2.56    1.69
   1  14  -5    5.01    1.68
  -1  14   5    4.01    1.63
   1 -14  -5    4.02    1.95
   1 -14  -5    6.70    1.79
  -1 -14   5    4.69    1.73
   1 -14  -5    6.53    1.71
   1 -14  -5    3.36    1.60
   1 -14  -5    6.33    2.22
   1  14  -4   -0.34    2.23
  -1  14   4    2.03    1.40
   1  14  -4    2.26    1.40
   1  14  -4    1.90    1.38
   1  14  -4   -0.65    1.49
   1  14  -4    0.47    1.34
   1 -14  -4    2.35    1.40
  -1 -14   4    2.33    1.60
   1 -14  -4    0.19    1.45
   1 -14  -4    1.49    1.78
   1 -14  -4    1.09    1.31
   1 -14  -4    1.14    1.41
   1  14  -3   72.69    6.80
   1  14  -3   78.65    6.76
   1  14  -3   72.52    6.86
  -1  14   3   63.56    6.76
   1  14  -3   72.56    6.49
   1  14  -3   71.29    7.24
  -1  14   3   72.06    6.88
   1 -14  -3   70.02    6.78
  -1 -14   3   62.55    6.40
   1 -14  -3   63.02    6.62
   1 -14  -3   76.06    6.67
   1 -14  -3   71.82    6.84
   1 -14  -3   81.03    6.95
  -1 -14   3   69.87    6.84
  -1  14   2  294.39   25.96
   1  14  -2  296.93   25.82
  -1  14   2  269.26   25.89
   1  14  -2  288.44   25.73
   1  14  -2  281.45   25.88
   1  14  -2  275.47   26.16
  -1 -14   2  260.15   25.68
   1 -14  -2  309.94   25.96
  -1 -14   2  302.53   25.99
   1 -14  -2  318.76   25.96
   1 -14  -2  283.76   25.92
   1 -14  -2  295.02   25.79
   1  14  -1  179.39   15.56
   1  14  -1  177.54   15.58
  -1  14   1  186.95   15.53
  -1  14   1  163.35   15.74
  -1  14   1  177.16   15.72
  -1  14   1  156.06   15.62
   1  14  -1  163.73   15.85
   1  14  -1  155.53   15.38
  -1  14   1  165.78   15.52
  -1 -14   1  176.17   15.74
  -1 -14   1  155.71   15.64
   1 -14  -1  197.02   15.51
   1 -14  -1  181.83   15.63
  -1 -14   1  155.75   15.47
   1 -14  -1  198.35   15.67
   1 -14  -1  174.04   15.73
  -1  14   0  186.70   17.64
   1  14   0  190.78   17.72
  -1  14   0  205.68   17.50
   1  14   0  175.84   17.32
   1  14   0  202.21   17.49
  -1  14   0  193.02   17.53
   1 -14   0  223.92   17.62
   1 -14   0  192.78   17.49
  -1 -14   0  184.87   17.56
  -1 -14   0  186.35   17.64
   1 -14   0  197.43   17.65
  -1 -14   0  211.00   17.50
  -1 -14   0  181.78   17.46
  -1  14  -1    1.18    1.82
   1  14   1    3.52    1.10
   1  14   1    5.26    1.16
  -1  14  -1   -0.02    0.96
   1  14   1    2.77    1.74
   1  14   1    1.99    1.57
   1  14   1    2.63    1.11
  -1  14  -1    5.33    2.01
   1 -14   1    5.21    1.35
  -1 -14  -1    6.26    1.62
   1 -14   1    4.73    1.74
  -1 -14  -1    2.87    1.06
  -1 -14  -1    4.64    1.50
  -1 -14  -1    4.90    1.80
   1 -14   1    2.53    1.70
  -1 -14  -1    4.80    1.35
  -1  14  -2   47.14    4.45
   1  14   2   48.41    4.46
  -1  14  -2   41.22    5.08
   1  14   2   42.66    4.83
  -1 -14  -2   43.96    4.30
  -1 -14  -2   50.60    4.44
   1 -14   2   36.58    4.64
  -1 -14  -2   51.10    4.89
   1 -14   2   40.29    4.69
   1 -14   2   39.41    4.30
  -1 -14  -2   46.55    4.74
  -1 -14  -2   43.78    4.62
   1  14   3   11.63    2.22
  -1  14  -3   12.15    1.83
  -1  14  -3   11.61    2.65
  -1  14  -3   10.16    2.03
  -1 -14  -3   13.58    1.86
  -1 -14  -3   14.14    2.13
   1 -14   3   11.11    2.05
   1 -14   3   10.20    2.17
  -1 -14  -3   12.01    2.21
  -1 -14  -3   14.27    2.27
   1 -14   3   12.39    1.68
  -1 -14  -3   14.53    1.85
  -1 -14  -3   10.94    1.80
   1  14   4   19.12    2.98
  -1  14  -4   20.59    3.53
  -1  14  -4   20.22    2.87
  -1  14  -4   17.20    2.73
  -1 -14  -4   22.98    2.92
   1 -14   4   30.83    3.53
  -1 -14  -4   16.98    2.90
  -1 -14  -4   23.21    2.61
  -1 -14  -4   22.79    2.71
   1 -14   4   21.15    2.78
  -1 -14  -4   26.93    3.21
  -1 -14  -4   22.14    2.75
  -1  14  -5   26.41    3.42
  -1  14  -5   23.97    3.28
  -1  14  -5   22.39    3.18
  -1  14  -5   27.01    4.17
   1  14   5   26.66    3.54
  -1 -14  -5   29.19    3.69
   1 -14   5   21.31    3.09
  -1 -14  -5   25.58    3.19
  -1 -14  -5   28.56    3.57
  -1 -14  -5   26.53    2.96
  -1 -14  -5   23.59    3.10
  -1 -14  -5   25.84    3.29
  -1  14  -6   18.93    2.83
   1  14   6   11.78    2.94
  -1  14  -6   12.93    2.71
  -1  14  -6   18.28    2.34
  -1  14  -6   19.47    4.03
  -1  14  -6   20.84    3.15
  -1 -14  -6   19.56    2.43
  -1 -14  -6   17.36    3.11
  -1 -14  -6   20.81    3.30
   1 -14   6   17.87    2.56
  -1 -14  -6   14.29    2.63
  -1 -14  -6   14.75    2.68
  -1 -14  -6   14.33    2.69
  -1  14  -7    1.03    3.47
  -1  14  -7   -1.06    1.97
  -1  14  -7    4.36    2.59
  -1  14  -7   -0.03    2.11
  -1 -14  -7   -0.33    1.96
  -1 -14  -7   -0.73    1.85
  -1 -14  -7    1.85    1.64
  -1 -14  -7   -0.78    1.85
  -1 -14  -7    0.94    2.55
   1 -14   7   -1.38    1.58
  -1  14  -8   -1.05    2.89
  -1  14  -8    7.06    3.86
  -1  14  -8   -0.88    2.21
  -1  14  -8    2.29    2.20
  -1 -14  -8    2.12    1.62
  -1 -14  -8    0.55    2.10
  -1 -14  -8    0.89    2.17
  -1 -14  -8    3.79    2.75
  -1  14  -9    3.60    2.57
  -1  14  -9    0.25    3.08
  -1  14  -9   -1.61    3.82
  -1  14  -9    0.01    2.18
  -1 -14  -9   -1.20    2.81
  -1 -14  -9    0.34    2.27
  -1 -14  -9   -0.10    1.59
  -1 -14  -9   -0.95    2.33
   1  15  -9   35.91    5.66
   1  15  -9   21.66    2.92
   1  15  -9   23.50    4.13
   1  15  -9   27.82    4.16
   1 -15  -9   26.34    4.14
   1 -15  -9   16.15    3.38
   1 -15  -9   18.29    3.58
   1  15  -8    3.44    1.95
   1  15  -8    1.50    3.75
   1  15  -8   -0.85    2.49
   1  15  -8   -0.77    2.39
   1 -15  -8   -2.35    2.47
   1 -15  -8    1.40    1.97
   1 -15  -8    0.71    2.04
   1  15  -7    3.70    3.45
   1  15  -7    3.14    2.39
   1  15  -7    0.08    2.23
   1  15  -7    0.20    1.77
   1 -15  -7    0.19    1.85
   1 -15  -7   -0.42    1.76
   1 -15  -7    3.85    2.59
   1 -15  -7    0.71    1.50
  -1 -15   7   -1.37    1.66
   1  15  -6   23.16    3.29
  -1  15   6   18.80    3.04
   1  15  -6   16.75    2.74
   1  15  -6   23.04    4.30
   1  15  -6   21.61    3.25
   1  15  -6   22.04    2.99
   1 -15  -6   22.45    3.10
   1 -15  -6   22.86    3.08
   1 -15  -6   22.56    2.90
   1 -15  -6   24.78    3.51
   1 -15  -6   25.06    3.49
  -1 -15   6   23.58    3.00
   1  15  -5    4.41    1.62
   1  15  -5    5.91    2.85
  -1  15   5    3.67    1.67
   1  15  -5    3.34    1.79
   1  15  -5    5.01    1.74
   1  15  -5    3.58    1.87
   1 -15  -5    4.80    2.15
  -1 -15   5    5.61    1.84
   1 -15  -5    5.69    1.74
   1 -15  -5    3.94    1.91
   1 -15  -5    3.42    1.68
   1 -15  -5    2.24    1.63
   1  15  -4   39.09    4.37
  -1  15   4   37.21    4.46
   1  15  -4   44.23    4.30
   1  15  -4   42.19    5.09
   1  15  -4   39.10    4.47
   1  15  -4   41.86    4.46
   1 -15  -4   43.38    4.59
   1 -15  -4   44.03    4.45
  -1 -15   4   38.85    4.50
   1 -15  -4   43.81    4.41
   1 -15  -4   40.00    4.35
   1 -15  -4   42.43    4.69
  -1  15   3   31.99    3.80
   1  15  -3   30.14    3.65
   1  15  -3   37.72    3.71
   1  15  -3   33.84    4.33
   1  15  -3   33.57    3.38
   1 -15  -3   36.61    3.89
  -1 -15   3   36.18    3.87
  -1 -15   3   26.99    3.22
   1 -15  -3   37.62    3.87
   1 -15  -3   35.06    3.85
   1 -15  -3   40.77    3.69
   1 -15  -3   33.66    3.59
  -1  15   2    1.19    1.57
   1  15  -2    2.41    1.38
   1  15  -2    0.11    1.40
   1  15  -2    2.88    2.25
   1  15  -2    0.89    1.15
   1 -15  -2    3.22    1.46
  -1 -15   2    3.07    1.77
   1 -15  -2    3.58    1.59
  -1 -15   2    2.71    1.06
   1 -15  -2    3.49    1.26
   1 -15  -2    0.68    1.62
  -1 -15   2    3.01    1.74
  -1  15   1  182.39   16.58
   1  15  -1  161.57   16.25
   1  15  -1  172.15   16.41
   1  15  -1  195.17   16.47
   1  15  -1  168.78   16.73
  -1 -15   1  189.03   16.67
   1 -15  -1  208.44   16.66
  -1 -15   1  165.51   16.35
   1 -15  -1  208.38   16.55
   1 -15  -1  184.67   16.50
  -1  15   0    0.44    1.50
   1  15   0   -0.50    0.97
  -1  15   0    0.58    1.03
  -1  15   0    0.49    1.30
   1  15   0    0.79    0.90
  -1  15   0   -0.78    1.73
   1  15   0    1.15    1.22
   1  15   0    1.52    1.97
   1 -15   0   -1.75    1.28
  -1 -15   0   -1.03    1.32
  -1 -15   0    1.06    0.95
  -1 -15   0    0.17    1.32
  -1 -15   0   -1.56    1.62
   1 -15   0    0.15    1.54
  -1 -15   0    2.17    1.41
   1 -15   0   -0.26    1.58
   1  15   1   12.62    1.74
  -1  15  -1   14.94    2.57
   1  15   1   11.83    2.15
   1  15   1   10.86    2.23
  -1  15  -1    4.96    1.71
  -1  15  -1   12.30    1.72
  -1 -15  -1   15.39    1.95
  -1 -15  -1   13.34    2.04
  -1 -15  -1   15.78    2.19
   1 -15   1   11.40    2.28
  -1 -15  -1   12.99    1.65
  -1 -15  -1   13.21    2.33
   1 -15   1   14.38    2.29
   1 -15   1   15.33    1.95
   1  15   2   44.50    4.41
  -1  15  -2   46.87    5.14
   1  15   2   46.07    4.50
   1  15   2   39.58    4.73
  -1 -15  -2   45.11    4.87
  -1 -15  -2   44.74    4.40
  -1 -15  -2   42.04    4.67
   1 -15   2   44.43    4.81
  -1 -15  -2   44.76    4.35
   1 -15   2   43.85    4.44
  -1 -15  -2   43.25    4.72
   1 -15   2   47.98    4.87
   1  15   3   15.17    2.52
  -1  15  -3   17.03    2.41
  -1  15  -3   15.16    3.00
  -1 -15  -3   16.80    2.12
   1 -15   3   16.10    2.38
  -1 -15  -3   15.29    2.47
   1 -15   3   13.43    1.97
  -1 -15  -3   16.18    2.43
  -1 -15  -3   19.90    2.58
  -1 -15  -3   15.42    2.04
  -1 -15  -3   16.90    2.12
   1  15   4   96.80    9.28
  -1  15  -4   89.07    9.07
  -1  15  -4   92.04    9.54
  -1  15  -4  101.44    9.16
  -1 -15  -4   97.46    9.19
   1 -15   4  121.34   10.45
  -1 -15  -4   94.56    8.87
  -1 -15  -4   93.54    9.30
   1 -15   4   94.78    9.07
  -1 -15  -4   92.08    8.96
  -1 -15  -4   96.81    9.15
  -1 -15  -4   92.87    8.97
  -1  15  -5   12.04    2.32
  -1  15  -5    6.45    2.01
  -1  15  -5   12.24    2.26
  -1  15  -5   12.25    3.13
   1  15   5   10.58    2.44
   1 -15   5    8.14    2.07
  -1 -15  -5   12.43    2.14
  -1 -15  -5    9.06    2.36
  -1 -15  -5    9.36    1.75
  -1 -15  -5    7.94    2.02
  -1 -15  -5    8.76    2.39
  -1 -15  -5    6.21    2.20
  -1  15  -6   51.98    5.67
  -1  15  -6   38.58    5.45
  -1  15  -6   56.96    6.76
  -1  15  -6   53.92    5.15
   1  15   6   45.96    5.76
  -1  15  -6   58.54    6.03
   1 -15   6   57.09    5.44
  -1 -15  -6   52.37    5.99
  -1 -15  -6   51.54    5.54
  -1 -15  -6   51.16    5.21
  -1 -15  -6   44.84    5.41
  -1 -15  -6   57.38    5.58
  -1 -15  -6   52.04    5.94
  -1  15  -7   14.20    3.08
  -1  15  -7   19.04    3.56
  -1  15  -7   20.12    3.23
  -1  15  -7   20.87    4.61
  -1 -15  -7   20.02    3.15
  -1 -15  -7   21.90    2.97
   1 -15   7   16.65    2.76
  -1 -15  -7   16.06    3.44
  -1 -15  -7   20.06    2.59
  -1 -15  -7   20.60    3.13
  -1  15  -8   11.55    2.95
  -1  15  -8   13.49    4.47
  -1  15  -8   11.40    2.75
  -1  15  -8   11.37    3.41
  -1 -15  -8    8.16    2.56
  -1 -15  -8    8.66    3.04
  -1 -15  -8   13.88    2.78
  -1 -15  -8   12.31    2.12
  -1  15  -9    1.04    2.32
  -1  15  -9    3.31    2.58
  -1  15  -9    4.50    4.20
  -1  15  -9    4.28    3.32
  -1 -15  -9    4.23    3.12
  -1 -15  -9    3.01    2.39
  -1 -15  -9    1.96    1.68
  -1 -15  -9    0.79    2.35
   1  16  -9    1.20    4.19
   1  16  -9    2.86    2.97
   1  16  -9   -0.51    1.65
   1  16  -9   -2.49    2.63
   1 -16  -9   -1.00    2.77
   1 -16  -9    1.80    2.22
   1 -16  -9    5.98    2.45
   1  16  -8    5.25    2.77
   1  16  -8    4.60    2.71
   1  16  -8    4.26    3.73
   1  16  -8    6.62    2.07
   1 -16  -8    8.45    2.37
   1 -16  -8    1.83    2.62
   1 -16  -8    4.05    2.15
   1  16  -7   17.14    2.62
   1  16  -7   12.75    2.97
   1  16  -7   19.83    4.40
   1  16  -7   16.04    3.04
   1 -16  -7   12.13    2.22
  -1 -16   7    9.25    2.32
   1 -16  -7   13.74    2.66
   1 -16  -7   16.51    3.20
   1 -16  -7   12.23    2.61
   1  16  -6   10.84    2.50
  -1  16   6   12.53    2.40
   1  16  -6    8.76    2.19
   1  16  -6   12.07    2.25
   1  16  -6    7.90    2.44
   1  16  -6   10.08    3.48
  -1 -16   6   11.01    2.26
   1 -16  -6    9.17    2.10
   1 -16  -6   10.07    2.28
   1 -16  -6    7.34    2.23
   1 -16  -6    8.00    2.73
  -1  16   5   27.06    3.57
   1  16  -5   24.09    3.59
   1  16  -5   30.38    4.55
   1  16  -5   32.08    3.56
   1  16  -5   25.65    3.32
   1  16  -5   29.17    3.52
   1 -16  -5   28.16    3.52
   1 -16  -5   29.53    3.52
   1 -16  -5   33.44    3.88
   1 -16  -5   30.41    3.79
   1 -16  -5   33.14    3.49
  -1 -16   5   26.51    3.51
   1  16  -4   -1.91    1.54
  -1  16   4   -0.32    1.41
   1  16  -4    0.90    1.53
   1  16  -4    4.68    2.67
   1  16  -4   -0.32    1.55
   1  16  -4    0.65    1.44
   1 -16  -4    1.92    1.42
   1 -16  -4    0.18    1.74
   1 -16  -4    0.07    1.45
  -1 -16   4    0.17    1.69
   1 -16  -4    1.97    1.63
   1 -16  -4   -1.27    1.22
   1  16  -3   66.13    5.74
   1  16  -3   58.87    5.80
  -1  16   3   57.42    5.84
   1  16  -3   64.42    6.48
   1  16  -3   54.50    5.45
   1 -16  -3   59.62    5.63
   1 -16  -3   63.61    5.87
  -1 -16   3   60.36    5.93
  -1 -16   3   49.19    5.34
   1 -16  -3   59.32    5.88
   1 -16  -3   58.23    5.85
   1  16  -2    1.02    2.21
   1  16  -2    4.37    1.26
  -1  16   2    2.86    1.58
   1  16  -2    2.84    1.36
  -1 -16   2    3.67    1.11
   1 -16  -2    4.36    1.31
   1 -16  -2    2.37    1.61
  -1 -16   2    3.83    1.75
  -1 -16   2    2.60    1.76
   1 -16  -2    1.89    1.51
   1 -16  -2    2.51    1.44
  -1  16   1    3.36    1.72
   1  16  -1    5.44    2.30
   1  16  -1    2.13    1.02
   1  16  -1    0.55    1.36
   1  16  -1    4.43    1.40
  -1  16   1    2.91    1.31
   1 -16  -1    4.12    1.45
   1 -16  -1    3.12    1.75
  -1 -16   1    2.26    1.26
   1 -16  -1    2.75    1.50
   1 -16  -1    4.63    1.25
  -1 -16   1    0.44    0.92
  -1 -16   1    2.99    1.81
   1  16   0   77.49    7.23
   1  16   0   75.74    7.49
   1  16   0   77.36    7.38
  -1  16   0   78.77    7.67
   1  16   0   73.53    7.73
  -1  16   0   76.55    7.50
   1 -16   0   97.77    7.64
  -1 -16   0   72.33    7.47
   1 -16   0   78.78    7.61
  -1 -16   0   78.72    7.65
  -1 -16   0   76.30    7.40
  -1 -16   0   80.78    7.42
   1 -16   0   79.36    7.43
   1  16   1   87.46    8.51
  -1  16  -1  105.91    8.55
   1  16   1   85.75    8.90
   1  16   1   80.41    8.60
  -1  16  -1  101.30    8.74
  -1  16  -1   95.91    9.04
  -1 -16  -1   86.06    8.74
  -1 -16  -1   93.99    8.91
   1 -16   1   87.70    8.59
   1 -16   1  100.00    8.89
   1 -16   1   96.38    8.94
  -1 -16  -1   93.18    8.77
  -1 -16  -1   95.62    8.63
  -1  16  -2   77.36    7.82
   1  16   2   71.85    7.71
   1  16   2   76.96    7.52
   1  16   2   67.11    7.16
  -1 -16  -2   77.30    7.44
  -1 -16  -2   81.59    7.55
  -1 -16  -2   81.16    7.22
   1 -16   2   70.31    7.44
   1 -16   2   87.21    7.64
  -1 -16  -2   78.67    7.12
  -1 -16  -2   75.29    7.41
   1 -16   2   75.75    7.15
  -1  16  -3   34.83    3.80
  -1  16  -3   33.96    4.36
   1  16   3   31.08    3.89
   1 -16   3   28.34    3.72
  -1 -16  -3   36.49    3.59
  -1 -16  -3   33.94    3.85
  -1 -16  -3   32.30    3.47
   1 -16   3   31.33    3.43
  -1 -16  -3   32.20    3.50
  -1 -16  -3   34.71    3.90
  -1 -16  -3   31.53    3.81
  -1  16  -4   17.24    2.66
   1  16   4   14.15    2.75
  -1  16  -4   20.15    3.46
  -1  16  -4   21.80    2.74
  -1 -16  -4   21.91    2.95
  -1 -16  -4   19.62    2.49
  -1 -16  -4   14.31    2.72
  -1 -16  -4   15.50    2.40
   1 -16   4   17.80    2.67
  -1 -16  -4   18.04    2.28
  -1 -16  -4   23.58    2.90
  -1  16  -5   30.13    4.78
   1  16   5   28.13    4.08
  -1  16  -5   27.95    3.84
  -1  16  -5   30.09    3.92
  -1  16  -5   32.25    3.51
  -1  16  -5   37.40    4.09
  -1 -16  -5   39.47    4.38
  -1 -16  -5   31.61    3.61
  -1 -16  -5   34.00    4.17
  -1 -16  -5   33.44    3.82
  -1 -16  -5   37.48    4.02
  -1 -16  -5   35.50    3.83
   1 -16   5   26.56    3.73
  -1  16  -6   37.95    5.04
  -1  16  -6   47.09    4.52
  -1  16  -6   41.51    4.91
   1  16   6   36.89    5.06
  -1  16  -6   47.36    6.14
  -1  16  -6   39.16    4.94
  -1 -16  -6   46.89    4.91
  -1 -16  -6   43.45    4.56
  -1 -16  -6   30.63    6.10
   1 -16   6   47.14    4.80
  -1 -16  -6   39.13    4.77
  -1 -16  -6   48.13    5.23
  -1 -16  -6   45.98    4.92
  -1  16  -7   -1.04    2.11
  -1  16  -7    2.02    2.17
  -1  16  -7    1.26    2.61
  -1  16  -7    5.68    3.64
  -1 -16  -7    3.17    2.02
  -1 -16  -7    1.64    1.57
  -1 -16  -7    1.76    2.01
   1 -16   7    0.87    1.77
  -1 -16  -7   -1.63    1.89
  -1 -16  -7   -0.83    2.47
  -1  16  -8    2.14    2.29
  -1  16  -8    5.61    2.57
  -1  16  -8    3.04    2.98
  -1  16  -8    0.97    3.76
  -1 -16  -8    5.51    2.89
  -1 -16  -8    3.73    2.23
  -1 -16  -8    3.60    1.74
  -1 -16  -8    2.18    2.18
  -1  16  -9    2.29    3.27
  -1  16  -9    6.81    2.96
  -1  16  -9    3.26    2.47
  -1  16  -9   -2.79    3.88
  -1 -16  -9    2.85    2.49
  -1 -16  -9    4.97    2.51
  -1 -16  -9    0.24    3.09
  -1 -16  -9    4.60    1.68
   1  17  -9   37.94    5.06
   1  17  -9   36.85    3.99
   1  17  -9   33.18    5.03
   1  17  -9   41.19    6.49
   1 -17  -9   29.27    4.49
   1 -17  -9   34.34    4.51
   1 -17  -9   31.57    4.82
   1  17  -8    4.91    2.80
   1  17  -8    6.42    3.99
   1  17  -8    7.10    2.09
   1  17  -8    6.60    2.86
   1 -17  -8    4.71    2.26
   1 -17  -8    5.58    2.31
   1 -17  -8    0.30    2.69
   1  17  -7   12.80    2.93
   1  17  -7   11.86    4.03
   1  17  -7   10.15    2.96
   1  17  -7   15.02    2.57
   1 -17  -7   12.76    2.68
  -1 -17   7   17.24    2.51
   1 -17  -7   11.44    2.26
   1 -17  -7   11.82    3.05
   1 -17  -7   14.81    2.70
   1  17  -6    7.61    2.45
   1  17  -6   10.67    2.60
   1  17  -6    9.28    2.31
   1  17  -6    8.99    3.59
   1 -17  -6    8.21    2.24
   1 -17  -6   10.43    2.72
  -1 -17   6   10.95    2.28
   1 -17  -6    9.73    2.18
   1 -17  -6   10.08    2.27
   1  17  -5   22.55    3.98
   1  17  -5   19.09    2.78
   1  17  -5   19.68    2.94
   1  17  -5   18.12    2.77
  -1  17   5   14.90    2.75
   1  17  -5   21.49    2.71
   1 -17  -5   16.29    2.64
   1 -17  -5   18.58    2.69
   1 -17  -5   18.06    2.97
   1 -17  -5   16.47    2.69
  -1 -17   5   17.61    2.80
   1 -17  -5   21.77    3.12
   1  17  -4   25.93    3.94
   1  17  -4   20.47    2.90
   1  17  -4   20.63    3.07
  -1  17   4   23.51    2.99
   1  17  -4   21.29    2.79
   1  17  -4   25.83    2.90
   1 -17  -4   18.15    2.74
   1 -17  -4   26.20    3.24
   1 -17  -4   23.02    3.01
   1 -17  -4   25.29    2.84
  -1 -17   4   19.33    2.97
   1 -17  -4   18.79    2.90
   1  17  -3   41.12    4.85
  -1  17   3   36.58    4.08
   1  17  -3   34.73    4.00
   1  17  -3   35.99    3.74
   1  17  -3   36.77    4.11
   1 -17  -3   39.28    4.17
  -1 -17   3   30.48    3.57
  -1 -17   3   36.73    4.18
   1 -17  -3   39.25    3.94
   1 -17  -3   44.17    4.23
   1 -17  -3   44.13    4.27
  -1  17   2   27.28    3.38
   1  17  -2   26.20    3.11
   1  17  -2   26.57    3.83
   1  17  -2   25.39    2.98
  -1 -17   2   29.26    3.44
   1 -17  -2   27.95    3.00
   1 -17  -2   33.79    3.47
  -1 -17   2   26.46    3.45
  -1 -17   2   24.40    2.91
   1 -17  -2   30.66    3.32
   1 -17  -2   31.79    3.39
   1  17  -1  215.74   19.68
   1  17  -1  229.01   19.35
   1  17  -1  190.90   19.12
  -1  17   1  208.49   19.48
   1 -17  -1  219.46   19.38
  -1 -17   1  199.04   19.22
   1 -17  -1  247.97   19.46
  -1 -17   1  217.00   19.53
   1 -17  -1  211.46   19.49
   1  17   0   85.58    8.74
  -1  17   0   98.14    8.99
   1  17   0   94.92    9.09
   1  17   0   87.24    8.51
  -1 -17   0   87.16    8.76
   1 -17   0   89.64    8.67
  -1 -17   0   94.98    8.69
  -1 -17   0   97.39    8.71
   1 -17   0  104.67    8.85
  -1 -17   0   97.21    8.98
   1 -17   0   93.45    8.91
   1  17   1   87.69    8.17
  -1  17  -1  103.23    8.06
   1  17   1   77.15    8.39
  -1  17  -1   83.12    8.53
  -1  17  -1   86.63    8.22
  -1 -17  -1   74.60    7.92
  -1 -17  -1   92.50    8.18
   1 -17   1   98.48    8.44
   1 -17   1   86.28    8.12
  -1 -17  -1   92.63    8.51
  -1 -17  -1   87.69    8.26
   1 -17   1   76.62    8.33
  -1 -17  -1   88.31    8.32
  -1  17  -2   45.03    4.37
   1  17   2   39.73    4.69
   1  17   2   38.04    4.17
  -1  17  -2   48.27    5.03
   1 -17   2   39.87    4.19
  -1 -17  -2   36.18    4.02
   1 -17   2   45.27    4.62
  -1 -17  -2   39.99    4.55
  -1 -17  -2   42.94    4.26
  -1 -17  -2   41.74    4.70
  -1 -17  -2   44.78    4.51
   1 -17   2   38.41    4.56
  -1  17  -3    3.99    2.40
  -1  17  -3    7.68    1.74
   1  17   3    9.64    2.20
  -1  17  -3    6.91    1.81
  -1 -17  -3    4.53    1.88
  -1 -17  -3    7.55    2.13
  -1 -17  -3    6.56    1.47
   1 -17   3    7.50    1.98
   1 -17   3    6.42    1.37
  -1 -17  -3    5.35    1.43
   1 -17   3    5.99    1.93
  -1 -17  -3    7.07    1.85
  -1  17  -4    1.85    1.65
   1  17   4   -0.96    1.74
  -1  17  -4   -1.00    1.45
  -1  17  -4   -2.05    2.37
  -1  17  -4   -2.06    1.59
   1 -17   4    0.43    1.76
  -1 -17  -4   -0.24    1.30
  -1 -17  -4   -1.54    1.72
  -1 -17  -4    1.13    1.68
  -1 -17  -4   -1.85    1.19
  -1 -17  -4   -0.02    1.34
  -1 -17  -4    3.78    1.99
  -1  17  -5   34.00    4.38
  -1  17  -5   28.49    4.23
  -1  17  -5   43.29    5.37
  -1  17  -5   35.89    4.40
   1  17   5   35.15    4.52
  -1  17  -5   41.90    4.09
  -1 -17  -5   38.87    4.23
   1 -17   5   33.52    4.22
  -1 -17  -5   48.03    4.90
  -1 -17  -5   42.05    4.49
  -1 -17  -5   34.05    4.18
  -1 -17  -5   37.87    4.53
  -1 -17  -5   38.70    4.05
  -1  17  -6   17.37    3.04
  -1  17  -6   17.26    4.24
   1  17   6   14.04    3.08
  -1  17  -6   16.19    2.96
  -1  17  -6   22.32    3.36
  -1 -17  -6   17.84    2.86
  -1 -17  -6   17.02    2.44
  -1 -17  -6   18.80    3.01
  -1 -17  -6   15.62    3.15
   1 -17   6   15.29    2.78
  -1 -17  -6   17.71    2.91
  -1  17  -7   11.77    2.78
  -1  17  -7   14.17    3.27
  -1  17  -7   14.69    2.91
  -1  17  -7   19.67    4.39
  -1 -17  -7    8.15    3.05
  -1 -17  -7   13.27    2.18
  -1 -17  -7   12.48    2.70
   1 -17   7   12.02    2.40
  -1 -17  -7   11.16    2.63
  -1 -17  -7   13.27    2.61
  -1  17  -8    5.74    3.14
  -1  17  -8    0.69    2.18
  -1  17  -8    0.14    2.42
  -1  17  -8    3.81    4.19
  -1 -17  -8    2.54    1.75
  -1 -17  -8    3.51    2.24
  -1 -17  -8    4.99    2.27
  -1 -17  -8    1.75    2.76
  -1  17  -9   21.82    3.31
  -1  17  -9    9.14    3.77
  -1  17  -9   13.13    3.38
  -1  17  -9   22.74    5.03
  -1 -17  -9    7.54    2.81
  -1 -17  -9    8.53    2.92
  -1 -17  -9    8.95    3.57
  -1 -17  -9   13.46    2.15
   1  18  -9    9.55    3.25
   1  18  -9    1.75    3.09
   1  18  -9    3.83    1.96
   1  18  -9    4.62    4.42
   1 -18  -9   -0.68    2.91
   1 -18  -9    2.93    2.37
   1 -18  -9    5.76    2.53
   1  18  -8   35.54    5.75
   1  18  -8   28.51    3.69
   1  18  -8   32.26    4.45
   1  18  -8   24.92    4.28
   1 -18  -8   29.02    4.07
   1 -18  -8   28.24    3.99
   1 -18  -8   27.19    4.40
   1  18  -7    0.80    2.47
   1  18  -7    0.79    2.37
   1  18  -7    0.18    1.88
   1  18  -7    0.11    3.54
   1 -18  -7    2.47    1.81
   1 -18  -7   -2.25    1.85
   1 -18  -7    5.24    2.63
   1 -18  -7    2.30    2.01
  -1 -18   7   -2.72    1.88
   1  18  -6   -1.56    2.06
   1  18  -6    1.14    1.87
   1  18  -6    0.23    2.14
   1  18  -6    0.73    3.29
   1 -18  -6   -0.58    2.32
  -1 -18   6    1.10    1.91
   1 -18  -6    0.69    1.77
   1 -18  -6    1.54    1.84
   1 -18  -6   -0.13    1.86
   1  18  -5    7.98    3.40
   1  18  -5   10.63    2.44
   1  18  -5   11.34    2.17
   1  18  -5    7.74    2.18
  -1  18   5   10.75    2.33
   1  18  -5    7.25    2.17
  -1 -18   5    9.95    2.40
   1 -18  -5   12.59    2.48
   1 -18  -5   10.40    2.19
   1 -18  -5    8.91    2.51
   1 -18  -5    7.73    2.01
   1 -18  -5   11.59    2.18
  -1  18   4    1.58    1.80
   1  18  -4    3.52    2.82
   1  18  -4    4.75    1.75
   1  18  -4    2.51    1.85
   1  18  -4    2.80    1.59
   1  18  -4   -0.76    1.64
   1 -18  -4    2.39    1.48
   1 -18  -4    3.38    1.60
   1 -18  -4    1.96    1.96
   1 -18  -4    3.27    1.58
  -1 -18   4    2.02    1.87
   1 -18  -4   -0.54    1.73
   1  18  -3    3.45    2.43
   1  18  -3    0.38    1.62
   1  18  -3    2.79    1.21
  -1  18   3    0.50    1.51
   1  18  -3    0.58    1.41
   1 -18  -3    0.63    1.43
  -1 -18   3    0.03    0.93
  -1 -18   3    3.31    1.84
   1 -18  -3    0.55    1.65
   1 -18  -3    1.97    1.70
   1 -18  -3    0.46    1.36
   1  18  -2  116.25   10.89
  -1  18   2  115.89   11.16
   1  18  -2  106.31   10.75
   1  18  -2  127.66   11.01
   1  18  -2  115.58   11.46
   1 -18  -2  119.85   11.16
   1 -18  -2  130.97   11.14
  -1 -18   2  104.67   10.80
  -1 -18   2  120.37   11.20
   1 -18  -2  126.73   10.89
   1 -18  -2  137.23   11.17
   1  18  -1    5.10    1.44
   1  18  -1    7.73    1.38
  -1  18   1    9.08    2.12
   1  18  -1    8.83    2.47
   1  18  -1    8.98    1.81
  -1 -18   1    7.87    1.57
   1 -18  -1    9.99    1.82
  -1 -18   1    8.72    1.94
   1 -18  -1   10.98    1.57
   1 -18  -1   13.03    2.17
  -1 -18   1    8.56    2.10
   1 -18  -1    9.94    1.86
  -1  18   0   11.18    2.28
   1  18   0    3.24    1.45
   1  18   0    9.44    1.40
   1  18   0    8.43    2.34
  -1 -18   0    8.32    1.72
   1 -18   0    7.18    1.68
  -1 -18   0    9.91    2.11
  -1 -18   0    5.65    1.63
   1 -18   0    7.90    2.03
   1 -18   0    7.35    1.80
  -1  18  -1    5.64    2.16
   1  18   1    4.40    1.41
   1  18   1    5.55    2.08
   1  18   1    0.68    0.89
  -1 -18  -1    6.94    1.56
   1 -18   1    5.59    1.85
   1 -18   1    3.95    1.90
  -1 -18  -1    2.71    1.55
   1 -18   1    5.60    1.49
  -1 -18  -1    6.68    1.97
  -1 -18  -1    3.36    1.61
  -1  18  -2   43.09    4.36
   1  18   2   35.24    4.56
  -1  18  -2   44.54    4.98
  -1 -18  -2   37.79    4.54
   1 -18   2   40.30    4.24
  -1 -18  -2   37.77    4.23
   1 -18   2   45.97    4.60
  -1 -18  -2   38.77    4.50
  -1 -18  -2   43.83    4.66
  -1 -18  -2   43.42    4.14
   1 -18   2   44.92    4.69
   1  18   3   25.04    3.51
  -1  18  -3   28.67    3.17
  -1  18  -3   24.22    3.21
  -1  18  -3   24.86    3.95
   1 -18   3   22.54    2.88
  -1 -18  -3   24.26    3.34
   1 -18   3   27.07    3.37
  -1 -18  -3   27.62    3.04
  -1 -18  -3   28.61    3.47
  -1 -18  -3   29.84    3.49
   1 -18   3   27.48    3.58
  -1 -18  -3   27.92    3.06
  -1  18  -4   35.24    4.23
  -1  18  -4   36.99    4.28
  -1  18  -4   38.45    4.06
  -1  18  -4   36.74    4.98
   1  18   4   33.94    4.45
  -1 -18  -4   36.48    3.96
  -1 -18  -4   35.38    4.46
   1 -18   4   35.99    4.22
  -1 -18  -4   41.09    4.05
  -1 -18  -4   37.96    4.42
  -1 -18  -4   42.54    4.54
  -1 -18  -4   34.31    4.04
   1  18   5    9.66    2.66
  -1  18  -5   13.08    2.53
  -1  18  -5   13.10    3.52
  -1  18  -5    9.57    2.38
  -1  18  -5   11.94    2.12
  -1 -18  -5   13.43    2.66
  -1 -18  -5   13.96    2.03
  -1 -18  -5   14.39    2.80
   1 -18   5    9.93    2.37
  -1 -18  -5   14.42    2.76
  -1 -18  -5    8.18    2.19
  -1 -18  -5   12.37    2.25
   1  18   6   17.62    3.35
  -1  18  -6   24.10    4.56
  -1  18  -6   21.73    3.62
  -1  18  -6   16.20    3.18
  -1  18  -6   19.92    3.33
   1 -18   6   18.00    3.03
  -1 -18  -6   18.54    3.46
  -1 -18  -6   22.72    3.12
  -1 -18  -6   21.01    3.11
  -1 -18  -6   18.75    2.70
  -1 -18  -6   29.54    3.38
  -1  18  -7    6.15    2.91
  -1  18  -7    4.85    2.42
  -1  18  -7    7.68    3.80
  -1  18  -7    5.09    2.42
  -1 -18  -7    4.84    2.22
  -1 -18  -7    6.99    1.89
  -1 -18  -7    8.10    2.35
  -1 -18  -7    5.67    2.83
  -1 -18  -7    4.21    2.29
   1 -18   7    3.75    2.08
  -1  18  -8    4.46    2.71
  -1  18  -8    5.70    4.34
  -1  18  -8    6.18    3.23
  -1  18  -8    5.46    2.48
  -1 -18  -8    5.28    1.81
  -1 -18  -8    6.81    3.09
  -1 -18  -8    6.46    2.54
  -1 -18  -8    9.84    2.55
  -1  18  -9    1.94    2.56
  -1  18  -9    2.40    2.80
  -1  18  -9    0.05    4.15
  -1  18  -9    0.82    3.35
  -1 -18  -9    2.57    2.49
  -1 -18  -9   -1.21    3.09
  -1 -18  -9    3.90    1.64
  -1 -18  -9    3.26    2.45
   1  19  -9    1.39    2.03
   1  19  -9   -3.18    4.18
   1  19  -9    1.57    3.08
   1  19  -9    0.05    2.81
   1 -19  -9   -0.44    2.87
   1 -19  -9   -1.04    2.15
   1 -19  -9    0.40    2.22
   1  19  -8    6.98    3.06
   1  19  -8    8.16    2.32
   1  19  -8    8.57    3.04
   1  19  -8   13.37    4.45
   1 -19  -8    7.88    2.50
   1 -19  -8    5.12    2.92
   1 -19  -8    6.84    2.44
   1  19  -7   25.19    4.92
   1  19  -7   22.03    3.44
   1  19  -7   18.41    2.98
   1  19  -7   21.29    3.57
   1 -19  -7   13.73    2.92
  -1 -19   7   17.00    2.84
   1 -19  -7   16.77    2.97
   1 -19  -7   18.69    2.80
   1 -19  -7   17.99    3.51
   1  19  -6   35.79    4.27
   1  19  -6   41.47    5.67
   1  19  -6   36.84    4.37
   1  19  -6   33.33    4.51
   1 -19  -6   29.08    4.05
   1 -19  -6   35.26    4.14
   1 -19  -6   36.78    4.61
  -1 -19   6   41.78    4.24
   1 -19  -6   29.65    4.09
   1  19  -5   18.17    3.93
  -1  19   5   13.87    2.73
   1  19  -5   12.92    2.53
   1  19  -5   14.97    2.60
   1  19  -5   14.78    2.60
   1  19  -5   15.70    2.77
   1 -19  -5   14.28    2.73
   1 -19  -5   12.14    2.43
  -1 -19   5   18.09    2.86
   1 -19  -5   17.89    2.96
   1 -19  -5   15.53    2.44
   1 -19  -5   16.50    2.67
   1  19  -4   47.21    5.87
   1  19  -4   44.93    5.01
   1  19  -4   40.63    4.76
  -1  19   4   46.96    5.08
   1  19  -4   42.89    5.00
   1  19  -4   44.78    4.81
   1 -19  -4   39.73    4.71
   1 -19  -4   45.38    5.21
   1 -19  -4   48.32    5.07
  -1 -19   4   48.55    5.05
   1 -19  -4   48.95    5.03
   1  19  -3    0.29    1.71
   1  19  -3   -1.08    1.45
   1  19  -3    0.28    2.44
  -1  19   3    2.70    1.69
   1  19  -3   -3.78    1.17
   1 -19  -3   -0.56    1.72
   1 -19  -3    1.58    1.74
   1 -19  -3    0.06    1.29
  -1 -19   3    2.68    1.90
  -1 -19   3    1.99    1.00
   1 -19  -3   -0.09    1.43
   1  19  -2   36.96    4.17
  -1  19   2   36.77    4.48
   1  19  -2   43.21    4.87
  -1 -19   2   47.23    4.70
  -1 -19   2   28.56    3.87
   1 -19  -2   43.10    4.52
   1 -19  -2   43.77    4.09
   1 -19  -2   47.80    4.36
   1 -19  -2   37.69    4.38
   1  19  -1    7.83    1.38
   1  19  -1   10.40    2.56
  -1  19   1    7.62    2.18
   1  19  -1    7.04    1.80
   1 -19  -1   10.67    1.88
  -1 -19   1    7.90    1.88
   1 -19  -1    8.25    1.80
  -1 -19   1    5.12    1.60
  -1 -19   1    6.07    2.10
   1 -19  -1   13.27    2.22
   1 -19  -1    9.15    1.53
   1  19   0   23.50    2.86
   1  19   0   24.97    3.46
  -1  19   0   22.55    3.31
  -1 -19   0   22.74    2.88
  -1 -19   0   21.46    3.26
   1 -19   0   25.96    3.24
   1 -19   0   24.24    3.05
   1 -19   0   29.07    3.02
   1  19   1    4.90    2.13
  -1  19  -1    5.51    2.25
   1  19   1    7.01    1.47
   1 -19   1    7.60    1.97
   1 -19   1    5.90    1.52
  -1 -19  -1    3.70    1.24
  -1 -19  -1    8.01    1.67
  -1 -19  -1    7.21    1.77
  -1 -19  -1    4.59    1.51
  -1 -19  -1    9.50    2.14
   1 -19   1    7.66    2.04
  -1  19  -2   46.06    5.09
   1  19   2   40.39    4.68
  -1 -19  -2   44.60    4.27
   1 -19   2   37.90    4.14
  -1 -19  -2   37.75    4.46
   1 -19   2   40.21    4.57
  -1 -19  -2   43.52    4.68
  -1 -19  -2   41.45    4.05
   1 -19   2   37.14    4.48
  -1 -19  -2   37.92    4.45
   1  19   3   11.48    2.60
  -1  19  -3   15.68    2.27
  -1  19  -3   14.97    2.34
  -1  19  -3   11.25    3.09
  -1 -19  -3   14.21    2.07
   1 -19   3   13.96    2.51
  -1 -19  -3   16.28    2.65
  -1 -19  -3   13.02    1.98
   1 -19   3   10.44    1.89
  -1 -19  -3   12.60    2.37
  -1 -19  -3   12.80    2.55
   1 -19   3    9.99    2.53
  -1  19  -4   11.31    2.44
  -1  19  -4    9.09    2.38
  -1  19  -4   19.36    3.54
  -1  19  -4   12.96    2.37
   1  19   4   15.28    2.88
   1 -19   4   10.71    2.43
  -1 -19  -4   16.75    2.61
  -1 -19  -4   12.09    2.23
  -1 -19  -4   14.94    2.19
  -1 -19  -4   17.53    2.81
  -1 -19  -4   14.64    2.72
  -1 -19  -4   14.76    2.25
   1  19   5    7.84    2.44
  -1  19  -5    4.39    1.84
  -1  19  -5    4.48    3.18
  -1  19  -5    1.42    2.00
  -1  19  -5    4.60    2.03
  -1 -19  -5    2.85    2.32
   1 -19   5    3.18    2.03
  -1 -19  -5    5.34    2.38
  -1 -19  -5    5.31    1.85
  -1 -19  -5    3.48    1.61
  -1 -19  -5    4.69    1.77
  -1 -19  -5   -0.41    1.25
  -1  19  -6   -1.34    3.17
  -1  19  -6   -1.00    1.95
  -1  19  -6    0.02    2.09
  -1  19  -6   -3.36    2.39
  -1 -19  -6    0.99    1.83
  -1 -19  -6    1.68    2.49
   1 -19   6   -1.52    1.97
  -1 -19  -6    2.44    1.91
  -1 -19  -6   -1.06    2.15
  -1 -19  -6    0.00    1.62
  -1  19  -7    9.36    2.72
  -1  19  -7   17.77    4.37
  -1  19  -7   10.11    2.72
  -1  19  -7   10.60    3.19
  -1 -19  -7   10.32    3.17
  -1 -19  -7    8.90    2.45
  -1 -19  -7    6.88    2.51
   1 -19   7   11.77    2.50
  -1 -19  -7    8.19    2.53
  -1 -19  -7    8.88    2.04
  -1  19  -8   10.03    3.42
  -1  19  -8   11.39    2.97
  -1  19  -8    5.99    2.74
  -1  19  -8   10.54    4.51
  -1 -19  -8   11.63    2.90
  -1 -19  -8   10.89    2.09
  -1 -19  -8    9.18    3.29
  -1 -19  -8    9.02    2.64
  -1  19  -9   -4.25    4.10
  -1  19  -9    3.76    2.65
  -1  19  -9    2.47    3.55
  -1  19  -9    3.32    2.87
  -1 -19  -9    2.21    3.16
  -1 -19  -9    4.08    2.59
  -1 -19  -9    4.83    2.68
  -1 -19  -9    2.22    1.59
   1  20  -8   63.58    6.48
   1  20  -8   51.15    6.49
   1  20  -8   56.05    5.97
   1  20  -8   65.54    7.93
   1 -20  -8   56.61    6.48
   1 -20  -8   52.58    6.00
   1 -20  -8   41.68    5.92
   1  20  -7   10.13    2.55
   1  20  -7   12.31    4.22
   1  20  -7   11.66    2.97
   1  20  -7   12.00    2.86
   1 -20  -7    6.51    2.28
   1 -20  -7    4.68    2.11
  -1 -20   7    9.21    2.35
   1 -20  -7    8.15    2.95
   1 -20  -7    5.83    2.20
   1  20  -6   24.72    4.68
   1  20  -6   23.88    3.22
   1  20  -6   19.39    3.40
   1  20  -6   23.76    3.26
   1 -20  -6   17.89    3.44
   1 -20  -6   19.03    2.98
   1 -20  -6   17.58    3.00
  -1 -20   6   20.83    3.13
   1 -20  -6   17.38    3.03
   1  20  -5    1.95    3.14
   1  20  -5    0.97    2.11
  -1  20   5    0.48    1.97
   1  20  -5   -0.20    1.84
   1  20  -5   -0.38    1.91
   1  20  -5   -0.57    2.94
  -1 -20   5    0.55    2.08
   1 -20  -5    1.92    2.32
   1 -20  -5    1.57    2.86
   1 -20  -5    1.11    1.61
   1 -20  -5    3.46    1.76
   1 -20  -5   -2.78    1.87
   1  20  -4   32.13    3.78
   1  20  -4   35.81    3.89
   1  20  -4   29.67    4.05
  -1  20   4   33.37    4.15
   1  20  -4   31.34    4.02
   1  20  -4   39.64    5.17
   1 -20  -4   34.59    4.19
   1 -20  -4   35.64    4.33
  -1 -20   4   29.18    4.06
   1 -20  -4   37.06    3.91
   1 -20  -4   35.62    4.12
   1  20  -3   72.59    7.47
   1  20  -3   74.97    7.96
   1  20  -3   71.33    7.07
  -1  20   3   71.13    7.51
   1  20  -3   84.45    7.33
   1 -20  -3   78.46    7.52
  -1 -20   3   79.44    7.57
   1 -20  -3   77.23    7.21
   1 -20  -3   85.11    7.60
   1 -20  -3   79.00    7.50
  -1 -20   3   65.99    6.97
   1  20  -2   35.62    3.78
   1  20  -2   39.03    4.76
  -1  20   2   33.11    4.10
   1 -20  -2   39.57    4.19
  -1 -20   2   26.95    3.57
   1 -20  -2   36.98    4.00
   1 -20  -2   35.55    4.00
   1 -20  -2   33.94    3.65
  -1 -20   2   36.70    4.19
   1  20  -1    5.96    2.51
   1  20  -1    5.70    2.32
  -1  20   1    8.57    2.26
   1  20  -1    6.81    1.77
   1 -20  -1   10.90    2.24
   1 -20  -1    7.73    1.53
  -1 -20   1    9.57    2.20
  -1 -20   1    6.87    1.61
   1 -20  -1    8.03    1.90
  -1 -20   1    5.87    1.96
   1 -20  -1    7.97    1.81
   1  20   0   67.91    7.28
  -1  20   0   73.21    7.23
   1  20   0   65.66    6.86
  -1 -20   0   69.69    7.17
   1 -20   0   71.93    7.12
  -1 -20   0   74.92    6.89
   1 -20   0   81.88    7.04
  -1 -20   0   65.82    6.99
   1 -20   0   69.39    6.88
   1  20   1    7.14    1.54
  -1  20  -1    4.43    2.29
   1  20   1    3.80    2.22
  -1 -20  -1    4.57    1.61
  -1 -20  -1    7.31    2.16
  -1 -20  -1    5.40    1.69
   1 -20   1    6.65    1.96
   1 -20   1    6.12    2.12
   1 -20   1    4.37    1.51
  -1 -20  -1    5.10    1.26
   1  20   2   11.52    2.74
  -1  20  -2   21.29    3.36
  -1 -20  -2   18.57    2.17
   1 -20   2   14.55    2.18
  -1 -20  -2   17.60    2.68
  -1 -20  -2   13.69    2.77
  -1 -20  -2   18.99    2.41
   1 -20   2   17.54    2.82
  -1  20  -3    2.92    2.56
  -1  20  -3   -1.36    1.61
   1  20   3   -2.06    2.02
   1 -20   3    0.55    1.90
  -1 -20  -3   -1.03    1.32
  -1 -20  -3    0.84    1.91
  -1 -20  -3   -0.47    2.00
  -1 -20  -3   -0.67    1.40
   1 -20   3    2.19    2.07
  -1 -20  -3    1.86    1.36
   1 -20   3    0.53    1.28
  -1  20  -4    4.11    2.84
   1  20   4    5.18    2.36
  -1  20  -4    3.20    1.91
  -1  20  -4    8.44    2.17
  -1  20  -4    3.99    1.86
  -1 -20  -4    2.63    1.60
  -1 -20  -4    5.67    2.28
   1 -20   4    4.53    1.99
  -1 -20  -4   -0.95    1.12
  -1 -20  -4    6.15    1.64
  -1 -20  -4    8.03    2.39
  -1  20  -5   10.52    2.47
   1  20   5    4.55    2.52
  -1  20  -5    6.70    3.33
  -1  20  -5    8.79    2.18
  -1  20  -5    7.92    2.31
  -1 -20  -5   11.59    2.77
  -1 -20  -5    5.63    1.97
  -1 -20  -5    6.69    1.94
  -1 -20  -5    8.14    1.94
   1 -20   5    5.75    2.27
  -1 -20  -5    9.60    2.51
  -1  20  -6    0.07    2.47
  -1  20  -6    2.50    3.22
  -1  20  -6    0.62    2.15
  -1  20  -6    1.85    2.25
  -1 -20  -6    3.14    1.70
  -1 -20  -6   -2.63    2.43
  -1 -20  -6    2.87    1.97
  -1 -20  -6   -1.30    1.82
   1 -20   6   -0.76    2.03
  -1 -20  -6    0.25    2.22
  -1  20  -7   23.35    3.47
  -1  20  -7   22.46    3.89
  -1  20  -7   26.23    5.05
  -1  20  -7   16.64    3.45
  -1 -20  -7   21.43    2.81
   1 -20   7   21.49    3.11
  -1 -20  -7   21.27    3.35
  -1 -20  -7   17.46    3.19
  -1 -20  -7   20.99    3.89
  -1 -20  -7   17.14    3.15
  -1  20  -8    0.68    3.12
  -1  20  -8    6.08    2.65
  -1  20  -8    9.92    4.48
  -1  20  -8    6.13    2.74
  -1 -20  -8    4.09    1.82
  -1 -20  -8    2.98    2.39
  -1 -20  -8    2.23    3.00
  -1 -20  -8    3.77    2.40
   1  21  -8    1.88    4.23
   1  21  -8   -2.97    2.64
   1  21  -8    1.71    2.74
   1  21  -8   -0.25    2.08
   1 -21  -8   -3.31    2.62
   1 -21  -8   -1.29    1.98
   1 -21  -8    2.32    2.21
   1  21  -7   -0.12    2.50
   1  21  -7    2.09    2.22
   1  21  -7    5.23    4.02
   1  21  -7    0.39    2.40
   1 -21  -7   -1.44    1.98
   1 -21  -7    3.31    2.19
  -1 -21   7   -0.60    2.13
   1 -21  -7    2.91    1.99
   1 -21  -7    2.01    2.63
   1  21  -6   41.98    5.26
   1  21  -6   50.12    6.44
   1  21  -6   42.28    4.94
   1  21  -6   40.44    4.94
   1 -21  -6   39.35    4.81
  -1 -21   6   41.80    4.90
   1 -21  -6   48.91    5.00
   1 -21  -6   43.96    5.33
   1 -21  -6   41.74    4.83
   1  21  -5    0.56    2.13
   1  21  -5   -2.52    3.00
   1  21  -5   -0.62    1.94
   1  21  -5   -3.10    1.78
   1 -21  -5   -0.89    1.94
   1 -21  -5   -1.64    2.16
  -1 -21   5    5.72    2.41
   1 -21  -5    0.01    1.71
   1 -21  -5    0.26    1.77
   1  21  -4    1.77    1.88
   1  21  -4    1.95    1.37
   1  21  -4    1.93    1.76
   1  21  -4    3.28    3.02
   1  21  -4    5.50    2.19
  -1  21   4    2.27    1.94
   1 -21  -4   -0.13    2.10
  -1 -21   4    1.76    1.09
  -1 -21   4    3.32    2.16
   1 -21  -4    2.54    1.77
   1 -21  -4    1.41    1.73
   1 -21  -4    2.71    2.11
   1  21  -3   21.78    3.85
   1  21  -3   20.96    2.96
  -1  21   3   18.97    3.00
   1  21  -3   17.52    2.72
   1 -21  -3   27.76    3.25
   1 -21  -3   20.90    2.96
   1 -21  -3   24.18    2.73
   1 -21  -3   22.70    3.08
  -1 -21   3   14.64    2.30
  -1 -21   3   21.29    3.19
   1  21  -2   -0.30    1.22
  -1  21   2    0.87    1.82
   1  21  -2   -0.37    1.58
   1  21  -2    3.55    2.67
   1  21  -2   -1.20    0.95
   1 -21  -2    2.34    1.66
   1 -21  -2    0.55    1.57
  -1 -21   2    2.50    2.05
  -1 -21   2    0.43    1.25
   1 -21  -2    3.49    1.43
   1 -21  -2    0.03    1.94
   1  21  -1   29.71    4.22
  -1  21   1   30.19    3.96
   1  21  -1   28.53    3.54
   1 -21  -1   29.88    3.63
   1 -21  -1   34.77    3.41
  -1 -21   1   28.82    3.85
  -1 -21   1   30.72    3.51
   1 -21  -1   30.65    3.70
   1 -21  -1   30.55    3.87
  -1  21   0   22.79    3.25
   1  21   0   18.52    3.26
   1  21   0   19.66    2.36
   1 -21   0   18.42    2.61
  -1 -21   0   18.05    2.99
   1 -21   0   22.62    2.81
   1 -21   0   20.44    2.98
  -1 -21   0   16.03    2.65
  -1 -21   0   17.57    2.56
  -1  21  -1   82.15    8.11
   1  21   1   82.03    7.45
   1  21   1   71.45    7.97
  -1 -21  -1   75.81    7.94
  -1 -21  -1   85.09    7.57
  -1 -21  -1   78.53    7.62
   1 -21   1  102.14    7.95
  -1 -21  -1   65.21    7.26
   1 -21   1   77.58    7.52
   1 -21   1   76.77    7.88
   1  21   2   59.06    6.58
  -1  21  -2   76.32    7.06
  -1 -21  -2   68.42    6.68
  -1 -21  -2   64.09    6.15
  -1 -21  -2   64.06    6.33
   1 -21   2   60.61    6.05
  -1 -21  -2   55.54    5.90
   1 -21   2   59.40    6.50
  -1  21  -3   11.25    3.24
   1  21   3   13.03    2.90
  -1  21  -3   11.08    2.37
   1 -21   3   13.53    2.01
  -1 -21  -3   13.31    2.73
  -1 -21  -3   15.64    2.26
  -1 -21  -3   12.51    2.05
  -1 -21  -3   11.77    2.58
   1 -21   3   11.39    2.59
  -1  21  -4    3.94    3.10
  -1  21  -4    5.49    2.09
  -1  21  -4    4.67    1.98
   1  21   4    4.41    2.50
   1 -21   4    3.05    1.53
  -1 -21  -4    3.33    2.32
  -1 -21  -4    4.89    2.26
  -1 -21  -4    6.31    1.70
  -1 -21  -4    5.50    1.74
   1 -21   4    3.82    2.11
  -1 -21  -4    1.28    1.26
  -1  21  -5   10.43    2.48
   1  21   5    9.47    2.85
  -1  21  -5   10.70    3.68
  -1  21  -5    3.13    2.28
  -1 -21  -5    7.57    2.13
  -1 -21  -5    5.62    2.05
  -1 -21  -5   11.60    2.73
  -1 -21  -5    9.92    1.97
  -1 -21  -5    7.36    2.70
   1 -21   5    5.60    2.37
  -1  21  -6   41.77    5.03
  -1  21  -6   32.40    4.77
  -1  21  -6   38.44    4.86
  -1  21  -6   47.76    6.34
  -1 -21  -6   37.94    4.34
  -1 -21  -6   42.58    4.62
  -1 -21  -6   45.31    4.92
  -1 -21  -6   38.37    4.58
   1 -21   6   33.41    4.61
  -1 -21  -6   45.51    5.24
  -1  21  -7   27.81    4.27
  -1  21  -7   35.62    5.71
  -1  21  -7   22.63    3.91
  -1  21  -7   25.51    3.89
   1 -21   7   21.09    3.58
  -1 -21  -7   23.85    4.22
  -1 -21  -7   22.06    3.67
  -1 -21  -7   23.90    3.61
  -1 -21  -7   29.01    3.84
  -1 -21  -7   31.53    3.33
  -1  21  -8   -0.30    2.47
  -1  21  -8   -0.19    3.11
  -1  21  -8    0.59    4.02
  -1  21  -8    4.19    2.80
  -1 -21  -8    1.87    2.29
  -1 -21  -8    1.59    1.69
  -1 -21  -8    1.97    2.96
  -1 -21  -8    3.53    2.38
   1  22  -8    0.78    2.72
   1  22  -8    5.89    4.28
   1  22  -8   -0.53    2.20
   1  22  -8   -6.79    2.58
   1 -22  -8    2.67    2.16
   1 -22  -8    0.77    1.96
   1 -22  -8   -1.06    2.79
   1  22  -7   22.90    3.52
   1  22  -7   20.47    5.03
   1  22  -7   25.08    3.96
   1  22  -7   22.52    3.70
   1 -22  -7   22.52    3.86
   1 -22  -7   22.18    3.34
  -1 -22   7   21.38    3.43
   1 -22  -7   23.35    3.26
   1 -22  -7   20.14    3.23
   1  22  -6    1.61    2.35
   1  22  -6    3.99    3.62
   1  22  -6    0.42    2.12
   1  22  -6   -0.02    2.17
   1 -22  -6    0.31    1.85
   1 -22  -6    1.65    2.12
  -1 -22   6    4.45    2.31
   1 -22  -6   -0.45    2.40
   1 -22  -6   -0.76    1.84
   1  22  -5   82.84    8.84
   1  22  -5   97.44    9.23
   1  22  -5   82.61    9.00
   1  22  -5  109.99   10.13
   1 -22  -5  102.00    9.39
  -1 -22   5   90.14    9.03
   1 -22  -5   91.91    9.07
   1 -22  -5   83.90    8.79
   1  22  -4    6.50    2.14
   1  22  -4    7.29    2.12
  -1  22   4    1.48    2.03
   1  22  -4    4.62    3.42
   1  22  -4    7.03    1.59
   1  22  -4    4.89    2.22
   1 -22  -4    3.32    2.25
   1 -22  -4    4.66    1.85
   1 -22  -4    6.18    2.39
   1 -22  -4    5.87    2.06
  -1 -22   4    4.42    1.30
  -1 -22   4    2.62    2.36
  -1  22   3   42.29    4.94
   1  22  -3   46.51    5.65
   1  22  -3   37.88    4.43
   1  22  -3   40.04    4.73
  -1 -22   3   35.69    4.19
   1 -22  -3   46.35    4.45
  -1 -22   3   40.53    4.85
   1 -22  -3   49.86    5.09
   1 -22  -3   46.54    4.82
   1 -22  -3   43.84    4.92
   1  22  -2    3.11    1.36
   1  22  -2    0.93    1.73
   1  22  -2    2.32    1.73
  -1  22   2    2.68    2.01
   1  22  -2    3.08    2.73
  -1 -22   2    2.25    2.16
  -1 -22   2   -1.17    1.34
   1 -22  -2    6.31    2.19
   1 -22  -2    1.92    1.69
   1 -22  -2    2.34    1.47
   1 -22  -2    1.00    1.75
   1  22  -1   28.60    3.59
   1  22  -1   34.28    4.58
   1  22  -1   33.40    3.83
  -1  22   1   35.80    4.39
  -1 -22   1   30.06    4.16
   1 -22  -1   42.49    3.73
  -1 -22   1   30.43    3.75
   1 -22  -1   33.50    3.93
   1 -22  -1   38.90    4.27
   1 -22  -1   32.56    3.98
   1  22   0   14.15    3.00
   1  22   0   17.43    2.11
  -1  22   0   16.85    2.98
  -1 -22   0   12.34    2.41
   1 -22   0   14.93    2.45
  -1 -22   0   13.86    2.67
   1 -22   0   14.93    2.35
  -1 -22   0   10.92    2.25
   1 -22   0   13.99    2.71
  -1  22  -1   24.62    3.65
  -1 -22  -1   23.04    3.04
  -1 -22  -1   16.60    2.78
   1 -22   1   15.57    3.14
  -1 -22  -1   20.63    3.15
   1 -22   1   18.62    2.65
   1 -22   1   23.00    3.06
   1  22   2    4.31    2.35
  -1  22  -2    6.05    2.65
  -1 -22  -2    1.46    2.18
  -1 -22  -2    4.77    1.69
   1 -22   2    3.44    1.52
  -1 -22  -2    3.39    1.91
  -1 -22  -2    0.02    1.31
   1 -22   2    3.99    2.20
   1 -22   2    5.65    2.21
  -1 -22  -2    5.33    1.41
   1  22   3   47.45    5.59
  -1  22  -3   51.18    6.08
  -1  22  -3   45.22    5.25
   1 -22   3   43.23    5.28
  -1 -22  -3   47.77    4.84
  -1 -22  -3   46.22    4.96
  -1 -22  -3   50.76    5.35
  -1 -22  -3   54.54    5.59
   1 -22   3   42.59    4.83
  -1  22  -4   28.89    4.23
   1  22   4   29.88    4.64
  -1  22  -4   43.28    5.48
  -1  22  -4   35.44    4.31
  -1 -22  -4   37.45    4.56
   1 -22   4   34.26    4.33
  -1 -22  -4   38.91    4.11
  -1 -22  -4   38.72    4.59
  -1 -22  -4   37.37    4.04
   1 -22   4   37.47    3.96
  -1  22  -5    5.17    2.40
   1  22   5    0.93    2.58
  -1  22  -5    4.85    2.30
  -1  22  -5    9.72    3.74
  -1 -22  -5    2.55    1.91
  -1 -22  -5    3.80    2.54
   1 -22   5    4.30    2.41
  -1 -22  -5    3.69    2.54
  -1 -22  -5    4.34    1.81
  -1  22  -6   11.41    2.92
  -1  22  -6   14.83    4.24
  -1  22  -6    9.24    2.79
  -1  22  -6   14.05    3.22
  -1 -22  -6   11.51    2.32
   1 -22   6   10.28    2.74
  -1 -22  -6   15.38    3.23
  -1 -22  -6   15.10    2.69
  -1 -22  -6   15.80    3.01
  -1 -22  -6   13.15    2.58
  -1  22  -7   22.22    3.59
  -1  22  -7   24.21    5.07
  -1  22  -7   15.47    3.53
  -1  22  -7   22.87    3.92
  -1 -22  -7   19.91    3.29
  -1 -22  -7   17.04    3.74
  -1 -22  -7   21.72    3.55
   1 -22   7   26.73    3.45
  -1 -22  -7   22.46    3.36
  -1 -22  -7   18.94    2.84
  -1  22  -8    0.13    2.58
  -1  22  -8    6.76    4.40
  -1  22  -8    1.45    3.32
  -1  22  -8    1.20    2.71
  -1 -22  -8    3.52    3.06
  -1 -22  -8    7.29    2.65
  -1 -22  -8    5.69    1.82
  -1 -22  -8    6.93    2.50
   1  23  -8    2.17    2.37
   1  23  -8    7.92    4.52
   1  23  -8   -4.08    2.67
   1  23  -8    2.94    2.83
   1 -23  -8   -0.34    2.06
   1 -23  -8   -0.35    2.02
   1 -23  -8    2.51    2.87
   1  23  -7    9.66    4.05
   1  23  -7    1.80    2.55
   1  23  -7   -0.18    2.63
   1  23  -7    6.41    2.45
   1 -23  -7    2.78    2.07
   1 -23  -7   -0.70    2.64
   1 -23  -7    2.16    1.95
  -1 -23   7   -0.98    2.32
   1 -23  -7    7.22    2.32
   1  23  -6   12.87    3.11
   1  23  -6   22.24    4.68
   1  23  -6   13.40    2.85
   1  23  -6   13.00    2.83
  -1 -23   6   12.59    2.99
   1 -23  -6   14.74    2.73
   1 -23  -6   15.85    2.93
   1 -23  -6   15.11    2.71
   1 -23  -6   12.07    3.08
   1  23  -5    7.43    3.72
   1  23  -5    0.61    1.99
   1  23  -5    0.73    2.27
   1  23  -5    0.55    2.09
   1 -23  -5    2.23    2.39
   1 -23  -5    2.38    2.21
  -1 -23   5    0.89    2.37
   1 -23  -5    3.16    1.91
   1  23  -4   16.63    4.04
  -1  23   4   13.72    2.89
   1  23  -4   11.58    2.61
   1  23  -4   13.70    3.70
   1  23  -4   12.40    2.74
   1 -23  -4   12.88    2.75
   1 -23  -4   13.97    2.36
  -1 -23   4   13.07    1.86
  -1 -23   4   11.80    2.91
   1 -23  -4   14.08    2.81
   1  23  -3   37.56    5.09
   1  23  -3   32.25    3.73
  -1  23   3   31.66    4.33
   1  23  -3   27.07    3.96
  -1 -23   3   30.06    3.52
   1 -23  -3   32.88    4.08
   1 -23  -3   33.98    4.16
   1 -23  -3   39.02    3.79
  -1 -23   3   29.56    4.13
   1 -23  -3   37.58    4.34
   1  23  -2    5.12    2.09
   1  23  -2   10.13    3.20
  -1  23   2    7.51    2.40
   1  23  -2    4.59    1.55
   1 -23  -2    8.75    1.79
   1 -23  -2    7.86    1.97
   1 -23  -2    4.98    1.99
  -1 -23   2    2.86    2.33
   1 -23  -2    5.28    2.34
  -1 -23   2    4.83    1.60
   1  23  -1    8.38    1.78
  -1  23   1    8.40    2.60
   1  23  -1   10.31    2.98
  -1 -23   1    5.22    2.34
   1 -23  -1    7.27    1.96
   1 -23  -1   10.45    2.49
   1 -23  -1    8.33    1.77
  -1 -23   1    7.25    1.88
   1 -23  -1    9.95    2.08
  -1  23   0   -0.59    2.31
   1  23   0    1.89    2.49
   1  23   0    0.32    1.38
  -1 -23   0   -0.58    1.58
   1 -23   0   -0.11    1.99
   1 -23   0    1.13    1.73
   1 -23   0   -1.00    1.56
  -1 -23   0    0.83    1.90
  -1  23  -1   59.26    6.35
   1  23   1   51.14    6.16
   1 -23   1   55.24    5.58
  -1 -23  -1   54.97    6.17
  -1 -23  -1   48.43    5.23
   1 -23   1   67.19    6.14
  -1 -23  -1   57.85    5.75
  -1 -23  -1   55.32    5.83
   1  23   2   31.41    4.38
  -1  23  -2   33.86    4.68
   1 -23   2   28.14    3.56
  -1 -23  -2   26.08    3.81
  -1 -23  -2   33.89    3.72
   1 -23   2   40.32    4.27
  -1 -23  -2   31.03    3.53
  -1 -23  -2   37.57    4.36
  -1 -23  -2   34.28    3.96
   1 -23   2   34.37    4.16
  -1  23  -3    4.05    3.06
   1  23   3   -2.40    2.25
  -1  23  -3   -1.23    1.89
  -1 -23  -3    1.46    1.53
  -1 -23  -3    1.61    2.29
   1 -23   3    2.81    1.52
  -1 -23  -3    0.02    1.73
  -1 -23  -3   -0.01    1.54
  -1 -23  -3   -0.21    2.00
   1 -23   3    0.10    2.15
   1  23   4  109.69   10.75
  -1  23  -4  112.14   11.06
  -1  23  -4  102.92   10.44
   1 -23   4  109.13   10.04
  -1 -23  -4  110.15   10.10
  -1 -23  -4  104.01   10.49
  -1 -23  -4   99.38   10.43
  -1 -23  -4  113.99   10.66
  -1 -23  -4  110.54   10.15
   1 -23   4  106.43   10.42
  -1  23  -5    7.97    2.68
  -1  23  -5   10.90    2.68
  -1  23  -5    8.53    3.78
  -1 -23  -5   14.58    2.35
   1 -23   5    6.47    2.59
  -1 -23  -5   11.09    2.23
  -1 -23  -5   10.90    2.95
  -1 -23  -5   10.73    2.88
  -1  23  -6   26.05    3.93
  -1  23  -6   32.41    5.27
  -1  23  -6   20.50    3.70
  -1  23  -6   17.70    3.54
  -1 -23  -6   30.31    3.92
  -1 -23  -6   25.15    3.40
  -1 -23  -6   23.12    3.16
  -1 -23  -6   22.95    3.89
  -1 -23  -6   26.48    3.53
  -1  23  -7   30.12    4.39
  -1  23  -7   33.27    4.69
  -1  23  -7   35.83    6.09
  -1  23  -7   25.61    4.43
  -1 -23  -7   26.98    4.07
   1 -23   7   29.60    4.23
  -1 -23  -7   31.91    4.15
  -1 -23  -7   32.16    3.65
  -1 -23  -7   37.56    4.45
  -1 -23  -7   32.95    4.70
  -1  23  -8    3.53    2.65
  -1  23  -8   -3.76    3.03
  -1  23  -8    2.70    2.84
  -1 -23  -8    1.50    2.94
  -1 -23  -8    1.92    2.32
  -1 -23  -8    6.06    2.47
   1  24  -8   30.46    6.01
   1  24  -8   27.38    4.19
   1  24  -8   23.81    3.68
   1  24  -8   20.07    4.25
   1 -24  -8   23.15    4.30
   1 -24  -8   22.73    3.59
   1 -24  -8   24.14    3.67
   1  24  -7   -5.17    2.30
   1  24  -7    4.53    3.99
   1  24  -7    0.60    2.31
   1  24  -7    1.82    2.75
   1 -24  -7    1.17    2.11
  -1 -24   7   -2.92    2.31
   1 -24  -7    0.18    2.14
   1 -24  -7    2.31    2.70
   1 -24  -7    1.47    2.08
   1  24  -6    3.64    3.85
   1  24  -6    4.07    2.26
   1  24  -6   -2.53    2.16
   1  24  -6   -0.85    2.41
  -1 -24   6    3.42    2.48
   1 -24  -6    0.94    2.25
   1 -24  -6    1.34    2.00
   1 -24  -6    5.10    2.59
   1  24  -5   -0.08    2.34
   1  24  -5    2.39    2.23
   1  24  -5   -3.06    3.38
   1  24  -5   -0.39    1.99
   1 -24  -5   -1.20    1.85
   1 -24  -5   -1.18    2.23
   1 -24  -5    1.82    2.30
  -1 -24   5   -5.32    2.31
   1  24  -4    8.98    2.61
   1  24  -4    7.94    2.41
   1  24  -4    5.18    3.48
   1 -24  -4   10.15    2.58
  -1 -24   4    6.42    1.47
  -1 -24   4    8.12    2.68
   1 -24  -4    5.97    2.36
   1 -24  -4    5.67    2.03
  -1  24   3    5.94    2.54
   1  24  -3    6.29    3.33
   1  24  -3    3.05    2.13
   1  24  -3    8.38    2.03
   1  24  -3    2.44    2.07
  -1 -24   3    4.13    1.53
   1 -24  -3    6.03    1.99
  -1 -24   3    5.23    2.43
   1 -24  -3    6.57    1.86
   1 -24  -3    6.45    2.40
   1 -24  -3    6.63    2.28
   1  24  -2   29.22    4.30
  -1  24   2   23.63    3.58
   1  24  -2   24.34    3.27
  -1 -24   2   19.30    3.46
   1 -24  -2   20.66    3.46
   1 -24  -2   21.67    3.21
  -1 -24   2   18.90    2.75
   1 -24  -2   23.24    2.87
   1 -24  -2   29.91    3.40
  -1  24   1    0.80    2.26
   1  24  -1    2.25    2.63
   1  24  -1    4.14    1.56
   1 -24  -1    3.45    1.86
   1 -24  -1    0.78    1.61
   1 -24  -1    0.54    2.00
  -1 -24   1    0.54    2.19
   1 -24  -1    0.83    1.45
  -1 -24   1    3.18    1.66
   1  24   0   79.41    8.35
  -1  24   0   81.96    8.26
  -1 -24   0   68.56    7.59
   1 -24   0   76.46    8.00
   1 -24   0   82.12    7.67
  -1 -24   0   70.16    7.91
   1 -24   0   93.22    7.97
   1  24   1   14.58    3.31
  -1  24  -1   22.69    3.61
   1 -24   1   22.71    3.22
  -1 -24  -1   13.78    2.16
  -1 -24  -1   15.77    3.02
  -1 -24  -1   15.14    2.81
   1 -24   1   15.82    2.46
  -1 -24  -1   17.10    2.69
   1  24   2  137.80   12.99
  -1  24  -2  137.05   13.12
  -1 -24  -2  132.90   12.46
  -1 -24  -2  117.54   12.26
  -1 -24  -2  127.21   12.61
  -1 -24  -2  133.63   12.67
   1 -24   2  147.84   12.91
   1 -24   2  158.90   12.97
   1 -24   2  130.46   12.39
  -1 -24  -2  138.42   12.87
   1  24   3    2.83    2.49
  -1  24  -3    6.08    3.23
  -1 -24  -3   -0.56    2.29
  -1 -24  -3    2.35    1.71
   1 -24   3    3.11    1.56
  -1 -24  -3    1.98    2.12
  -1 -24  -3    0.75    1.95
   1 -24   3    4.36    2.36
  -1 -24  -3    2.42    1.63
   1  24   4   10.94    3.23
  -1  24  -4   13.50    3.92
  -1  24  -4   14.96    2.84
  -1 -24  -4   13.92    2.38
   1 -24   4   12.00    2.18
   1 -24   4   12.66    2.86
  -1 -24  -4   13.16    2.88
  -1 -24  -4   13.08    3.06
  -1 -24  -4   13.36    2.40
  -1  24  -5   15.95    3.13
  -1  24  -5   12.59    2.99
  -1  24  -5   23.23    4.51
  -1 -24  -5   16.43    3.29
  -1 -24  -5   15.96    2.56
  -1 -24  -5   17.26    2.69
  -1 -24  -5   15.26    3.17
   1 -24   5   16.01    3.16
  -1  24  -6   11.19    3.02
  -1  24  -6    5.62    2.64
  -1  24  -6    5.42    2.65
  -1  24  -6   10.43    4.14
  -1 -24  -6   10.38    2.90
  -1 -24  -6   11.61    2.14
   1 -24   6   11.77    2.74
  -1 -24  -6    4.00    2.19
  -1 -24  -6    9.65    2.82
  -1  24  -7   -0.64    2.37
  -1  24  -7   -2.48    3.77
  -1  24  -7    4.79    2.95
  -1  24  -7    2.99    2.63
  -1 -24  -7    2.28    2.06
  -1 -24  -7    1.08    2.18
  -1 -24  -7   -0.84    1.64
   1 -24   7   -3.21    2.26
  -1 -24  -7   -0.06    2.44
  -1 -24  -7   -0.53    2.59
  -1  24  -8    2.58    3.21
  -1  24  -8    0.39    2.67
  -1  24  -8    8.81    2.86
  -1 -24  -8    5.08    2.48
  -1 -24  -8    3.24    2.43
  -1 -24  -8    0.21    2.89
   1  25  -7    0.15    2.76
   1  25  -7    0.60    2.29
   1  25  -7    1.36    2.59
   1  25  -7   -0.79    3.95
   1 -25  -7    2.14    2.16
   1 -25  -7    5.41    2.31
   1 -25  -7    0.73    2.24
  -1 -25   7   -1.08    2.46
   1 -25  -7    6.09    2.85
   1  25  -6   21.77    3.76
   1  25  -6   21.93    3.50
   1  25  -6   22.72    3.56
   1  25  -6   20.57    4.96
  -1 -25   6   24.96    3.73
   1 -25  -6   23.38    3.37
   1 -25  -6   21.09    3.79
   1 -25  -6   23.18    3.55
   1  25  -5    2.59    2.10
   1  25  -5   11.46    4.03
   1  25  -5    4.34    2.38
   1  25  -5   -0.39    2.43
  -1 -25   5   -2.51    2.39
   1 -25  -5    4.79    2.40
   1 -25  -5    1.34    2.32
   1 -25  -5    2.57    1.99
   1  25  -4   27.20    4.93
   1  25  -4   19.08    3.39
   1 -25  -4   29.96    3.71
   1 -25  -4   21.95    3.54
  -1 -25   4   20.79    2.63
  -1 -25   4   24.11    3.72
   1 -25  -4   24.95    3.15
  -1  25   3   30.07    4.02
   1  25  -3   31.07    4.89
   1  25  -3   19.61    3.52
   1  25  -3   30.86    3.64
   1 -25  -3   31.24    3.35
  -1 -25   3   22.23    3.74
   1 -25  -3   33.22    3.93
  -1 -25   3   19.91    2.94
   1 -25  -3   26.60    3.68
  -1  25   2    3.25    2.48
   1  25  -2    1.94    3.09
  -1 -25   2    1.87    1.58
   1 -25  -2    0.96    2.01
   1 -25  -2    4.96    2.32
   1 -25  -2    0.69    1.85
  -1 -25   2    1.51    2.29
   1 -25  -2   -0.28    1.58
  -1  25   1    9.49    2.98
   1  25  -1    6.47    3.07
   1 -25  -1    9.06    2.57
   1 -25  -1   14.38    2.35
   1 -25  -1    7.94    2.09
  -1 -25   1    7.56    2.02
   1 -25  -1   10.19    1.93
  -1 -25   1    9.35    2.72
  -1  25   0    2.66    2.64
   1  25   0    4.79    2.85
   1 -25   0    1.54    1.69
  -1 -25   0   -0.54    2.17
   1 -25   0    6.48    2.39
  -1 -25   0    0.30    1.69
   1 -25   0    2.60    1.78
   1  25   1   85.51    8.75
  -1  25  -1   93.64    8.84
   1 -25   1   82.00    8.00
  -1 -25  -1   77.56    8.42
   1 -25   1  105.67    8.45
  -1 -25  -1   66.68    7.72
  -1 -25  -1   85.58    8.16
   1 -25   1   82.06    8.47
  -1  25  -2   44.80    5.53
   1  25   2   42.80    5.27
   1 -25   2   37.85    4.39
  -1 -25  -2   51.14    5.08
  -1 -25  -2   33.97    4.54
  -1 -25  -2   37.03    4.65
  -1 -25  -2   35.41    4.10
   1 -25   2   42.63    4.88
  -1  25  -3    0.55    3.25
   1  25   3   -2.13    2.55
   1 -25   3   -1.19    1.49
  -1 -25  -3   -0.81    1.57
  -1 -25  -3    1.24    1.68
   1 -25   3    0.95    2.36
  -1 -25  -3    1.52    2.08
  -1 -25  -3   -0.47    2.38
  -1 -25  -3   -1.23    1.92
  -1  25  -4   24.97    3.87
  -1  25  -4   35.90    5.27
   1  25   4   24.14    4.36
  -1 -25  -4   33.75    4.22
  -1 -25  -4   27.22    3.94
  -1 -25  -4   25.25    3.47
   1 -25   4   28.15    3.37
   1 -25   4   33.13    4.04
  -1 -25  -4   28.36    3.45
  -1  25  -5    4.32    2.42
  -1  25  -5    3.73    3.45
  -1  25  -5    3.33    2.41
  -1 -25  -5    2.99    1.93
   1 -25   5    2.89    2.46
  -1 -25  -5    4.76    2.48
  -1 -25  -5    3.58    2.69
  -1 -25  -5    2.62    1.79
  -1  25  -6    2.66    2.47
  -1  25  -6    6.42    2.61
  -1  25  -6    7.82    4.13
  -1  25  -6   -0.60    2.57
   1 -25   6    5.93    2.43
  -1 -25  -6    0.98    2.55
  -1 -25  -6    2.96    1.85
  -1 -25  -6    5.22    2.06
  -1 -25  -6    6.47    2.71
  -1  25  -7    2.49    2.48
  -1  25  -7    0.88    5.23
  -1  25  -7   -1.40    2.83
  -1  25  -7    2.34    2.61
  -1 -25  -7   -0.02    2.27
  -1 -25  -7    1.42    2.07
   1 -25   7   -0.51    2.38
  -1 -25  -7   -1.61    2.47
  -1 -25  -7   -1.30    2.56
   1  26  -7   17.96    5.00
   1  26  -7   15.03    3.03
   1  26  -7    7.02    3.21
   1  26  -7    9.62    3.10
  -1 -26   7   10.36    3.02
   1 -26  -7   11.71    3.28
   1 -26  -7   11.28    2.71
   1 -26  -7   11.04    2.73
   1  26  -6    1.63    2.29
   1  26  -6    3.46    4.10
   1  26  -6   -1.45    2.39
   1  26  -6    0.08    2.25
   1 -26  -6   -0.05    2.44
   1 -26  -6    2.25    2.07
  -1 -26   6   -1.77    2.45
   1 -26  -6    0.45    2.29
   1  26  -5   38.57    5.73
   1  26  -5   24.25    3.65
   1  26  -5   22.56    3.80
   1  26  -5   23.74    4.08
   1 -26  -5   38.17    4.30
   1 -26  -5   33.97    4.18
  -1 -26   5   26.91    4.08
   1 -26  -5   27.33    3.66
   1  26  -4   -0.33    3.47
   1  26  -4    3.46    2.29
   1 -26  -4   -0.18    2.15
  -1 -26   4   -0.88    1.31
   1 -26  -4    1.61    2.42
  -1 -26   4    1.58    2.58
   1 -26  -4    4.05    1.88
   1  26  -3   12.56    2.70
  -1  26   3   16.90    4.04
   1  26  -3   11.56    3.89
   1 -26  -3   16.98    3.05
  -1 -26   3   10.93    2.05
  -1 -26   3   12.11    3.01
   1 -26  -3   10.97    2.29
   1 -26  -3   12.00    2.66
  -1  26   2    1.81    2.59
   1  26  -2    6.65    3.38
   1 -26  -2    1.98    1.69
  -1 -26   2    2.80    1.63
   1 -26  -2    1.87    2.31
   1 -26  -2   -0.21    1.78
  -1 -26   2    2.82    2.54
   1 -26  -2    3.41    2.02
  -1  26   1   19.26    3.48
   1  26  -1   15.09    3.74
  -1 -26   1   12.00    2.46
   1 -26  -1   21.24    3.22
   1 -26  -1   14.48    2.68
   1 -26  -1   19.34    2.83
  -1 -26   1   13.57    3.16
   1 -26  -1   16.52    2.42
   1  26   0   11.48    3.52
  -1  26   0   18.46    3.45
   1 -26   0   12.02    2.83
  -1 -26   0    8.09    2.69
  -1 -26   0    7.49    2.15
   1 -26   0    9.56    2.21
   1  26   1   -1.85    2.66
  -1  26  -1    7.19    3.09
   1 -26   1    9.05    2.27
  -1 -26  -1    4.33    2.57
   1 -26   1    5.56    1.86
  -1 -26  -1    2.54    2.05
  -1 -26  -1    3.89    1.57
   1 -26   1    8.60    2.59
   1  26   2   -0.40    2.82
  -1  26  -2    4.86    3.07
   1 -26   2    1.87    1.63
  -1 -26  -2    0.89    1.54
  -1 -26  -2    0.47    2.34
   1 -26   2    4.36    2.40
  -1 -26  -2   -0.06    1.97
   1  26   3   60.61    6.83
  -1  26  -3   66.28    7.34
  -1 -26  -3   64.29    6.69
   1 -26   3   52.93    6.39
   1 -26   3   51.20    5.88
  -1 -26  -3   53.68    6.28
  -1 -26  -3   60.80    5.76
  -1  26  -4    3.54    3.54
  -1  26  -4    0.92    2.28
  -1 -26  -4    0.78    1.78
  -1 -26  -4   -1.69    2.10
   1 -26   4   -1.35    1.57
  -1 -26  -4   -1.07    2.50
   1 -26   4   -0.94    2.25
  -1 -26  -4    3.29    1.77
  -1  26  -5   30.29    4.00
  -1  26  -5   27.01    5.19
  -1  26  -5   24.13    3.90
  -1 -26  -5   21.89    3.47
  -1 -26  -5   26.55    3.41
  -1 -26  -5   28.66    4.05
   1 -26   5   35.35    4.17
  -1 -26  -5   24.88    4.11
  -1  26  -6   18.45    4.73
  -1  26  -6   11.47    3.13
  -1  26  -6   18.34    3.34
  -1  26  -6   10.12    3.12
  -1 -26  -6   14.86    3.33
   1 -26   6   14.67    3.00
  -1 -26  -6   14.40    2.68
  -1 -26  -6   11.80    3.13
  -1  26  -7    0.46    2.92
  -1  26  -7    4.15    2.76
  -1  26  -7    4.68    2.88
  -1 -26  -7    6.45    2.24
  -1 -26  -7    3.41    2.77
   1 -26   7    9.59    2.77
  -1 -26  -7    4.71    2.87
   1  27  -7    7.15    2.76
   1  27  -7    2.03    2.76
   1  27  -7    6.69    4.56
   1  27  -7    7.28    3.15
   1 -27  -7   10.24    2.70
   1 -27  -7   13.27    3.28
  -1 -27   7    4.13    2.73
   1 -27  -7    7.05    2.50
   1  27  -6    5.86    2.84
   1  27  -6    3.77    2.55
   1  27  -6   10.14    2.73
   1  27  -6   13.43    4.59
   1 -27  -6    9.53    2.69
  -1 -27   6   10.95    2.94
   1 -27  -6    7.39    2.39
   1 -27  -6    6.98    2.87
   1  27  -5   -0.04    2.09
   1  27  -5    2.60    2.37
   1  27  -5    8.02    4.19
   1  27  -5    1.63    2.55
   1 -27  -5    2.59    2.43
   1 -27  -5    4.20    2.57
   1 -27  -5    2.50    2.03
  -1 -27   5    5.57    2.72
   1  27  -4   17.74    3.03
   1  27  -4   17.18    4.57
   1 -27  -4   15.13    2.56
   1 -27  -4   14.52    3.06
  -1 -27   4    8.23    3.07
  -1 -27   4   12.91    2.07
   1 -27  -4   16.86    3.17
   1  27  -3    8.41    2.48
   1  27  -3    0.13    3.51
   1 -27  -3    7.74    2.70
   1 -27  -3    5.95    2.29
  -1 -27   3    5.52    2.70
  -1 -27   3    5.50    1.72
   1 -27  -3    7.69    2.01
   1  27  -2    4.64    3.35
  -1  27   2    1.69    2.60
   1 -27  -2    0.70    2.43
   1 -27  -2    1.98    1.67
  -1 -27   2    2.96    1.69
   1 -27  -2    0.10    2.05
  -1 -27   2    1.38    2.50
  -1  27   1   27.54    4.01
   1  27  -1   24.08    4.37
  -1 -27   1   23.90    3.73
   1 -27  -1   16.91    3.32
   1 -27  -1   24.48    3.26
   1 -27  -1   31.85    3.86
  -1 -27   1   17.41    2.88
   1  27   0    5.21    3.17
  -1  27   0    4.55    2.95
   1 -27   0    3.49    2.50
  -1 -27   0   -0.60    2.35
   1 -27   0    0.52    1.78
  -1 -27   0    0.52    1.88
   1 -27   0   -1.34    1.55
  -1  27  -1   70.91    7.48
   1  27   1   58.11    7.31
  -1 -27  -1   53.42    6.23
   1 -27   1   65.97    6.55
  -1 -27  -1   62.97    6.72
   1 -27   1   73.36    7.19
   1 -27   1   75.29    6.90
  -1 -27  -1   65.20    7.20
  -1  27  -2    3.16    3.29
   1  27   2    0.56    2.94
  -1 -27  -2    2.30    1.65
  -1 -27  -2    2.24    2.55
   1 -27   2    1.43    2.46
   1 -27   2    1.78    1.71
  -1 -27  -2    3.90    2.19
   1  27   3   14.36    3.71
  -1  27  -3   26.85    4.56
   1 -27   3   13.56    3.25
   1 -27   3   16.34    2.51
  -1 -27  -3   16.79    3.41
  -1 -27  -3   12.98    2.91
  -1 -27  -3   16.19    2.46
  -1  27  -4    7.59    2.51
  -1  27  -4   11.81    3.91
   1 -27   4    5.89    2.61
  -1 -27  -4    5.32    2.53
   1 -27   4    5.22    1.85
  -1 -27  -4    4.88    2.00
  -1 -27  -4    7.04    2.81
  -1  27  -5    6.54    4.00
  -1  27  -5    6.19    2.72
  -1  27  -5    6.59    2.65
  -1 -27  -5    9.28    2.70
   1 -27   5    7.40    2.79
  -1 -27  -5    7.79    2.29
  -1 -27  -5    7.32    3.02
  -1  27  -6   16.71    3.28
  -1  27  -6   11.07    3.00
  -1  27  -6    9.92    3.11
  -1 -27  -6    6.07    2.85
  -1 -27  -6   16.38    3.29
  -1 -27  -6   10.28    2.51
   1 -27   6   12.96    2.93
  -1  27  -7   12.96    3.04
  -1  27  -7    5.01    2.92
  -1  27  -7    7.23    3.28
  -1 -27  -7    1.23    2.64
  -1 -27  -7    3.34    2.85
  -1 -27  -7    7.17    2.36
   1 -27   7    5.53    2.77
   1  28  -7    1.50    4.37
   1  28  -7    2.81    2.51
   1  28  -7   -4.32    2.69
  -1 -28   7   -1.16    2.54
   1 -28  -7   10.13    3.29
   1 -28  -7    0.85    2.36
   1 -28  -7    2.19    2.29
   1  28  -6    4.86    4.28
   1  28  -6    0.62    2.33
   1  28  -6   -0.22    2.59
   1  28  -6   -0.66    2.33
  -1 -28   6    3.63    2.69
   1 -28  -6   -0.85    1.95
   1 -28  -6    0.24    2.46
   1 -28  -6    2.93    2.49
   1  28  -5    0.03    2.62
   1  28  -5    9.14    4.20
   1  28  -5    2.97    2.23
   1  28  -5    2.10    2.33
   1 -28  -5    3.49    2.05
   1 -28  -5    1.59    2.35
   1 -28  -5    4.45    2.70
  -1 -28   5    1.00    2.65
   1  28  -4    2.77    3.72
   1  28  -4    0.86    2.27
  -1 -28   4    1.77    2.71
   1 -28  -4    7.38    2.72
   1 -28  -4    3.27    1.92
  -1 -28   4    4.15    1.52
   1 -28  -4    1.37    2.22
   1  28  -3   19.12    3.18
   1  28  -3   22.13    4.70
   1 -28  -3   22.53    2.91
  -1 -28   3   16.62    3.49
   1 -28  -3   20.03    3.47
   1 -28  -3   25.34    3.41
  -1 -28   3   14.83    2.57
   1  28  -2    8.53    3.74
   1 -28  -2    5.62    2.33
  -1 -28   2    1.21    1.76
  -1 -28   2    3.16    2.69
   1 -28  -2    5.04    1.91
   1 -28  -2    4.87    2.58
   1  28  -1   13.85    3.95
  -1  28   1   11.28    3.32
   1 -28  -1   10.01    2.40
  -1 -28   1    8.73    2.20
  -1 -28   1   14.39    3.12
   1 -28  -1    9.99    2.92
   1  28   0   35.03    5.63
  -1  28   0   48.07    5.73
  -1 -28   0   35.27    4.60
   1 -28   0   50.54    5.36
  -1 -28   0   32.59    5.03
   1 -28   0   50.00    4.78
  -1  28  -1    6.70    3.28
   1  28   1    3.51    3.18
  -1 -28  -1    4.38    2.21
  -1 -28  -1    2.60    2.67
   1 -28   1    4.63    1.96
   1 -28   1   -0.03    2.49
  -1  28  -2   34.22    5.10
   1  28   2   29.53    4.65
  -1 -28  -2   29.57    3.93
   1 -28   2   26.50    3.53
  -1 -28  -2   29.12    3.37
   1 -28   2   26.91    4.24
  -1 -28  -2   35.82    4.47
  -1  28  -3    2.71    3.59
   1  28   3    3.04    3.15
  -1 -28  -3    3.94    1.84
  -1 -28  -3    1.99    2.68
   1 -28   3    2.28    1.75
   1 -28   3    3.06    2.59
  -1 -28  -3    0.89    2.23
  -1  28  -4    5.01    2.38
  -1  28  -4    1.68    3.56
  -1 -28  -4    5.95    1.98
  -1 -28  -4   -1.92    2.61
   1 -28   4    4.49    1.81
   1 -28   4    2.41    2.53
  -1 -28  -4    2.32    2.38
  -1  28  -5   18.16    4.54
  -1  28  -5   14.35    3.13
  -1  28  -5   13.11    3.08
  -1 -28  -5   15.08    2.68
  -1 -28  -5    9.51    2.89
   1 -28   5   16.14    3.27
  -1 -28  -5   14.47    3.42
  -1  28  -6    0.11    2.55
  -1  28  -6    0.67    2.57
  -1  28  -6   -1.75    2.48
  -1 -28  -6    3.02    2.17
  -1 -28  -6    0.23    2.47
   1 -28   6    2.54    2.52
  -1 -28  -6   -2.31    2.63
  -1  28  -7    0.91    2.58
  -1  28  -7    2.12    3.00
  -1  28  -7   -0.41    2.78
  -1 -28  -7    4.73    2.39
   1 -28   7   -2.01    2.49
  -1 -28  -7   -2.54    2.60
  -1 -28  -7   -1.53    2.57
   1  29  -6   29.85    4.34
   1  29  -6   40.30    6.30
   1  29  -6   24.21    4.51
   1 -29  -6   40.67    4.61
  -1 -29   6   28.47    4.44
   1 -29  -6   30.16    4.63
   1 -29  -6   32.50    4.14
   1  29  -5   -0.19    2.29
   1  29  -5    4.61    4.13
   1  29  -5   -3.26    2.46
   1  29  -5   -0.31    2.10
   1 -29  -5    2.20    2.38
   1 -29  -5    3.13    1.99
   1 -29  -5    1.46    2.54
  -1 -29   5    2.76    2.64
   1  29  -4   43.41    6.07
   1  29  -4   26.19    4.29
   1 -29  -4   33.34    4.46
   1 -29  -4   30.89    4.04
   1 -29  -4   41.74    4.85
  -1 -29   4   38.57    4.83
   1  29  -3    3.66    3.67
   1  29  -3    4.09    2.36
  -1 -29   3    4.14    2.69
  -1 -29   3   -1.40    1.62
   1 -29  -3    1.93    1.87
   1 -29  -3   -0.10    2.51
   1 -29  -3   -0.03    2.19
   1  29  -2   27.13    4.92
  -1 -29   2   16.67    2.89
   1 -29  -2   25.41    3.02
  -1 -29   2   17.71    3.63
   1 -29  -2   19.71    3.30
   1 -29  -2   30.75    3.98
   1  29  -1   11.53    3.88
  -1  29   1   10.54    4.66
   1 -29  -1    6.50    2.25
  -1 -29   1    7.30    2.16
   1 -29  -1   10.88    2.97
  -1 -29   1    3.69    2.81
   1  29   0    0.40    3.29
  -1  29   0   -3.50    2.92
   1 -29   0    3.72    1.92
   1 -29   0    0.76    2.56
  -1 -29   0    1.84    2.04
  -1 -29   0   -1.58    2.49
   1  29   1    1.10    3.25
  -1  29  -1    6.06    3.35
   1 -29   1    2.19    1.94
  -1 -29  -1    1.28    2.07
   1 -29   1    6.39    2.80
  -1 -29  -1    4.63    2.84
  -1  29  -2    6.91    3.55
   1  29   2    4.53    3.16
  -1 -29  -2    8.32    2.93
  -1 -29  -2    6.37    1.80
   1 -29   2   10.92    2.90
   1 -29   2    2.88    1.85
  -1 -29  -2    7.20    2.41
  -1  29  -3    1.88    3.75
  -1 -29  -3    3.10    2.85
  -1 -29  -3    4.67    2.37
   1 -29   3    5.69    1.93
  -1 -29  -3    6.50    1.91
   1 -29   3    2.01    2.64
  -1  29  -4   24.70    4.09
  -1  29  -4   39.10    5.77
  -1 -29  -4   40.25    3.80
   1 -29   4   23.33    3.47
  -1 -29  -4   28.20    4.49
  -1 -29  -4   30.95    4.20
   1 -29   4   25.09    4.13
  -1  29  -5   -1.52    2.25
  -1  29  -5   -1.53    2.33
  -1 -29  -5    3.96    2.91
   1 -29   5    0.44    2.62
  -1 -29  -5   -2.10    2.24
  -1 -29  -5    1.58    1.99
  -1  29  -6   12.86    3.28
  -1  29  -6   16.64    3.43
  -1  29  -6   14.77    3.32
   1 -29   6    9.20    3.08
  -1 -29  -6   14.98    3.33
  -1 -29  -6   15.51    3.50
  -1 -29  -6   14.09    2.79
   1  30  -6    3.31    4.50
   1  30  -6    1.51    2.47
   1  30  -6    3.05    2.78
  -1 -30   6    0.96    2.78
   1 -30  -6    3.30    2.19
   1 -30  -6   -4.41    2.31
   1 -30  -6    1.71    2.62
   1  30  -5    5.35    4.23
   1  30  -5    5.59    2.84
   1  30  -5    4.05    2.32
   1  30  -5    5.50    2.62
   1 -30  -5    3.70    2.47
  -1 -30   5   -0.45    2.68
   1 -30  -5    8.90    2.98
   1 -30  -5    4.29    2.11
   1  30  -4    3.80    2.40
   1  30  -4   11.93    4.29
  -1 -30   4    2.04    2.73
   1 -30  -4    1.14    1.89
   1 -30  -4    3.68    2.29
   1 -30  -4    1.45    2.66
   1  30  -3   27.96    3.95
   1  30  -3   41.22    5.56
   1 -30  -3   24.41    3.50
  -1 -30   3   25.48    3.33
   1 -30  -3   34.98    4.46
  -1 -30   3   26.14    4.18
   1 -30  -3   26.32    4.00
   1  30  -2   43.37    6.14
   1 -30  -2   35.45    4.67
   1 -30  -2   44.52    5.22
   1 -30  -2   42.02    4.42
  -1 -30   2   35.90    4.96
  -1 -30   2   33.66    4.22
   1  30  -1    6.46    3.73
  -1 -30   1    0.97    1.91
   1 -30  -1    0.79    1.99
   1 -30  -1   -2.58    2.46
  -1 -30   1    2.76    2.56
   1  30   0    7.03    3.66
   1 -30   0    7.78    3.01
  -1 -30   0   12.14    3.06
   1 -30   0    7.76    2.24
  -1 -30   0   10.93    2.45
  -1  30  -1   -3.84    3.08
   1  30   1    5.48    3.40
  -1 -30  -1   -2.46    2.55
   1 -30   1   -0.67    2.46
   1 -30   1    0.27    1.83
  -1 -30  -1    0.03    2.03
  -1  30  -2    5.96    3.60
   1  30   2    2.06    4.00
  -1 -30  -2    3.47    2.82
   1 -30   2    4.99    2.70
  -1 -30  -2    0.54    2.17
  -1 -30  -2    2.17    1.72
   1 -30   2    1.49    1.78
  -1  30  -3   15.88    5.96
  -1 -30  -3   11.11    2.76
  -1 -30  -3   10.39    2.18
   1 -30   3   12.05    3.12
   1 -30   3    7.62    2.23
  -1 -30  -3   12.67    3.28
  -1  30  -4    4.59    2.45
  -1 -30  -4    4.50    1.92
   1 -30   4    4.76    2.64
  -1 -30  -4    0.98    2.84
   1 -30   4   -1.15    1.73
  -1 -30  -4    2.84    2.39
  -1  30  -5   10.90    3.15
  -1  30  -5   15.32    3.28
  -1 -30  -5   14.45    3.23
  -1 -30  -5   16.81    2.86
   1 -30   5   11.14    3.25
  -1 -30  -5   20.79    3.66
  -1  30  -6    2.38    2.74
  -1  30  -6    7.42    2.97
  -1  30  -6    3.38    2.79
   1 -30   6    2.64    2.63
  -1 -30  -6    4.11    2.65
  -1 -30  -6    4.58    2.39
  -1 -30  -6    1.47    2.95
   1  31  -6   -0.32    2.48
   1  31  -6   -2.42    2.68
   1 -31  -6    0.57    2.56
   1 -31  -6   -1.86    2.03
  -1 -31   6    5.27    2.90
   1 -31  -6   -4.50    2.41
   1  31  -5    2.11    2.54
   1  31  -5    7.26    4.54
   1  31  -5   -5.64    2.49
  -1 -31   5    5.19    2.88
   1 -31  -5    2.43    2.78
   1 -31  -5    5.60    2.17
   1 -31  -5    0.84    2.40
   1  31  -4   -1.99    2.23
   1  31  -4   -5.86    3.94
   1 -31  -4    1.60    1.90
   1 -31  -4   -2.16    2.14
  -1 -31   4   -1.56    2.73
   1 -31  -4   -1.42    2.54
   1  31  -3   37.63    5.54
   1  31  -3   17.20    3.49
  -1 -31   3   19.37    3.02
  -1 -31   3   24.14    4.02
   1 -31  -3   27.65    4.17
   1 -31  -3   29.01    3.28
   1 -31  -3   24.20    3.65
   1  31  -2   -0.27    3.72
  -1 -31   2    3.24    2.75
   1 -31  -2    0.63    2.13
  -1 -31   2    0.01    1.81
   1 -31  -2    0.08    2.63
   1 -31  -2    1.84    1.91
   1  31  -1   31.69    5.09
   1 -31  -1   26.24    4.06
  -1 -31   1   20.25    3.06
  -1 -31   1   12.77    3.59
   1 -31  -1   21.15    3.29
   1  31   0    8.58    3.75
   1 -31   0   10.00    3.05
  -1 -31   0    8.61    2.45
  -1 -31   0    9.06    3.05
   1 -31   0   13.53    2.50
   1  31   1   44.58    5.93
   1 -31   1   43.88    4.61
   1 -31   1   33.20    5.03
  -1 -31  -1   36.67    5.14
  -1 -31  -1   34.69    4.57
  -1 -31  -2    2.93    1.77
  -1 -31  -2   -3.08    2.64
   1 -31   2   -1.08    1.73
   1 -31   2    6.05    2.68
  -1 -31  -2   -2.47    2.06
  -1 -31  -3    4.67    1.88
  -1 -31  -3    3.09    2.85
   1 -31   3    1.92    1.83
   1 -31   3    0.94    2.66
  -1 -31  -3    0.02    2.29
  -1  31  -4   -0.01    2.45
  -1 -31  -4   -5.96    2.52
   1 -31   4    1.03    1.80
  -1 -31  -4    2.47    1.97
  -1 -31  -4   -1.14    2.27
   1 -31   4   -0.53    2.47
  -1  31  -5    3.96    2.66
  -1  31  -5   -3.18    2.42
   1 -31   5   -4.97    2.46
  -1 -31  -5    2.98    2.11
  -1 -31  -5    0.72    2.81
  -1 -31  -5   -0.66    2.40
  -1  31  -6    0.12    2.71
  -1  31  -6   -1.79    2.61
  -1  31  -6   -0.44    2.69
  -1 -31  -6    1.11    2.89
  -1 -31  -6    3.03    2.25
  -1 -31  -6    0.66    2.57
   1 -31   6    2.03    2.55
   1  32  -5   -0.98    2.49
   1  32  -5   -0.58    2.67
   1  32  -5    2.44    6.94
   1 -32  -5    1.19    2.76
   1 -32  -5    4.53    2.23
  -1 -32   5    3.28    2.92
   1 -32  -5    1.10    2.47
   1  32  -4   -0.82    2.32
   1  32  -4    5.42    4.26
   1 -32  -4   -0.44    2.72
   1 -32  -4    1.49    2.02
  -1 -32   4    0.43    2.83
   1 -32  -4    3.07    2.50
   1  32  -3   34.73    4.75
   1  32  -3   44.21    6.46
   1 -32  -3   46.87    5.38
  -1 -32   3   35.20    5.13
   1 -32  -3   44.98    5.00
   1 -32  -3   39.16    4.38
  -1 -32   3   33.50    4.23
   1  32  -2    3.82    4.08
   1 -32  -2    5.39    2.95
  -1 -32   2    4.37    2.83
   1 -32  -2    4.98    2.11
  -1 -32   2    6.14    2.03
   1 -32  -2    7.97    2.50
   1  32  -1    4.56    3.96
   1 -32  -1    1.67    2.07
  -1 -32   1    0.29    2.51
   1 -32  -1    1.42    2.59
  -1 -32   1   -1.59    1.85
   1  32   0    7.31    3.99
   1 -32   0    9.78    3.09
  -1 -32   0    5.87    2.31
   1 -32   0    6.93    2.29
  -1 -32   0    5.82    2.89
  -1 -32  -1    8.38    3.13
   1 -32   1    7.17    2.19
   1 -32   1    9.62    3.06
  -1 -32  -1    6.38    2.47
   1 -32   2    2.45    1.95
  -1 -32  -2    5.29    2.41
  -1 -32  -2    5.17    1.90
  -1 -32  -2    3.73    2.94
   1 -32   2    3.15    2.63
  -1 -32  -3    8.74    2.73
  -1 -32  -3   10.15    2.21
   1 -32   3    8.34    2.23
   1 -32   3    6.94    2.98
  -1 -32  -3    7.74    3.14
  -1  32  -4    8.47    2.76
   1 -32   4    7.16    2.88
  -1 -32  -4    7.18    3.21
   1 -32   4    6.83    2.23
  -1 -32  -4    7.44    2.26
  -1 -32  -4    9.22    2.76
  -1  32  -5   48.21    5.60
  -1  32  -5   33.36    5.42
  -1 -32  -5   48.19    5.07
  -1 -32  -5   39.68    5.51
  -1 -32  -5   46.77    5.80
   1 -32   5   45.99    5.67
   1  33  -5    1.84    2.59
   1  33  -5   -0.01    2.85
   1 -33  -5    4.34    2.19
  -1 -33   5    4.46    2.93
   1 -33  -5    2.50    2.86
   1 -33  -5    1.08    2.43
   1  33  -4   20.81    3.63
   1 -33  -4   27.39    4.33
   1 -33  -4   21.95    3.75
  -1 -33   4   22.07    4.14
   1 -33  -4   23.91    3.40
   1  33  -3    3.09    2.61
   1  33  -3    9.51    4.73
   1 -33  -3    9.56    2.33
   1 -33  -3    8.62    2.70
   1 -33  -3   12.52    3.33
  -1 -33   3   10.82    3.31
  -1 -33   3    8.96    2.59
   1  33  -2   23.10    5.06
   1 -33  -2   13.69    2.96
   1 -33  -2   17.90    2.77
  -1 -33   2   12.08    3.35
   1 -33  -2   18.89    3.77
  -1 -33   2   17.84    2.77
   1  33  -1    3.57    6.23
  -1 -33   1   -1.08    1.83
  -1 -33   1   -1.35    2.52
   1 -33  -1   -1.64    2.58
   1 -33  -1   -2.90    1.89
   1 -33   0   -2.34    2.59
   1 -33   0    0.32    2.04
  -1 -33   0   -0.93    1.99
  -1 -33   0    0.01    2.56
  -1 -33  -1   11.04    3.19
   1 -33   1    5.79    2.21
   1 -33   1    7.86    2.99
  -1 -33  -1    6.95    2.44
   1 -33   2    5.08    2.10
   1 -33   2    3.96    2.75
  -1 -33  -2    1.47    2.89
  -1 -33  -2    4.29    1.97
  -1 -33  -2    6.31    2.44
   1 -33   3   -3.59    2.67
  -1 -33  -3    1.78    2.40
   1 -33   3   -0.54    1.81
  -1 -33  -3   -3.52    2.68
  -1 -33  -3   -1.93    1.77
  -1  33  -4   25.25    4.17
  -1 -33  -4   30.06    3.70
  -1 -33  -4   31.26    4.66
  -1 -33  -4   27.68    4.32
   1 -33   4   29.16    4.45
  -1  33  -5    6.70    2.78
  -1  33  -5   -3.03    2.62
   1 -33   5   -2.20    2.67
  -1 -33  -5    3.64    2.63
  -1 -33  -5    0.25    2.88
  -1 -33  -5    1.61    2.07
   1  34  -4    2.39    2.56
  -1 -34   4   -3.62    2.89
   1 -34  -4    3.10    2.50
   1 -34  -4   -1.08    2.04
   1 -34  -4    0.91    2.86
   1  34  -3   -0.97    2.39
  -1 -34   3   -0.53    2.89
   1 -34  -3   -1.55    1.95
   1 -34  -3   -0.62    2.30
   1 -34  -3   -3.02    2.70
  -1 -34   2   12.42    2.47
   1 -34  -2   15.16    3.58
  -1 -34   2   10.30    3.28
   1 -34  -2   10.57    2.73
   1 -34  -1    1.82    2.81
   1 -34  -1   -0.91    1.97
  -1 -34   1   -1.43    2.59
  -1 -34   1    1.54    2.01
   1 -34   0   11.38    2.71
  -1 -34   0   13.11    3.35
   1 -34   0   16.58    3.46
  -1 -34   0   12.87    2.67
   1 -34   1    3.47    2.78
   1 -34   1   -0.60    1.95
  -1 -34  -1    1.32    2.26
  -1 -34  -1   -1.54    2.63
  -1 -34  -2   13.82    2.95
  -1 -34  -2   13.91    2.41
  -1 -34  -2   15.26    3.57
   1 -34   2   10.94    2.49
   1 -34   2   13.85    3.50
  -1  34  -3   -1.50    2.55
   1 -34   3    5.57    3.00
  -1 -34  -3    3.80    2.48
  -1 -34  -3   -2.32    2.76
  -1 -34  -3    2.64    1.92
   1 -34   3   -0.10    1.91
  -1  34  -4   10.11    3.01
  -1 -34  -4   11.53    2.47
   1 -34   4    8.30    3.15
  -1 -34  -4    7.54    3.03
  -1 -34  -4    8.57    3.38
   1  35  -4    9.63    2.82
  -1 -35   4    1.58    3.15
   1 -35  -4   10.12    3.01
   1 -35  -4   15.07    3.56
   1 -35  -4    5.29    2.26
   1  35  -3   -0.59    2.50
   1 -35  -3    0.87    2.90
   1 -35  -3   -0.44    2.31
  -1 -35   3    4.43    3.08
   1 -35  -3    1.49    2.11
  -1 -35   2    9.08    3.18
  -1 -35   2    3.10    2.10
   1 -35  -2    2.49    2.99
   1 -35  -2    6.21    2.49
   1 -35  -1   36.21    5.10
  -1 -35   1   30.03    4.86
  -1 -35   1   34.91    4.16
   1 -35  -1   30.53    4.19
  -1 -35   0    2.15    2.70
   1 -35   0    1.96    2.80
  -1 -35   0    0.34    2.10
   1 -35   0   -3.43    1.85
   1 -35   1   12.01    3.22
  -1 -35  -1   13.46    3.38
   1 -35   1    7.81    2.37
  -1 -35  -1    6.21    2.51
   1 -35   2    1.19    2.05
  -1 -35  -2   -5.12    2.10
  -1 -35  -2    1.23    2.91
   1 -35   2    2.73    2.91
  -1  35  -3   12.08    3.26
  -1 -35  -3   19.20    3.80
  -1 -35  -3   12.47    2.63
   1 -35   3   17.68    2.76
  -1 -35  -3   12.86    3.12
   1 -35   3   14.22    3.60
  -1  35  -4   11.18    3.12
  -1 -35  -4    7.16    2.31
  -1 -35  -4    8.18    2.90
  -1 -35  -4    2.11    3.17
   1 -35   4    5.74    3.14
   1  36  -3   15.61    3.40
  -1 -36   3   16.59    3.89
   1 -36  -3   19.33    3.07
   1 -36  -3   14.93    3.28
   1 -36  -3   17.27    3.94
   1 -36  -2    7.07    3.18
  -1 -36   2    3.85    2.21
  -1 -36   2    5.88    3.07
   1 -36  -2    3.54    2.46
   1 -36  -1   -3.07    1.99
  -1 -36   1    0.17    2.83
   1 -36  -1    2.91    2.96
  -1 -36   1   -1.35    2.02
  -1 -36   0   -1.41    2.14
   1 -36   0    0.75    2.12
  -1 -36   0   -0.73    2.70
   1 -36   0   -1.63    2.66
   1 -36   1   -1.33    2.69
  -1 -36  -1   -1.29    2.18
  -1 -36  -1    2.74    2.91
   1 -36   1   -1.09    1.96
   1 -36   2   -1.45    1.93
   1 -36   2    2.90    3.03
  -1 -36  -2    2.39    2.36
  -1 -36  -2    2.24    2.91
  -1  36  -3    3.07    2.81
  -1 -36  -3   -4.57    2.23
   1 -36   3    0.16    1.99
  -1 -36  -3   -2.38    2.87
   1 -36   3    1.28    3.00
  -1 -36  -3    3.46    2.05
   1 -37  -2   -2.15    2.80
  -1 -37   2   -4.15    3.23
   1 -37  -2   -0.14    2.33
  -1 -37   2   -6.01    2.78
  -1 -37   1    4.82    3.15
   1 -37  -1    8.97    3.34
  -1 -37   1    3.30    2.26
   1 -37  -1    3.17    2.34
  -1 -37   0    2.60    3.02
  -1 -37   0   -5.40    1.94
   1 -37   0   -2.59    2.10
   1 -37   0    1.88    2.96
   1 -37   1   16.26    2.98
   1 -37   1   22.89    3.94
  -1 -37  -1   16.57    3.91
  -1 -37  -1   13.14    3.13
  -1 -37  -2   -3.46    2.75
  -1 -37  -2   -1.69    2.36
   1 -37   2   -0.41    2.96
   1 -37   2   -0.84    2.02
   1 -38  -1   -1.43    2.26
  -1 -38   1   -0.48    2.94
   1 -38  -1    1.73    3.00
  -1 -38   1   -2.42    2.09
   1 -38   0   20.64    3.88
  -1 -38   0    7.59    3.45
   1 -38   0   14.55    2.91
  -1 -38   0   12.39    2.87
  -1 -38  -1    0.12    2.97
   1 -38   1   -0.68    2.83
  -1 -38  -1    2.81    2.35
   1 -38   1   -0.30    2.12
   2   0 -10   35.10    4.92
   2   0 -10   34.30    4.66
   2   0  -9    3.83    2.56
   2   0  -9    4.70    2.11
   2   0  -9   -0.08    2.07
   2   0  -8   41.39    4.53
   2   0  -8   36.57    4.65
   2   0  -8   38.07    4.81
   2   0  -7   -2.21    1.70
   2   0  -7   -2.69    1.64
   2   0  -7   -0.56    1.91
  -2   0   7    0.34    1.62
   2   0  -6   12.95    2.91
  -2   0   6   13.43    2.21
   2   0  -6   15.33    2.11
   2   0  -6    9.91    2.16
   2   0  -6   12.33    2.32
   2   0  -5    2.14    1.26
  -2   0   5    1.35    1.06
   2   0  -5    0.67    1.41
   2   0  -5    0.35    1.86
   2   0  -5    1.45    1.46
  -2   0   5   -1.61    1.13
  -2   0   4   15.92    2.08
   2   0  -4   12.92    1.97
  -2   0   4   17.59    1.93
  -2   0   4   17.70    2.16
   2   0  -4   14.15    2.13
   2   0  -4   13.59    2.43
   2   0  -4   12.69    2.11
  -2   0   4   18.03    2.10
  -2   0   3   -1.31    0.84
   2   0  -3   -3.71    1.26
  -2   0   3   -1.00    0.84
   2   0  -3    2.03    1.00
   2   0  -3   -0.30    1.04
  -2   0   3   -0.78    0.92
   2   0  -3    0.77    1.09
  -2   0   3   -0.62    0.97
  -2   0   3   -0.03    0.51
  -2   0   2   58.93    4.72
  -2   0   2   51.50    4.75
   2   0  -2   45.03    4.82
  -2   0   2   54.16    4.67
  -2   0   2   49.62    4.66
   2   0  -2   48.41    4.75
  -2   0   2   48.61    4.74
  -2   0   2   54.39    4.77
   2   0  -2   48.22    4.71
   2   0  -2   49.73    4.78
  -2   0   1   -0.59    0.52
  -2   0   1   -0.09    0.79
   2   0  -1   -1.17    0.60
   2   0  -1    0.24    0.84
   2   0  -1    0.75    0.80
   2   0  -1    0.70    0.80
  -2   0   1   -0.15    0.68
  -2   0   1   -0.89    0.72
  -2   0   0   58.49    5.43
  -2   0   0   63.94    5.45
   2   0   0   53.31    5.46
  -2   0  -1   -1.18    0.69
   2   0   1   -1.08    0.87
  -2   0  -1   -0.46    0.83
   2   0   1    0.54    0.71
   2   0   1   -1.18    0.66
  -2   0  -1   -0.48    0.63
   2   0   2  193.48   19.23
  -2   0  -2  220.77   19.05
  -2   0  -2  228.74   19.07
   2   0   2  201.15   19.23
  -2   0  -2  211.87   19.04
  -2   0  -2  220.81   19.08
   2   0   2  202.31   19.04
   2   0   2  213.10   19.04
   2   0   2  228.33   19.07
   2   0   3   -0.68    1.01
   2   0   3    0.83    0.91
  -2   0  -3   -0.11    0.94
  -2   0  -3   -0.26    1.03
   2   0   3   -1.28    1.58
  -2   0  -3   -0.10    1.02
   2   0   3   -1.22    1.32
  -2   0  -3   -0.05    1.11
   2   0   4    3.10    1.97
  -2   0  -4   -0.14    1.09
  -2   0  -4    4.20    1.42
   2   0   4   -0.06    1.58
   2   0   4    2.33    1.03
  -2   0  -4    3.43    1.29
  -2   0  -4   -0.49    1.32
  -2   0  -5   -0.57    1.13
  -2   0  -5    0.08    1.28
  -2   0  -5   -1.00    1.36
  -2   0  -5   -1.14    0.96
   2   0   5   -0.37    1.87
   2   0   5   -0.39    1.60
  -2   0  -6   -0.65    1.11
   2   0   6   -1.90    1.80
  -2   0  -6   -0.18    1.67
  -2   0  -6   -2.70    1.51
  -2   0  -6   -1.06    1.38
  -2   0  -6   -1.99    1.80
  -2   0  -7   -1.92    2.21
  -2   0  -7   -1.84    1.96
  -2   0  -7   -0.37    1.52
  -2   0  -7   -1.55    1.15
  -2   0  -7   -1.53    1.75
   2   0   7    1.21    2.20
  -2   0  -8   -0.46    2.53
  -2   0  -8    0.21    2.26
  -2   0  -8   -0.52    1.80
  -2   0  -8   -2.04    1.99
   2   0   8   -1.56    2.32
  -2   0  -9    0.42    2.67
  -2   0  -9    1.99    2.64
  -2   0  -9   -1.36    1.83
  -2   0  -9   -1.35    2.05
  -2   0 -10   28.13    4.00
  -2   0 -10   16.30    3.04
  -2   0 -10   10.08    3.57
  -2   0 -10   21.63    3.63
   2   1 -10    6.13    3.09
   2   1 -10    0.68    2.29
   2  -1 -10   -1.17    2.69
   2  -1 -10   -0.33    2.18
   2   1  -9    1.31    2.11
   2   1  -9    2.93    2.59
   2  -1  -9    5.88    2.62
   2  -1  -9    7.03    2.38
   2  -1  -9    3.32    2.19
   2   1  -8    7.82    2.55
   2   1  -8    1.89    1.99
   2   1  -8    7.57    2.09
   2  -1  -8    2.12    2.03
   2  -1  -8    2.83    2.32
   2  -1  -8    4.14    2.13
   2   1  -7    2.28    1.73
   2   1  -7    1.81    2.04
  -2   1   7    3.37    1.77
   2   1  -7    0.09    1.77
   2   1  -7    4.48    2.82
   2  -1  -7   -1.52    1.74
  -2  -1   7    3.29    1.73
   2  -1  -7    1.73    2.03
   2  -1  -7    3.94    1.83
   2   1  -6   25.59    2.87
  -2   1   6   25.92    3.09
   2   1  -6   28.98    3.30
   2   1  -6   16.70    3.03
   2   1  -6   27.14    3.82
  -2  -1   6   22.69    3.06
   2  -1  -6   24.73    3.18
   2  -1  -6   26.76    2.98
   2  -1  -6   21.66    3.04
   2   1  -5   20.83    2.60
  -2   1   5   17.64    2.45
  -2   1   5   25.23    2.45
   2   1  -5   18.21    2.95
   2   1  -5   17.14    2.25
   2   1  -5   19.02    2.57
   2  -1  -5   16.09    2.47
   2  -1  -5   18.51    2.97
   2  -1  -5   22.32    2.63
  -2  -1   5   15.53    2.39
   2   1  -4   -0.66    1.25
  -2   1   4    1.80    1.57
   2   1  -4    4.54    1.19
  -2   1   4    1.29    1.18
  -2   1   4    1.36    1.56
   2   1  -4    0.29    1.73
   2   1  -4    1.07    1.34
  -2   1   4    3.88    1.20
   2  -1  -4    1.26    1.36
  -2  -1   4    0.30    1.15
  -2  -1   4    1.70    1.11
   2  -1  -4    2.18    1.70
   2  -1  -4   -1.41    1.24
  -2  -1   4    3.10    1.01
  -2  -1   4   -0.19    1.14
   2   1  -3   76.60    7.90
  -2   1   3   93.17    8.06
  -2   1   3   93.79    8.00
  -2   1   3   91.68    7.81
   2   1  -3   79.48    8.01
   2   1  -3   90.15    8.09
  -2   1   3   91.14    7.97
   2   1  -3   82.01    8.18
  -2   1   3   91.71    8.04
  -2  -1   3   97.96    7.92
   2  -1  -3   80.88    8.16
  -2  -1   3   86.89    8.00
  -2  -1   3   93.25    8.06
  -2  -1   3   94.66    7.84
   2  -1  -3   74.89    8.03
   2  -1  -3   79.23    8.05
   2  -1  -3   83.09    7.99
  -2  -1   3   86.30    8.00
   2   1  -2  149.49   14.06
  -2   1   2  153.18   14.08
  -2   1   2  173.07   14.12
  -2   1   2  174.58   14.05
   2   1  -2  146.54   14.16
   2   1  -2  150.07   14.10
  -2   1   2  155.40   14.06
  -2   1   2  169.61   14.14
   2   1  -2  146.94   14.12
  -2   1   2  155.18   14.10
  -2  -1   2  142.19   14.08
   2  -1  -2  168.07   14.13
   2  -1  -2  148.94   14.05
   2  -1  -2  167.77   14.13
  -2  -1   2  175.11   14.13
  -2  -1   2  166.69   14.09
  -2  -1   2  146.06   14.05
   2  -1  -2  172.36   14.15
   2  -1  -2  145.85   14.09
  -2  -1   2  160.05   14.04
  -2  -1   2  160.36   14.10
   2  -1  -2  149.19   14.13
  -2   1   1   60.44    4.89
  -2   1   1   53.89    4.94
  -2   1   1   54.57    4.96
   2   1  -1   47.65    4.89
   2   1  -1   48.94    4.86
  -2   1   1   53.42    4.93
   2   1  -1   55.93    4.93
  -2  -1   1   61.75    4.87
  -2  -1   1   44.81    4.89
  -2  -1   1   51.36    4.90
   2  -1  -1   53.22    4.92
   2  -1  -1   52.36    4.88
  -2  -1   1   60.20    4.95
   2  -1  -1   52.69    4.97
   2  -1  -1   55.04    5.00
  -2   1   0    8.12    1.19
  -2   1   0    9.76    1.22
   2   1   0    7.21    1.12
  -2  -1   0    9.47    1.17
  -2  -1   0    9.50    1.02
   2  -1   0    6.64    1.26
   2  -1   0    6.32    1.25
   2   1   1   70.54    6.45
  -2   1  -1   76.87    6.59
  -2   1  -1   77.44    6.46
   2   1   1   72.30    6.47
   2   1   1   69.55    6.65
  -2   1  -1   70.37    6.46
   2  -1   1   67.24    6.71
  -2  -1  -1   67.96    6.44
   2  -1   1   71.93    6.58
  -2  -1  -1   72.37    6.48
   2  -1   1   62.25    6.43
  -2  -1  -1   82.83    6.58
  -2   1  -2  115.70   10.52
  -2   1  -2  122.79   10.53
   2   1   2  121.07   10.54
  -2   1  -2  114.30   10.50
   2   1   2  116.98   10.51
   2   1   2  111.52   10.68
   2  -1   2  121.89   10.52
  -2  -1  -2  124.65   10.55
  -2  -1  -2  127.88   10.57
   2  -1   2  114.09   10.50
   2  -1   2  113.65   10.51
  -2  -1  -2  112.33   10.49
   2  -1   2   95.85   10.65
  -2  -1  -2  118.21   10.51
   2   1   3    1.64    1.00
  -2   1  -3    2.13    1.08
  -2   1  -3    1.18    1.20
   2   1   3   -0.20    1.60
   2   1   3    4.09    1.15
   2   1   3    3.36    1.49
  -2   1  -3    2.56    1.15
  -2   1  -3    3.06    1.17
  -2  -1  -3    2.85    1.03
   2  -1   3    2.44    1.78
  -2  -1  -3    1.63    1.11
  -2  -1  -3    4.50    1.23
   2  -1   3    1.61    1.14
   2  -1   3    3.60    1.03
  -2  -1  -3    3.02    1.06
   2  -1   3   -0.32    0.87
  -2   1  -4   52.51    5.27
   2   1   4   45.50    5.42
  -2   1  -4   54.54    5.20
  -2   1  -4   50.16    4.97
   2   1   4   53.45    5.62
  -2   1  -4   55.50    5.16
  -2  -1  -4   53.09    5.26
   2  -1   4   56.01    5.68
   2  -1   4   50.36    5.06
  -2  -1  -4   57.11    4.98
  -2  -1  -4   48.00    5.11
   2  -1   4   49.64    4.88
   2  -1   4   47.49    5.37
  -2  -1  -4   53.59    5.14
  -2   1  -5    0.17    1.38
   2   1   5    0.70    1.55
  -2   1  -5    0.31    1.28
  -2   1  -5    0.29    0.98
   2   1   5    3.37    2.04
  -2   1  -5   -0.90    1.18
   2  -1   5   -1.17    1.53
  -2  -1  -5   -0.29    1.37
  -2  -1  -5   -0.31    0.97
  -2  -1  -5   -0.78    1.27
   2  -1   5   -0.29    1.36
  -2  -1  -5   -0.31    1.16
   2  -1   5   -1.07    1.82
  -2   1  -6   18.52    2.69
  -2   1  -6   19.59    2.84
  -2   1  -6   15.52    2.17
   2   1   6   19.41    3.10
  -2   1  -6   18.07    2.54
  -2  -1  -6   16.83    2.75
  -2  -1  -6   14.54    2.12
   2  -1   6   19.62    3.18
  -2  -1  -6   22.53    2.91
  -2  -1  -6   20.22    2.54
  -2  -1  -6   16.21    2.60
  -2   1  -7    0.82    1.78
  -2   1  -7   -1.35    2.13
  -2   1  -7   -0.44    2.10
   2   1   7   -1.05    2.02
  -2   1  -7   -3.16    1.12
  -2   1  -7    0.64    1.60
  -2  -1  -7   -1.78    1.10
   2  -1   7   -0.32    2.09
  -2  -1  -7    0.69    2.23
  -2  -1  -7    1.75    1.99
  -2  -1  -7   -1.99    1.43
  -2  -1  -7   -1.27    1.72
  -2   1  -8   14.43    2.87
   2   1   8   13.39    3.32
  -2   1  -8   17.41    2.70
  -2   1  -8   15.46    3.17
  -2   1  -8   14.67    3.21
  -2  -1  -8   20.67    3.42
  -2  -1  -8   12.25    2.87
  -2  -1  -8   13.27    2.63
   2  -1   8   12.71    3.33
  -2  -1  -8   17.03    3.21
  -2   1  -9   14.53    2.86
  -2   1  -9    9.28    2.54
  -2   1  -9   12.53    3.21
  -2   1  -9   13.44    3.14
  -2  -1  -9   12.72    2.84
  -2  -1  -9   11.33    3.12
  -2  -1  -9   10.72    3.11
  -2  -1  -9    9.60    2.45
  -2   1 -10    1.69    2.80
  -2   1 -10   -0.95    2.10
  -2   1 -10    1.72    2.75
  -2   1 -10    0.91    2.43
  -2  -1 -10    1.42    2.15
  -2  -1 -10    1.41    2.56
  -2  -1 -10    0.68    2.76
  -2  -1 -10    1.02    2.95
   2   2 -10   11.28    3.25
   2   2 -10    7.02    2.80
   2  -2 -10    6.83    2.60
   2  -2 -10   10.47    3.12
   2   2  -9   -0.14    2.01
   2   2  -9    1.14    2.45
   2  -2  -9    1.19    2.46
   2  -2  -9   -0.98    1.90
   2  -2  -9   -6.47    1.99
   2   2  -8    3.84    1.97
   2   2  -8    3.61    2.42
   2   2  -8    3.61    2.18
   2  -2  -8    4.25    2.08
   2  -2  -8    5.93    2.37
   2  -2  -8    4.55    2.21
   2   2  -7    2.33    1.65
   2   2  -7   -1.25    2.70
  -2   2   7    1.70    1.65
   2   2  -7    3.79    2.15
   2   2  -7    0.50    1.83
   2  -2  -7    4.55    1.92
   2  -2  -7    4.16    2.10
  -2  -2   7    1.70    1.74
   2  -2  -7    2.82    1.89
   2   2  -6    4.49    1.88
   2   2  -6    2.66    2.38
   2   2  -6    5.26    1.80
  -2   2   6    4.23    1.59
   2   2  -6    6.32    1.54
   2  -2  -6    2.00    1.65
   2  -2  -6    5.08    1.75
  -2  -2   6    3.67    1.59
   2  -2  -6    5.58    1.87
   2   2  -5   90.78    9.22
  -2   2   5   92.90    8.95
   2   2  -5   94.60    8.76
   2   2  -5  104.62    9.09
   2   2  -5   87.13    8.97
  -2   2   5  106.67    8.87
   2  -2  -5  103.12    8.89
   2  -2  -5   92.27    9.00
   2  -2  -5   90.52    8.97
  -2  -2   5   92.52    8.97
  -2   2   4   71.39    6.41
   2   2  -4   70.15    6.50
  -2   2   4   70.33    6.36
   2   2  -4   62.05    6.45
   2   2  -4   62.35    6.68
   2   2  -4   64.45    6.23
  -2  -2   4   70.04    6.53
  -2  -2   4   72.79    6.21
  -2  -2   4   65.29    6.42
   2  -2  -4   71.76    6.41
   2  -2  -4   57.37    6.61
   2  -2  -4   67.77    6.55
   2  -2  -4   60.33    6.42
  -2  -2   4   73.18    6.40
  -2   2   3    5.19    1.15
   2   2  -3    3.46    1.23
   2   2  -3    0.55    1.55
   2   2  -3    3.41    0.93
  -2   2   3    3.77    1.06
  -2   2   3    3.82    1.15
  -2   2   3    3.77    0.64
  -2   2   3    0.94    0.65
  -2   2   3    2.90    1.07
  -2  -2   3    6.19    1.10
  -2  -2   3    3.24    0.75
  -2  -2   3    6.41    0.86
   2  -2  -3    3.39    1.47
   2  -2  -3    3.68    1.24
  -2  -2   3    3.73    1.14
   2  -2  -3    2.10    1.15
   2  -2  -3    4.15    1.26
   2   2  -2   27.38    3.54
  -2   2   2   33.10    3.41
  -2   2   2   37.51    3.41
  -2   2   2   39.40    3.52
   2   2  -2   33.69    3.48
   2   2  -2   27.94    3.29
  -2   2   2   37.30    3.47
  -2   2   2   39.57    3.31
  -2   2   2   34.19    3.40
   2   2  -2   45.03    3.51
  -2  -2   2   41.94    3.42
   2  -2  -2   32.60    3.48
  -2  -2   2   31.95    3.31
   2  -2  -2   38.80    3.44
   2  -2  -2   35.00    3.38
   2  -2  -2   31.00    3.44
   2  -2  -2   35.63    3.51
  -2  -2   2   36.67    3.44
   2  -2  -2   40.09    3.54
  -2   2   1  176.98   13.44
   2   2  -1  130.46   13.44
   2   2  -1  139.15   13.41
  -2   2   1  159.35   13.47
   2   2  -1  141.55   13.41
  -2   2   1  158.14   13.50
  -2   2   1  149.86   13.47
  -2  -2   1  150.39   13.40
   2  -2  -1  166.28   13.44
  -2  -2   1  140.92   13.40
  -2  -2   1  143.37   13.39
   2  -2  -1  161.27   13.48
   2  -2  -1  162.11   13.51
  -2  -2   1  134.31   13.41
   2  -2  -1  157.03   13.50
  -2   2   0    7.06    1.16
   2   2   0    5.58    1.09
  -2   2   0    6.41    1.09
  -2   2   0    6.32    1.13
   2  -2   0    6.54    1.08
   2  -2   0    7.21    1.19
   2  -2   0    5.22    1.21
  -2   2  -1  136.48   11.63
  -2   2  -1  125.79   11.62
   2   2   1  127.35   11.64
  -2   2  -1  143.11   11.75
   2   2   1  123.08   11.62
   2   2   1  120.58   11.77
   2  -2   1  123.48   11.82
   2  -2   1  130.71   11.73
  -2  -2  -1  120.10   11.61
  -2  -2  -1  143.45   11.67
  -2  -2  -1  138.35   11.77
   2   2   2   18.79    2.54
   2   2   2   21.66    2.39
  -2   2  -2   24.42    2.43
  -2   2  -2   17.37    2.69
  -2   2  -2   21.77    2.35
  -2   2  -2   16.82    2.28
   2   2   2   21.81    2.38
  -2  -2  -2   22.82    2.43
  -2  -2  -2   21.00    2.29
   2  -2   2   19.99    2.38
   2  -2   2   23.09    2.31
  -2  -2  -2   24.98    2.39
  -2  -2  -2   21.19    2.34
  -2  -2  -2   24.09    2.65
   2  -2   2   22.78    2.39
   2  -2   2   20.56    2.75
   2   2   3  142.04   13.82
  -2   2  -3  154.03   13.56
   2   2   3  152.24   13.55
  -2   2  -3  157.62   13.64
  -2   2  -3  160.29   13.58
   2   2   3  142.38   13.75
  -2   2  -3  145.05   13.49
  -2   2  -3  147.22   13.85
  -2  -2  -3  145.66   13.55
   2  -2   3  145.69   13.84
  -2  -2  -3  159.59   13.60
  -2  -2  -3  156.45   13.55
  -2  -2  -3  160.04   13.49
   2  -2   3  130.70   13.45
   2  -2   3  152.13   13.56
  -2   2  -4    1.31    1.24
  -2   2  -4   -0.52    1.03
  -2   2  -4    0.32    1.34
   2   2   4   -0.86    1.74
   2   2   4    0.70    0.76
   2   2   4    0.58    1.65
  -2   2  -4    0.03    1.26
  -2  -2  -4   -0.11    1.26
   2  -2   4    1.06    1.01
  -2  -2  -4    0.75    1.16
   2  -2   4    0.79    1.12
  -2  -2  -4    1.11    1.32
   2  -2   4    1.69    1.81
  -2  -2  -4    1.33    0.98
  -2   2  -5    1.08    1.11
  -2   2  -5    2.07    1.32
   2   2   5    4.96    2.08
   2   2   5    2.50    1.73
  -2   2  -5    1.47    1.50
  -2   2  -5    1.68    1.34
  -2  -2  -5    2.75    1.31
  -2  -2  -5    0.84    1.39
  -2  -2  -5   -0.78    1.34
  -2  -2  -5    1.13    1.02
  -2  -2  -5    2.02    1.59
   2  -2   5    4.09    2.07
   2  -2   5    3.94    1.36
   2  -2   5    2.42    1.65
   2   2   6   12.42    2.58
  -2   2  -6    9.09    2.32
  -2   2  -6   10.73    2.05
  -2   2  -6    7.32    1.66
  -2   2  -6   12.34    2.20
  -2  -2  -6   12.93    2.03
  -2  -2  -6   10.35    2.39
  -2  -2  -6   11.12    1.63
  -2  -2  -6   11.44    2.10
  -2  -2  -6   10.78    2.25
   2  -2   6   12.49    2.58
  -2   2  -7    4.35    1.98
   2   2   7    1.62    2.17
  -2   2  -7    2.20    2.21
  -2   2  -7    4.71    2.23
  -2   2  -7    3.70    1.85
  -2   2  -7    3.15    1.30
   2  -2   7    2.42    2.37
  -2  -2  -7    4.05    2.31
  -2  -2  -7    3.49    2.08
  -2  -2  -7    0.61    1.89
  -2  -2  -7    1.80    1.66
  -2   2  -8   27.23    3.73
  -2   2  -8   21.35    3.37
   2   2   8   17.85    3.70
  -2   2  -8   20.14    3.75
  -2   2  -8   23.12    3.14
   2  -2   8   24.78    3.96
  -2  -2  -8   21.26    3.43
  -2  -2  -8   20.58    3.63
  -2  -2  -8   17.91    3.13
  -2  -2  -8   26.01    3.80
  -2   2  -9    5.12    2.82
  -2   2  -9    1.02    2.58
  -2   2  -9   -0.76    1.98
  -2   2  -9    5.01    2.34
  -2  -2  -9   -1.35    2.32
  -2  -2  -9    1.34    2.25
  -2  -2  -9   -1.30    2.69
  -2  -2  -9    4.35    2.10
  -2   2 -10    0.99    2.51
  -2   2 -10    3.91    2.94
  -2   2 -10    3.50    2.93
  -2   2 -10   -2.08    2.12
  -2  -2 -10    4.32    2.67
  -2  -2 -10   -0.11    2.98
  -2  -2 -10   -1.27    2.06
  -2  -2 -10    0.79    2.65
   2   3 -10    1.04    2.80
   2   3 -10   -1.93    2.14
   2  -3 -10   -2.17    2.14
   2  -3 -10   -3.04    2.48
   2   3  -9   12.89    3.08
   2   3  -9   10.25    2.75
   2  -3  -9    9.85    2.59
   2  -3  -9    8.90    2.51
   2  -3  -9    9.51    2.90
   2   3  -8    6.52    2.06
   2   3  -8    8.09    3.61
   2   3  -8    7.42    2.43
   2   3  -8   14.26    2.87
   2  -3  -8    5.05    2.51
   2  -3  -8   11.35    2.45
   2  -3  -8   10.82    2.43
   2   3  -7   47.72    5.25
   2   3  -7   49.83    5.73
   2   3  -7   47.46    4.71
   2   3  -7   39.41    5.02
  -2   3   7   38.12    4.93
   2  -3  -7   48.56    5.09
  -2  -3   7   42.46    5.01
   2  -3  -7   53.63    5.32
   2  -3  -7   49.22    4.95
   2   3  -6    4.72    1.41
   2   3  -6    5.47    2.44
   2   3  -6    3.55    1.78
  -2   3   6    4.44    1.60
   2   3  -6    2.33    1.83
  -2  -3   6    4.81    1.65
   2  -3  -6    2.85    1.61
   2  -3  -6    3.46    1.75
   2  -3  -6    6.05    1.90
   2   3  -5   -2.33    1.91
   2   3  -5   -1.48    1.27
  -2   3   5    1.04    1.23
   2   3  -5    0.36    1.41
  -2   3   5   -0.39    1.16
   2   3  -5   -1.37    1.07
   2  -3  -5    1.07    1.24
   2  -3  -5   -1.96    1.30
  -2  -3   5   -0.61    1.24
   2  -3  -5   -0.81    1.39
   2   3  -4  101.51    9.49
   2   3  -4  109.23    9.76
  -2   3   4  114.03    9.71
   2   3  -4   91.55    9.94
   2   3  -4   97.91    9.73
  -2   3   4  104.55    9.67
   2  -3  -4  101.79    9.77
  -2  -3   4  111.55    9.67
   2  -3  -4  110.06    9.71
   2  -3  -4  112.07    9.88
   2  -3  -4  102.89    9.72
  -2   3   3  330.41   27.39
  -2   3   3  316.29   27.58
  -2   3   3  343.43   27.61
  -2   3   3  308.51   27.55
   2   3  -3  284.40   27.57
   2   3  -3  283.93   27.54
  -2   3   3  305.69   27.45
  -2   3   3  302.03   27.51
   2  -3  -3  297.53   27.55
  -2  -3   3  317.36   27.58
   2  -3  -3  306.90   27.59
   2  -3  -3  303.93   27.57
  -2  -3   3  327.79   27.55
   2  -3  -3  302.77   27.64
  -2  -3   3  317.18   27.45
   2  -3  -3  304.63   27.43
   2   3  -2  129.15   12.51
   2   3  -2  131.54   12.60
  -2   3   2  141.50   12.42
  -2   3   2  132.69   12.50
  -2   3   2  143.57   12.53
   2   3  -2  144.91   12.48
  -2   3   2  137.90   12.48
  -2   3   2  141.52   12.48
  -2   3   2  147.53   12.50
  -2  -3   2  138.03   12.49
  -2  -3   2  150.96   12.47
   2  -3  -2  133.18   12.53
   2  -3  -2  148.81   12.51
   2  -3  -2  130.61   12.53
   2  -3  -2  136.30   12.51
   2  -3  -2  139.72   12.47
  -2   3   1    4.44    1.02
   2   3  -1    3.21    1.03
  -2   3   1    3.82    0.99
  -2   3   1    4.85    1.09
   2   3  -1    3.22    0.69
   2   3  -1    2.36    0.78
  -2   3   1    4.80    0.79
   2  -3  -1    4.93    0.99
  -2  -3   1    1.35    0.70
   2  -3  -1    6.03    1.13
   2  -3  -1    4.11    0.85
   2  -3  -1    4.64    1.05
  -2   3   0   11.22    1.48
  -2   3   0   12.65    1.33
  -2   3   0   12.10    1.40
   2   3   0    9.52    1.41
  -2  -3   0    7.94    1.20
   2  -3   0   11.24    1.50
  -2  -3   0   10.02    1.14
   2  -3   0   12.99    1.48
   2  -3   0   10.48    1.44
  -2   3  -1  541.80   45.69
  -2   3  -1  525.48   45.66
   2   3   1  506.11   45.61
  -2   3  -1  545.91   45.61
   2   3   1  514.02   45.59
   2   3   1  442.14   45.73
  -2   3  -1  486.12   45.73
  -2  -3  -1  559.78   45.64
   2  -3   1  489.47   45.74
  -2  -3  -1  522.75   45.72
   2  -3   1  514.74   45.70
  -2  -3  -1  489.12   45.58
  -2  -3  -1  557.19   45.63
   2   3   2   95.76   10.02
  -2   3  -2   94.94   10.07
   2   3   2  108.89    9.85
   2   3   2  115.83    9.87
  -2   3  -2  108.08    9.85
  -2   3  -2  112.04    9.88
   2   3   2  111.47    9.88
  -2   3  -2  108.29    9.88
   2  -3   2  105.66   10.09
   2  -3   2  116.26    9.86
   2  -3   2  112.28    9.84
  -2  -3  -2  110.72    9.88
   2  -3   2  110.39    9.90
  -2  -3  -2  115.64    9.88
  -2  -3  -2  100.58    9.82
  -2  -3  -2  113.23   10.04
  -2   3  -3  130.69   12.48
  -2   3  -3  138.15   12.22
   2   3   3  118.34   12.31
  -2   3  -3  128.51   12.15
  -2   3  -3  135.69   12.13
  -2   3  -3  149.65   12.20
   2   3   3  139.80   12.16
  -2  -3  -3  127.70   12.13
  -2  -3  -3  140.59   12.16
  -2  -3  -3  136.13   12.20
  -2  -3  -3  144.41   12.40
   2  -3   3  131.29   12.14
  -2  -3  -3  139.54   12.09
   2  -3   3  128.99   12.10
   2  -3   3  120.82   12.40
  -2   3  -4    1.12    2.03
  -2   3  -4    2.92    1.47
  -2   3  -4    3.19    1.17
   2   3   4    2.58    1.63
   2   3   4    3.90    1.83
  -2   3  -4    3.72    1.36
  -2   3  -4    0.91    1.30
   2   3   4    1.02    0.82
   2  -3   4    1.00    1.84
   2  -3   4    4.10    1.25
   2  -3   4    1.29    1.05
  -2  -3  -4    1.44    1.37
  -2  -3  -4    1.84    1.21
  -2  -3  -4    1.37    0.97
  -2  -3  -4    1.49    1.22
  -2   3  -5    8.40    1.56
   2   3   5   11.10    3.07
  -2   3  -5   10.69    2.03
  -2   3  -5    8.95    1.77
   2   3   5    8.55    2.14
  -2   3  -5   10.00    1.88
   2  -3   5    8.87    1.74
  -2  -3  -5    9.47    1.49
  -2  -3  -5   11.87    2.12
   2  -3   5    9.94    2.26
   2  -3   5    9.51    1.47
  -2  -3  -5    7.92    1.66
  -2  -3  -5   13.18    2.08
   2  -3   5    8.04    2.47
  -2  -3  -5    7.72    1.76
   2   3   6   -0.06    1.82
  -2   3  -6    1.18    1.58
  -2   3  -6   -0.85    1.72
  -2   3  -6   -0.65    1.40
  -2   3  -6   -0.81    1.19
   2  -3   6    1.39    1.98
  -2  -3  -6    0.67    1.05
  -2  -3  -6   -0.83    1.62
  -2  -3  -6   -2.56    1.22
  -2  -3  -6   -1.67    1.81
  -2  -3  -6   -2.20    1.43
  -2   3  -7    9.55    2.28
  -2   3  -7    7.22    1.63
  -2   3  -7   10.96    2.22
  -2   3  -7    9.87    2.67
  -2   3  -7    4.06    2.39
   2   3   7    7.00    2.55
  -2  -3  -7    8.08    2.22
  -2  -3  -7   10.37    2.06
  -2  -3  -7    8.90    2.34
  -2  -3  -7    3.38    1.45
   2  -3   7   10.38    2.83
  -2  -3  -7   10.88    2.70
  -2   3  -8   -0.54    1.96
  -2   3  -8   -2.26    1.77
  -2   3  -8    1.63    2.49
  -2   3  -8   -5.36    2.30
   2   3   8   -5.93    2.89
  -2  -3  -8   -0.04    2.22
   2  -3   8   -2.57    2.27
  -2  -3  -8    0.36    1.82
  -2  -3  -8   -2.07    2.01
  -2  -3  -8    1.01    2.60
  -2   3  -9   12.15    2.57
  -2   3  -9   11.11    2.81
  -2   3  -9   17.40    3.26
  -2   3  -9   11.30    3.21
  -2  -3  -9   12.36    2.87
  -2  -3  -9   11.53    3.13
  -2  -3  -9    8.86    2.38
  -2  -3  -9   17.90    3.45
  -2   3 -10    2.14    3.10
  -2   3 -10   -2.23    2.13
  -2   3 -10    0.04    3.01
  -2   3 -10   -5.78    2.17
  -2  -3 -10   -1.27    2.59
  -2  -3 -10   -2.04    2.37
  -2  -3 -10    1.63    3.08
  -2  -3 -10   -5.82    1.85
   2   4 -10    1.14    2.90
   2   4 -10    5.74    2.53
   2  -4 -10    5.00    2.41
   2  -4 -10    3.39    2.77
   2   4  -9   -4.55    2.00
   2   4  -9   -0.90    2.52
   2  -4  -9    4.47    2.46
   2  -4  -9    1.69    2.05
   2  -4  -9    1.55    2.27
   2   4  -8    0.91    2.39
   2   4  -8    7.04    1.91
   2   4  -8    7.39    2.39
   2   4  -8    5.25    3.45
   2  -4  -8    6.81    2.39
   2  -4  -8    5.53    2.17
   2  -4  -8    5.01    2.40
   2   4  -7   11.68    2.48
   2   4  -7   11.95    1.95
   2   4  -7    6.83    2.50
  -2   4   7    9.04    2.25
   2   4  -7   10.16    3.19
   2  -4  -7   13.31    2.35
   2  -4  -7    9.69    2.37
  -2  -4   7   10.75    2.40
   2  -4  -7   13.63    2.59
  -2   4   6   24.90    3.10
   2   4  -6   25.17    3.25
   2   4  -6   25.29    3.86
   2   4  -6   24.77    2.81
   2   4  -6   25.64    3.28
   2  -4  -6   21.50    3.05
  -2  -4   6   25.34    3.19
   2  -4  -6   24.60    3.18
   2  -4  -6   26.59    3.30
  -2   4   5   -2.29    1.05
   2   4  -5   -0.09    1.00
  -2   4   5   -1.70    1.24
   2   4  -5    0.02    1.45
   2   4  -5    1.17    1.97
   2   4  -5   -0.96    1.35
   2  -4  -5   -1.34    1.46
   2  -4  -5   -1.60    1.21
   2  -4  -5   -0.72    1.40
   2   4  -4   87.30    9.33
  -2   4   4   98.94    9.30
  -2   4   4  109.54    9.37
   2   4  -4   88.01    9.59
   2   4  -4  105.78    9.45
   2  -4  -4  105.66    9.38
  -2  -4   4  108.70    9.30
   2  -4  -4  106.09    9.43
   2  -4  -4   95.49    9.46
   2  -4  -4  107.26    9.41
  -2   4   3    0.55    0.61
  -2   4   3   -1.21    0.86
   2   4  -3    1.00    1.11
   2   4  -3   -0.65    1.50
  -2   4   3    0.02    0.91
  -2   4   3   -0.20    0.91
  -2   4   3   -0.01    1.01
   2   4  -3    1.15    1.18
  -2   4   3   -0.99    0.55
  -2   4   3    0.56    1.15
  -2  -4   3    0.01    0.80
   2  -4  -3   -0.82    1.07
   2  -4  -3   -0.86    1.06
  -2  -4   3   -1.26    0.95
   2  -4  -3   -0.46    0.78
  -2  -4   3   -0.45    0.74
  -2  -4   3    1.59    0.89
   2  -4  -3    1.78    1.10
   2  -4  -3    0.20    1.23
  -2   4   2  241.14   20.02
  -2   4   2  214.97   20.03
   2   4  -2  213.71   20.03
   2   4  -2  203.18   19.97
  -2   4   2  221.58   19.94
  -2   4   2  225.70   20.00
  -2   4   2  232.52   20.06
  -2   4   2  232.02   20.00
   2  -4  -2  223.44   20.06
  -2  -4   2  229.70   19.96
  -2  -4   2  209.81   19.98
   2  -4  -2  247.34   20.05
   2  -4  -2  213.35   19.99
  -2  -4   2  212.65   19.90
  -2  -4   2  237.88   19.92
   2  -4  -2  240.03   20.02
   2  -4  -2  222.47   20.05
  -2   4   1   71.52    5.88
  -2   4   1   71.21    5.97
  -2   4   1   69.39    6.01
   2   4  -1   53.78    5.79
   2   4  -1   54.62    5.99
  -2   4   1   73.62    6.05
   2   4  -1   58.78    5.87
   2  -4  -1   66.88    6.01
   2  -4  -1   68.98    6.02
  -2  -4   1   62.48    5.78
   2  -4  -1   63.81    5.85
  -2  -4   1   65.52    5.78
   2  -4  -1   68.66    5.96
   2  -4  -1   68.60    5.90
  -2  -4   1   65.03    5.80
  -2   4   0    1.89    1.09
   2   4   0    2.30    0.53
   2   4   0    2.50    1.10
  -2   4   0    4.25    1.02
  -2   4   0    4.88    0.93
  -2  -4   0    2.18    0.94
   2  -4   0    3.92    1.13
   2  -4   0    1.63    0.98
   2  -4   0    3.63    1.07
  -2  -4   0    3.31    0.63
  -2   4  -1   88.99    8.04
  -2   4  -1   91.84    7.95
  -2   4  -1   84.04    8.08
   2   4   1   83.31    8.07
   2   4   1   84.80    7.87
   2   4   1   93.99    7.93
  -2  -4  -1   94.09    7.92
  -2  -4  -1   77.33    7.84
   2  -4   1   86.87    8.13
  -2  -4  -1   86.09    8.03
   2  -4   1   88.06    8.06
  -2  -4  -1   92.56    7.89
  -2   4  -2  262.82   22.70
  -2   4  -2  236.32   22.87
  -2   4  -2  255.61   22.68
   2   4   2  250.89   22.70
  -2   4  -2  271.31   22.74
   2   4   2  268.27   22.69
   2   4   2  244.77   22.87
   2   4   2  247.53   22.66
  -2  -4  -2  234.25   22.65
  -2  -4  -2  266.08   22.85
  -2  -4  -2  269.24   22.71
   2  -4   2  244.04   22.88
  -2  -4  -2  265.05   22.71
   2  -4   2  249.46   22.72
  -2   4  -3    3.08    1.74
   2   4   3    1.66    1.07
   2   4   3    0.33    0.75
  -2   4  -3    1.69    1.13
   2   4   3    1.03    1.47
  -2   4  -3    2.36    1.17
   2   4   3   -0.06    0.75
  -2   4  -3    0.53    1.15
   2  -4   3    1.74    1.10
  -2  -4  -3    2.37    1.10
   2  -4   3    3.74    1.12
  -2  -4  -3    3.06    1.19
  -2  -4  -3    2.41    1.39
   2  -4   3    2.22    1.79
   2  -4   3    0.71    0.79
  -2  -4  -3    2.63    1.09
   2   4   4   11.82    2.21
  -2   4  -4   10.69    1.84
  -2   4  -4    8.52    2.48
   2   4   4    5.87    1.97
  -2   4  -4   10.41    1.91
  -2   4  -4   11.55    1.70
  -2   4  -4    9.58    1.79
  -2  -4  -4   10.25    1.73
  -2  -4  -4    9.51    1.82
   2  -4   4   12.25    1.74
  -2  -4  -4   12.50    2.10
  -2  -4  -4   11.36    1.70
   2  -4   4   10.54    1.60
   2  -4   4   13.14    2.48
  -2  -4  -4   11.13    1.57
  -2   4  -5   17.09    3.13
   2   4   5   12.20    2.43
  -2   4  -5   14.17    1.95
  -2   4  -5   16.56    2.38
  -2   4  -5   11.83    2.10
  -2   4  -5   16.95    2.22
   2  -4   5   17.46    2.17
   2  -4   5   14.22    2.82
  -2  -4  -5   13.30    1.82
   2  -4   5   11.65    1.79
  -2  -4  -5   13.19    2.11
  -2  -4  -5   15.80    2.02
  -2  -4  -5   14.53    2.39
  -2  -4  -5   13.15    2.24
  -2   4  -6    2.30    1.89
  -2   4  -6    0.18    1.50
  -2   4  -6    1.00    1.25
   2   4   6    0.62    1.78
  -2   4  -6    0.02    1.55
  -2  -4  -6    1.77    1.58
  -2  -4  -6    0.99    1.92
  -2  -4  -6   -1.56    1.58
  -2  -4  -6   -1.40    0.99
   2  -4   6    0.38    1.00
  -2  -4  -6   -1.33    1.31
   2  -4   6   -0.62    1.91
  -2   4  -7   58.93    5.83
  -2   4  -7   51.27    5.88
  -2   4  -7   52.77    5.55
   2   4   7   48.73    5.98
  -2   4  -7   46.93    5.05
  -2   4  -7   53.58    5.62
  -2  -4  -7   53.40    5.46
  -2  -4  -7   47.22    4.97
  -2  -4  -7   50.40    5.50
   2  -4   7   59.09    6.19
  -2  -4  -7   59.78    6.05
  -2  -4  -7   48.88    5.80
  -2   4  -8   11.08    2.60
  -2   4  -8    8.64    2.38
  -2   4  -8   12.32    2.89
  -2   4  -8    9.38    2.99
  -2  -4  -8   10.39    2.54
  -2  -4  -8    3.07    2.91
  -2  -4  -8   10.90    2.78
  -2  -4  -8    9.39    2.28
   2  -4   8   12.77    3.22
  -2   4  -9   -1.53    1.88
  -2   4  -9   -0.02    2.11
  -2   4  -9    4.07    2.66
  -2   4  -9   -1.78    2.53
  -2  -4  -9   -0.54    2.74
  -2  -4  -9    2.18    2.59
  -2  -4  -9    4.14    2.35
  -2  -4  -9    1.85    1.96
  -2   4 -10    6.46    2.68
  -2   4 -10    5.69    3.34
  -2   4 -10    3.71    2.44
  -2  -4 -10    0.81    2.76
  -2  -4 -10    7.86    3.36
  -2  -4 -10    6.47    2.36
  -2  -4 -10    9.54    2.81
   2   5 -10    2.06    2.61
   2   5 -10    0.45    2.79
   2  -5 -10   -1.12    2.50
   2  -5 -10   -1.24    2.12
   2   5  -9    5.31    3.79
   2   5  -9    0.63    2.59
   2   5  -9   -0.75    2.30
   2  -5  -9    0.56    2.35
   2  -5  -9    1.86    1.94
   2  -5  -9   -1.12    2.23
   2   5  -8   -0.26    2.29
   2   5  -8   -0.86    1.58
   2   5  -8   -2.92    2.96
   2   5  -8    0.36    2.12
   2  -5  -8    1.63    2.22
   2  -5  -8   -1.58    2.20
   2  -5  -8    1.53    2.02
   2   5  -7    4.48    2.20
   2   5  -7    2.26    1.46
  -2   5   7   -2.36    1.56
   2   5  -7    2.48    2.73
   2   5  -7    0.73    1.95
  -2  -5   7    6.55    2.01
   2  -5  -7    1.62    2.02
   2  -5  -7    2.89    1.91
   2  -5  -7    0.32    1.93
   2   5  -6  114.54   11.04
  -2   5   6  109.52   10.50
   2   5  -6  115.35   10.63
   2   5  -6  116.60   10.64
   2  -5  -6  110.75   10.60
   2  -5  -6  117.29   10.52
  -2  -5   6  106.84   10.60
   2  -5  -6  109.53   10.54
   2   5  -5   15.68    2.20
  -2   5   5   14.24    1.97
   2   5  -5   10.93    2.67
   2   5  -5   15.38    2.24
   2  -5  -5   11.65    2.32
   2  -5  -5   13.25    2.27
   2  -5  -5   14.10    2.17
   2  -5  -5   11.64    2.20
   2   5  -4  161.19   13.52
  -2   5   4  146.62   13.43
  -2   5   4  157.28   13.50
   2   5  -4  142.06   13.54
   2   5  -4  138.03   13.73
   2  -5  -4  150.94   13.52
  -2  -5   4  139.16   13.26
   2  -5  -4  149.20   13.54
   2  -5  -4  145.18   13.50
  -2  -5   4  153.72   13.42
   2  -5  -4  150.50   13.64
   2   5  -3    0.56    1.03
  -2   5   3    1.50    0.47
  -2   5   3   -1.11    1.19
   2   5  -3   -0.70    1.12
  -2   5   3    0.25    0.61
  -2   5   3    0.31    0.94
  -2   5   3   -1.13    0.95
  -2   5   3    0.83    0.94
   2   5  -3   -1.68    1.56
  -2   5   3   -0.15    1.06
   2  -5  -3   -0.80    1.28
   2  -5  -3    1.20    1.09
   2  -5  -3   -0.32    1.07
  -2  -5   3   -0.50    0.78
   2  -5  -3    0.30    0.86
  -2  -5   3    0.09    0.80
  -2  -5   3   -1.26    0.96
   2  -5  -3   -0.47    1.08
  -2  -5   3    2.44    1.33
  -2   5   2  104.27    9.33
  -2   5   2  102.37    9.47
  -2   5   2  120.08    9.48
  -2   5   2  118.49    9.43
   2   5  -2   93.37    9.35
   2   5  -2   86.66    9.52
   2   5  -2   97.48    9.43
  -2   5   2  103.91    9.43
  -2  -5   2  106.17    9.40
   2  -5  -2  101.83    9.41
  -2  -5   2  111.51    9.33
   2  -5  -2  104.37    9.48
   2  -5  -2  108.55    9.42
   2  -5  -2  106.61    9.42
  -2  -5   2   98.28    9.30
   2  -5  -2  106.77    9.45
  -2  -5   2   99.70    9.31
  -2   5   1    3.58    1.21
  -2   5   1    3.40    0.93
  -2   5   1    3.58    0.80
  -2   5   1    6.13    1.17
   2   5  -1    2.96    1.26
  -2   5   1    3.20    0.93
  -2  -5   1    3.01    0.96
   2  -5  -1    4.45    1.10
   2  -5  -1    2.97    0.94
   2  -5  -1    3.89    0.93
  -2  -5   1    2.50    0.68
   2  -5  -1    3.84    1.15
   2  -5  -1    5.47    0.90
  -2  -5   1    3.35    0.66
   2   5   0  114.24   11.90
  -2   5   0  141.69   12.03
  -2   5   0  146.65   12.09
   2   5   0  123.80   12.07
   2  -5   0  142.74   12.05
   2  -5   0  139.99   12.09
  -2  -5   0  118.73   12.01
   2  -5   0  147.37   12.05
  -2  -5   0  136.36   11.94
   2   5   1   17.69    2.00
   2   5   1   18.01    2.00
  -2   5  -1   18.49    2.28
   2   5   1   13.93    2.18
  -2   5  -1   20.63    2.21
   2   5   1   17.71    1.99
  -2   5  -1   19.98    2.11
  -2  -5  -1   15.15    1.87
  -2  -5  -1   20.05    2.04
   2  -5   1   18.17    2.08
   2  -5   1   18.11    2.30
  -2  -5  -1   20.17    2.00
   2  -5   1   15.99    2.11
  -2  -5  -1   22.72    2.29
   2   5   2    4.28    1.40
  -2   5  -2    3.18    1.22
   2   5   2    2.06    0.92
  -2   5  -2    2.36    1.00
  -2   5  -2    2.36    1.53
   2   5   2    3.11    0.97
   2   5   2    2.36    0.94
  -2   5  -2    2.63    0.96
  -2   5  -2    2.77    1.02
  -2  -5  -2    1.59    1.23
  -2  -5  -2    2.88    1.01
  -2  -5  -2    1.68    0.90
   2  -5   2    1.89    1.58
  -2  -5  -2    2.36    0.96
   2  -5   2    3.18    1.21
  -2   5  -3    0.55    1.15
   2   5   3    0.68    0.79
  -2   5  -3    0.59    1.15
   2   5   3    0.08    0.92
  -2   5  -3    0.28    1.09
  -2   5  -3    0.69    1.74
   2   5   3   -0.49    1.44
   2   5   3   -0.01    0.76
  -2  -5  -3   -0.46    1.31
   2  -5   3    0.49    0.95
   2  -5   3   -0.69    1.69
   2  -5   3    1.72    1.17
  -2  -5  -3   -0.53    1.11
  -2  -5  -3    0.37    1.08
  -2  -5  -3   -0.30    0.96
   2  -5   3    0.95    1.11
  -2  -5  -3   -0.52    1.29
  -2   5  -4   74.65    7.12
  -2   5  -4   67.98    7.51
   2   5   4   71.37    7.41
  -2   5  -4   78.86    7.15
  -2   5  -4   75.34    7.23
  -2   5  -4   73.50    7.00
  -2  -5  -4   78.76    7.07
  -2  -5  -4   71.57    7.21
   2  -5   4   79.92    7.57
  -2  -5  -4   75.00    6.91
  -2  -5  -4   70.59    7.02
  -2  -5  -4   77.42    7.27
   2  -5   4   75.32    7.05
  -2  -5  -4   77.43    7.39
   2  -5   4   73.02    6.96
  -2   5  -5    3.78    1.42
  -2   5  -5    4.42    2.43
   2   5   5    6.03    1.92
  -2   5  -5    4.99    1.59
  -2   5  -5    5.46    1.75
  -2   5  -5    4.86    1.57
   2  -5   5    3.99    1.47
  -2  -5  -5    4.27    1.61
  -2  -5  -5    6.96    1.47
   2  -5   5    5.28    1.24
  -2  -5  -5    4.97    1.87
  -2  -5  -5    4.65    1.56
   2  -5   5    6.87    2.30
  -2  -5  -5    4.45    1.21
  -2   5  -6    4.75    2.88
  -2   5  -6    7.94    2.17
  -2   5  -6    1.85    1.24
  -2   5  -6    8.58    1.89
   2   5   6   10.10    2.43
  -2   5  -6    8.71    2.01
  -2  -5  -6   11.80    2.32
  -2  -5  -6    9.13    1.93
  -2  -5  -6    6.01    1.30
  -2  -5  -6    4.75    1.64
   2  -5   6    7.45    1.38
  -2   5  -7   -2.96    0.97
  -2   5  -7    2.56    2.29
   2   5   7   -0.51    2.19
  -2   5  -7   -2.49    1.80
  -2   5  -7    3.55    1.84
  -2  -5  -7    1.98    2.38
  -2  -5  -7    3.43    1.93
  -2  -5  -7    3.02    1.65
   2  -5   7   -0.09    2.24
  -2  -5  -7    1.73    1.13
  -2  -5  -7    1.42    2.02
  -2   5  -8   27.98    4.38
  -2   5  -8   29.53    4.07
  -2   5  -8   28.77    3.85
  -2   5  -8   29.77    3.99
  -2  -5  -8   25.10    3.78
  -2  -5  -8   26.59    3.55
  -2  -5  -8   42.74    4.56
  -2  -5  -8   26.86    4.09
   2  -5   8   25.46    4.37
  -2   5  -9    0.41    2.47
  -2   5  -9    3.62    2.89
  -2   5  -9   -0.45    2.13
  -2   5  -9    0.51    1.95
  -2  -5  -9   -0.87    2.81
  -2  -5  -9   -0.03    1.86
  -2  -5  -9    2.51    2.42
  -2  -5  -9    3.40    2.30
  -2   5 -10    0.47    2.50
  -2   5 -10    0.02    2.31
  -2   5 -10    1.15    3.06
  -2  -5 -10    0.32    2.01
  -2  -5 -10    5.96    3.31
  -2  -5 -10    3.23    2.57
  -2  -5 -10   -2.35    2.48
   2   6 -10    5.21    2.79
   2   6 -10    3.77    3.02
   2  -6 -10   -3.66    2.93
   2  -6 -10    1.84    2.61
   2  -6 -10    1.20    2.14
   2   6  -9    0.42    2.31
   2   6  -9    4.98    3.80
   2   6  -9   -3.50    2.49
   2  -6  -9    1.31    2.33
   2  -6  -9   -0.05    1.99
   2  -6  -9   -1.74    2.30
   2   6  -8   34.49    4.60
   2   6  -8   41.61    4.62
   2   6  -8   38.25    4.80
   2   6  -8   42.78    5.65
   2  -6  -8   40.85    4.53
   2  -6  -8   29.11    4.46
   2  -6  -8   32.07    4.36
  -2   6   7    3.12    1.65
   2   6  -7    2.38    2.06
   2   6  -7    1.75    2.90
   2   6  -7    3.40    2.19
   2  -6  -7    2.70    1.84
   2  -6  -7    4.61    2.15
  -2  -6   7    2.19    1.92
   2  -6  -7    2.02    2.11
   2   6  -6    0.16    2.43
  -2   6   6    0.96    1.31
   2   6  -6   -2.53    1.60
   2   6  -6    1.18    1.75
   2  -6  -6   -0.74    1.72
   2  -6  -6    0.31    1.53
   2  -6  -6    0.03    1.63
  -2   6   5  143.43   13.78
   2   6  -5  152.21   13.92
   2   6  -5  141.01   14.14
   2   6  -5  145.26   13.84
   2  -6  -5  155.41   13.87
   2  -6  -5  150.79   13.90
   2  -6  -5  150.52   13.86
   2  -6  -5  175.44   14.14
  -2   6   4   55.66    5.42
   2   6  -4   58.87    5.53
  -2   6   4   61.73    5.28
   2   6  -4   53.67    5.60
  -2   6   4   57.93    5.60
   2   6  -4   54.59    5.92
   2  -6  -4   50.89    5.47
   2  -6  -4   61.12    5.69
   2  -6  -4   51.66    5.22
   2  -6  -4   61.77    5.56
  -2  -6   4   57.24    5.38
   2  -6  -4   57.12    5.58
  -2  -6   4   51.50    5.27
   2   6  -3  238.37   23.11
  -2   6   3  255.53   23.12
  -2   6   3  257.89   23.04
  -2   6   3  275.93   22.92
  -2   6   3  245.30   23.10
  -2   6   3  281.19   23.05
   2   6  -3  239.11   23.04
   2   6  -3  219.05   23.23
  -2   6   3  287.19   23.12
  -2  -6   3  268.67   23.02
  -2  -6   3  266.61   23.08
  -2  -6   3  228.07   23.14
  -2  -6   3  263.26   23.02
   2  -6  -3  252.64   23.10
   2  -6  -3  280.90   23.19
   2  -6  -3  260.08   23.12
   2  -6  -3  278.85   23.18
  -2  -6   3  258.79   23.03
   2  -6  -3  251.96   23.00
   2   6  -2  211.72   22.51
   2   6  -2  233.90   22.43
  -2   6   2  270.77   22.46
  -2   6   2  281.31   22.44
  -2   6   2  270.25   22.50
   2   6  -2  220.11   22.34
  -2   6   2  251.02   22.37
  -2   6   2  267.85   22.46
  -2  -6   2  259.53   22.33
  -2  -6   2  237.77   22.34
  -2  -6   2  242.39   22.35
   2  -6  -2  252.53   22.49
   2  -6  -2  256.69   22.44
   2  -6  -2  280.70   22.45
   2  -6  -2  243.37   22.42
   2  -6  -2  253.43   22.43
  -2   6   1   12.60    1.39
   2   6  -1    7.90    1.04
   2   6  -1    7.83    0.99
  -2   6   1   11.76    1.62
  -2   6   1    9.82    1.57
   2   6  -1    6.30    1.55
  -2   6   1   12.19    1.27
   2  -6  -1   10.19    1.52
   2  -6  -1    9.43    1.49
   2  -6  -1   11.19    1.36
  -2  -6   1    7.28    1.36
   2  -6  -1   10.48    1.39
  -2  -6   1    7.92    1.09
   2   6   0  709.63   69.33
  -2   6   0  882.45   69.50
  -2   6   0  828.26   69.43
   2   6   0  697.77   69.43
   2  -6   0  864.95   69.44
  -2  -6   0  696.69   69.40
  -2  -6   0  828.57   69.36
   2  -6   0  818.95   69.43
   2  -6   0  740.92   69.44
   2   6   1    6.13    0.92
  -2   6  -1    4.51    1.42
  -2   6  -1    3.86    1.30
   2   6   1    4.58    0.98
   2   6   1    4.77    0.99
  -2   6  -1    6.36    1.17
   2   6   1    5.72    1.41
   2  -6   1    4.29    1.32
  -2  -6  -1    4.73    1.27
  -2  -6  -1    5.38    0.91
   2  -6   1    5.24    1.49
   2  -6   1    6.99    1.21
  -2  -6  -1    4.59    0.85
  -2  -6  -1    6.28    1.00
  -2   6  -2  120.33   10.83
  -2   6  -2  113.15   11.11
   2   6   2  109.28   10.79
   2   6   2  104.45   10.80
  -2   6  -2  120.79   10.79
  -2   6  -2  126.32   10.93
  -2   6  -2  128.00   10.86
   2   6   2  119.09   10.79
   2   6   2  112.61   11.00
  -2  -6  -2  121.94   11.00
  -2  -6  -2  121.97   10.83
  -2  -6  -2  126.31   10.96
  -2  -6  -2  117.63   10.79
   2  -6   2  122.38   10.90
   2  -6   2  116.82   11.06
  -2  -6  -2  135.21   10.85
  -2   6  -3   15.17    2.05
  -2   6  -3   14.38    1.97
  -2   6  -3   14.40    2.58
   2   6   3   15.21    2.37
   2   6   3   16.23    1.94
  -2   6  -3   14.47    2.05
  -2  -6  -3   16.08    2.30
  -2  -6  -3   16.03    2.06
  -2  -6  -3   15.71    1.97
   2  -6   3   11.98    2.00
   2  -6   3   19.12    2.05
   2  -6   3   14.97    2.64
  -2  -6  -3   12.41    2.13
  -2  -6  -3   14.13    1.92
   2   6   4    1.36    1.65
  -2   6  -4    0.36    1.29
  -2   6  -4    1.07    1.39
   2   6   4    0.21    1.08
  -2   6  -4    0.08    1.27
  -2   6  -4   -0.15    1.26
  -2   6  -4   -0.28    1.95
  -2  -6  -4   -1.32    1.19
  -2  -6  -4   -0.06    1.07
  -2  -6  -4    1.45    1.53
  -2  -6  -4    3.34    1.38
  -2  -6  -4   -1.62    1.40
   2  -6   4   -0.18    1.16
   2  -6   4   -2.28    1.74
   2  -6   4    1.01    1.14
  -2   6  -5   50.58    5.88
   2   6   5   51.50    5.48
  -2   6  -5   47.01    5.22
  -2   6  -5   50.33    5.23
  -2   6  -5   52.06    5.39
   2  -6   5   51.18    5.10
  -2  -6  -5   54.60    5.50
  -2  -6  -5   54.18    5.55
  -2  -6  -5   42.83    5.24
  -2  -6  -5   54.34    5.13
   2  -6   5   54.68    5.74
   2  -6   5   49.94    4.95
  -2  -6  -5   47.95    5.08
  -2   6  -6   -1.09    0.85
  -2   6  -6    0.74    2.58
  -2   6  -6    1.21    1.53
   2   6   6   -2.62    1.75
  -2   6  -6    1.64    1.62
  -2   6  -6   -2.71    1.77
  -2  -6  -6    0.48    0.78
   2  -6   6    0.03    1.08
  -2  -6  -6   -0.46    1.95
  -2  -6  -6   -0.86    1.31
  -2  -6  -6    0.67    1.70
  -2  -6  -6    1.11    1.59
  -2   6  -7   52.27    6.02
  -2   6  -7   36.43    4.50
  -2   6  -7   38.84    4.61
  -2   6  -7   33.53    4.83
   2   6   7   42.41    5.07
   2  -6   7   38.75    4.01
   2  -6   7   36.04    5.06
  -2  -6  -7   40.40    4.81
  -2  -6  -7   39.45    4.44
  -2  -6  -7   42.43    4.86
  -2  -6  -7   36.71    4.50
  -2   6  -8   10.16    2.37
  -2   6  -8    7.77    2.91
  -2   6  -8    6.88    2.42
  -2   6  -8    3.78    2.47
  -2  -6  -8    4.44    2.53
  -2  -6  -8   11.29    3.04
   2  -6   8    1.76    2.70
  -2  -6  -8    6.40    1.99
  -2  -6  -8    5.65    2.30
  -2   6  -9    2.53    2.17
  -2   6  -9   -0.72    2.17
  -2   6  -9    5.59    2.61
  -2   6  -9    1.05    2.94
  -2  -6  -9    0.36    2.37
  -2  -6  -9   -0.41    2.21
  -2  -6  -9   -3.33    2.83
  -2  -6  -9    1.03    1.94
  -2   6 -10    8.17    2.85
  -2   6 -10    8.58    3.39
  -2   6 -10    7.86    2.64
  -2  -6 -10    5.34    2.29
  -2  -6 -10    2.19    2.82
  -2  -6 -10    7.48    2.75
  -2  -6 -10    9.05    3.53
   2   7 -10    3.05    2.78
   2   7 -10    9.77    3.16
   2  -7 -10   -1.62    2.04
   2  -7 -10    3.32    2.54
   2  -7 -10    0.49    2.58
   2   7  -9    8.14    3.05
   2   7  -9    8.45    2.82
   2   7  -9    8.26    3.88
   2  -7  -9    5.75    2.67
   2  -7  -9   11.04    2.57
   2  -7  -9    6.65    2.65
   2   7  -8   -0.87    2.19
   2   7  -8    6.87    3.46
   2   7  -8   -0.03    2.31
   2  -7  -8    4.14    2.26
   2  -7  -8    0.94    1.96
   2  -7  -8    4.44    2.36
   2   7  -7   63.62    7.03
   2   7  -7   58.00    6.19
   2   7  -7   62.17    6.29
  -2   7   7   58.70    6.73
  -2  -7   7   49.03    6.13
   2  -7  -7   60.26    6.24
   2  -7  -7   58.25    6.24
   2  -7  -7   56.99    6.07
   2   7  -6   -0.88    1.65
   2   7  -6    0.31    2.42
  -2   7   6    1.13    1.40
   2   7  -6   -2.64    1.64
   2  -7  -6   -2.23    1.60
   2  -7  -6    1.25    1.69
   2  -7  -6   -3.12    1.78
   2  -7  -6    0.78    1.54
  -2   7   5   24.81    3.02
   2   7  -5   25.42    3.22
   2   7  -5   26.00    3.73
   2   7  -5   25.48    3.14
   2  -7  -5   27.26    3.16
   2  -7  -5   28.10    3.17
   2  -7  -5   23.69    3.18
   2  -7  -5   27.38    3.36
  -2   7   4    1.34    1.08
  -2   7   4    1.92    1.11
   2   7  -4   -0.94    1.85
   2   7  -4    1.10    1.34
  -2   7   4    0.51    1.48
   2   7  -4    0.67    1.27
   2  -7  -4    0.65    1.25
  -2  -7   4    0.63    1.01
  -2  -7   4    0.45    1.15
   2  -7  -4    2.95    1.38
   2  -7  -4   -0.55    1.48
   2  -7  -4    0.58    0.94
   2  -7  -4    0.61    1.33
  -2   7   3   22.04    2.77
   2   7  -3   22.67    2.74
  -2   7   3   25.36    2.38
  -2   7   3   27.62    2.72
  -2   7   3   26.30    2.67
  -2   7   3   22.51    2.59
  -2   7   3   25.82    2.71
   2   7  -3   18.52    3.07
   2   7  -3   24.03    2.67
   2   7  -3   22.35    2.30
   2  -7  -3   21.87    2.60
   2  -7  -3   22.17    2.79
  -2  -7   3   25.21    2.52
   2  -7  -3   27.58    2.88
   2  -7  -3   25.03    2.72
   2  -7  -3   26.56    2.83
  -2  -7   3   19.86    2.82
  -2  -7   3   20.19    2.57
   2   7  -2   65.85    6.17
   2   7  -2   57.02    6.53
   2   7  -2   62.66    6.23
   2   7  -2   61.60    6.36
  -2   7   2   74.13    6.43
  -2   7   2   67.57    6.27
  -2   7   2   78.06    6.35
  -2   7   2   74.33    6.50
   2   7  -2   60.84    6.15
   2  -7  -2   71.80    6.43
   2  -7  -2   79.64    6.40
   2  -7  -2   64.48    6.44
   2  -7  -2   82.96    6.39
   2  -7  -2   71.48    6.36
  -2  -7   2   62.82    6.26
  -2   7   1   88.21    7.69
   2   7  -1   80.17    7.44
   2   7  -1   71.27    7.46
  -2   7   1   94.30    7.53
  -2   7   1   83.21    7.53
  -2   7   1   92.38    7.67
   2   7  -1   72.59    7.67
   2  -7  -1   79.70    7.62
  -2  -7   1   76.94    7.46
  -2  -7   1   83.39    7.45
   2  -7  -1   90.65    7.54
   2  -7  -1   89.88    7.66
   2  -7  -1   87.36    7.55
  -2  -7   1   74.16    7.58
  -2   7   0    6.73    1.38
  -2   7   0    6.59    1.39
  -2   7   0    6.12    1.27
   2   7   0    4.08    0.87
  -2   7   0    7.54    1.06
   2   7   0    6.10    1.43
   2  -7   0    4.60    1.23
   2  -7   0    5.16    1.33
  -2  -7   0    2.93    1.16
   2  -7   0    5.14    1.33
  -2  -7   0    5.16    0.98
  -2  -7   0    3.94    1.09
   2   7   1   82.70    7.83
   2   7   1   79.39    7.84
   2   7   1   82.29    8.11
  -2   7  -1   91.90    8.04
  -2   7  -1   81.96    8.07
  -2   7  -1   98.43    7.95
   2   7   1   85.36    7.90
   2  -7   1   86.69    7.95
  -2  -7  -1   80.98    8.00
  -2  -7  -1   87.92    8.00
  -2  -7  -1   89.86    7.83
  -2  -7  -1   90.54    7.89
   2  -7   1   85.33    8.10
   2  -7   1   91.34    8.05
   2   7   2   -0.93    1.33
   2   7   2    0.37    0.87
  -2   7  -2    1.19    0.93
   2   7   2   -0.30    0.83
  -2   7  -2   -0.27    1.49
  -2   7  -2    0.38    1.00
  -2   7  -2    0.29    0.98
  -2   7  -2    3.80    1.26
   2   7   2    0.32    0.84
  -2  -7  -2    0.80    1.17
  -2  -7  -2   -1.56    1.19
  -2  -7  -2   -0.25    0.90
   2  -7   2    1.49    1.60
  -2  -7  -2   -0.16    0.85
  -2  -7  -2   -0.26    0.88
   2  -7   2   -0.41    1.18
   2   7   3    6.46    1.27
  -2   7  -3    5.28    1.44
  -2   7  -3    5.14    1.97
   2   7   3    4.49    1.25
   2   7   3    6.00    1.76
  -2   7  -3    4.66    1.46
   2   7   3    3.35    1.22
  -2   7  -3    4.41    1.32
  -2   7  -3    6.85    1.25
  -2  -7  -3    5.54    1.66
  -2  -7  -3    4.99    1.27
  -2  -7  -3    4.33    1.56
  -2  -7  -3    8.04    1.43
   2  -7   3    4.94    1.44
  -2  -7  -3    4.37    1.27
   2  -7   3    6.52    2.06
  -2   7  -4  141.05   12.46
   2   7   4  126.12   12.57
  -2   7  -4  133.73   12.37
   2   7   4  141.11   12.35
  -2   7  -4  137.83   12.85
  -2   7  -4  144.21   12.38
   2  -7   4  125.81   12.26
  -2  -7  -4  143.35   12.65
  -2  -7  -4  141.02   12.50
   2  -7   4  146.22   12.33
  -2  -7  -4  115.23   12.25
  -2  -7  -4  144.52   12.34
  -2  -7  -4  119.49   12.33
   2  -7   4  134.09   12.69
  -2   7  -5   10.92    2.04
  -2   7  -5   10.24    2.13
   2   7   5   11.78    2.42
  -2   7  -5   14.32    2.12
  -2   7  -5    9.40    2.70
  -2  -7  -5   11.45    2.06
  -2  -7  -5    9.81    1.89
  -2  -7  -5   13.78    1.89
   2  -7   5    8.72    1.70
   2  -7   5   13.26    1.95
   2  -7   5   13.92    2.75
  -2  -7  -5   11.23    2.25
  -2  -7  -5   10.98    2.36
   2   7   6    4.55    2.11
  -2   7  -6   -2.40    1.15
  -2   7  -6    2.27    1.90
  -2   7  -6    2.74    2.75
  -2   7  -6    1.39    1.64
  -2   7  -6    0.64    1.73
  -2  -7  -6    0.65    1.61
   2  -7   6    1.09    1.20
  -2  -7  -6   -0.34    1.35
  -2  -7  -6    1.53    1.69
  -2  -7  -6   -0.35    0.76
  -2  -7  -6    2.69    2.14
  -2   7  -7    7.98    2.54
  -2   7  -7    5.08    2.13
  -2   7  -7    3.09    3.24
  -2   7  -7    0.24    1.40
   2   7   7   -1.22    2.24
  -2   7  -7    3.55    1.95
  -2  -7  -7    2.67    1.95
  -2  -7  -7    1.57    1.56
  -2  -7  -7    1.35    2.04
   2  -7   7    2.00    1.27
  -2  -7  -7    5.48    2.52
  -2  -7  -7   -0.19    0.86
  -2   7  -8    0.03    2.06
  -2   7  -8   -0.88    1.90
  -2   7  -8   -0.39    2.57
  -2   7  -8    3.82    2.42
   2  -7   8    5.43    2.79
  -2  -7  -8    2.05    1.78
  -2  -7  -8   -2.65    2.53
  -2  -7  -8    0.35    2.17
  -2  -7  -8    2.00    2.11
  -2   7  -9    8.99    2.73
  -2   7  -9    5.69    3.04
  -2   7  -9    5.68    2.38
  -2   7  -9    6.23    2.52
  -2  -7  -9    5.23    3.06
  -2  -7  -9    4.95    2.61
  -2  -7  -9    4.85    2.46
  -2  -7  -9    5.17    2.08
  -2   7 -10   -1.55    2.31
  -2   7 -10    1.60    2.38
  -2   7 -10   -5.35    2.88
  -2  -7 -10    0.77    2.06
  -2  -7 -10    4.22    3.36
  -2  -7 -10    0.43    2.51
  -2  -7 -10    0.79    2.55
   2   8 -10   -0.71    2.97
   2   8 -10   -0.76    2.66
   2   8 -10    0.96    4.14
   2  -8 -10    4.13    2.66
   2  -8 -10    6.44    2.76
   2  -8 -10    2.54    2.34
   2   8  -9   -3.83    2.56
   2   8  -9   -0.14    2.43
   2   8  -9    1.60    3.63
   2  -8  -9    4.09    2.21
   2  -8  -9   -0.01    2.31
   2  -8  -9   -1.20    2.43
   2   8  -8   24.43    4.39
   2   8  -8   19.30    3.36
   2   8  -8   18.02    3.48
   2  -8  -8   21.67    3.41
   2  -8  -8   20.05    3.39
   2  -8  -8   19.15    3.17
   2   8  -7   50.62    5.30
   2   8  -7   53.30    6.14
   2   8  -7   42.67    5.16
   2  -8  -7   43.05    5.06
   2  -8  -7   43.20    5.11
   2  -8  -7   42.97    5.11
   2   8  -6   12.62    3.11
  -2   8   6   13.80    2.17
   2   8  -6   12.14    2.41
   2   8  -6    9.82    2.29
   2  -8  -6    8.88    2.31
   2  -8  -6   13.63    2.28
   2  -8  -6   13.05    2.47
   2  -8  -6   12.34    2.38
   2   8  -5  167.30   15.54
   2   8  -5  172.67   15.27
  -2   8   5  150.36   15.05
   2   8  -5  172.26   15.14
   2  -8  -5  152.10   15.14
  -2  -8   5  171.12   14.89
   2  -8  -5  174.04   15.33
   2  -8  -5  160.44   15.11
   2  -8  -5  175.61   15.20
  -2   8   4   75.69    6.93
   2   8  -4   67.37    7.01
   2   8  -4   71.79    6.75
  -2   8   4   72.87    7.00
   2   8  -4   87.02    7.24
   2   8  -4   69.67    7.41
   2   8  -4   76.91    6.77
  -2  -8   4   70.73    6.93
   2  -8  -4   70.39    6.88
   2  -8  -4   77.18    7.21
   2  -8  -4   74.62    7.11
   2  -8  -4   80.59    7.21
   2  -8  -4   79.36    7.14
  -2   8   3   87.98    7.56
   2   8  -3   81.95    7.49
   2   8  -3   75.40    7.32
  -2   8   3   86.21    7.53
   2   8  -3   68.26    7.80
  -2   8   3   85.97    7.66
  -2   8   3   89.69    7.34
   2   8  -3   72.81    7.30
   2   8  -3   78.79    7.61
  -2   8   3   82.40    7.49
   2  -8  -3   89.06    7.64
   2  -8  -3   86.45    7.68
   2  -8  -3   76.19    7.54
  -2  -8   3   75.66    7.65
  -2  -8   3   78.65    7.53
   2  -8  -3   83.22    7.58
   2  -8  -3   79.55    7.48
  -2   8   2    4.20    1.31
   2   8  -2    2.87    0.86
  -2   8   2    2.72    1.33
   2   8  -2    3.07    0.84
   2   8  -2    2.03    0.75
  -2   8   2    1.80    0.95
   2   8  -2    1.69    1.61
  -2   8   2    2.80    1.03
   2   8  -2    1.79    1.13
  -2  -8   2    1.98    0.99
   2  -8  -2    3.32    1.13
  -2  -8   2    0.03    0.87
   2  -8  -2    4.93    1.12
   2  -8  -2    4.02    1.37
   2  -8  -2    4.05    1.07
   2  -8  -2    3.40    1.23
   2   8  -1   12.82    1.64
   2   8  -1   14.09    1.75
  -2   8   1   19.33    2.21
  -2   8   1   18.62    1.98
  -2   8   1   15.71    1.76
   2   8  -1   12.23    2.13
  -2  -8   1   11.96    1.91
   2  -8  -1   19.14    1.94
   2  -8  -1   18.31    1.98
   2  -8  -1   17.35    2.02
  -2  -8   1   12.87    1.69
  -2  -8   1   17.02    1.77
   2  -8  -1   18.92    2.08
  -2   8   0  167.85   14.03
  -2   8   0  153.88   14.05
  -2   8   0  179.29   13.95
   2   8   0  130.64   13.90
   2   8   0  140.17   14.06
  -2   8   0  181.43   14.14
   2  -8   0  149.93   14.07
   2  -8   0  155.53   14.03
  -2  -8   0  138.97   14.00
  -2  -8   0  159.25   13.96
  -2  -8   0  156.19   13.93
   2  -8   0  163.77   14.04
   2   8   1    0.06    0.80
   2   8   1    0.77    1.32
   2   8   1    1.00    0.84
  -2   8  -1   -1.07    0.98
   2   8   1   -0.87    0.75
  -2   8  -1   -0.86    1.19
  -2   8  -1   -0.83    1.29
  -2  -8  -1   -0.27    0.72
  -2  -8  -1   -0.32    0.81
  -2  -8  -1   -1.82    1.04
   2  -8   1    1.00    1.19
  -2  -8  -1    0.47    1.13
   2  -8   1   -0.77    1.30
   2  -8   1    0.73    1.07
  -2   8  -2    4.60    1.37
   2   8   2    0.73    0.89
   2   8   2    2.14    1.43
   2   8   2    2.55    0.95
  -2   8  -2    2.22    1.09
  -2   8  -2    3.45    1.73
  -2   8  -2    1.62    0.99
   2   8   2    1.03    1.02
  -2  -8  -2    2.13    1.25
  -2  -8  -2   -0.05    0.93
  -2  -8  -2    1.29    0.98
  -2  -8  -2    1.99    1.00
  -2  -8  -2    0.46    1.26
   2  -8   2    0.12    1.29
   2  -8   2    4.72    1.70
  -2   8  -3   43.13    4.21
   2   8   3   42.48    4.43
  -2   8  -3   40.27    4.73
   2   8   3   36.88    4.01
  -2   8  -3   40.90    3.94
   2   8   3   38.34    4.04
  -2   8  -3   36.80    4.03
   2   8   3   43.52    4.06
   2  -8   3   36.55    4.09
  -2  -8  -3   39.14    4.01
  -2  -8  -3   36.88    4.07
  -2  -8  -3   44.82    4.38
  -2  -8  -3   44.42    4.38
   2  -8   3   37.16    4.56
  -2  -8  -3   38.32    4.02
  -2   8  -4   10.98    2.00
   2   8   4   14.87    1.97
  -2   8  -4   14.63    2.13
   2   8   4   14.72    2.48
  -2   8  -4   11.96    2.71
  -2  -8  -4   14.77    2.32
  -2  -8  -4   16.07    2.33
   2  -8   4   15.32    2.06
  -2  -8  -4   13.21    1.92
   2  -8   4   16.24    1.98
   2  -8   4   13.87    2.61
  -2  -8  -4   10.54    1.92
  -2  -8  -4   12.40    2.00
  -2   8  -5   14.51    2.36
   2   8   5   13.95    2.64
  -2   8  -5   19.32    2.64
  -2   8  -5   14.37    2.32
  -2   8  -5   15.73    3.20
  -2   8  -5   14.26    2.24
  -2  -8  -5   15.59    2.32
   2  -8   5   20.08    3.16
   2  -8   5   12.07    2.07
  -2  -8  -5   20.22    2.73
  -2  -8  -5   21.65    2.31
   2  -8   5   15.31    2.27
  -2  -8  -5   18.63    2.44
  -2  -8  -5   12.26    2.52
  -2   8  -6    6.71    1.98
  -2   8  -6    5.98    1.80
  -2   8  -6    8.13    2.01
  -2   8  -6    4.87    2.10
   2   8   6    2.54    2.06
  -2   8  -6    5.88    2.94
   2  -8   6    6.07    1.46
  -2  -8  -6    5.87    2.11
  -2  -8  -6    2.76    1.37
  -2  -8  -6    6.63    2.28
  -2  -8  -6    6.02    2.01
  -2  -8  -6    4.96    1.85
  -2  -8  -6    4.99    1.55
  -2   8  -7   43.90    5.07
  -2   8  -7   50.05    5.53
  -2   8  -7   46.07    5.69
   2   8   7   45.72    5.55
  -2   8  -7   54.56    6.39
  -2   8  -7   43.34    5.16
  -2  -8  -7   42.62    4.85
   2  -8   7   48.72    4.62
  -2  -8  -7   37.05    5.08
  -2  -8  -7   44.09    5.05
  -2  -8  -7   49.43    5.52
  -2   8  -8    5.79    3.00
  -2   8  -8    8.02    2.52
  -2   8  -8   13.61    2.82
  -2   8  -8    9.49    3.97
  -2   8  -8    6.71    2.34
  -2  -8  -8    9.47    2.09
   2  -8   8    6.95    3.42
  -2  -8  -8    2.14    2.38
  -2  -8  -8    8.17    3.00
  -2  -8  -8    7.11    2.50
  -2   8  -9    2.75    2.47
  -2   8  -9    1.05    2.34
  -2   8  -9    0.43    2.96
  -2   8  -9    1.10    2.20
  -2  -8  -9    2.40    2.34
  -2  -8  -9   -0.03    2.99
  -2  -8  -9    0.24    1.84
  -2  -8  -9    1.34    2.32
  -2   8 -10   -0.07    2.27
  -2   8 -10    3.26    3.30
  -2   8 -10    5.12    2.79
  -2  -8 -10    2.85    2.74
  -2  -8 -10   -0.20    1.95
  -2  -8 -10    1.78    3.23
  -2  -8 -10    1.93    2.65
   2   9 -10   -2.98    3.95
   2   9 -10    2.80    2.72
   2   9 -10   -4.10    2.84
   2  -9 -10   -0.36    2.47
   2  -9 -10   -3.66    2.54
   2  -9 -10    3.53    2.26
   2   9  -9   -0.76    2.68
   2   9  -9    9.29    2.77
   2   9  -9    4.37    3.64
   2  -9  -9    4.51    2.60
   2  -9  -9    2.74    2.07
   2  -9  -9    0.53    2.20
   2   9  -8    2.17    2.57
   2   9  -8   -2.28    3.20
   2   9  -8    1.90    2.21
   2  -9  -8    3.06    1.97
   2  -9  -8    2.51    2.21
   2  -9  -8    0.88    2.49
   2   9  -7    2.20    3.06
   2   9  -7    4.82    2.15
   2   9  -7    5.07    2.22
   2  -9  -7    3.65    2.34
   2  -9  -7    2.17    1.99
   2  -9  -7    1.02    1.73
  -2   9   6   69.06    6.87
   2   9  -6   67.84    7.12
   2   9  -6   74.10    7.07
   2   9  -6   75.44    7.59
   2  -9  -6   78.59    7.18
   2  -9  -6   68.17    7.04
   2  -9  -6   62.50    6.86
   2  -9  -6   68.93    7.20
   2   9  -5   -1.88    2.10
   2   9  -5   -0.99    1.42
   2   9  -5    0.82    0.84
   2   9  -5   -0.07    0.84
  -2   9   5   -0.54    1.14
   2   9  -5   -2.34    1.47
   2  -9  -5    0.21    1.49
   2  -9  -5    0.52    0.95
   2  -9  -5   -1.92    1.68
   2  -9  -5    0.17    1.37
   2  -9  -5   -0.66    1.45
  -2  -9   5   -1.91    1.17
   2   9  -4  133.02   12.28
  -2   9   4  130.72   12.44
  -2   9   4  147.10   12.40
   2   9  -4  135.58   12.58
   2   9  -4  128.00   12.82
   2   9  -4  148.89   12.51
   2   9  -4  132.44   12.26
  -2  -9   4  134.67   12.40
   2  -9  -4  135.43   12.37
   2  -9  -4  142.53   12.61
   2  -9  -4  138.03   12.51
   2  -9  -4  137.56   12.53
   2  -9  -4  137.61   12.66
   2   9  -3   69.04    6.59
   2   9  -3   68.27    6.49
  -2   9   3   70.20    6.62
  -2   9   3   80.19    6.75
   2   9  -3   66.53    6.71
  -2   9   3   70.48    6.80
   2   9  -3   67.28    6.46
  -2   9   3   77.28    6.79
   2   9  -3   63.56    7.01
  -2   9   3   77.05    6.53
   2  -9  -3   73.99    6.70
   2  -9  -3   75.24    6.85
   2  -9  -3   65.28    6.63
  -2  -9   3   70.56    6.71
   2  -9  -3   68.24    6.62
  -2  -9   3   68.21    7.46
   2  -9  -3   69.17    6.69
  -2   9   2   49.04    4.30
  -2   9   2   44.05    4.31
   2   9  -2   37.41    4.13
   2   9  -2   39.04    4.42
   2   9  -2   42.19    4.74
   2   9  -2   37.65    4.14
  -2   9   2   47.41    4.48
   2   9  -2   43.42    4.23
  -2   9   2   49.67    4.53
   2  -9  -2   43.66    4.26
   2  -9  -2   53.02    4.39
   2  -9  -2   46.89    4.44
  -2  -9   2   49.43    4.33
   2  -9  -2   45.94    4.39
   2  -9  -2   41.89    4.36
  -2   9   1   32.21    2.67
   2   9  -1   22.02    2.57
  -2   9   1   29.06    2.99
   2   9  -1   20.64    2.98
   2   9  -1   21.71    2.71
  -2   9   1   28.48    2.85
   2  -9  -1   27.15    2.91
  -2  -9   1   22.93    2.81
   2  -9  -1   28.96    2.79
  -2  -9   1   24.15    2.61
   2  -9  -1   25.99    2.86
   2  -9  -1   27.06    2.76
  -2  -9   1   26.45    2.67
   2   9   0   20.07    2.34
  -2   9   0   25.31    2.36
  -2   9   0   21.84    2.59
  -2   9   0   25.90    2.57
  -2   9   0   24.56    2.66
   2   9   0   17.41    2.63
  -2  -9   0   25.85    2.52
   2  -9   0   21.85    2.60
  -2  -9   0   21.92    2.37
   2  -9   0   24.06    2.51
  -2  -9   0   15.41    2.38
   2  -9   0   20.65    2.53
   2   9   1    0.23    0.78
   2   9   1    0.13    1.37
  -2   9  -1   -0.21    1.35
   2   9   1    1.62    0.87
  -2   9  -1   -0.09    1.24
   2   9   1   -0.76    0.80
  -2   9  -1    0.32    1.06
   2  -9   1   -0.66    1.17
   2  -9   1    1.17    1.35
  -2  -9  -1   -1.01    1.07
   2  -9   1   -0.46    1.03
  -2  -9  -1    0.13    0.87
  -2  -9  -1    0.52    0.75
  -2  -9  -1   -0.41    1.03
   2   9   2   54.28    5.14
   2   9   2   54.55    5.42
  -2   9  -2   59.34    5.12
   2   9   2   55.02    5.06
   2   9   2   50.30    5.08
  -2   9  -2   52.59    5.55
  -2  -9  -2   47.96    5.03
  -2  -9  -2   53.38    5.10
   2  -9   2   52.30    5.26
  -2  -9  -2   55.56    5.32
   2  -9   2   57.65    5.59
  -2  -9  -2   56.12    5.30
   2  -9   2   51.03    5.11
  -2  -9  -2   50.70    5.05
  -2   9  -3   23.81    2.88
   2   9   3   27.84    3.01
  -2   9  -3   24.29    3.46
   2   9   3   29.15    2.97
   2   9   3   25.40    2.83
  -2   9  -3   35.67    3.19
   2   9   3   23.85    3.27
  -2  -9  -3   27.82    2.99
   2  -9   3   25.36    2.97
  -2  -9  -3   26.25    3.22
  -2  -9  -3   27.89    3.13
  -2  -9  -3   23.84    2.79
   2  -9   3   27.22    3.49
  -2  -9  -3   20.17    2.75
   2   9   4  109.28    9.86
  -2   9  -4  104.21    9.87
  -2   9  -4  116.26    9.97
  -2   9  -4  107.52   10.35
   2   9   4  108.99   10.13
  -2   9  -4   98.19    9.87
  -2  -9  -4  113.85    9.82
  -2  -9  -4  114.53   10.20
   2  -9   4  104.75   10.24
  -2  -9  -4  105.23   10.03
   2  -9   4  100.21    9.82
  -2  -9  -4  101.30    9.81
  -2  -9  -4  100.01    9.86
  -2   9  -5    9.30    1.98
  -2   9  -5   11.15    1.93
  -2   9  -5    7.19    2.81
  -2   9  -5   12.33    2.19
   2   9   5   13.23    2.39
  -2   9  -5   10.60    1.69
  -2   9  -5    9.54    1.97
   2  -9   5   11.43    2.93
  -2  -9  -5    8.26    2.18
  -2  -9  -5    7.85    1.84
  -2  -9  -5    3.51    1.68
  -2  -9  -5    9.09    1.96
   2  -9   5   10.44    1.87
   2  -9   5    6.81    1.72
  -2  -9  -5    9.43    1.68
  -2   9  -6   75.84    8.05
  -2   9  -6   86.23    8.60
  -2   9  -6   84.45    7.93
   2   9   6   79.26    8.08
  -2   9  -6   79.18    7.61
  -2   9  -6   92.17    7.95
  -2  -9  -6   75.07    7.74
  -2  -9  -6   78.96    8.23
  -2  -9  -6   81.65    7.47
  -2  -9  -6   73.85    7.84
   2  -9   6   75.46    7.50
  -2  -9  -6   76.42    7.63
  -2  -9  -6   77.99    8.07
   2   9   7    5.78    2.51
  -2   9  -7    3.00    2.09
  -2   9  -7    3.16    1.98
  -2   9  -7    2.52    3.27
  -2   9  -7    2.59    2.51
  -2  -9  -7    4.46    2.10
  -2  -9  -7    4.90    1.73
   2  -9   7    1.88    1.38
  -2  -9  -7    4.66    2.19
  -2  -9  -7    2.13    2.52
  -2   9  -8   16.48    3.08
  -2   9  -8   15.05    3.15
  -2   9  -8   20.86    3.77
  -2   9  -8   20.69    4.74
  -2  -9  -8   18.92    2.80
  -2  -9  -8   16.23    3.22
  -2  -9  -8   23.48    3.80
  -2  -9  -8   19.27    3.23
  -2   9  -9   -2.37    2.17
  -2   9  -9    0.44    2.91
  -2   9  -9   -0.24    2.42
  -2   9  -9    0.20    2.32
  -2  -9  -9    1.56    2.96
  -2  -9  -9    1.85    2.38
  -2  -9  -9    1.39    1.89
  -2  -9  -9    0.17    2.33
  -2   9 -10    0.40    2.33
  -2   9 -10    1.69    3.44
  -2   9 -10    5.61    2.86
  -2  -9 -10    2.18    2.09
  -2  -9 -10    3.26    2.70
  -2  -9 -10    3.24    2.61
  -2  -9 -10   -0.46    3.20
   2  10 -10   10.50    3.54
   2  10 -10    6.33    4.50
   2  10 -10   13.52    3.34
   2 -10 -10   12.77    3.13
   2 -10 -10    8.01    2.63
   2 -10 -10    8.74    3.01
   2  10  -9   -0.52    3.43
   2  10  -9   -2.89    2.47
   2  10  -9   -2.33    2.46
   2 -10  -9    1.76    2.05
   2 -10  -9   -0.80    2.54
   2 -10  -9   -1.03    2.27
   2  10  -8   22.64    3.54
   2  10  -8   21.85    4.69
   2  10  -8   15.54    3.32
   2 -10  -8   18.59    3.11
   2 -10  -8   21.96    3.34
   2 -10  -8   22.47    3.42
   2  10  -7   12.74    2.69
   2  10  -7   13.67    3.68
   2  10  -7    8.07    2.52
   2 -10  -7    7.98    2.60
   2 -10  -7   11.32    2.30
   2 -10  -7    6.62    2.35
   2  10  -6   15.05    2.91
  -2  10   6   16.98    2.61
   2  10  -6   19.40    2.14
   2  10  -6   19.29    2.09
   2  10  -6   19.07    3.62
   2  10  -6   20.81    2.87
   2 -10  -6   19.71    2.87
   2 -10  -6   16.02    2.70
   2 -10  -6   20.77    3.00
   2 -10  -6   22.32    3.12
   2  10  -5    0.26    1.54
   2  10  -5    0.72    2.25
   2  10  -5    1.41    1.48
   2  10  -5    0.84    0.92
  -2  10   5   -1.35    1.12
   2  10  -5    0.61    0.94
   2 -10  -5    0.85    1.77
  -2 -10   5   -2.22    1.27
   2 -10  -5   -0.09    1.38
   2 -10  -5   -0.05    1.10
   2 -10  -5   -0.51    1.42
   2 -10  -5   -1.45    1.32
   2  10  -4   -0.36    0.89
  -2  10   4    0.09    1.08
   2  10  -4    0.57    1.99
   2  10  -4    1.14    1.24
  -2  10   4    0.58    1.26
   2  10  -4    0.09    1.41
   2  10  -4    0.89    0.90
   2 -10  -4    2.32    1.26
   2 -10  -4    1.90    1.36
   2 -10  -4    0.57    1.53
   2 -10  -4    0.68    1.25
  -2 -10   4    0.22    1.35
   2 -10  -4    1.37    1.15
   2  10  -3   -1.85    1.97
  -2  10   3    2.63    1.19
  -2  10   3    2.75    1.58
   2  10  -3    0.76    1.07
   2  10  -3    1.73    0.99
   2  10  -3    2.25    0.95
   2  10  -3    1.09    1.37
   2 -10  -3    1.73    1.26
   2 -10  -3    2.86    1.35
  -2 -10   3   -0.08    1.46
   2 -10  -3    0.71    1.20
   2 -10  -3    2.06    1.31
   2 -10  -3    3.04    1.59
   2  10  -2   36.00    3.54
  -2  10   2   40.09    3.67
  -2  10   2   37.85    3.61
  -2  10   2   40.19    3.57
  -2  10   2   33.57    3.91
  -2  10   2   41.21    3.84
   2  10  -2   31.25    3.36
   2  10  -2   32.82    3.44
   2  10  -2   29.64    4.00
  -2 -10   2   34.29    3.92
   2 -10  -2   32.85    3.53
   2 -10  -2   39.12    3.64
   2 -10  -2   34.43    3.72
   2 -10  -2   40.21    3.87
  -2 -10   2   32.39    3.56
   2 -10  -2   42.28    3.64
  -2 -10   2   25.52    3.61
  -2  10   1    2.37    1.27
  -2  10   1   -0.04    0.72
   2  10  -1    1.56    0.87
  -2  10   1    2.96    0.90
  -2  10   1    3.64    1.50
   2  10  -1    1.82    1.61
  -2 -10   1    1.58    1.24
  -2 -10   1    1.73    0.91
   2 -10  -1    2.31    1.14
   2 -10  -1    1.95    1.28
   2 -10  -1    2.91    1.12
   2 -10  -1    2.18    1.25
  -2 -10   1    2.90    0.95
  -2  10   0   89.36    8.44
  -2  10   0  106.86    8.45
   2  10   0   82.04    8.48
  -2  10   0   86.11    8.48
   2  10   0   79.79    8.27
  -2 -10   0   91.88    8.28
   2 -10   0   96.36    8.41
   2 -10   0   88.50    8.45
  -2 -10   0   86.66    8.39
  -2 -10   0   96.07    8.34
   2 -10   0   97.84    8.43
  -2  10  -1   -0.80    0.98
  -2  10  -1    0.76    1.52
   2  10   1    1.93    0.87
   2  10   1    2.23    0.99
  -2  10  -1    3.56    1.20
   2  10   1    2.10    0.94
   2  10   1    2.91    1.49
   2 -10   1    1.71    1.12
   2 -10   1    1.07    1.45
  -2 -10  -1    1.19    1.21
  -2 -10  -1    1.99    0.81
   2 -10   1    1.83    1.35
  -2 -10  -1    2.79    0.99
  -2 -10  -1    2.30    1.20
   2  10   2   57.70    5.50
  -2  10  -2   66.71    5.50
  -2  10  -2   44.06    5.74
   2  10   2   59.18    5.78
   2  10   2   58.38    5.47
   2 -10   2   52.65    5.61
  -2 -10  -2   66.87    5.51
   2 -10   2   63.94    5.97
  -2 -10  -2   57.81    5.42
   2 -10   2   53.95    5.49
  -2 -10  -2   63.21    5.74
  -2 -10  -2   49.55    5.40
  -2 -10  -2   55.85    5.70
  -2  10  -3   36.40    3.87
  -2  10  -3   35.93    3.65
   2  10   3   35.13    3.62
   2  10   3   32.15    3.96
  -2  10  -3   29.17    3.58
   2  10   3   31.77    3.54
  -2  10  -3   30.29    4.07
   2 -10   3   30.96    4.06
  -2 -10  -3   31.97    3.56
  -2 -10  -3   30.50    3.46
  -2 -10  -3   35.95    3.53
  -2 -10  -3   32.04    3.73
  -2 -10  -3   37.29    3.88
   2 -10   3   32.37    3.72
  -2  10  -4    8.65    1.46
   2  10   4    7.30    2.05
  -2  10  -4    5.79    1.82
  -2  10  -4    6.61    1.59
  -2  10  -4    7.35    1.69
   2  10   4    8.08    1.71
  -2  10  -4    8.78    2.46
   2 -10   4    4.46    1.85
  -2 -10  -4    5.12    1.53
  -2 -10  -4    7.03    1.95
   2 -10   4    5.86    1.59
  -2 -10  -4    5.62    1.39
  -2 -10  -4    6.39    1.53
  -2 -10  -4    8.15    1.92
  -2  10  -5   11.37    2.31
   2  10   5   13.25    2.50
  -2  10  -5   16.04    2.30
  -2  10  -5   13.96    3.09
  -2  10  -5   10.69    2.07
  -2  10  -5   11.83    1.91
  -2  10  -5    9.76    2.18
  -2 -10  -5   11.22    2.09
  -2 -10  -5   10.67    1.89
  -2 -10  -5   10.70    2.30
  -2 -10  -5   11.68    2.04
   2 -10   5   10.28    1.92
   2  10   6    3.27    2.14
  -2  10  -6    3.82    2.88
  -2  10  -6    3.74    1.89
  -2  10  -6    4.64    2.21
  -2  10  -6    4.55    1.88
  -2  10  -6    4.36    1.98
  -2 -10  -6    4.20    1.96
  -2 -10  -6    2.54    1.47
  -2 -10  -6    4.09    2.30
  -2 -10  -6    4.50    2.25
  -2 -10  -6    6.96    1.93
   2 -10   6    2.31    1.50
  -2  10  -7   21.78    3.00
  -2  10  -7   13.59    3.92
   2  10   7   16.31    3.18
  -2  10  -7   16.29    2.94
  -2  10  -7   20.90    3.42
  -2 -10  -7   13.17    3.15
   2 -10   7   17.77    2.34
  -2 -10  -7   15.14    2.86
  -2 -10  -7   15.69    2.55
  -2 -10  -7   18.27    3.03
  -2  10  -8   21.63    4.56
  -2  10  -8   24.83    3.99
  -2  10  -8   15.86    3.28
  -2  10  -8   25.62    3.39
  -2 -10  -8   12.54    3.12
  -2 -10  -8   18.64    2.83
  -2 -10  -8   13.99    3.12
  -2 -10  -8   27.90    3.95
  -2  10  -9   -0.59    2.27
  -2  10  -9    1.08    3.11
  -2  10  -9    2.89    2.26
  -2 -10  -9    0.61    2.35
  -2 -10  -9    2.48    3.04
  -2 -10  -9   -2.51    2.23
  -2 -10  -9   -1.35    1.81
   2  11  -9   -1.06    2.48
   2  11  -9    2.48    3.61
   2  11  -9   -1.97    2.55
   2 -11  -9   -1.40    2.47
   2 -11  -9    5.48    2.47
   2 -11  -9    5.59    2.26
   2  11  -8   -1.53    2.28
   2  11  -8    0.38    2.36
   2  11  -8    1.29    3.39
   2 -11  -8   -1.18    2.05
   2 -11  -8   -0.84    2.41
   2 -11  -8    1.97    1.98
   2  11  -7   23.61    4.65
   2  11  -7   31.58    3.94
   2  11  -7   26.17    3.85
   2 -11  -7   30.13    3.93
   2 -11  -7   28.73    3.77
   2 -11  -7   26.66    3.63
  -2  11   6   12.97    2.16
   2  11  -6   12.13    3.29
   2  11  -6   12.30    2.37
   2  11  -6   10.16    1.57
   2  11  -6   13.49    1.67
   2  11  -6   10.43    2.51
   2 -11  -6   13.49    2.29
   2 -11  -6   10.09    1.68
   2 -11  -6   13.59    2.32
  -2 -11   6   11.28    1.91
   2 -11  -6   11.43    2.39
   2 -11  -6   14.26    2.62
   2  11  -5    5.33    1.72
   2  11  -5    5.83    2.65
   2  11  -5    4.79    1.87
   2  11  -5    7.21    1.23
   2  11  -5    5.55    1.23
  -2  11   5    6.93    1.56
   2 -11  -5    4.71    1.84
   2 -11  -5    4.37    1.42
   2 -11  -5    4.25    1.57
   2 -11  -5    6.80    1.74
   2 -11  -5    5.66    2.00
  -2 -11   5    7.16    1.62
   2  11  -4   10.10    2.06
  -2  11   4   18.33    2.13
  -2  11   4   17.78    2.08
   2  11  -4   13.58    1.80
   2  11  -4   16.03    2.01
   2  11  -4   14.67    1.73
   2  11  -4   10.49    2.71
   2 -11  -4   17.06    2.40
   2 -11  -4   13.18    2.19
   2 -11  -4   11.52    1.92
   2 -11  -4   11.67    2.02
   2 -11  -4   13.12    2.08
  -2 -11   4   13.50    2.05
  -2  11   3   72.96    6.52
   2  11  -3   72.29    6.44
   2  11  -3   65.93    6.23
  -2  11   3   70.32    6.35
   2  11  -3   56.95    6.14
   2  11  -3   57.85    6.65
   2 -11  -3   71.80    6.41
   2 -11  -3   70.76    6.38
   2 -11  -3   68.57    6.53
  -2 -11   3   68.79    6.40
   2 -11  -3   64.98    6.34
   2 -11  -3   60.44    6.28
  -2  11   2  101.24    9.15
  -2  11   2   99.04    9.16
   2  11  -2   89.23    8.96
  -2  11   2  106.42    8.90
  -2  11   2  103.52    9.05
  -2  11   2  108.75    9.01
   2  11  -2   88.77    9.32
  -2  11   2   98.68    9.02
   2  11  -2   88.74    8.90
  -2 -11   2   98.48    8.99
  -2 -11   2   96.15    9.18
   2 -11  -2  100.18    8.97
   2 -11  -2  101.02    9.15
  -2 -11   2   83.42    9.09
   2 -11  -2   94.16    9.08
   2 -11  -2  107.99    9.09
   2  11  -1  105.33    9.68
   2  11  -1   91.70    9.91
  -2  11   1  103.06    9.88
  -2  11   1  123.33    9.71
  -2  11   1  107.79    9.81
   2  11  -1   96.51    9.67
   2 -11  -1  114.28    9.70
  -2 -11   1  102.86    9.63
  -2 -11   1  100.54    9.67
   2 -11  -1  112.69    9.85
   2 -11  -1  114.86    9.76
   2 -11  -1  107.06    9.86
  -2  11   0    0.02    1.36
   2  11   0    0.23    1.53
  -2  11   0   -0.89    1.28
  -2  11   0   -0.58    0.89
   2  11   0    1.41    0.90
   2  11   0    0.67    1.10
   2  11   0    0.25    0.67
  -2  11   0    0.31    0.61
  -2 -11   0    0.30    0.56
   2 -11   0   -0.10    1.16
   2 -11   0   -0.12    1.24
  -2 -11   0   -0.36    1.05
  -2 -11   0    1.99    1.01
  -2 -11   0    0.02    1.16
   2 -11   0    0.66    1.22
   2  11   1   30.74    3.25
   2  11   1   31.86    3.28
  -2  11  -1   30.62    3.73
   2  11   1   34.72    3.40
   2  11   1   31.88    3.74
   2 -11   1   33.85    3.70
  -2 -11  -1   33.78    3.56
   2 -11   1   33.43    3.72
  -2 -11  -1   31.01    3.18
   2 -11   1   36.38    3.44
  -2 -11  -1   35.25    3.39
  -2 -11  -1   30.97    3.51
  -2  11  -2   38.83    4.09
   2  11   2   35.86    4.00
   2  11   2   28.16    3.54
  -2  11  -2   31.93    4.06
   2  11   2   32.86    3.60
   2  11   2   42.85    3.71
   2 -11   2   39.40    3.90
   2 -11   2   34.46    3.67
  -2 -11  -2   37.10    3.56
   2 -11   2   39.10    4.08
  -2 -11  -2   40.92    3.67
  -2 -11  -2   38.09    3.93
  -2 -11  -2   31.63    3.53
  -2 -11  -2   33.69    3.91
   2  11   3   63.97    6.59
   2  11   3   64.29    6.33
  -2  11  -3   66.51    6.86
  -2  11  -3   72.04    6.53
  -2  11  -3   65.37    6.37
  -2  11  -3   60.94    6.31
   2 -11   3   66.30    6.74
  -2 -11  -3   72.07    6.63
  -2 -11  -3   56.70    6.20
   2 -11   3   69.33    6.45
  -2 -11  -3   70.26    6.57
  -2 -11  -3   64.13    6.27
  -2 -11  -3   70.91    6.30
  -2  11  -4   54.06    5.84
   2  11   4   48.59    5.41
  -2  11  -4   47.10    5.11
  -2  11  -4   45.54    5.19
  -2  11  -4   50.12    4.95
  -2  11  -4   53.61    5.20
  -2 -11  -4   52.55    5.12
  -2 -11  -4   53.68    5.44
  -2 -11  -4   50.63    5.05
  -2 -11  -4   48.25    5.29
  -2 -11  -4   54.18    5.04
   2 -11   4   49.88    5.18
  -2  11  -5   22.72    3.86
   2  11   5   24.09    3.39
  -2  11  -5   19.76    3.07
  -2  11  -5   18.93    2.90
  -2  11  -5   22.43    2.99
  -2  11  -5   26.00    2.75
   2 -11   5   21.84    2.81
  -2 -11  -5   23.27    2.95
  -2 -11  -5   20.67    2.88
  -2 -11  -5   23.99    2.77
  -2 -11  -5   22.80    3.21
  -2  11  -6   13.70    3.52
  -2  11  -6   10.30    2.34
  -2  11  -6   15.16    2.82
  -2  11  -6   10.39    2.43
   2  11   6   13.13    2.72
  -2 -11  -6   12.21    2.81
   2 -11   6    9.17    1.99
  -2 -11  -6   13.50    2.11
  -2 -11  -6   10.00    2.30
  -2 -11  -6   14.34    2.43
  -2 -11  -6    9.61    2.65
  -2  11  -7   10.95    2.90
   2  11   7    5.41    2.68
  -2  11  -7   11.02    2.54
  -2  11  -7   10.70    3.66
  -2  11  -7    9.10    2.47
   2 -11   7    6.99    1.79
  -2 -11  -7   12.05    2.32
  -2 -11  -7    9.08    2.87
  -2 -11  -7    5.02    1.95
  -2 -11  -7    9.22    2.35
  -2 -11  -7   13.79    2.59
  -2  11  -8    5.54    2.99
  -2  11  -8    1.03    2.33
  -2  11  -8    8.91    3.83
  -2  11  -8    1.88    2.22
  -2 -11  -8    3.27    2.28
  -2 -11  -8    1.14    2.24
  -2 -11  -8    3.43    1.88
  -2 -11  -8    6.50    2.96
  -2  11  -9    6.18    2.44
  -2  11  -9   10.38    4.41
  -2  11  -9   11.78    3.64
  -2  11  -9    7.77    2.74
  -2 -11  -9    6.38    2.64
  -2 -11  -9    8.05    3.38
  -2 -11  -9    7.09    2.19
  -2 -11  -9    5.89    2.65
   2  12  -9    1.20    3.60
   2  12  -9   -1.52    2.39
   2  12  -9    0.98    2.76
   2 -12  -9    1.13    2.25
   2 -12  -9    2.75    2.65
   2 -12  -9    0.17    1.99
   2  12  -8    0.53    3.48
   2  12  -8   -1.12    2.40
   2  12  -8    0.20    2.35
   2 -12  -8   -0.77    2.46
   2 -12  -8    1.28    1.91
   2 -12  -8    1.95    2.08
   2  12  -7    6.41    2.47
   2  12  -7    8.16    2.54
   2  12  -7   10.62    3.56
   2 -12  -7    8.09    2.19
   2 -12  -7    5.77    2.26
   2 -12  -7   10.31    2.72
  -2  12   6   -1.85    1.45
   2  12  -6    0.60    1.93
   2  12  -6    1.39    2.78
   2  12  -6   -0.81    1.05
   2  12  -6    2.07    1.21
   2  12  -6    0.99    1.88
   2 -12  -6    1.84    1.56
   2 -12  -6    2.29    2.19
   2 -12  -6   -0.32    1.58
   2 -12  -6    8.93    1.90
  -2 -12   6   -0.77    1.47
   2 -12  -6   -1.76    1.10
   2  12  -5   70.95    7.12
   2  12  -5   70.50    6.86
   2  12  -5   71.98    6.80
  -2  12   5   70.12    7.04
   2  12  -5   70.82    7.63
   2  12  -5   75.94    7.30
  -2 -12   5   75.19    6.98
   2 -12  -5   71.39    7.12
   2 -12  -5   82.06    7.36
   2 -12  -5   72.69    6.90
   2 -12  -5   89.57    7.42
   2 -12  -5   63.11    7.05
   2  12  -4   25.32    2.78
   2  12  -4   24.63    3.61
  -2  12   4   23.62    2.92
   2  12  -4   23.87    3.01
   2  12  -4   25.43    2.82
  -2  12   4   28.55    3.01
   2  12  -4   19.35    2.58
   2 -12  -4   26.31    3.18
   2 -12  -4   27.15    3.01
   2 -12  -4   23.13    2.88
   2 -12  -4   25.09    2.85
  -2 -12   4   25.40    2.93
   2 -12  -4   24.32    3.06
   2  12  -3  227.86   22.39
   2  12  -3  248.44   22.53
  -2  12   3  271.65   22.55
   2  12  -3  251.64   22.81
   2  12  -3  225.32   22.33
  -2  12   3  265.08   22.48
   2 -12  -3  247.66   22.45
   2 -12  -3  259.11   22.47
   2 -12  -3  253.97   22.59
  -2 -12   3  249.34   22.52
   2 -12  -3  249.98   22.54
   2 -12  -3  262.19   22.52
  -2  12   2    0.29    1.25
   2  12  -2    0.64    0.90
   2  12  -2    0.45    2.08
   2  12  -2    1.17    1.00
   2  12  -2   -0.68    1.21
  -2  12   2   -0.12    1.32
  -2  12   2    0.16    1.66
   2  12  -2    1.85    0.83
  -2 -12   2    0.43    1.32
   2 -12  -2    2.21    1.46
  -2 -12   2   -0.12    1.51
  -2 -12   2   -0.17    0.82
   2 -12  -2    1.31    1.18
  -2 -12   2    2.65    1.57
   2 -12  -2    0.43    1.19
   2 -12  -2   -1.07    1.37
  -2  12   1    7.40    1.25
  -2  12   1    6.78    1.83
   2  12  -1    6.26    1.28
  -2  12   1    5.53    1.62
   2  12  -1    5.12    1.18
   2  12  -1    4.82    1.94
  -2  12   1    9.86    1.50
  -2  12   1    3.42    1.35
   2 -12  -1    9.98    1.70
  -2 -12   1    4.30    1.22
   2 -12  -1    5.02    1.35
   2 -12  -1    6.32    1.54
  -2 -12   1    5.20    1.67
  -2 -12   1    3.53    1.30
   2 -12  -1    5.71    1.35
  -2  12   0   58.79    5.43
   2  12   0   48.59    5.42
   2  12   0   52.00    5.21
   2  12   0   53.11    5.14
  -2  12   0   63.85    5.50
   2  12   0   47.11    4.91
  -2  12   0   48.40    5.22
  -2 -12   0   59.59    5.25
   2 -12   0   56.76    5.27
   2 -12   0   50.10    5.35
   2 -12   0   59.65    5.32
  -2 -12   0   57.03    5.16
  -2 -12   0   52.36    5.25
  -2  12  -1    5.85    1.84
   2  12   1    1.42    1.72
   2  12   1    3.13    1.13
   2  12   1    1.73    1.08
   2  12   1    4.53    1.05
  -2  12  -1    5.52    1.71
  -2 -12  -1    3.45    0.98
  -2 -12  -1    4.53    1.23
   2 -12   1    4.76    1.32
  -2 -12  -1    3.75    1.42
   2 -12   1    5.34    1.70
  -2 -12  -1    5.02    1.42
   2 -12   1    4.62    1.54
   2  12   2   15.32    1.99
   2  12   2   14.54    1.97
  -2  12  -2   14.67    2.37
  -2  12  -2   13.96    2.55
   2  12   2   12.68    2.44
   2  12   2   16.43    1.96
  -2 -12  -2   15.11    2.23
  -2 -12  -2   12.50    2.20
   2 -12   2   15.26    1.99
   2 -12   2   16.41    2.58
  -2 -12  -2   13.81    1.89
   2 -12   2   15.07    2.23
  -2 -12  -2   18.46    2.04
  -2 -12  -2   15.99    1.92
  -2  12  -3  127.69   12.06
  -2  12  -3  126.00   11.68
  -2  12  -3  131.81   11.70
   2  12   3  120.52   11.63
   2  12   3  125.23   11.89
   2  12   3  120.26   11.62
  -2  12  -3  128.67   12.15
  -2 -12  -3  122.54   11.59
   2 -12   3  134.54   12.02
  -2 -12  -3  130.29   11.85
   2 -12   3  118.53   11.69
  -2 -12  -3  128.15   11.60
  -2 -12  -3  137.33   11.93
  -2 -12  -3  132.32   11.63
  -2  12  -4    1.06    1.40
  -2  12  -4    0.61    2.02
   2  12   4    2.22    1.80
  -2  12  -4    1.61    1.21
  -2  12  -4    1.42    1.46
  -2 -12  -4    2.07    1.68
   2 -12   4    0.80    1.46
  -2 -12  -4    0.47    1.27
  -2 -12  -4    2.15    1.36
  -2 -12  -4    2.29    1.60
  -2 -12  -4    2.87    1.22
   2 -12   4    1.29    1.28
  -2  12  -5  145.14   12.80
  -2  12  -5  136.85   12.19
  -2  12  -5  145.28   12.28
  -2  12  -5  141.51   12.55
   2  12   5  127.14   12.29
  -2  12  -5  121.27   12.11
  -2 -12  -5  114.32   12.01
  -2 -12  -5  129.96   12.29
  -2 -12  -5  131.12   12.02
   2 -12   5  130.51   11.99
  -2 -12  -5  118.64   11.90
  -2  12  -6    6.52    2.14
  -2  12  -6    8.32    3.28
  -2  12  -6    7.13    2.08
  -2  12  -6    4.85    2.32
   2  12   6    6.71    2.48
  -2 -12  -6    7.06    2.48
   2 -12   6    4.98    1.79
  -2 -12  -6    9.10    2.16
  -2 -12  -6    5.42    2.40
  -2 -12  -6    6.65    1.75
  -2 -12  -6    8.49    2.09
  -2  12  -7   61.63    6.82
  -2  12  -7   51.74    5.83
   2  12   7   49.85    6.11
  -2  12  -7   59.85    6.14
  -2  12  -7   51.97    5.83
  -2 -12  -7   54.66    6.05
  -2 -12  -7   49.89    5.55
   2 -12   7   49.44    5.25
  -2 -12  -7   48.44    5.70
  -2 -12  -7   44.96    5.34
  -2 -12  -7   50.96    5.61
  -2  12  -8   11.81    4.05
  -2  12  -8    3.30    2.29
  -2  12  -8    3.27    2.98
  -2  12  -8    1.49    2.31
  -2 -12  -8    4.49    2.31
  -2 -12  -8    3.03    2.25
  -2 -12  -8    3.06    1.77
  -2 -12  -8    3.24    2.97
  -2  12  -9    3.47    2.62
  -2  12  -9    1.30    2.24
  -2  12  -9    6.44    3.36
  -2  12  -9    8.18    4.33
  -2 -12  -9    2.22    1.95
  -2 -12  -9    2.15    2.45
  -2 -12  -9    0.50    2.97
  -2 -12  -9    1.04    2.46
   2  13  -9   11.47    3.30
   2  13  -9   14.67    3.33
   2  13  -9   11.09    4.46
   2 -13  -9   11.57    3.14
   2 -13  -9    9.84    2.56
   2 -13  -9   10.38    2.83
   2  13  -8    5.70    2.64
   2  13  -8    1.69    2.51
   2  13  -8   -1.24    3.49
   2 -13  -8    0.86    2.09
   2 -13  -8   -1.74    2.50
   2 -13  -8    0.53    1.85
   2  13  -7    7.81    3.48
   2  13  -7    7.30    2.58
   2  13  -7    6.36    1.27
   2  13  -7    5.32    2.39
   2 -13  -7    4.17    2.56
  -2 -13   7    6.86    1.69
   2 -13  -7    6.03    2.02
   2 -13  -7    1.91    1.96
   2  13  -6   16.09    3.57
   2  13  -6   10.54    1.76
   2  13  -6   11.16    2.45
   2  13  -6   13.35    1.86
  -2  13   6   13.54    2.27
   2  13  -6   13.66    2.65
   2 -13  -6   10.74    2.23
   2 -13  -6    9.34    1.85
  -2 -13   6   11.73    2.16
   2 -13  -6   17.57    2.74
   2 -13  -6   16.48    2.83
   2 -13  -6   11.95    2.27
   2  13  -5   -0.81    1.68
   2  13  -5    1.57    2.47
   2  13  -5   -0.04    1.11
   2  13  -5    2.12    1.59
  -2  13   5   -0.89    1.32
   2  13  -5    0.48    1.17
   2 -13  -5   -1.67    1.88
   2 -13  -5    0.11    1.27
   2 -13  -5   -0.14    1.43
   2 -13  -5   -1.03    1.53
  -2 -13   5    0.94    1.57
   2 -13  -5    0.59    1.46
   2  13  -4   12.08    2.88
   2  13  -4   11.98    1.80
   2  13  -4    8.55    1.65
  -2  13   4   13.16    1.96
   2  13  -4    9.40    2.04
   2  13  -4   10.86    1.85
  -2  13   4   15.28    2.17
   2 -13  -4   12.94    1.96
   2 -13  -4   16.50    2.37
   2 -13  -4   11.32    2.02
  -2 -13   4   13.23    2.14
   2 -13  -4   10.48    1.94
   2 -13  -4   13.00    2.11
  -2  13   3   26.74    2.89
   2  13  -3   18.20    2.24
  -2  13   3   21.13    2.50
   2  13  -3   17.35    2.25
   2  13  -3   16.55    2.54
   2  13  -3   20.85    3.17
   2  13  -3   18.37    2.40
  -2 -13   3   18.00    2.63
   2 -13  -3   21.93    2.60
   2 -13  -3   24.52    2.65
   2 -13  -3   21.70    2.75
   2 -13  -3   20.97    2.49
   2 -13  -3   18.45    2.40
   2  13  -2   22.37    3.56
   2  13  -2   28.49    3.09
   2  13  -2   26.13    2.95
  -2  13   2   34.86    3.48
   2  13  -2   22.79    2.80
  -2  13   2   27.49    3.20
   2 -13  -2   29.15    3.22
  -2 -13   2   26.44    3.26
  -2 -13   2   23.64    2.72
   2 -13  -2   27.65    3.05
  -2 -13   2   29.25    3.12
   2 -13  -2   34.30    3.19
  -2 -13   2   27.29    3.25
   2 -13  -2   29.52    3.23
   2  13  -1  145.24   14.92
  -2  13   1  158.79   15.08
   2  13  -1  137.43   14.93
  -2  13   1  195.95   15.04
  -2  13   1  193.88   15.01
  -2  13   1  179.01   15.19
  -2  13   1  169.96   15.19
  -2 -13   1  150.31   14.90
  -2 -13   1  164.87   14.99
   2 -13  -1  183.06   14.99
   2 -13  -1  155.54   15.05
  -2 -13   1  152.36   15.14
   2 -13  -1  179.00   15.06
   2 -13  -1  172.19   15.17
  -2  13   0   11.09    2.11
   2  13   0   13.36    1.77
  -2  13   0   15.00    1.68
  -2  13   0   12.29    1.94
   2  13   0    9.42    2.20
   2  13   0    9.71    1.57
  -2  13   0   15.78    2.14
   2  13   0   10.24    1.29
   2 -13   0   10.38    1.92
  -2 -13   0    4.86    1.54
  -2 -13   0    7.12    1.15
   2 -13   0   14.29    1.85
   2 -13   0   11.88    1.92
  -2 -13   0    9.90    1.58
  -2 -13   0   10.89    1.71
  -2  13  -1    3.28    1.77
   2  13   1    5.94    1.36
   2  13   1    5.11    1.21
  -2  13  -1    7.48    1.57
  -2  13  -1    8.20    1.52
  -2  13  -1    7.81    1.99
   2  13   1    3.49    1.15
   2  13   1    7.04    1.66
   2 -13   1    7.40    1.51
   2 -13   1    8.61    1.84
   2 -13   1    8.02    1.73
  -2 -13  -1    4.93    1.10
  -2 -13  -1   10.19    1.48
  -2 -13  -1    3.89    1.51
  -2 -13  -1    8.12    1.67
   2  13   2    2.85    1.20
   2  13   2    1.20    1.14
  -2  13  -2    4.27    1.94
   2  13   2    3.54    1.12
   2  13   2    4.82    1.88
  -2  13  -2    0.99    1.26
  -2 -13  -2    1.54    1.41
  -2 -13  -2    3.45    1.51
  -2 -13  -2    3.18    1.26
   2 -13   2    4.69    1.35
   2 -13   2    1.05    1.77
  -2 -13  -2    3.34    1.16
   2 -13   2    4.93    1.66
   2  13   3   10.53    1.68
  -2  13  -3   10.00    1.75
  -2  13  -3    9.74    2.42
   2  13   3    8.90    2.15
  -2  13  -3    9.25    1.82
   2  13   3   11.40    1.75
  -2  13  -3    6.95    1.70
   2 -13   3   10.36    1.90
  -2 -13  -3    9.93    1.93
  -2 -13  -3   11.48    1.67
  -2 -13  -3    8.86    1.58
  -2 -13  -3    8.42    1.61
   2 -13   3    9.77    2.15
  -2 -13  -3    8.45    1.92
   2  13   4   -1.86    1.76
  -2  13  -4    0.16    1.37
  -2  13  -4   -0.57    1.43
  -2  13  -4    2.94    1.33
  -2  13  -4   -0.57    2.13
  -2 -13  -4   -0.41    1.05
  -2 -13  -4    0.18    1.32
  -2 -13  -4   -0.27    1.18
   2 -13   4   -0.62    1.42
   2 -13   4    1.43    1.33
  -2 -13  -4    0.09    1.57
  -2 -13  -4    1.33    1.33
  -2  13  -5   15.35    3.47
  -2  13  -5   19.43    2.89
  -2  13  -5   16.56    2.67
   2  13   5   18.85    3.11
  -2  13  -5   20.83    2.77
  -2 -13  -5   18.73    2.45
  -2 -13  -5   18.04    2.86
   2 -13   5   16.48    2.60
  -2 -13  -5   18.58    2.61
  -2 -13  -5   19.02    2.64
   2  13   6   37.79    4.78
  -2  13  -6   37.58    4.70
  -2  13  -6   47.07    5.69
  -2  13  -6   35.93    4.48
  -2  13  -6   42.92    4.61
  -2 -13  -6   44.89    4.56
  -2 -13  -6   38.33    4.23
   2 -13   6   34.49    4.20
  -2 -13  -6   40.34    5.02
  -2 -13  -6   37.41    4.42
  -2 -13  -6   35.37    4.34
  -2 -13  -6   34.12    4.65
  -2  13  -7    6.93    2.81
  -2  13  -7    4.50    2.38
  -2  13  -7    7.40    3.46
   2  13   7    2.78    2.50
  -2  13  -7    6.30    2.38
  -2 -13  -7    5.10    2.30
  -2 -13  -7    6.90    2.74
  -2 -13  -7    5.58    2.13
   2 -13   7    4.21    1.88
  -2 -13  -7   10.38    2.39
  -2 -13  -7    6.32    1.94
  -2  13  -8   -0.54    2.19
  -2  13  -8    1.34    2.18
  -2  13  -8    5.81    3.62
  -2  13  -8   -2.14    2.87
  -2 -13  -8    2.22    2.23
  -2 -13  -8   -2.01    1.70
  -2 -13  -8    2.94    2.29
  -2 -13  -8    0.33    2.73
  -2  13  -9    1.24    4.12
  -2  13  -9    7.55    3.49
  -2  13  -9    4.01    2.69
  -2  13  -9    5.73    2.50
  -2 -13  -9    5.23    2.07
  -2 -13  -9    1.48    3.06
  -2 -13  -9    6.81    2.68
  -2 -13  -9    4.49    2.62
   2  14  -9    1.94    2.77
   2  14  -9   -4.76    3.71
   2  14  -9   -5.66    2.45
   2 -14  -9    1.33    2.01
   2 -14  -9    1.49    2.72
   2 -14  -9   -1.34    2.13
   2  14  -8   17.38    3.35
   2  14  -8   17.22    3.29
   2  14  -8   18.47    4.59
   2 -14  -8   13.10    2.83
   2 -14  -8   15.67    3.36
   2 -14  -8   16.77    2.91
   2  14  -7    3.40    3.42
   2  14  -7    3.81    2.29
   2  14  -7    1.51    1.18
   2  14  -7    2.15    1.31
   2  14  -7    4.34    2.35
   2 -14  -7    3.06    1.91
   2 -14  -7    5.84    2.59
  -2 -14   7    2.85    1.59
   2 -14  -7    4.48    2.01
   2 -14  -7    2.75    1.33
   2  14  -6    1.52    2.99
   2  14  -6    2.35    2.04
  -2  14   6   -0.23    1.53
   2  14  -6   -0.96    1.18
   2  14  -6    0.68    1.30
   2  14  -6    3.85    2.06
   2 -14  -6    1.53    1.69
   2 -14  -6    0.14    1.67
   2 -14  -6    1.66    2.22
   2 -14  -6    0.17    1.57
   2 -14  -6    0.47    1.41
  -2 -14   6    0.14    1.68
   2  14  -5    4.47    1.73
   2  14  -5    3.86    1.97
   2  14  -5    7.42    2.82
  -2  14   5    2.38    1.51
   2  14  -5    3.95    1.46
   2  14  -5    4.94    1.35
   2 -14  -5    3.66    1.75
   2 -14  -5    3.98    2.08
   2 -14  -5    5.27    1.60
  -2 -14   5    3.62    1.78
   2 -14  -5    2.84    1.58
   2 -14  -5    5.59    1.80
   2  14  -4    8.44    1.56
[truncated: 842,163 more chars]
