# Supplementary material for: Ni(I)–Alkyl Complexes Bearing Phenanthroline Ligands: Experimental Evidence for CO2 Insertion at Ni(I) Centers
Source: J Am Chem Soc. 2020 Jun 10;142(25):10936–41. doi: 10.1021/jacs.0c04695 (PMC7351122; doi:10.1021/jacs.0c04695)
Supplement: Supplementary file 4 — ja0c04695_si_004.xyz [file ja0c04695_si_004.xyz]

62
L1-Ni-Cl (PBE-D3BJ)
  Ni     -1.98353300     -5.15572300     15.52576400
  Cl     -0.95123100     -6.60573200     14.22327000
   N     -2.35135900     -4.87429000     17.45082200
   N     -3.27471000     -3.66716300     15.31700900
   C     -3.00257600     -4.78569700     10.89440100
   H     -3.49429100     -5.49640600     10.22472500
   C     -3.68973700     -3.06920500     14.18938200
   C     -4.70350400     -2.08573000     14.22006300
   H     -5.01199500     -1.62559400     13.28115400
   C     -5.28457000     -1.70879200     15.41855900
   H     -6.06516300     -0.94658500     15.44653200
   C     -4.84908800     -2.31653600     16.61804700
   C     -5.35866300     -2.01084100     17.92254400
   H     -6.14355900     -1.25753000     18.01116700
   C     -4.87683900     -2.64335900     19.03839400
   H     -5.27379900     -2.39954700     20.02550400
   C     -3.84501700     -3.63373600     18.94276900
   C     -3.28839900     -4.32764400     20.04110800
   H     -3.64472500     -4.12223300     21.05197300
   C     -2.28586100     -5.25519500     19.81662100
   H     -1.82985700     -5.79577000     20.64618200
   C     -1.82280000     -5.51262100     18.50688200
   C     -3.33304100     -3.95254700     17.66444500
   C     -3.83523200     -3.29473100     16.50275700
   C     -0.72634700     -6.47791500     18.23200500
   C     -0.98800500     -7.86208000     18.24906100
   C      0.05707900     -8.74574000     17.96149100
   H     -0.14599200     -9.82008200     17.96468700
   C      1.34622900     -8.29289600     17.66021700
   C      1.57694400     -6.91282600     17.65287900
   H      2.57790700     -6.53852800     17.42169300
   C      0.56088400     -5.99204000     17.92532400
   C     -2.37269200     -8.38536300     18.52717600
   H     -2.72136300     -8.11137400     19.53448000
   H     -2.39965300     -9.47925000     18.44438800
   H     -3.10125700     -7.97047900     17.81356900
   C      2.44475700     -9.26150000     17.31446700
   H      2.29461200    -10.23230200     17.80646000
   H      3.43026900     -8.87126000     17.60382600
   H      2.47173400     -9.44488900     16.22827900
   C      0.84243200     -4.51382600     17.87323400
   H      0.35384600     -4.05625800     16.99764300
   H      1.92057900     -4.32354300     17.79810300
   H      0.45739800     -3.99161900     18.76190700
   C     -3.02429300     -3.48176200     12.92554500
   C     -1.73654000     -2.99100500     12.63014700
   C     -1.11436500     -3.40940400     11.45015500
   H     -0.11740700     -3.02632600     11.21602800
   C     -1.72603100     -4.31182100     10.57279700
   C     -3.66698400     -4.38620800     12.05852800
   C     -1.02827000     -2.05637300     13.57445000
   H     -1.66955300     -1.21476100     13.87655600
   H     -0.11711000     -1.65181700     13.11581700
   H     -0.73984400     -2.58513100     14.49748200
   C     -1.01216900     -4.78970900      9.33712500
   H     -0.36494000     -5.64987900      9.57256800
   H     -0.36905200     -4.00476400      8.91535000
   H     -1.72096400     -5.11436300      8.56321500
   C     -5.02016400     -4.95374900     12.39717600
   H     -5.78331100     -4.16713800     12.49704300
   H     -4.98992500     -5.49295000     13.35692300
   H     -5.35376300     -5.65609100     11.62285000

62
L1-Ni-Br (PBE-D3BJ)
  Ni     -1.86270100     -5.05803500     15.53128100
  Br     -0.47188300     -6.38108800     14.19964700
   N     -2.30269800     -4.83847700     17.45157600
   N     -3.23776000     -3.64908100     15.30511600
   C     -2.97312200     -4.94041500     10.96598000
   H     -3.40300600     -5.76370900     10.38900700
   C     -3.67324200     -3.07245800     14.17465300
   C     -4.69151200     -2.09329100     14.20223600
   H     -5.01533700     -1.65306200     13.25898300
   C     -5.26067300     -1.70161800     15.40103300
   H     -6.04643800     -0.94469200     15.42741400
   C     -4.81062800     -2.29281700     16.60319400
   C     -5.31378400     -1.97268600     17.90644000
   H     -6.10009900     -1.22032100     17.99007800
   C     -4.82490300     -2.59179300     19.02611500
   H     -5.21676800     -2.33891400     20.01296100
   C     -3.79316200     -3.58229100     18.93464700
   C     -3.23793100     -4.26733400     20.03895600
   H     -3.59343100     -4.05149800     21.04792900
   C     -2.24471500     -5.20543900     19.82071400
   H     -1.79611200     -5.74911800     20.65229400
   C     -1.78685800     -5.47835400     18.51204700
   C     -3.28293900     -3.91222700     17.65809900
   C     -3.79186300     -3.26678900     16.49173700
   C     -0.71845400     -6.48083100     18.25502600
   C     -1.05963800     -7.84041200     18.12050600
   C     -0.04036300     -8.76586300     17.87585800
   H     -0.30231500     -9.82175100     17.76631500
   C      1.29849400     -8.37553100     17.75928600
   C      1.60666700     -7.01754200     17.89588300
   H      2.64633200     -6.69193500     17.80350900
   C      0.61863800     -6.05703800     18.13384100
   C     -2.49618600     -8.28522100     18.19291900
   H     -2.97649500     -7.97263000     19.13243300
   H     -2.57307500     -9.37701000     18.11431400
   H     -3.08213100     -7.84213700     17.37196900
   C      2.37303800     -9.38411800     17.45408400
   H      2.12652100    -10.37212000     17.86679300
   H      3.34559000     -9.06958800     17.85695600
   H      2.49288900     -9.50472600     16.36536100
   C      0.97455800     -4.59688800     18.21525100
   H      0.57706600     -4.05618000     17.34084800
   H      2.06287200     -4.45764800     18.23437200
   H      0.54677100     -4.11816900     19.10892000
   C     -3.03547700     -3.49830400     12.89984200
   C     -1.86680000     -2.84726900     12.46026700
   C     -1.27833200     -3.26396000     11.26225300
   H     -0.37003000     -2.76164100     10.91855600
   C     -1.81237000     -4.31093600     10.50264500
   C     -3.59489600     -4.55609500     12.15821600
   C     -1.23842500     -1.75396600     13.28234400
   H     -1.96274800     -0.96726400     13.54195600
   H     -0.40153500     -1.28998900     12.74522800
   H     -0.85180200     -2.15840600     14.23169600
   C     -1.13290500     -4.77585700      9.24278100
   H     -0.39373300     -5.56109900      9.46960900
   H     -0.59578800     -3.95465300      8.74852600
   H     -1.85330800     -5.20139500      8.53067300
   C     -4.80779500     -5.29179100     12.66182600
   H     -5.63606400     -4.60695200     12.89798100
   H     -4.57010400     -5.83819700     13.58883700
   H     -5.16197300     -6.01961400     11.92090500

77
L1-Ni-CH2tBu (PBE-D3BJ)
  Ni      5.21624400     20.97068500      4.84842800
   C      4.43950800     19.64208300      6.09618800
   H      4.85168200     18.65293300      5.82349100
   H      4.81985300     19.86386000      7.11164900
   N      5.50379200     22.69861500      3.91817400
   N      7.20279900     21.16643100      5.24444600
   C      2.90496400     19.55505400      6.13397800
   C      2.45721600     18.47424400      7.13867300
   H      1.35760700     18.38530500      7.18382200
   H      2.82139100     18.71101900      8.15074700
   H      2.86765300     17.49183200      6.85652700
   C      2.37062100     19.18457400      4.74267500
   H      1.27181300     19.08648400      4.74160900
   H      2.79858400     18.22624500      4.40719200
   H      2.64297000     19.95241400      4.00286500
   C      2.30723400     20.90373800      6.56084600
   H      1.20542000     20.86807600      6.59780400
   H      2.60281600     21.69178400      5.85156500
   H      2.67339900     21.19365000      7.55867200
   C      4.61628100     23.43653100      3.22131500
   C      4.88387100     24.77667200      2.88003400
   H      4.13732100     25.33103000      2.31081100
   C      6.08181000     25.37258500      3.24442500
   H      6.29779800     26.40852500      2.97792100
   C      7.03510000     24.61490500      3.95952200
   C      6.69552000     23.27401700      4.26662600
   C      8.30923700     25.11590300      4.38135200
   H      8.56414400     26.15153600      4.14781300
   C      9.19377400     24.31933400      5.05805500
   H     10.16447800     24.71021700      5.36952600
   C      8.87488400     22.95856900      5.37079000
   C      7.61273800     22.44437100      4.97941500
   C      9.74770500     22.07405400      6.03946500
   H     10.73481600     22.41734400      6.35437100
   C      9.34139900     20.77039900      6.26563400
   H     10.00781600     20.05509900      6.74775400
   C      8.06231100     20.33272100      5.85628100
   C      3.35260100     22.76669700      2.81706700
   C      2.12584500     23.17225800      3.38317800
   C      0.95175200     22.52281900      2.98601200
   H      0.00419900     22.82415100      3.44104500
   C      0.95899200     21.49493700      2.03812300
   C      2.18708800     21.12000500      1.48167500
   H      2.21452400     20.32171300      0.73488500
   C      3.38786400     21.72780700      1.86047900
   C      2.06184900     24.26535100      4.41873000
   H      1.10125600     24.23772000      4.94937800
   H      2.16282200     25.26333500      3.96426000
   H      2.86834400     24.16862100      5.15963100
   C     -0.30946200     20.77846300      1.66233800
   H     -0.44865700     19.88325800      2.29028200
   H     -0.28653000     20.44137700      0.61667800
   H     -1.19089100     21.41854000      1.80432200
   C      4.68511100     21.26953000      1.24875400
   H      4.49987700     20.62932300      0.37662700
   H      5.27745500     20.69367100      1.97856600
   H      5.31133700     22.11779700      0.93548200
   C      7.64474800     18.92169600      6.05554000
   C      7.47374500     18.41177200      7.35834000
   C      7.07010600     17.08164500      7.51437300
   H      6.91470700     16.69399700      8.52499900
   C      6.83969300     16.24438300      6.41831000
   C      7.02680500     16.77245300      5.13583800
   H      6.85508300     16.13470100      4.26422000
   C      7.41483700     18.09977800      4.93162900
   C      7.65830100     19.28169100      8.57502100
   H      7.23773200     18.79378600      9.46395200
   H      7.16212100     20.25502200      8.44892200
   H      8.72031500     19.48734900      8.77947400
   C      6.36220400     14.83015400      6.61076200
   H      6.70599500     14.17554900      5.79791700
   H      5.26074100     14.78924600      6.61924900
   H      6.71131800     14.41398800      7.56578700
   C      7.55589700     18.62967800      3.53033100
   H      7.52103300     17.81308800      2.79774400
   H      8.49392500     19.18751100      3.39181000
   H      6.73534900     19.33319200      3.30815100

80
L1-Ni-CO2-CH2tBu (PBE-D3BJ)
  Ni      5.42399100     20.78722600      4.56487100
   C      2.62996000     17.97412800      4.43616800
   N      5.59732700     22.60409300      3.77743600
   N      7.24013500     21.17870400      5.27260700
   C      1.86171000     17.57475200      5.71290900
   C      0.73870300     16.61364800      5.29071700
   H      0.15773200     16.28675000      6.16681500
   H      1.14822000     15.71616000      4.80136300
   H      0.04594800     17.09876900      4.58518600
   C      1.23566800     18.81471400      6.36917600
   H      0.64478600     18.52572000      7.25202200
   H      0.56300600     19.32983600      5.66563100
   H      2.01149100     19.52472100      6.68526800
   C      2.78473400     16.85557100      6.70792700
   H      2.21953000     16.54682600      7.60129000
   H      3.61075000     17.50859300      7.01567500
   H      3.21485700     15.95001400      6.25123800
   C      4.68789200     23.31936800      3.09074500
   C      5.00062900     24.60373100      2.59341200
   H      4.23647300     25.15092100      2.04138700
   C      6.24655700     25.16342300      2.81716600
   H      6.49181600     26.15590900      2.43511400
   C      7.19990600     24.44432300      3.57228700
   C      6.81389500     23.16469500      4.03849400
   C      8.50898300     24.92764800      3.89452600
   H      8.80530600     25.91236500      3.52819800
   C      9.37364000     24.17747500      4.64625400
   H     10.36952800     24.55543300      4.88518900
   C      8.99686200     22.88776500      5.14375100
   C      7.70858400     22.38833900      4.83624000
   C      9.82987200     22.06765200      5.93656700
   H     10.83425400     22.40357100      6.19997600
   C      9.35566000     20.83853800      6.35996800
   H      9.97961500     20.17778500      6.96223300
   C      8.05579500     20.40780900      6.01525100
   C      3.33760400     22.72377600      2.92211500
   C      2.53451100     22.50629800      4.06396600
   C      1.27333800     21.92939100      3.89859600
   H      0.65050600     21.76777900      4.78241500
   C      0.79478800     21.54093700      2.64225300
   C      1.60678000     21.77290200      1.52803600
   H      1.25499700     21.47097400      0.53771500
   C      2.87072400     22.36299400      1.64267900
   C      3.01083800     22.87157300      5.44484500
   H      2.18662500     22.81762600      6.16758900
   H      3.44299400     23.88265400      5.47777500
   H      3.80253000     22.17628300      5.77549700
   C     -0.53809700     20.85555800      2.50674200
   H     -0.45442700     19.78790700      2.76919000
   H     -0.91882300     20.91329300      1.47816100
   H     -1.28673400     21.29468600      3.18144400
   C      3.71905900     22.55517800      0.41182100
   H      3.29599100     22.00364200     -0.43773200
   H      4.74812300     22.20248500      0.57299000
   H      3.78620500     23.61460100      0.11964500
   C      7.56007200     19.07327600      6.44469200
   C      7.23531900     18.84704500      7.79827600
   C      6.79377200     17.57724700      8.18154300
   H      6.52971000     17.40558200      9.22881800
   C      6.67230300     16.52776500      7.26266300
   C      7.00093200     16.77999700      5.92744000
   H      6.91365800     15.97403200      5.19359300
   C      7.43698600     18.03805200      5.49670000
   C      7.32291100     19.95479400      8.81611600
   H      6.88983500     19.63682000      9.77320500
   H      6.78474100     20.85222000      8.47610500
   H      8.36386400     20.26041000      9.00278600
   C      6.17053400     15.17784200      7.69912600
   H      6.38245000     14.40849900      6.94455400
   H      5.08014100     15.19990300      7.85488000
   H      6.62707200     14.86728500      8.65005200
   C      7.75643000     18.26793600      4.04363000
   H      7.79221200     17.31753700      3.49576500
   H      8.71961600     18.78347000      3.91310700
   H      6.98842600     18.90488700      3.57253800
   C      3.72574300     19.02347100      4.52701700
   H      1.91786000     18.33300100      3.67578500
   H      3.09878100     17.07328000      4.00067500
   O      4.09765800     19.58302800      3.44012900
   O      4.27581900     19.33677500      5.63287000

80
TS-inner-L1-Ni-CH2tBu (PBE-D3BJ)
  Ni      5.22749400     21.17414800      5.38154800
   C      4.56466200     19.57890300      6.50717000
   H      4.92585800     19.14970500      5.53965200
   H      5.23549700     19.20131900      7.28429400
   N      5.53624500     22.69973800      4.11843100
   N      7.34391400     21.16281600      5.36400100
   C      3.12205300     19.10234600      6.71552700
   C      3.13397700     17.56074800      6.62310100
   H      2.11921800     17.15391600      6.76471000
   H      3.78940800     17.12595000      7.39319900
   H      3.50287400     17.22899200      5.64031700
   C      2.20137400     19.65486900      5.62048800
   H      1.17283000     19.28085600      5.74850900
   H      2.54898700     19.34303800      4.62343100
   H      2.17839200     20.75196800      5.64107000
   C      2.58355600     19.48850000      8.10206600
   H      1.59662300     19.02930200      8.27021600
   H      2.47525200     20.57669400      8.19955700
   H      3.26090900     19.13727500      8.89570700
   C      4.61171400     23.38318500      3.42879600
   C      4.93051900     24.61584900      2.81480300
   H      4.15383900     25.14232400      2.26042400
   C      6.21022200     25.12773400      2.90199600
   H      6.46603000     26.07842000      2.43078000
   C      7.20535700     24.39853300      3.59144900
   C      6.81127100     23.17139800      4.17915200
   C      8.56576000     24.82544600      3.71246800
   H      8.85459200     25.77937500      3.26779500
   C      9.48704600     24.05263000      4.36443100
   H     10.52491800     24.37942700      4.45038400
   C      9.12139300     22.79372900      4.93938100
   C      7.77654700     22.35283800      4.85587700
   C     10.03926800     21.93515000      5.58339200
   H     11.08577100     22.23111200      5.67618800
   C      9.60028700     20.71768400      6.05964700
   H     10.29269500     20.01501700      6.52306100
   C      8.24274500     20.33980100      5.92301200
   C      3.26084000     22.78079000      3.29364000
   C      2.15035800     23.38245200      3.92274700
   C      0.88985900     22.80161300      3.75533800
   H      0.03159700     23.25560500      4.25797300
   C      0.69905700     21.65440300      2.97718500
   C      1.81475300     21.08677600      2.35448900
   H      1.68623700     20.19496500      1.73498300
   C      3.09838500     21.62045700      2.50650100
   C      2.31473800     24.58806300      4.80871500
   H      1.35396400     24.87114500      5.25758000
   H      2.70046800     25.45944600      4.25895700
   H      3.02321900     24.36798000      5.62110100
   C     -0.66016300     21.02214600      2.85253100
   H     -1.46175000     21.76789900      2.94368500
   H     -0.81359300     20.27757500      3.65079700
   H     -0.77480800     20.49972800      1.89277600
   C      4.26753300     20.95221700      1.82931400
   H      3.92004600     20.25844500      1.05292500
   H      4.86736900     20.37438700      2.55097300
   H      4.94783600     21.68093300      1.36555500
   C      7.81257600     18.97801500      6.33136300
   C      7.78642000     18.61296200      7.69279500
   C      7.38102600     17.31645900      8.03034100
   H      7.34095100     17.03796100      9.08685500
   C      7.01401400     16.37731900      7.06111100
   C      7.07273000     16.76045300      5.71635400
   H      6.80546500     16.03711400      4.94106200
   C      7.46130200     18.04656100      5.33101300
   C      8.11143700     19.60671100      8.77569700
   H      8.01728500     19.14246400      9.76592200
   H      7.41856800     20.46100500      8.72558200
   H      9.13357100     20.00256200      8.68359500
   C      6.53563100     15.00540400      7.45148700
   H      5.43485900     14.97954600      7.50457900
   H      6.91881600     14.71104800      8.43785900
   H      6.84217200     14.24805000      6.71648400
   C      7.49989200     18.41055400      3.86961400
   H      7.37298200     17.51793100      3.24394000
   H      8.44851600     18.89517100      3.59428600
   H      6.69909600     19.12247900      3.61516900
   C      4.65550700     21.58091200      7.25833500
   O      5.36983200     21.57128300      8.25323800
   O      3.71075700     22.26856600      6.81952900

80
TS-outer-L1-Ni-CH2tBu (PBE-D3BJ)
  Ni      5.16518600     20.89472500      4.97961800
   C      4.25400100     19.58041200      6.35950600
   H      4.71779300     18.89697900      5.63507100
   H      4.84467500     19.89708600      7.21880700
   N      5.41115000     22.62142400      4.01865200
   N      7.13198800     21.09487800      5.35918000
   C      2.77338800     19.96884900      6.28922200
   C      1.92859400     19.39239300      7.44734000
   H      0.90643600     19.80286800      7.41365300
   H      2.36769400     19.64975900      8.42199700
   H      1.85204300     18.29816000      7.38378700
   C      2.18584800     19.48001800      4.95782100
   H      1.12041200     19.74484300      4.87345100
   H      2.28331800     18.38777500      4.87587900
   H      2.71016700     19.93568400      4.10303400
   C      2.63647200     21.50382800      6.37677400
   H      1.57898000     21.81414000      6.33688200
   H      3.15943500     21.99863600      5.54274000
   H      3.07277000     21.87938900      7.31473400
   C      4.54442700     23.33976600      3.27686900
   C      4.80222500     24.69000200      2.95814900
   H      4.07848500     25.22950100      2.34760300
   C      5.96100700     25.30857900      3.39139700
   H      6.16724800     26.35107100      3.14345600
   C      6.89661500     24.56675600      4.14542300
   C      6.57371800     23.21591200      4.42592500
   C      8.13983700     25.09657700      4.61794100
   H      8.37229800     26.14231700      4.40841400
   C      9.02532900     24.31097700      5.30467300
   H      9.97673600     24.71904400      5.65092800
   C      8.73626300     22.93502300      5.57290300
   C      7.49716600     22.39516900      5.14656800
   C      9.62805400     22.05612000      6.22514700
   H     10.59517000     22.42312500      6.57323400
   C      9.27383500     20.72948600      6.37908000
   H      9.96342700     20.01790100      6.83229900
   C      8.02050900     20.25868500      5.92404800
   C      3.32231000     22.65556500      2.78441100
   C      2.04593600     23.09747600      3.19591500
   C      0.91533600     22.41744100      2.73078400
   H     -0.07078500     22.74393800      3.07205300
   C      1.01050900     21.33078400      1.85653100
   C      2.28479000     20.93446100      1.43552300
   H      2.38124600     20.10069800      0.73487600
   C      3.44515100     21.56916900      1.88742800
   C      1.86931300     24.26354000      4.13446300
   H      0.89187600     24.21092800      4.63143700
   H      1.91351800     25.22386100      3.59690900
   H      2.64797600     24.29190400      4.90866900
   C     -0.21722900     20.58485100      1.41122900
   H     -1.10421700     21.23290000      1.41011400
   H     -0.42593000     19.74363400      2.09223500
   H     -0.08911600     20.16382100      0.40451500
   C      4.78794400     21.10214400      1.39160300
   H      4.67070700     20.42472800      0.53619500
   H      5.33555500     20.56399700      2.18064700
   H      5.42595400     21.94474000      1.08705600
   C      7.69601900     18.81354400      5.99970600
   C      7.64639800     18.15802100      7.24686600
   C      7.40318100     16.78097500      7.27539900
   H      7.33011400     16.28176200      8.24472800
   C      7.20742600     16.03810500      6.10869000
   C      7.27281100     16.70941000      4.88218800
   H      7.13152700     16.14590600      3.95589800
   C      7.50779300     18.08403400      4.80192200
   C      7.80291100     18.90514600      8.54596900
   H      8.86134200     19.00946800      8.83316900
   H      7.29085900     18.36762700      9.35411700
   H      7.38072100     19.91756500      8.48764000
   C      6.87672200     14.57283700      6.17218100
   H      7.20463300     14.04499700      5.26608900
   H      5.78673800     14.43551500      6.25927200
   H      7.33875000     14.09230600      7.04560300
   C      7.58168700     18.74530600      3.45111300
   H      7.58197800     17.99375900      2.65145600
   H      8.48363800     19.36696900      3.34710700
   H      6.72154800     19.41531700      3.29479200
   O      4.52289800     17.72253700      8.44473200
   C      4.19624000     17.55406100      7.29846800
   O      3.82885600     16.78515000      6.44480800

80
L1-Ni-CH2tBu-CO2 (PBE-D3BJ)
  Ni      5.19630300     21.11273000      5.39733200
   C      4.66356400     19.54612700      6.45627500
   H      5.02842500     18.82164800      5.69856100
   H      5.29290000     19.41483900      7.34645500
   N      5.52076400     22.66717100      4.11897200
   N      7.33176600     21.10146600      5.34170700
   C      3.19850000     19.22497100      6.77524400
   C      3.07030900     17.69659300      6.95505000
   H      2.03460000     17.40986800      7.20453500
   H      3.72847400     17.34348600      7.76422200
   H      3.36002900     17.16891700      6.03288200
   C      2.28849200     19.66751500      5.62155700
   H      1.23492700     19.40604900      5.81655800
   H      2.58504100     19.18048700      4.67953300
   H      2.34633700     20.75519700      5.47018400
   C      2.74756200     19.89884400      8.07944000
   H      1.72214200     19.59201400      8.34222100
   H      2.76620200     20.99220400      7.98770900
   H      3.41020400     19.61211900      8.91139300
   C      4.60428300     23.35434900      3.42342200
   C      4.93253800     24.58755500      2.81390300
   H      4.16608000     25.11526600      2.24712000
   C      6.21042700     25.09798600      2.92147700
   H      6.47290900     26.05068500      2.45788500
   C      7.19673500     24.36554000      3.61953800
   C      6.79515400     23.13302200      4.19278700
   C      8.55346400     24.79658900      3.76155600
   H      8.84441200     25.75577000      3.32971300
   C      9.46783100     24.02112900      4.41919800
   H     10.50310100     24.35058500      4.52430500
   C      9.09905500     22.75363000      4.97244000
   C      7.75781300     22.30468100      4.86514200
   C     10.01442000     21.89312300      5.61666500
   H     11.05682800     22.19676000      5.72933100
   C      9.57896500     20.66606700      6.06887700
   H     10.26896300     19.96274700      6.53484700
   C      8.22678800     20.27941200      5.90330300
   C      3.25395000     22.75608600      3.26836500
   C      2.12312000     23.40062100      3.81736700
   C      0.86705000     22.81172500      3.64524500
   H     -0.00513500     23.29709800      4.09141700
   C      0.69540000     21.62236700      2.92832400
   C      1.82705400     21.02151300      2.37017800
   H      1.71385700     20.10004100      1.79259800
   C      3.10823700     21.55703900      2.53548200
   C      2.24871300     24.67332900      4.61239300
   H      1.29490100     24.91627700      5.09839400
   H      2.52623000     25.52953100      3.97893400
   H      3.01655000     24.57120300      5.39180000
   C     -0.66171000     20.98713000      2.79763800
   H     -1.46261200     21.73886300      2.81933800
   H     -0.84347100     20.29109000      3.63285500
   H     -0.74785500     20.40948600      1.86704200
   C      4.28639200     20.84630900      1.91912900
   H      3.95340700     20.18053800      1.11212300
   H      4.81255300     20.22489800      2.66198000
   H      5.02716300     21.54669800      1.50935300
   C      7.80710000     18.91063100      6.29832200
   C      7.75772100     18.55011600      7.65960400
   C      7.36236900     17.25105900      7.99493200
   H      7.30012000     16.97695600      9.05162100
   C      7.02354600     16.30512000      7.02138600
   C      7.10100900     16.68536300      5.67713900
   H      6.84976900     15.95873700      4.89953900
   C      7.48144900     17.97549100      5.29508900
   C      8.05207800     19.55519500      8.74193900
   H      7.81220700     19.14027900      9.72945400
   H      7.46128200     20.47207800      8.59461600
   H      9.11240700     19.85107500      8.75204800
   C      6.54578400     14.93222200      7.40955300
   H      5.44909300     14.92212800      7.52117600
   H      6.97452200     14.61275300      8.36927800
   H      6.80235100     14.18545000      6.64551100
   C      7.51657000     18.34684100      3.83608400
   H      7.42669000     17.45375000      3.20459500
   H      8.44600600     18.87044200      3.56766400
   H      6.68800400     19.02734300      3.58362500
   C      4.92411600     22.24278400      7.00376000
   O      5.87348000     22.28628300      7.76921200
   O      3.82877900     22.76207300      6.80117800

68
TS-outer-L1-Ni-CH3 (PBE-D3BJ)
  Ni      5.33187800     20.96125400      4.71863100
   C      4.29434300     19.39864600      5.55519900
   N      5.56353000     22.76661600      3.95181000
   N      7.27487400     21.21187400      5.20773700
   C      4.65089300     23.49739300      3.28964100
   C      4.92337400     24.83285400      2.92195500
   H      4.16436300     25.39325500      2.37641100
   C      6.13996200     25.41513000      3.23681400
   H      6.35614200     26.44577300      2.95047600
   C      7.11282700     24.65776800      3.92884500
   C      6.76652400     23.32650700      4.25715500
   C      8.40717500     25.14087800      4.30907700
   H      8.67370200     26.16956200      4.05971500
   C      9.29740600     24.33530500      4.96904200
   H     10.28122000     24.71501600      5.25081600
   C      8.96877100     22.98031800      5.30162900
   C      7.69322200     22.48404900      4.94323500
   C      9.83741900     22.08448900      5.96427000
   H     10.83367100     22.41409100      6.26433300
   C      9.41373300     20.79064700      6.21013100
   H     10.06918100     20.07156400      6.70181400
   C      8.12460000     20.36828400      5.81371100
   C      3.36912000     22.81500000      2.97746700
   C      2.17279300     23.24521000      3.58861700
   C      0.99047200     22.54623700      3.31898900
   H      0.06635100     22.86945500      3.80560200
   C      0.96077100     21.44290000      2.46035800
   C      2.15960900     21.04402800      1.85724700
   H      2.15729600     20.18971400      1.17497900
   C      3.36740800     21.70146000      2.10547800
   C      2.14815400     24.41113900      4.54358100
   H      1.20582100     24.42771000      5.10608300
   H      2.23604700     25.37348500      4.01596300
   H      2.97828100     24.36384700      5.26306900
   C     -0.31485800     20.68470500      2.21196000
   H     -0.41265400     20.40108200      1.15436700
   H     -1.19534400     21.27546200      2.49751200
   H     -0.33412800     19.75254300      2.79888100
   C      4.63059300     21.22104200      1.43939500
   H      4.40002300     20.51354400      0.63295000
   H      5.28364900     20.70851500      2.16772800
   H      5.21672300     22.05299200      1.02234900
   C      7.66383000     18.97081700      6.02346500
   C      7.23950300     18.55342300      7.29922600
   C      6.76372400     17.24726800      7.45424300
   H      6.41157300     16.92850700      8.43873200
   C      6.69694100     16.35251800      6.38135500
   C      7.13888600     16.79056700      5.12720000
   H      7.09671400     16.10617000      4.27559200
   C      7.61638000     18.08912400      4.92460900
   C      7.23788600     19.50656300      8.46486200
   H      6.81904300     19.02805900      9.35907600
   H      6.63466900     20.40027000      8.24082200
   H      8.25107200     19.85977800      8.70964000
   C      6.11296200     14.97771200      6.55625500
   H      6.59650700     14.24670100      5.89342000
   H      5.03908400     14.98440600      6.30694300
   H      6.20769300     14.62853600      7.59330400
   C      8.02978600     18.53996000      3.54895300
   H      8.09984500     17.68717500      2.86186400
   H      8.99969400     19.05910400      3.56119800
   H      7.29420500     19.25050500      3.13710300
   H      3.37983800     19.61194100      4.99140200
   H      4.32844200     19.67014200      6.60802600
   H      5.01080600     18.66437700      5.18422800
   C      3.23421700     17.54292200      6.01246000
   O      3.01865400     17.55549600      7.19668200
   O      3.12676400     16.96566400      4.96015700

68
TS-inner-L1-Ni-CH3 (PBE-D3BJ)
  Ni      5.13198400     21.07850600      4.94135800
   C      4.35915700     19.30899700      5.61670200
   N      5.49402500     22.80332700      3.98408400
   N      7.19811200     21.21627200      5.28871700
   C      4.62748000     23.51670900      3.25192200
   C      4.93841400     24.83453000      2.84572100
   H      4.21262300     25.38614500      2.24851000
   C      6.15241800     25.39986900      3.18552300
   H      6.40157800     26.41613200      2.87497200
   C      7.09076900     24.64421500      3.92478300
   C      6.70688200     23.33186300      4.29324200
   C      8.38596600     25.12129200      4.30273600
   H      8.66903600     26.13858100      4.02681800
   C      9.25522300     24.31846700      4.98992300
   H     10.24366300     24.68571800      5.27177700
   C      8.90108000     22.97764300      5.34690600
   C      7.61811400     22.48337600      5.00474800
   C      9.77160900     22.08956400      6.01687300
   H     10.77075300     22.42166800      6.30454700
   C      9.35069800     20.80108000      6.27204800
   H     10.01361200     20.08064600      6.75116100
   C      8.05782800     20.37531500      5.88172100
   C      3.36230500     22.84782700      2.85667500
   C      2.12976000     23.28322500      3.38715400
   C      0.96205400     22.62045500      2.99861700
   H      0.00761700     22.94889600      3.41885400
   C      0.98178200     21.54436200      2.10374300
   C      2.21657500     21.13989100      1.58586300
   H      2.25252500     20.31323600      0.87113700
   C      3.41271800     21.76879000      1.94810100
   C      2.06423700     24.39452200      4.39988400
   H      1.02758900     24.57031200      4.71443200
   H      2.46448600     25.34099100      4.00788900
   H      2.65315800     24.12984200      5.29065600
   C     -0.28752600     20.82698600      1.73125800
   H     -0.53432700     20.05765100      2.48055900
   H     -0.19320200     20.32167700      0.76049700
   H     -1.14042900     21.51836800      1.68424000
   C      4.71397800     21.30209400      1.34569700
   H      4.52829400     20.62438100      0.50265100
   H      5.32919300     20.76231100      2.08264300
   H      5.32217900     22.14502500      0.98572800
   C      7.66252800     18.95515500      6.05825900
   C      7.45659400     18.42645800      7.34948600
   C      7.09734400     17.07966300      7.47152200
   H      6.92143300     16.67224500      8.47071100
   C      6.94790200     16.24727000      6.35687300
   C      7.17393600     16.79564200      5.08949300
   H      7.07578700     16.15953100      4.20557900
   C      7.52420000     18.13803200      4.91646200
   C      7.54101700     19.29739100      8.57458100
   H      7.35820600     18.70648800      9.48133400
   H      6.78318800     20.09442200      8.52376700
   H      8.52376600     19.78029000      8.67664700
   C      6.52506100     14.81176400      6.51442600
   H      6.86130200     14.39696300      7.47457800
   H      6.92200600     14.18488900      5.70412000
   H      5.42681900     14.72461800      6.48739600
   C      7.74987900     18.68079300      3.52960900
   H      7.77406600     17.86742600      2.79328100
   H      8.69399300     19.24138000      3.45870100
   H      6.94778000     19.37842300      3.24222300
   H      3.30545100     19.11044100      5.84536900
   H      5.02163300     18.70264700      6.23679100
   H      4.51496600     19.07202400      4.54010900
   C      4.12376800     21.08200100      6.68783300
   O      3.23468300     21.76575000      6.14514500
   O      4.60245000     20.93191000      7.80254200

62
L1-Ni-Cl (B3LYP-D3BJ)
  Ni     -1.88039000     -5.13313100     15.49835900
  Cl     -0.64655300     -6.49630800     14.19975700
   N     -2.31494800     -4.85706400     17.47097300
   N     -3.26458000     -3.64939300     15.30498900
   C     -2.99506600     -4.89289600     10.97418600
   H     -3.45107400     -5.66413000     10.36425100
   C     -3.69268100     -3.06881100     14.19138200
   C     -4.70625700     -2.09155500     14.22541700
   H     -5.02977700     -1.64207800     13.29735400
   C     -5.26462100     -1.71900300     15.42431700
   H     -6.04255300     -0.96730400     15.46293700
   C     -4.81347700     -2.31954300     16.61548000
   C     -5.31736700     -2.00376400     17.91690000
   H     -6.09703700     -1.25789600     18.00144700
   C     -4.83156000     -2.62195700     19.02534800
   H     -5.21871900     -2.37588700     20.00560100
   C     -3.80002800     -3.60866900     18.92748100
   C     -3.24610700     -4.28694500     20.03019400
   H     -3.60368400     -4.07032000     21.02864000
   C     -2.25327900     -5.21422700     19.82463000
   H     -1.80779000     -5.74585300     20.65342400
   C     -1.79710400     -5.48352800     18.51960400
   C     -3.29034600     -3.93878400     17.65955200
   C     -3.80204300     -3.28831900     16.49267400
   C     -0.71724000     -6.46722700     18.24934800
   C     -1.03490900     -7.82264200     18.10180000
   C     -0.01304900     -8.71937500     17.80560400
   H     -0.25575500     -9.76863700     17.68312400
   C      1.30567000     -8.30109700     17.64862300
   C      1.59224700     -6.94749800     17.80056900
   H      2.61260500     -6.60316100     17.67753100
   C      0.59903700     -6.01726400     18.09105600
   C     -2.45902600     -8.29653500     18.21057700
   H     -2.90616100     -8.02342100     19.16857300
   H     -2.51663900     -9.37873000     18.10442900
   H     -3.07575000     -7.84644800     17.42868900
   C      2.38615200     -9.28122700     17.28274200
   H      2.17208000    -10.27487600     17.67777100
   H      3.35775900     -8.96087200     17.66025500
   H      2.46993900     -9.37144000     16.19623700
   C      0.93217200     -4.55318000     18.19030600
   H      0.50412700     -4.00482600     17.34731900
   H      2.01014600     -4.39906600     18.18039600
   H      0.52957600     -4.10569200     19.10117600
   C     -3.04544500     -3.49149900     12.92297000
   C     -1.81195700     -2.93471900     12.56326100
   C     -1.19840700     -3.37177700     11.39352200
   H     -0.24339700     -2.94385200     11.11124600
   C     -1.77038800     -4.35403600     10.58967600
   C     -3.64529900     -4.47883600     12.13266700
   C     -1.14001600     -1.91231300     13.43936100
   H     -1.81644500     -1.09712100     13.70388300
   H     -0.26939900     -1.48751400     12.94190600
   H     -0.80635300     -2.36833800     14.37480400
   C     -1.06078500     -4.85185400      9.36060300
   H     -0.38338600     -5.67156300      9.61559400
   H     -0.46211500     -4.06468400      8.90087100
   H     -1.76592600     -5.22811400      8.61886100
   C     -4.94283900     -5.11713500     12.54944200
   H     -5.74049200     -4.37973900     12.66109700
   H     -4.83435400     -5.62053000     13.51313800
   H     -5.26381500     -5.85602200     11.81679900

62
L1-Ni-Br (B3LYP-D3BJ)
  Ni     -1.83202100     -5.09712900     15.50341800
  Br     -0.43306200     -6.43987600     14.12553300
   N     -2.30665500     -4.85523100     17.47008800
   N     -3.23392300     -3.63550800     15.29482900
   C     -2.92410600     -4.96675200     11.02230200
   H     -3.32240300     -5.81596900     10.47909100
   C     -3.65493400     -3.05309500     14.17991000
   C     -4.65906700     -2.06543400     14.21106200
   H     -4.97678600     -1.61530100     13.28131000
   C     -5.21825800     -1.68806200     15.40753700
   H     -5.99118700     -0.93109300     15.44360300
   C     -4.77803100     -2.29421800     16.59989400
   C     -5.28752300     -1.97472200     17.89797700
   H     -6.06108100     -1.22200400     17.97781100
   C     -4.81453800     -2.59831300     19.00867700
   H     -5.20547100     -2.35018700     19.98690600
   C     -3.79187600     -3.59427000     18.91574000
   C     -3.25453300     -4.27959500     20.02224800
   H     -3.61783300     -4.05967500     21.01790900
   C     -2.27169800     -5.21827400     19.82355400
   H     -1.83983900     -5.75699100     20.65496300
   C     -1.80729600     -5.49109700     18.52188600
   C     -3.27502200     -3.92731900     17.65123700
   C     -3.77355200     -3.27093000     16.48134300
   C     -0.74053600     -6.49333800     18.26760100
   C     -1.07856300     -7.84580000     18.13736700
   C     -0.06757900     -8.76401400     17.87165900
   H     -0.32575900     -9.81101200     17.76204300
   C      1.26071400     -8.37032200     17.73216700
   C      1.56748900     -7.01936000     17.86588800
   H      2.59516700     -6.69390700     17.75299600
   C      0.58493100     -6.06771200     18.12106900
   C     -2.51155200     -8.29509700     18.23397800
   H     -2.96372700     -8.00918100     19.18590000
   H     -2.58599000     -9.37685100     18.13380200
   H     -3.11315000     -7.83948500     17.44358300
   C      2.33078800     -9.37362900     17.40021100
   H      2.09512800    -10.35693300     17.80864700
   H      3.30154900     -9.06188300     17.78698800
   H      2.42956900     -9.48360000     16.31674400
   C      0.93992000     -4.60749800     18.19393100
   H      0.54455100     -4.07552800     17.32474800
   H      2.02019800     -4.47085100     18.20995000
   H      0.51959400     -4.12990300     19.08114100
   C     -3.02140800     -3.48088600     12.90550100
   C     -1.88954000     -2.80274600     12.43773900
   C     -1.29869000     -3.22828100     11.25179700
   H     -0.41933900     -2.70906600     10.88847500
   C     -1.80004100     -4.30876700     10.53114000
   C     -3.54095000     -4.57671600     12.20682300
   C     -1.29431900     -1.66445200     13.22161100
   H     -2.03086500     -0.88580100     13.43019100
   H     -0.46460700     -1.21252100     12.68014800
   H     -0.91821000     -2.01623900     14.18556700
   C     -1.11675600     -4.78369900      9.27835400
   H     -0.36632400     -5.54271400      9.51653600
   H     -0.60557400     -3.96606900      8.76916700
   H     -1.82723400     -5.23351900      8.58393900
   C     -4.71282500     -5.34959300     12.74767200
   H     -5.54966200     -4.69618700     13.00207200
   H     -4.43010100     -5.88040800     13.66046400
   H     -5.06047600     -6.08561200     12.02428600

77
L1-Ni-CH2tBu (B3LYP-D3BJ)
  Ni      5.19504000     20.97747800      4.90114700
   C      4.32450900     19.55650400      6.04328400
   H      4.81387800     18.60150100      5.81629800
   H      4.59035400     19.77453500      7.08858300
   N      5.53523000     22.75051100      3.94730900
   N      7.26833300     21.20100200      5.24992900
   C      2.80416900     19.35180900      5.96215000
   C      2.35043800     18.22741900      6.91233600
   H      1.26829600     18.05854100      6.86546800
   H      2.60851600     18.47162500      7.94609600
   H      2.85000900     17.28888600      6.65867900
   C      2.40729700     18.96595700      4.53214300
   H      1.33037200     18.78681100      4.44432300
   H      2.92690700     18.05416900      4.22437600
   H      2.67624500     19.75614500      3.83116400
   C      2.07272300     20.64155400      6.35280600
   H      0.98515300     20.51905300      6.31328200
   H      2.34623400     21.45342400      5.67824100
   H      2.34146900     20.94366900      7.36886600
   C      4.65658800     23.47406200      3.25859200
   C      4.94501600     24.79303900      2.86410100
   H      4.20383400     25.34531500      2.30395200
   C      6.15768900     25.35855400      3.17862800
   H      6.39200900     26.37177800      2.87841600
   C      7.10845600     24.60109600      3.88702300
   C      6.74325000     23.28879000      4.24443700
   C      8.40504600     25.08662300      4.24620800
   H      8.67065000     26.09969300      3.97260900
   C      9.28849300     24.29664100      4.90989100
   H     10.26991000     24.66986000      5.17321400
   C      8.94961200     22.95495800      5.27041700
   C      7.67328800     22.45560600      4.94472700
   C      9.82645700     22.07525800      5.93102300
   H     10.82103900     22.40804700      6.19948300
   C      9.41302000     20.79560700      6.21026600
   H     10.07576500     20.09190100      6.69348600
   C      8.11644000     20.37528400      5.85141700
   C      3.36948400     22.82761600      2.89564900
   C      2.18396000     23.21691900      3.53258200
   C      0.99156500     22.59742700      3.16840200
   H      0.07718000     22.88342200      3.67519800
   C      0.94788600     21.61110400      2.18850300
   C      2.13856000     21.24716700      1.56580400
   H      2.12434000     20.47789700      0.80227000
   C      3.35419200     21.82968300      1.90933100
   C      2.19044300     24.25856000      4.61973300
   H      1.22900100     24.28525700      5.13059900
   H      2.38653000     25.25699400      4.22241600
   H      2.96407500     24.05035300      5.36096600
   C     -0.34090600     20.91553800      1.84873700
   H     -0.44903300     20.00185100      2.44018900
   H     -0.37291400     20.62815200      0.79709500
   H     -1.20321700     21.54797900      2.06113300
   C      4.62199300     21.37421500      1.23821700
   H      4.39769100     20.75803100      0.36857400
   H      5.23039100     20.78322300      1.92698600
   H      5.23557800     22.21714700      0.91539700
   C      7.67510200     18.97933300      6.09854100
   C      7.45164700     18.53419500      7.40742600
   C      7.03553700     17.22146100      7.60876000
   H      6.84363100     16.88238800      8.62036300
   C      6.83953300     16.34355200      6.54740000
   C      7.06982400     16.81040100      5.25654800
   H      6.91779400     16.14307200      4.41577700
   C      7.47308600     18.11890300      5.01044000
   C      7.59986200     19.46249600      8.58371500
   H      7.20862000     18.99914100      9.48848100
   H      7.05783900     20.39524800      8.41720500
   H      8.64360400     19.72592600      8.76830100
   C      6.34354200     14.94363900      6.78471200
   H      6.70050200     14.25919100      6.01430400
   H      5.25023500     14.91500000      6.76688200
   H      6.66395800     14.56704300      7.75671300
   C      7.64651600     18.59287800      3.59334900
   H      7.66100100     17.75026600      2.90313300
   H      8.56688400     19.16439300      3.46155700
   H      6.81934800     19.25112400      3.31458200

80
L1-Ni-CO2-CH2tBu (B3LYP-D3BJ)
  Ni      5.45047800     20.74366200      4.54808500
   C      2.44806700     18.10517500      4.42086100
   N      5.62118700     22.61900800      3.76329000
   N      7.29274000     21.19941400      5.27710200
   C      1.78408800     17.57339600      5.70171500
   C      0.62121300     16.66656000      5.27484800
   H      0.10770700     16.25923300      6.14904800
   H      0.97736800     15.82735500      4.67217000
   H     -0.11125600     17.21974600      4.68155000
   C      1.22649100     18.73017400      6.54088900
   H      0.70850700     18.34646000      7.42350300
   H      0.50974300     19.31676000      5.96037000
   H      2.02734300     19.39198200      6.86497100
   C      2.77985900     16.75155100      6.52945500
   H      2.29064900     16.33713300      7.41485900
   H      3.61876400     17.36717200      6.84634500
   H      3.17276100     15.91634500      5.94347700
   C      4.71155300     23.31775100      3.09168700
   C      5.00437400     24.60835600      2.61004500
   H      4.24412200     25.14992500      2.06563000
   C      6.23766100     25.16918700      2.84245600
   H      6.47293800     26.15980800      2.47487900
   C      7.19570800     24.45486500      3.58711200
   C      6.82336400     23.17479300      4.03672000
   C      8.49680700     24.95312500      3.91094800
   H      8.77771000     25.93539800      3.55339800
   C      9.36422200     24.21499300      4.65221400
   H     10.34706900     24.59982500      4.89206300
   C      9.00140400     22.92054600      5.14218400
   C      7.72870700     22.40507800      4.83594600
   C      9.84206700     22.11372700      5.93200900
   H     10.83340900     22.46257300      6.19139800
   C      9.39325100     20.88746600      6.35990700
   H     10.02169600     20.24571400      6.96101600
   C      8.10084700     20.44648000      6.01667800
   C      3.37712400     22.68956000      2.91819900
   C      2.57430200     22.47193200      4.04822000
   C      1.34817000     21.83543100      3.88620200
   H      0.72813900     21.66776800      4.75897400
   C      0.90708000     21.39667200      2.64221000
   C      1.71906200     21.63050500      1.53623500
   H      1.39591300     21.29006800      0.55906100
   C      2.94863500     22.27186600      1.65139400
   C      3.01396400     22.89239500      5.42519500
   H      2.17007100     22.88904400      6.11389000
   H      3.45732000     23.88938300      5.42522100
   H      3.76804500     22.20249100      5.81174200
   C     -0.39187100     20.65162500      2.50399100
   H     -0.22849200     19.57300500      2.58639800
   H     -0.85686100     20.83611200      1.53490100
   H     -1.09723600     20.93438800      3.28593700
   C      3.81258600     22.45990900      0.43205000
   H      3.39646900     21.92171500     -0.41852400
   H      4.82554400     22.09137000      0.60463400
   H      3.89773300     23.51199400      0.15117200
   C      7.59323900     19.11955000      6.45268100
   C      7.19661400     18.92775500      7.78425600
   C      6.71138500     17.68208900      8.16627100
   H      6.39074800     17.53683400      9.19174200
   C      6.61194300     16.62491300      7.26360000
   C      7.00976500     16.84248100      5.94945000
   H      6.93423000     16.03428900      5.23134200
   C      7.49452200     18.07731700      5.52303100
   C      7.25269600     20.05539900      8.78070800
   H      6.79138500     19.75983300      9.72196000
   H      6.72819200     20.93702400      8.40665000
   H      8.28006900     20.36031300      8.99150900
   C      6.06771000     15.29358700      7.70289700
   H      6.12187800     14.55961200      6.89927300
   H      5.02204700     15.38312000      8.00546100
   H      6.62113900     14.90329100      8.55978500
   C      7.88227500     18.27581500      4.08228400
   H      7.94468800     17.31988600      3.56404900
   H      8.84427300     18.78296700      3.98840100
   H      7.14310200     18.89320900      3.56524700
   C      3.63305400     19.05172300      4.52836000
   H      1.70249300     18.62711800      3.81501600
   H      2.78399700     17.26177000      3.80933500
   O      4.10406700     19.49878400      3.44126600
   O      4.12436100     19.38501000      5.64036600

80
TS-inner-L1-Ni-CH2tBu (B3LYP-D3BJ)
  Ni      5.24914600     21.09571600      5.40300700
   C      4.60452100     19.63844000      6.72107200
   H      5.15952400     19.05258300      5.97277500
   H      5.10037800     19.44562700      7.66682700
   N      5.52983800     22.65988200      4.12547200
   N      7.37743300     21.12490800      5.33443200
   C      3.15395500     19.15370200      6.72608100
   C      3.16051500     17.61299200      6.72648500
   H      2.14101600     17.21520900      6.73995200
   H      3.68791400     17.22718600      7.60188400
   H      3.66616000     17.22690200      5.83847800
   C      2.43437400     19.64608900      5.46857000
   H      1.40631700     19.27569900      5.42616500
   H      2.94674300     19.29781500      4.56841300
   H      2.40277300     20.73410600      5.44101000
   C      2.40317900     19.62976200      7.97547700
   H      1.39055600     19.21733300      7.99483500
   H      2.33327500     20.71537500      8.00031100
   H      2.91673600     19.29820200      8.88192000
   C      4.59870900     23.34439600      3.47233000
   C      4.89659400     24.59059700      2.88668900
   H      4.11767700     25.11919700      2.35668400
   C      6.16376100     25.10835700      2.97814900
   H      6.40447200     26.06459400      2.53163400
   C      7.16719200     24.37767100      3.64222900
   C      6.79284400     23.13972800      4.19767900
   C      8.52068000     24.82046400      3.76165100
   H      8.78885600     25.78082200      3.34100200
   C      9.45255400     24.05108200      4.38046100
   H     10.47815100     24.38683800      4.46281100
   C      9.10808600     22.77622200      4.92712900
   C      7.77712100     22.32242400      4.84773800
   C     10.03947300     21.91546600      5.53698400
   H     11.07468300     22.21983900      5.62337700
   C      9.62677900     20.68947300      5.99159200
   H     10.32737900     19.99512600      6.43249400
   C      8.27545300     20.30682300      5.86749800
   C      3.25328400     22.73438300      3.33377100
   C      2.14718400     23.30843600      3.97920100
   C      0.89839100     22.71852700      3.81363500
   H      0.04612700     23.14790000      4.32733300
   C      0.71667100     21.59004500      3.01886500
   C      1.82660100     21.04987200      2.37905200
   H      1.70460800     20.17324000      1.75334800
   C      3.09822300     21.59382200      2.53129600
   C      2.30029700     24.50506700      4.87806400
   H      1.35038400     24.74857800      5.35225300
   H      2.63686900     25.38783500      4.33129700
   H      3.02857800     24.29667900      5.66281600
   C     -0.63457300     20.94308700      2.89574200
   H     -1.43745700     21.67340900      3.00052900
   H     -0.77093700     20.19199400      3.67919600
   H     -0.74811900     20.43817800      1.93588800
   C      4.26834100     20.94288800      1.84135800
   H      3.92413400     20.28636600      1.04325400
   H      4.84938800     20.33832200      2.54184400
   H      4.95215700     21.67633200      1.41269300
   C      7.83682800     18.94790200      6.27203000
   C      7.77813100     18.59401400      7.62589400
   C      7.33280200     17.31871100      7.96356500
   H      7.26571400     17.04992500      9.01142500
   C      6.95243200     16.39244700      6.99791900
   C      7.04037900     16.76322900      5.65884900
   H      6.75828800     16.05201700      4.89089800
   C      7.47183500     18.02904100      5.27662000
   C      8.11586600     19.58546300      8.70607500
   H      7.93891900     19.15271700      9.69004800
   H      7.49771900     20.47948300      8.60597200
   H      9.16124700     19.89736100      8.66140600
   C      6.41836300     15.04235300      7.38788300
   H      5.32557100     15.06142300      7.42976400
   H      6.77945700     14.73998000      8.37106400
   H      6.70276700     14.27734700      6.66425400
   C      7.51576400     18.39228400      3.81590400
   H      7.42825500     17.50087100      3.19624900
   H      8.44193500     18.90509700      3.55160300
   H      6.69645900     19.06572100      3.55486800
   C      4.74669100     21.79110100      7.25686300
   O      5.66204100     21.89347500      8.05010100
   O      3.70602000     22.37471600      6.98801200

80
TS-outer-L1-Ni-CH2tBu (B3LYP-D3BJ)
  Ni      5.19654100     20.86665800      5.01375600
   C      4.14317900     19.51087900      6.30894500
   H      4.61042000     18.79979600      5.63667500
   H      4.69999300     19.84049000      7.17446200
   N      5.44906300     22.66045700      4.04812700
   N      7.22831400     21.11364600      5.31781700
   C      2.65452100     19.84937200      6.21624500
   C      1.79556500     19.20035000      7.32444900
   H      0.76401500     19.56081200      7.27126500
   H      2.18745500     19.44416200      8.31317700
   H      1.77141900     18.11493900      7.22553300
   C      2.11355400     19.38931400      4.85790500
   H      1.04628300     19.60590800      4.76436000
   H      2.25575700     18.31328900      4.73854500
   H      2.62694500     19.89173400      4.03748200
   C      2.45413400     21.37004800      6.35844400
   H      1.39467000     21.64009700      6.31289100
   H      2.96925800     21.90946300      5.56443500
   H      2.85340900     21.71980800      7.31348900
   C      4.57816200     23.36564500      3.33018500
   C      4.83656500     24.70703200      2.98773000
   H      4.10851700     25.24535700      2.39864800
   C      6.00504100     25.30897200      3.38290000
   H      6.21322100     26.33907100      3.12382400
   C      6.95309800     24.56648200      4.11056100
   C      6.62463400     23.23037100      4.41062400
   C      8.21541000     25.08997400      4.53021900
   H      8.44539900     26.12347400      4.30576100
   C      9.11335800     24.30785400      5.18300000
   H     10.07216600     24.70659000      5.48825900
   C      8.82329700     22.93736400      5.46707500
   C      7.57478000     22.40368700      5.09409200
   C      9.73148900     22.05959200      6.08757500
   H     10.70448900     22.42215500      6.39344800
   C      9.38149100     20.74497000      6.26961800
   H     10.07455300     20.04223900      6.70902500
   C      8.11314500     20.28574900      5.86118100
   C      3.34590100     22.68551700      2.86199300
   C      2.08568500     23.12706500      3.29158700
   C      0.95009100     22.46590900      2.83228200
   H     -0.02166100     22.79009700      3.18629700
   C      1.02993000     21.39625600      1.94767000
   C      2.29028100     20.99182700      1.51662200
   H      2.37240500     20.16529600      0.82038700
   C      3.45321500     21.60820800      1.96508800
   C      1.93048900     24.27640400      4.25285700
   H      0.96180700     24.22751400      4.74844100
   H      1.98894500     25.23864800      3.73834300
   H      2.70431600     24.27230600      5.02012000
   C     -0.20598900     20.66388000      1.50619700
   H     -1.08392100     21.30960600      1.53562800
   H     -0.40091700     19.81311600      2.16542700
   H     -0.09661700     20.27285500      0.49407800
   C      4.78843600     21.11727700      1.47260700
   H      4.65940100     20.43680800      0.63234500
   H      5.32187900     20.58540300      2.26220900
   H      5.43194200     21.94001000      1.15633900
   C      7.75860200     18.84979900      5.97127500
   C      7.60332700     18.25443100      7.22993400
   C      7.32136000     16.89401900      7.29811200
   H      7.17315500     16.44028800      8.27026300
   C      7.18080900     16.11486300      6.15484400
   C      7.33909700     16.72963000      4.91616900
   H      7.23649400     16.13819700      4.01359400
   C      7.62285800     18.08669700      4.80051800
   C      7.69339000     19.06330400      8.49619700
   H      8.72740800     19.31105900      8.74794200
   H      7.26826700     18.50811600      9.33021200
   H      7.14863800     20.00404500      8.40407800
   C      6.80701300     14.66324600      6.25615100
   H      7.12863400     14.10584500      5.37589100
   H      5.72130400     14.56351300      6.33680400
   H      7.24634300     14.19931500      7.14021300
   C      7.78870400     18.69734500      3.43410000
   H      7.88700700     17.92004700      2.67746800
   H      8.66758600     19.34210500      3.38067000
   H      6.92725900     19.31453100      3.17375800
   O      4.45818500     17.73068100      8.48903500
   C      4.17350500     17.48491900      7.36023100
   O      3.88046000     16.68095600      6.53101300

80
L1-Ni-CH2tBu-CO2 (B3LYP-D3BJ)
  Ni      5.20351300     21.08071500      5.38579600
   C      4.60987700     19.51730400      6.46561500
   H      4.99170200     18.77327600      5.75214800
   H      5.20344900     19.39746400      7.37098700
   N      5.54911800     22.66842900      4.10348200
   N      7.37527300     21.11183600      5.32642100
   C      3.14037400     19.18866700      6.75272700
   C      3.00591400     17.66773300      6.96267700
   H      1.97382400     17.38418900      7.19388000
   H      3.64239500     17.33535100      7.78642000
   H      3.31455300     17.12494700      6.06574700
   C      2.25790300     19.60461300      5.57185500
   H      1.21291600     19.32095900      5.73158500
   H      2.59392700     19.12769100      4.64820000
   H      2.29219900     20.68379000      5.42101700
   C      2.65147000     19.89017100      8.02561300
   H      1.62742500     19.58936900      8.26629800
   H      2.66936800     20.97217300      7.90957800
   H      3.28646300     19.62819500      8.87616900
   C      4.63300800     23.35038400      3.42687800
   C      4.95091900     24.58453500      2.82643600
   H      4.18663000     25.11226100      2.27510800
   C      6.22093800     25.09213800      2.93208900
   H      6.47674400     26.04053000      2.47723800
   C      7.20850500     24.36174700      3.61961300
   C      6.81567800     23.13255500      4.18347200
   C      8.56269700     24.79679500      3.75427400
   H      8.84419700     25.75090600      3.32810200
   C      9.47859400     24.02705000      4.39565800
   H     10.50502100     24.35650600      4.49210400
   C      9.11733500     22.75841900      4.94570700
   C      7.78572500     22.30883800      4.84851300
   C     10.03599200     21.89873500      5.57591000
   H     11.07054900     22.20061100      5.67801400
   C      9.61140200     20.67739500      6.02980800
   H     10.30144800     19.98358100      6.48793400
   C      8.26140400     20.29593800      5.87973000
   C      3.28440400     22.74930000      3.28142400
   C      2.16707500     23.37265300      3.85998100
   C      0.91806900     22.78012300      3.70658200
   H      0.05846400     23.24647300      4.17378000
   C      0.74397500     21.60559400      2.97992000
   C      1.86193000     21.02354900      2.39364200
   H      1.74512900     20.11427900      1.81539100
   C      3.13508700     21.56543000      2.54055600
   C      2.29760100     24.64114000      4.65968200
   H      1.37797900     24.83830500      5.20924600
   H      2.49036400     25.50411400      4.01826400
   H      3.11281600     24.56705700      5.37803600
   C     -0.60848900     20.95887000      2.87169100
   H     -1.40887600     21.69796000      2.91769900
   H     -0.76235000     20.25726800      3.69657400
   H     -0.70783900     20.39724300      1.94228400
   C      4.30674900     20.86645100      1.90055700
   H      3.96774600     20.22585200      1.08715700
   H      4.82978800     20.23240000      2.62071900
   H      5.03919200     21.56873000      1.50282200
   C      7.82646900     18.93609200      6.28496200
   C      7.75517500     18.59091700      7.64057600
   C      7.33900600     17.30767800      7.98249700
   H      7.26154500     17.04560400      9.03144600
   C      6.99842800     16.36414700      7.01781100
   C      7.09289600     16.72886100      5.67810800
   H      6.83614100     16.00662100      4.91152600
   C      7.49516800     18.00371400      5.29254300
   C      8.05236900     19.60017900      8.71678100
   H      7.82067400     19.19036500      9.69914400
   H      7.45872800     20.50402600      8.56991500
   H      9.10377500     19.89586500      8.71877300
   C      6.49348100     15.00402900      7.41276100
   H      5.40492300     15.01664400      7.51973800
   H      6.91189800     14.68545400      8.36801300
   H      6.73879900     14.25401800      6.66004400
   C      7.53927500     18.36320800      3.83145600
   H      7.46247600     17.46990100      3.21305700
   H      8.46050100     18.88550600      3.56785000
   H      6.71299400     19.02765800      3.56928900
   C      4.90967800     22.20724900      7.04404400
   O      5.86761900     22.20490400      7.77598900
   O      3.84726700     22.75193300      6.84349200
